# Supplementary material for: Large-scale development of cost-effective SNP marker assays for diversity assessment and genetic mapping in chickpea and comparative mapping in legumes
Source: Plant Biotechnol J. 2012 Aug;10(6):716–32. doi: 10.1111/j.1467-7652.2012.00710.x (PMC3465799; doi:10.1111/j.1467-7652.2012.00710.x)
Supplement: Supplementary file 1 [file pbi0010-0716-SD1.xlsx]

## Sheet: Table S1
Table S1. Details on 2,486 selected SNPs along with their SNP variants, 50 bp upstream and downstream flanking sequence, marker ID and PIC values, etc
Sl No	Marker (KASPar assay) name	Gene ID	Left flanking sequence	Polymorphism	Right flanking sequence	PIC Value	KASPar validation status	Prediction strategy
1	CKAM0001	Cicer_ein2	GAAGAGCATGCAAGGAACAAGATAATGAGCGACGGCTGTATGACATGTTC	A/G	ACCAATTTCTCCAAGTGATCAATCAACAACAAATGAATACCCTGTTTTTT	0.062435	Yes	Sequencing of candidate genes (Gujaria et al. 2011)
2	CKAM0002	AGL100	ATTTCCACCGGCGTAGTCGTCGGAATCGCCGTCGGAGCAGTGGCGATTCT	C/A	GTAGTTCTAAGCATTCTCTGTATATGCTGTAGAAAAAAGAAAAGAAGACG	0	Yes	Sequencing of candidate genes (Gujaria et al. 2011)
3	CKAM0003	AGL111	AGTTGTGTACATGTTGTGTATTTTTACTATGCATGGGAATAAGTGTCTCT	T/G	CCCTGGATAATTTGTTTGTTCAGAAAAATCAGGACGTGTTAGATCCAAAC	0.497873	Yes	Sequencing of candidate genes (Gujaria et al. 2011)
4	CKAM0004	AGL112	TGGGCCTTAGGCTATTTATTTGGGCACAGACTAAAATCTTACTATGAAAT	T/C	CATGCAGCAAGGCAGGTCGTCCAGCAACCAGGAAACTTTCTGATCGGAAG	0.121928	Yes	Sequencing of candidate genes (Gujaria et al. 2011)
5	CKAM0005	AGL126	TTCTCTACTTGATGTGTTACTGTCCATATGTTTGCTTATGTAATCATCTG	C/T	TCTTCCCCAGTGTCAAAGAAGGACCAGAATTATCAAGCCACTAGACTCCA	0.464444	Yes	Sequencing of candidate genes (Gujaria et al. 2011)
6	CKAM0006	AGL129	AAAGAATAGGCAACCCTTGCCATACAAACCAGTTTTCTTGGATTAAGTTC	A/G	GCCAAAAATCTATCAGATTCTATCCTAGGTCTATCGGGCCATCCCCATAT	0.484642	Yes	Sequencing of candidate genes (Gujaria et al. 2011)
7	CKAM0007	AGL131	ATTGCTGCTGAAAATGGTCATCTTGATATGGTGAAGGAATTGATCAAATA	C/T	CATGATATTGGGTTGGTTAGCTTGAAAGCTAGAAATGGATTTGATGCATT	0	Yes	Sequencing of candidate genes (Gujaria et al. 2011)
8	CKAM0008	AGL136	CATTGCAAGAAGATCACGCCATTATGCTGGCACCAGGTCTGTAAACTTCA	T/C	CGTATTTTCTTTCCATACGCATCATATGTGACAAGTCAGTTTCTGATGAC	0.444444	Yes	Sequencing of candidate genes (Gujaria et al. 2011)
9	CKAM0009	AGL137	GAAGTCCATTGCAAGATACGCCATAAATTTACTATATAATTTTTTGTTCT	A/G	TTTTTCGAATATTGATCTTAATGGTACGTTTTATGTTCAGAAACCTGCAC	0	Yes	Sequencing of candidate genes (Gujaria et al. 2011)
10	CKAM0010	AGL168	CCATTTTTTTTACCCTTCATTCAAATTTTGTTCTCCATTTTCTTAGATAT	A/T	TTCTGACCTTTACTTATTTTGGGTTGGATTCTATACATAGCCCACAAGCC	0.155727	Yes	Sequencing of candidate genes (Gujaria et al. 2011)
11	CKAM0011	AGL17	TAATTTCACCACAAGAACTAAAATGTTCCTCCAAACTAGCTCTAATCTGA	A/G	AATACAGAACGAATGTTGTTTAAAACAACTATCAAAAAAAATCAAGCAAA	0.0630907	Yes	Sequencing of candidate genes (Gujaria et al. 2011)
12	CKAM0012	AGL171	AGAGAACACCAAGAGAAAAAAAAAAATTAAAATTTCTAAGAGGACAGCAT	A/C	AAAACCTTAAGACGGTCGGCTAGGTGCTTAAAATCTTTAGCTTCTTTCAC	0	Yes	Sequencing of candidate genes (Gujaria et al. 2011)
13	CKAM0013	AGL178	GCAAAACCCAAGACTAGATGCAATTCCAAAACCTAACATAATCCAATTTA	T/G	ATTTTGTAATTCTTTCAGATGACGGATAAATCGCCGAAGATGCTCCTATT	0.0215028	Yes	Sequencing of candidate genes (Gujaria et al. 2011)
14	CKAM0014	AGL19	TGGGCTTCTTCCTTTGCTGCATTTCCATGAAAGTATTCGGTAACTTCTTT	T/C	ACAAGAAACAAAGCCTCTCTTTCATGAGATTTGATCCTCACAATTTCGTC	0.0858477	Yes	Sequencing of candidate genes (Gujaria et al. 2011)
15	CKAM0015	AGL193	AACAATTTTGGAATTGATTGTTCAATACTACTCCTTCCGTCTCACTATAT	A/G	TGTCTCATTTGAGTTGTACGCGGTTCTTAAGAAAATGATTATGTTAATTT	0.0416478	Yes	Sequencing of candidate genes (Gujaria et al. 2011)
16	CKAM0016	AGL198	CAATTTTTTGAGGGTGCCCCTGAACAATCCAACATGGAATATATTCAGTA	T/C	GGAGAAAATTATAAATCACTAGTTTAGTGGAGCATCAAGTCTGATTGATT	0.121928	Yes	Sequencing of candidate genes (Gujaria et al. 2011)
17	CKAM0017	AGL2	TTTAGGGTCAAGGTTACCACCTTCTAACCTCTTATTTAGGCCTTCCAGTG	G/A	TATCCCATTTATCACCTCAATGGGATCAATAACATTCCCCAAAGACTTAG	0.363894	Yes	Sequencing of candidate genes (Gujaria et al. 2011)
18	CKAM0018	AGL202	AAACCTAAACTTATGGTTTGTATGGTGCTGCTTTTCTGAAACTCTTTCTA	T/G	ATTTAGTGGGTTTTTGTTTGTAATTTGTGGAAAATCACGTGTTTGCTGTT	0.102788	Yes	Sequencing of candidate genes (Gujaria et al. 2011)
19	CKAM0019	AGL21	AATACCCCATTTACATATGAAACCAATACATACCTAGGAGGAAATGAAAG	A/G	AATTATCATATCAAAAGGAAGGGATCCAATATTGCGTGATTTTTTTACAC	0.0823217	Yes	Sequencing of candidate genes (Gujaria et al. 2011)
20	CKAM0020	AGL212	TAAATAAATGAGACTGTGAATTGCACATCTAATATTTGCAAAAAANTCAC	G/A	TTGACAATTCAAAATGACTAGAAATAAAAGAAATGACTCAACAATGGGTG	0.433076	Yes	Sequencing of candidate genes (Gujaria et al. 2011)
21	CKAM0021	AGL213	GTCGAAATATAATGAAAACTTTTACATTCTGTGTTTGCAAAAGAATGCAA	T/C	AGGTCTTGTAGAACATTGTGAAACGCTCACCATATNCTCTGCGTATGAGC	0.100724	Yes	Sequencing of candidate genes (Gujaria et al. 2011)
22	CKAM0022	AGL216	TTAGGCTATTTTTCAAATGTGCGGCTAAATCGTTCAGTGGTACGGAGTCA	C/A	ATGCTGCAAAATACATTTCTAATCGAAATTGTTAGAAAAAAACTAGATAT	0	Yes	Sequencing of candidate genes (Gujaria et al. 2011)
23	CKAM0023	AGl217	AAATAGAGATATATGTACTTGATATCTCTTTATATTGAATTGCGAATACA	T/G	AGATAATAGAATCATTTCTGATTCGACTAAATATGGGTATCCGGTATAGA	0	Yes	Sequencing of candidate genes (Gujaria et al. 2011)
24	CKAM0024	AGL22	TAGTCACAAAGCAAGTATGTTTTCAAGTTTAAAGCAACCCAACATTTGGT	G/A	TATTAACGAAAGTGACTTATTCCCAATACATAAACATGATATTGATGCTT	0	Yes	Sequencing of candidate genes (Gujaria et al. 2011)
25	CKAM0025	AGL23	GGAAGATAGTTTTTCATAGACCAAATCCTAATATTGTACAAATGTTTTTC	T/C	TAAATTTTACTACTTTCTTTTTCATGTTTACTCACCAATATATTAATAAT	0.375	Yes	Sequencing of candidate genes (Gujaria et al. 2011)
26	CKAM0026	AGL28	ATTTAATTATAAAAAAATATTACATAACAATATACCATGATGTTAATGCC	A/G	CTTCCACCTCTAACAAATATACAACACCAATTGGTGGCTTGAATCAATTC	0.0630907	Yes	Sequencing of candidate genes (Gujaria et al. 2011)
27	CKAM0027	AGL3	GGTGGTCCAGCTTGATTCACCGGTGCACCACCAAGACCTCCAAGCAAATT	G/C	CCAAGCCCCAAACCAGCTCCTTGATTAGCAAGCAAAGCAGATAACGCCTG	0.123174	Yes	Sequencing of candidate genes (Gujaria et al. 2011)
28	CKAM0028	AGL30	TCAATCCTGCTACTGCTTCTTCCTGATTTACTACTGCTTTGGCTCCAAAT	G/T	GCTGACGAACGATTAAGGCCAAGGCACCAGCTGCTTCTTCGGCAACTCCT	0.143457	Yes	Sequencing of candidate genes (Gujaria et al. 2011)
29	CKAM0029	AGL52_192	ACAGTTTGACGCATGTCCCTCACGGCGAAACGACCAAGTGGTGGATACTC	A/G	GAGAAAGTTTCCACAACCATAGGCTTGGTTGGAATCATCTTAACAAGACC	0.0651433	Yes	Sequencing of candidate genes (Gujaria et al. 2011)
30	CKAM0030	AGL57	GTAAACATTTGGTTTAGTTTGATGCGGAATTTTGTAATCTATATGTTTTT	T/C	CATTGAAATTTCTTTTAACCCTAAAAAATTGTGTAATTGTTTTTCGAATT	0	Yes	Sequencing of candidate genes (Gujaria et al. 2011)
31	CKAM0031	AGL61	GAAGCAGAACCAGAAGGAGAAGANNNNNNNNNNNNNNNNNNNNNAGAACA	C/A	CAACAGCAAGAAGAAAACGAAACCCTTGAAAACCAACAAAACGCAGGCGA	0.0232526	Yes	Sequencing of candidate genes (Gujaria et al. 2011)
32	CKAM0032	AGL7	CTTCCGACACTCATAAAACTCACATTCACATTCTGTTCACCTAATATGTT	G/A	CCAACAAGGCCAATCATTCCAGGCTGATCTATCTGTCTGCACAGAATCAG	0.0644444	Yes	Sequencing of candidate genes (Gujaria et al. 2011)
33	CKAM0033	AGl74	TTAATTTTTTGTATACCCAACACAGACCCATTTTGTTTTTGCGTTTGCTT	G/T	TATCTTGCAATGGAAAAAAATTGGATTTTGAGAGTGGTGTTAATGGTGGG	0.499717	Yes	Sequencing of candidate genes (Gujaria et al. 2011)
34	CKAM0034	AGl76	GTGGTAGCGTAGATCGCTTTACCTGGAATGGCGTTTAGGTCATTATCAGA	T/G	GAAGATGAAACCGAAGGGTTTTGAGGTTGAGGGTCAAAATTGGAAAGCAT	0.120708	Yes	Sequencing of candidate genes (Gujaria et al. 2011)
35	CKAM0035	AGL77	CTACATAGATTATATGTAAGCTTATGCATACTTCGCATCCAAAGAAAGAA	C/T	AAAGGACGACCAACCTGTTTCAGAAGTGCACTCATAAGATCCTCCTGTCC	0	Yes	Sequencing of candidate genes (Gujaria et al. 2011)
36	CKAM0036	AGL78	GCTGCTGTTTACAAATCGTCGGTTGATATTCAACCGGAGTGGAACATGCA	T/C	GATCAGATCCCATTTTCGACGTTCTCGAAACTTTCATTCAATGTTCCTGA	0.366231	Yes	Sequencing of candidate genes (Gujaria et al. 2011)
37	CKAM0037	AGL8	GCAGAAAATTATATTTTAACAATAACACGTCTGCCAAATTTCAAAAGAAA	C/T	CTGAACTGGTATATAGACAAAAGTAGAGAAGAAAACAAACCTTTTTCTTT	0.140595	Yes	Sequencing of candidate genes (Gujaria et al. 2011)
38	CKAM0038	AGL84	GACACGGTTTCCGCGTCGGGTGACCCCATTGCAGTTACTGGAAAGAATGC	T/C	GAAGACGCGAAATACGCGGCGGTTAAAACTTTCGTTGATTCGGGGCTTCC	0.04299	Yes	Sequencing of candidate genes (Gujaria et al. 2011)
39	CKAM0039	AGL93	TGTTGCGGAATCAAGCAGCTAGAAGGATGTGACTCCCCATTCAGCTCAGC	T/C	GTAGCAATCTTTAGTCTTTGAACCTCAGCAGTAAGCGCCTCATTCAGAGC	0.0637604	Yes	Sequencing of candidate genes (Gujaria et al. 2011)
40	CKAM0040	AGL94	TGGTGTTTTCTTTTCATTTTCATAAACAATCAACAAACTCAGTTCCCCAA	G/A	TAATTTTGTTGTCAATTTTGGGTTCCCAGTTTTAGGGTTTTTCCCTATAT	0.0617927	Yes	Sequencing of candidate genes (Gujaria et al. 2011)
41	CKAM0041	Ah6928256	GTTTAACTGATCGTTAAAATACATTATTACGTATAATAAGAGTGTCAATA	C/T	GAGTGAAAATTGTTTCCTGTTCTCTGACCTAGAAATTTGTTATATGGTTA	0	Yes	Sequencing of candidate genes (Gujaria et al. 2011)
42	CKAM0042	ASR_193_290	GTGGTGGCTATGGTGGAGGATACTCTGACAACCAAGGAACCACCGGTGGT	G/A	GCTATGGTGGAGGATACTCTGACAACCAAGGAACCACCGGTGGTGGCTAT	0.49994	Yes	Sequencing of candidate genes(Nayak et al. 2010)
43	CKAM0043	ASR_193_447	TTCTGACANCCAAAGCAACCACTGGTGGTGGTTATGGTGGTGNATGGATA	C/T	GGTGACAAATACTCCAACACCCAAACCACTGGTGGTGGCTATGGTGACGG	0.498866	Yes	Sequencing of candidate genes (Nayak et al. 2010)
44	CKAM0044	Ca_Cap2promo	ATTCATATGTAGTATATATATATATATAACTAATATTCATTTCCAAATAA	C/G	ACAGCAACCAAGATTCTTAAGTTAATACAAAATAAAGGTAAGCACAGCCA	0.487901	Yes	Sequencing of candidate genes(Nayak et al. 2010)
45	CKAM0045	Ca_Sgr_1005	CGGGTTTGTGAAAACATCCCAATTGTTCTTTGCGGTAACAAGGTTGATGT	G/C	AAGAACAGACAAGTGAAGGCAAAGCAGGTTACATTCCATAGAAAGAAGAA	0	Yes	Mining of ESTs (Varshney et al. 2009)
46	CKAM0046	Ca_Sgr_1027	CAGAAGTCGTTCCAACATGCCAATTAATGTGCAATACTTCAATTTTTAAA	A/C	TGCATAATCATTATCCAAACCAGGAAATGAAGTGTGCTTATTAAAGATTT	0.0217365	Yes	Mining of ESTs (Varshney et al. 2009)
47	CKAM0047	Ca_Sgr_1039	AGGAGCGTGTATTGGGAAAGTTGAAGTAGTGATGCTTGGGGCCAAGAAAA	C/G	AAACTTCACTAATAAACATCTCTTCACATATGACAAGTCATAAACAGCTC	0	Yes	Mining of ESTs (Varshney et al. 2009)
48	CKAM0048	Ca_Sgr_1059	TTCAACTTCCAAAAGAGATAAATTGTACTCTTTCTCCAACAAGAAGGATT	C/G	TTTGTATTTTTAATTTCTCCCTCCCAATTTTTCCTAGTTTGTATAATACT	0	Yes	Mining of ESTs (Varshney et al. 2009)
49	CKAM0049	Ca_Sgr_1060	ATCTTTGACCACAGAGAGGACTCGATCGATGACCTCTTCTTTGGTGAGAT	G/A	ATCGTCGTGTGAAGACATGAAGCGAAGGCAACCATTCCATGGTTGGAATT	0	Yes	Mining of ESTs (Varshney et al. 2009)
50	CKAM0050	Ca_Sgr_1062	GTAATTCCAACCTGCTCAAATTGTAAATTGTAAGCAGTTATAATAGCAGA	A/T	GTAAGCGATTCTTCTACAAGCCTTCCGCGAGCAAGTTCCTCTATGAAATC	0	Yes	Mining of ESTs (Varshney et al. 2009)
51	CKAM0051	Ca_Sgr_1066	TCTTCATGTCCCTTTTGCCCCCGCAATTCGCTACACAACGGCTTGCTTAA	G/T	ATGATTCTCTCGTGTTACTACTGTTACCTTCACCAGCACGATTTGCCTCC	0	Yes	Mining of ESTs (Varshney et al. 2009)
52	CKAM0052	Ca_Sgr_1084	AGATAAATTATTGCTCCTAGCCACATTACATATGGTCTAGGAGTGCTAAC	C/T	AATGCATAGTTAATCTTAATGTGTACAAAGTTGATTCATAAAAAAACCAG	0	Yes	Mining of ESTs (Varshney et al. 2009)
53	CKAM0053	Ca_Sgr_1108	GGATCTCTTTATCAGGGATCTTCCCTGTACCATATGTGTCAACAAACACA	G/C	ATAAAGGCTCAGGCACACCAATAGCATAGGACACTTGCACAATGCACCTC	0	Yes	Mining of ESTs (Varshney et al. 2009)
54	CKAM0054	Ca_Sgr_1117	TTCATGTGGTAATGTGATCGATAAGATACTTGCTGCTTACCGCAAGTCAT	C/A	GAAGCAGTGGTCATCCACATTGAACAAGCTGGCAGACGTGCGACAAAGAG	0	Yes	Mining of ESTs (Varshney et al. 2009)
55	CKAM0055	Ca_Sgr_1147	ATACGCCTGACTTCGTTTGCAAGATCAATAACATGCTTGTCTTTGGATCA	A/T	ATTTGAAGGAGAGCATTTTCAAGTAGGAAAAGGTACTCTCTATTAGGTCC	0	Yes	Mining of ESTs (Varshney et al. 2009)
56	CKAM0056	Ca_Sgr_1171	GTCTCTTAGTATATTAGAGTCTTCGCGTATATAAATAGTGCATCACAGAA	A/C	AAGAAAAATACACATTTTGTATCCAATCTACCTCTCACTCTTTTCAAATA	0	Yes	Mining of ESTs (Varshney et al. 2009)
57	CKAM0057	Ca_Sgr_1200	TTCAGAACATTCGAGCAATTCGTTTGATTATTCTGATCTTGGTTGGGGCG	A/G	ACAAGGCCCGAAAACTCCCGAGATTTCATCCATGCTTTCTGCTGCTGCTC	0	Yes	Mining of ESTs (Varshney et al. 2009)
58	CKAM0058	Ca_Sgr_1217	TTTCTTCTTCTCTTTAACTTCTTTCTTGTCATCTTCCTTTCCGCATTCCC	C/T	CACAGTTTCTTCTATATCAATATCCCTTACATGTACTTCTTTCACATCCA	0	Yes	Mining of ESTs (Varshney et al. 2009)
59	CKAM0059	Ca_Sgr_1245	TTCCTTTTTTCCTTATTTGAAGGATTATATACTTAAGGGAGTATATATTT	C/T	TCCTTTTTGGAGATTCGAGTGTTTGACCTAGTTGAAGTTGTACAATTATT	0	Yes	Mining of ESTs (Varshney et al. 2009)
60	CKAM0060	Ca_Sgr_1258	GCCGACATCCGTTACGGTCGTCATTCGGTTCAAAAAATCTCCGTTCCAAC	C/T	CCGTACGTGAAATTTTGATCTCATACGGCTCCTCCTTTCCTTTAATGTGT	0	Yes	Mining of ESTs (Varshney et al. 2009)
61	CKAM0061	Ca_Sgr_1263	GAAAGGAAGGTAAAATTGGTGTTGTTGTTGGTGCTGTAACCGATGATATA	A/C	GAGTATATGACGTTCCAGCAATAAAAGTTACTGCCCTCAGATTCACAGAG	0	Yes	Mining of ESTs (Varshney et al. 2009)
62	CKAM0062	Ca_Sgr_1266	AATTCAAGTGTGTTCAGTATTACTATTACTATTACCAATGATTTTATTTT	C/T	TTCTAAGAATCTCACCTCATTAAGCATGGTTAATGTGAATTCAATCATTA	0	Yes	Mining of ESTs (Varshney et al. 2009)
63	CKAM0063	Ca_Sgr_1298	CCCGACAATATAATCCAATTTCAGATGTGATTTTGATGTTTAATTTTATT	C/T	TCATTACTGTAATGATTGATGTTAGTGAATCATGGAATTTGTGAAGCTCA	0	Yes	Mining of ESTs (Varshney et al. 2009)
64	CKAM0064	Ca_Sgr_1311	AGCGTCATGATTAATATATTTTTATTAGTTTTCTGTTGGATCACGAACAT	C/T	TGAATTACATGTATGTCCTTTAATATGATGTTTCTCGGTATCTTTTTGCC	0.04299	Yes	Mining of ESTs (Varshney et al. 2009)
65	CKAM0065	Ca_Sgr_1314	GGAGATAATTTCATAAAGTAACTCTCTCCAACCTAAAGAATTTTCTTTAA	A/G	TTCGGATAGGTCATGAAAGGGGAGGGAAGGCTGGGCATCTATTATTGAAT	0	Yes	Mining of ESTs (Varshney et al. 2009)
66	CKAM0066	Ca_Sgr_1323	AAGTTCAGGGCTCAATCTAAACATCAAAACACAGAATTCCATTTGATTAC	C/G	AGTCCCATCTCCATCAAAATCACCTTCCATAAGCATAGACTGGAGATCTT	0	Yes	Mining of ESTs (Varshney et al. 2009)
67	CKAM0067	Ca_Sgr_1346	CCAAGCTATCTATGTGCCTGCTGATGATTTGACAGATCCTGCTCCTGCCA	A/T	CACCTTTGCTCACTTGGATGCCACAACAGTGTTGTCACGACAGATCTCTG	0	Yes	Mining of ESTs (Varshney et al. 2009)
68	CKAM0068	Ca_Sgr_1355	AACACCAAAGAGTTTGAAAAGGATGCTTAAGAAAATTGGTGAGTCTAAAT	C/T	TATTGATGAATGTAAAGCTATGATTAAGCATTTTGATTTGAATGGTGATG	0	Yes	Mining of ESTs (Varshney et al. 2009)
69	CKAM0069	Ca_Sgr_1384	GGGCAAACTGATCAAGCAAAGAACTCTGTATTCTCAAATGCACTCTCTAG	C/T	CCCATTCGTCGCAGCCTTCAGCCGTATCAGTTAGCACAGGGGAGCTGTCA	0	Yes	Mining of ESTs (Varshney et al. 2009)
70	CKAM0070	Ca_Sgr_1396	GCAGCTAGATGAGCACTTGTACCTCCGATCAACCAAAACTGCTCATTTAA	A/C	CACCATTCTTCTAGCTCAATTCCTGACCACTTAATCTCAAGCACAGCGAG	0	Yes	Mining of ESTs (Varshney et al. 2009)
71	CKAM0071	Ca_Sgr_1398	GTGCAAAGATGTTGGCTAATCACACACAAGGTAGTGGGGAGGGATTTGAA	A/T	TGGTGTTAAACAAGTGGAAACCTTATTACTTTGCTTGCGGTGAGAAAAAT	0	Yes	Mining of ESTs (Varshney et al. 2009)
72	CKAM0072	Ca_Sgr_1418	AATTATTCTTCCTCCACAGTTTCACCAAAAACAACCACCACAACATCATC	C/G	TGTCGATGAAAGAGTGCGACCACCACAAAGGAAGAAAAAGAAAGATGTTC	0	Yes	Mining of ESTs (Varshney et al. 2009)
73	CKAM0073	Ca_Sgr_1526	TCCTGTCTTGAACCAAACAGCTTCAGGACCACAGTTAGCTCCATATTTGT	A/C	GAAGGCCTCAGGAATGATGAATCCAGCAGCACCAAGCATTGCCCATCTAG	0	Yes	Mining of ESTs (Varshney et al. 2009)
74	CKAM0074	Ca_Sgr_1552	TACGCATTTGTTTCAAGATTTCAAGGGCAAATAAGCCACCACAACTGTAT	G/T	CATGACAGAAATGCAACAATTGCCCAACAAAAAATAAAAATTGAAGAACA	0	Yes	Mining of ESTs (Varshney et al. 2009)
75	CKAM0075	Ca_Sgr_1598	TCGCCAATTTGGCTTCCGAAGCTCATCGTATGCTCAACTATGGTGCTGAC	C/T	GGCTTCACATGGATATCATGGATGGGCACTTTGTCAGTAATTTAACTATG	0	Yes	Mining of ESTs (Varshney et al. 2009)
76	CKAM0076	Ca_Sgr_1612	CGATTTTGGACATGGTTGAAGGAGTGTGTTGATAGCGCACGTTAGGGAGC	C/T	CTGTTGCAAATTCAAGTTGCTTTTCACTAACATCCGTGGCAATGACATTC	0	Yes	Mining of ESTs (Varshney et al. 2009)
77	CKAM0077	Ca_Sgr_1613	TAGCTCACAGAGCATCATACTAAATACCTAAGTATTCCACACAAGTTATT	G/A	AAACAACCAAAATATAAAATTTTCCTTTTGTGTAAATCAAACAGAGCCAA	0	Yes	Mining of ESTs (Varshney et al. 2009)
78	CKAM0078	Ca_Sgr_1615	TCATGGATGTTCCAGCTGCTGAGCATGGTGGGAATTGCAAGTGTGGTTCG	A/G	ACTGCACTTGCACTAACTGCACCTGCGGCCATTAAGTAAAATATGCAAAT	0	Yes	Mining of ESTs (Varshney et al. 2009)
79	CKAM0079	Ca_Sgr_1616	ATGGAAGTGACGAATTCAAATTGGTATCACCATCAATATCCAACGAAGGT	A/G	GATTACCAAGACAATACACGGATGAAGGACAAGGAGCAAAGAAGAACATA	0	Yes	Mining of ESTs (Varshney et al. 2009)
80	CKAM0080	Ca_Sgr_1634	ATATTTTCAAGAGCATTGTTCCCAACCTTGAAGGGGTTATACTAGATGGT	C/A	ATCACTATATACATCAAGAGAAAGCTCAGCAAGTTTCAGAGGAAATCCTT	0	Yes	Mining of ESTs (Varshney et al. 2009)
81	CKAM0081	Ca_Sgr_1643	CAATCATCTCTCAAAATTGATTTTTTTTTCCATCGATTGAATATATTGAA	C/G	CATCTCACACTCACACTTCATTCATATAGGTACATATCGTTTCAACGCCT	0	Yes	Mining of ESTs (Varshney et al. 2009)
82	CKAM0082	Ca_Sgr_1674	CTGCAAGTACCTCTTCCAAGAGGGAGTTTGCTATGCCAAGAAGGACTTCA	A/C	TCTCGCAAAGCACCCAGAGATTGATGTGCCTAATCTCCAAGTGATTAAGC	0	Yes	Mining of ESTs (Varshney et al. 2009)
83	CKAM0083	Ca_Sgr_1685	GCATCATGAACGTGAACGCAAGGGGATCGTTTCTGTGCGGGAAGGAAGCA	C/G	CGAACCGGTTAAAGCGCGGCGGAGGAGGGAGAATCATACTTCTGACGACT	0	Yes	Mining of ESTs (Varshney et al. 2009)
84	CKAM0084	Ca_Sgr_283	TTTTTTTTTTTTTTTCTTGGAATCCATATTTCTAATATATAATCAACAAC	A/G	TACAGGTTCTTCTGCTCATGTAGTTACATTGGTGAAAATGGGAGTTAAAC	0	Yes	Mining of ESTs (Varshney et al. 2009)
85	CKAM0085	Ca_Sgr_322	TTGTTTCTATCAAATAAGTGTGTTTGTGATGAGTCAGTCCTTTTTTTATG	C/A	ACTACGTGGATATTGATGTTTTTATTATAAATAAAATAGGGTAAGCCCTA	0	Yes	Mining of ESTs (Varshney et al. 2009)
86	CKAM0086	Ca_Sgr_324	CATTATATTCGGGGAAGCTAAGATTGAAGACTTGAGCTCACAGCTACAAA	C/T	TCAGGCAGCAGAGCAGTTCAAGGCCCCTAATTTGAGCAACGTTGGAGCGA	0	Yes	Mining of ESTs (Varshney et al. 2009)
87	CKAM0087	Ca_Sgr_331	TTTCCTTCAGTAAACCCCTCATTGCTGTTACTGCTCTCTCTGCTACTTTC	C/T	TCGCCATGGTTTTGGCTTAGAAATTTCATTCATTACCGAACGGATTTGAT	0	Yes	Mining of ESTs (Varshney et al. 2009)
88	CKAM0088	Ca_Sgr_338	TAATACTTTAATAACATGCATTGGTCAATATTAATTTATAGCAAGCTATG	C/T	GGAGGCAACTCAATATAATTTATTTACTAAATAAATGTGTTGCCTATCAT	0	Yes	Mining of ESTs (Varshney et al. 2009)
89	CKAM0089	Ca_Sgr_352	AAGATGCAGTGAAGGAGAAGAAAGGTATTTTGGAAAAGATCAAAGAGAAA	C/A	TTCCTGGTTATCATCCTAAGACTACTACTGAACTTGATGACAAAGATCAT	0	Yes	Mining of ESTs (Varshney et al. 2009)
90	CKAM0090	Ca_Sgr_353	TCCTGTCGTTTACAAGCTCGACTTACATTGTGAAGGATGCGTTAAGAAAA	T/C	CAAACGAACCGTTCGCCATTTCGAAGGTGCGGAAACCGTTAAAGCAGATC	0	Yes	Mining of ESTs (Varshney et al. 2009)
91	CKAM0091	Ca_Sgr_359	CAAGTGTAAAACCGTTGGTATTCAAGGAATTGCTTGGGCTTTTGGTGGCA	G/T	GATCTTCGCTCTCGTTTATTGTACTGCTGGAATCTCAGGTGGTCACATAA	0	Yes	Mining of ESTs (Varshney et al. 2009)
92	CKAM0092	Ca_Sgr_374	CTCTGGAATCTCAGATCCGTCTTGAAATCTTGAGCGATTTCACGAACAAG	C/A	CGCTGGAATGGAAGCTTACGGATCAAAAGCTCAGTACTCTTCTGATACTT	0	Yes	Mining of ESTs (Varshney et al. 2009)
93	CKAM0093	Ca_Sgr_377	AGGTGATTTCAGAAGCTTTATTACGTAATAAAGGGAAAGAAGAGCCATTG	A/G	AAAAAGATAATGGAAGCTTTGAAGAGAGCAATGTGATTAGTCCAGGAAAA	0	Yes	Mining of ESTs (Varshney et al. 2009)
94	CKAM0094	Ca_Sgr_396	TACGCTCTTTGCCGTGGAATTCGATTGAGATATTTGCGATGCAGCCATCA	A/C	AATCATCACTCTCCTCCAACTTTATTTTGTATGAAATCCTCTCCGTCATG	0.111961	Yes	Mining of ESTs (Varshney et al. 2009)
95	CKAM0095	Ca_Sgr_400	TCACTTTTGGAGACTTCTTTTGCAGGTCGAGGATCAAACTTCATCAAAAG	G/A	TCAACTGGAGATTTGAGTGCAGTTCAAAAGGTAACAACAAGGAATGAAAT	0	Yes	Mining of ESTs (Varshney et al. 2009)
96	CKAM0096	Ca_Sgr_406	TGCAAAGGAGGCTTTGTTGTATAGTTACAAGTCGGCTGCTAGTGGTTTCT	C/T	TGCTAAGCTTACTCCTGACCAGGTTGCTCAAATTTCAAAGCAACCAGGTG	0	Yes	Mining of ESTs (Varshney et al. 2009)
97	CKAM0097	Ca_Sgr_410	CTCCATCTACAACTCCTTCAACTTCAAACACAAAATCTCCACCACCACCA	A/G	AAAAAGATAGTGGAGCAATTAGTGTTTCAAATGGAATTAGTCTTTTAATT	0	Yes	Mining of ESTs (Varshney et al. 2009)
98	CKAM0098	Ca_Sgr_427	TTTGAAACACCAACAGTCTTTCCCCTGCGGCCAGTAGTCTTGGTATGCTG	C/A	CCACGAACACGAAGGCCCCAGTAGTGCCTCAAACCACGGTGGTTTCTAAT	0	Yes	Mining of ESTs (Varshney et al. 2009)
99	CKAM0099	Ca_Sgr_428	CAATAATAAAGGGTTGCTAGCTGCAGTAAGTTCAACTATCTGTGTACTTA	T/C	TTGTGAACATTGGATCAGAAAGTAAATTGTCTTATTGAAAAAAAAAAAAA	0	Yes	Mining of ESTs (Varshney et al. 2009)
100	CKAM0100	Ca_Sgr_429	GCGAGGAACAGATTTGTGCCCTTAAGGATATTGGTCCTAAGAACTAGCCT	C/T	TCTTGCCTGCCAGTTTGTTGTTTCCATTTAAGCAAAGATTATTTTTCCAA	0	Yes	Mining of ESTs (Varshney et al. 2009)
101	CKAM0101	Ca_Sgr_434	ACTGATCAAAAGTCAAGCATTCACCGCCAGCCTTTTCGATTCTTGCCCTA	G/A	CGGTCTCTGTAAACCTGAGTGCTGTAACCTTTATGGCTGGAACTTCATAA	0	Yes	Mining of ESTs (Varshney et al. 2009)
102	CKAM0102	Ca_Sgr_438	CATTTGGGCTGTTTTTGGGACGCAAGGTGTCTTTAATAAGGGCTGTACTG	G/T	ACATAATAGCACAATGTTTAGGTGCAATTTGTGGTGCTGGTCTTGCAAAA	0	Yes	Mining of ESTs (Varshney et al. 2009)
103	CKAM0103	Ca_Sgr_439	GCAGTTTTAAGTGCCTAATAGGCTTTGGCCTATTTTGGCTTCTTCCATAA	A/T	TGAAGGATGGTTGTATCCAAATTCAATACATTGGTTATTGGTTCATTTTC	0	Yes	Mining of ESTs (Varshney et al. 2009)
104	CKAM0104	Ca_Sgr_442	TTACTGCTCTTCATATCAAGCTCCGTGCAACTGGTGGGAACAAGACAAAA	A/T	CACCAGGACCTGGTGCTCAGGCTGCTCTCCGTGCCTTGGCTCGTTCAGGA	0	Yes	Mining of ESTs (Varshney et al. 2009)
105	CKAM0105	Ca_Sgr_454	TGGTCTTGTGGTTCTTTCCGTTTATGATAATGGTTCAGTATTTACCCCCG	A/T	GGTTCTTGATCTCACTGAGGATGCTCTCATTGAGAAGTTTGCTATTGGTG	0	Yes	Mining of ESTs (Varshney et al. 2009)
106	CKAM0106	Ca_Sgr_457	ATGAAATACATGAGATTTCTTCGTAAGCGTATGAACACTAAACCTTCTAA	A/T	CGGTCCTATTCATTTCCGTGCTCCTTCCAAGATCTTTTGGCGCACTGTTC	0	Yes	Mining of ESTs (Varshney et al. 2009)
107	CKAM0107	Ca_Sgr_464	ATATCTCTTAATTGTGTCTTCAAGATTGTGGATAAGTGTAGATTTAAAGT	C/T	TCTTTCGTGACAGGGGGAGCCTTTTTACACTTTCCTCTGTATTCCACTAT	0	Yes	Mining of ESTs (Varshney et al. 2009)
108	CKAM0108	Ca_Sgr_466	AACTTCAACTCAACTCATATAAAGATACATGCACACAAATAACTAAACAA	A/C	AAATATTACAGCAAAGGCCAAAAGGTAACATCCTCAGCTTCCAAAGTCGA	0	Yes	Mining of ESTs (Varshney et al. 2009)
109	CKAM0109	Ca_Sgr_469	AATGTTGGGGCATATATAGGAGATTAAAAATGGAACCATGATCAGTAGAT	C/G	ACTAAATAAATCACTATGTATTGTGATTCTATATAGTTGTTATTTTTGGG	0	Yes	Mining of ESTs (Varshney et al. 2009)
110	CKAM0110	Ca_Sgr_471	TCAAGGGATTCCACATTTACGACCCACAGAGTACAAGAGATCAAGGCTAT	C/T	TAGAAACAGGAGGACTGTGAACCGTGCTTATGGTGGAGTTTTATCTGGAG	0	Yes	Mining of ESTs (Varshney et al. 2009)
111	CKAM0111	Ca_Sgr_475	CATTGCAAAGAGGTTTGCGGAATTGACAATGGCACATAGGGGAGAAGTCA	A/T	AGCAACTGTGACCACTGTCTTTCCTCTTCCCCCTGAAGAGGAGAACGCAT	0	Yes	Mining of ESTs (Varshney et al. 2009)
112	CKAM0112	Ca_Sgr_480	TGTTATTTAGCAGATGTGAACTGTTATTATTTAAATTTTAATTATTAACC	A/C	CCTATTTTGACTTTATATTTTATTTTGGGTGTTTTGAATAAATTTTTGTG	0	Yes	Mining of ESTs (Varshney et al. 2009)
113	CKAM0113	Ca_Sgr_488	AATGTGAGGGATTGGCTTCGTGTGATTGCCTCCAACAAGGACCGCAATGT	C/G	TATGAGTTGAGATACTTCAACATTGCTGAGAATGAGGGTGAAGAGGAAGA	0	Yes	Mining of ESTs (Varshney et al. 2009)
114	CKAM0114	Ca_Sgr_494	TGACACAATTCACTGACTCATTTGCTCTCAAAAGTGTTGTGGAACTCCGC	A/C	TAACTGACATAATAGACCGCTATGGTAAACCACTATCCTTGACACAAATA	0	Yes	Mining of ESTs (Varshney et al. 2009)
115	CKAM0115	Ca_Sgr_497	ATCGTTTTGGCCCAGCTTATTTGCCAAGCTTGCTGAGAAGAAAAATATTA	G/T	GGATTTGATTTCCAGTGCTGCTGGCGGTGGAGCTCCAGTCACCGTTGCCG	0	Yes	Mining of ESTs (Varshney et al. 2009)
116	CKAM0116	Ca_Sgr_511	CCCAAGCTGCAAAGGAAAAGACCCAACAAACAGCCCAAGCAGCAAAGGAA	A/C	AGACCCAACAAACAGCCCAGGCAGCAAAGGATGAGACCCAACAAACAGCC	0	Yes	Mining of ESTs (Varshney et al. 2009)
117	CKAM0117	Ca_Sgr_512	TAGTCTCCTGAAATTTCCTTGGAGACTGCATCTTCAAGATGAACACTATT	C/T	CTCTTGTAGTAAAGCTCTTTGATATCCCTTAAATCCTTCTCAGCCCTTGT	0	Yes	Mining of ESTs (Varshney et al. 2009)
118	CKAM0118	Ca_Sgr_518	GAGTGTAGGTCTTATCCATTGTACAAGTTTGTTAGAGAAGAGTTGGGAAC	C/A	GAGTTGTTGACAGGGGAGAAAGTTATATCACCAGGTGAAGAGTGTGACAA	0	Yes	Mining of ESTs (Varshney et al. 2009)
119	CKAM0119	Ca_Sgr_534	GTCGAATTTCTTCACTTTGACATTCAGAGCACTGGGCAGAAATCACATTG	C/A	GTCAACATCGTCGCCGACCATCGCAATGCTTTGTTTTAATTAAACAGTCG	0	Yes	Mining of ESTs (Varshney et al. 2009)
120	CKAM0120	Ca_Sgr_550	TATGGACGAGGTTGTAAAAACACTGGAGCAGCTACAGGAACCGAAGGAAA	A/C	ACAGAAGAAAGGCGCTGATCATCGTGTTCGCTATCCCGGGCTCGGCAACA	0	Yes	Mining of ESTs (Varshney et al. 2009)
121	CKAM0121	Ca_Sgr_573	GTCAGAGACAGTGGAAAAGATATCATTTGAGGCAAAATTGTGTGAAGGCC	C/G	AAATGGAGGGTCCATTGGGAAGGTGAGCGTAAAATATCAAACCAAAGGAG	0	Yes	Mining of ESTs (Varshney et al. 2009)
122	CKAM0122	Ca_Sgr_588	CTTTAGCATGCTTCAACTCTACATACCGTATCCTGAATTGTCCATGGGGT	C/T	ACCAGCAACTACAGGCTCAGGTTCCTTTATCTCAACAACAACACAGTCTG	0	Yes	Mining of ESTs (Varshney et al. 2009)
123	CKAM0123	Ca_Sgr_641	AGGAGTACTCATAAACTTTGATACTACTCTTAAAAAGAATTCACTAACCT	A/C	CAAATGGTTTTATCTTCGTAAAAATAAATAAAACAACACATTTGTAATAC	0	Yes	Mining of ESTs (Varshney et al. 2009)
124	CKAM0124	Ca_Sgr_645	TGATGCTTCCCTCTACTCTGCTGTGATAACTGGTGCTGTTAATGTACTCT	C/T	AACGATGGTGTCTATCTACTCAGTTGACAAAGTTGGACGTAGAAAGTTGT	0	Yes	Mining of ESTs (Varshney et al. 2009)
125	CKAM0125	Ca_Sgr_664	GCGTTGGTTAGGATTTCCAGTTATGTTGTTTCTGTTGAAACATATTCAGT	C/T	TGATAAATCCAATCCGAACCTAGTTTTGCTTTTTCTTGTTGTTCATTAAT	0	Yes	Mining of ESTs (Varshney et al. 2009)
126	CKAM0126	Ca_Sgr_672	TTGGCCTTGTATGTGGTCTTCAACTTCCTTGATGGTGGTCTGATTTTCTT	A/G	AAAACCAAGGGGAACTTGATCTTGGAGTTGTGGAATTGTTTGGTACTCTC	0.302866	Yes	Mining of ESTs (Varshney et al. 2009)
127	CKAM0127	Ca_Sgr_677	GCTTGCTATATATCAAAGTACTTACGTGTCACAGTAAGGGAATCATTTTT	C/G	TACCTTCTTGTCCATCACATAATTGTACCGTTACTTCGTTATGTGTTGTT	0	Yes	Mining of ESTs (Varshney et al. 2009)
128	CKAM0128	Ca_Sgr_683	GAGCACCCCTTCTCCCGAAGTTACGGGGTCATTTTGCCGAGTTCCTTCGA	C/T	ATGGTTCTCTCAAGCGCCCTAGTATACTCTACTTGTTCACCTGTGTCGGT	0	Yes	Mining of ESTs (Varshney et al. 2009)
129	CKAM0129	Ca_Sgr_687	GGTAAGGTTCACGGTTCACTTGCTCGTGCCGGAAAAGTGAGAGGCCAAAC	A/C	CCAAAAGTGGCCAAGCAGGACAAGAAGAAGAAGCCACGTGGCCGTGCTCA	0	Yes	Mining of ESTs (Varshney et al. 2009)
130	CKAM0130	Ca_Sgr_689	GAACCTTGATTTTTCTCATGTTCAGGACATGACTATTGCCTTTGAAGTTT	C/T	TGCATCTTTAATTGTTAGGATATTACATTGACTAAAAAAAAAAAAAAAAA	0	Yes	Mining of ESTs (Varshney et al. 2009)
131	CKAM0131	Ca_Sgr_692	CCTTTTGTAATCCCAACAGTAATTCTAATCTTCTTCTCTTTCGGGAGGCA	C/T	ACCACAAGGCAGGAGCATTTTCTGCATAAAAGTGTAGCGTTGTCTTCCAA	0	Yes	Mining of ESTs (Varshney et al. 2009)
132	CKAM0132	Ca_Sgr_693	TTGAAGAGGAAGCGCCGAAAGATGAGACAGAGATCCAAGTAGTGTGTTTT	C/T	TCCAACACTATCAATTGCTCTTAGTTTTGTTTTCCATTCCGTGTTGTTCT	0	Yes	Mining of ESTs (Varshney et al. 2009)
133	CKAM0133	Ca_Sgr_708	GCTACCGGAGGCAGAGGAAACAGAGCACATTCATGTGAATTCCGATGAAG	C/A	GATGCGAGTAGTTTTTTTTTTTTTTTTTGTGAATAGTTCCTCGGTTTTTG	0	Yes	Mining of ESTs (Varshney et al. 2009)
134	CKAM0134	Ca_Sgr_709	TGTAATGTTATCTTTAAACTCTTGTAACTCTCACTCATTTCCCCATCAAA	C/T	ATACTATATGTTAGGACCATATTATCATCATCTATAGTCTCAATTTTTGT	0	Yes	Mining of ESTs (Varshney et al. 2009)
135	CKAM0135	Ca_Sgr_720	AATCTTTCTTCTTATGATCACTATTTTTCAGATTTCTTCAGCTGCTAGAA	A/G	TCTGAACGAGCTGGTTCAAGATCAGTCTCAGCTACTTCACTACCACAACG	0	Yes	Mining of ESTs (Varshney et al. 2009)
136	CKAM0136	Ca_Sgr_722	TAATTCAAAACATACCAGAATCTGATATTTTATATTCAACTAACAAAAAA	A/T	TAAAAGTTTCAAAACGAATCCATTAAAACCAAAACATTAAAAAGTTCAGC	0	Yes	Mining of ESTs (Varshney et al. 2009)
137	CKAM0137	Ca_Sgr_732	ATGAAATGCATAGGGGACCATCCTTTTGTTGTGTTGCGGCATGCTCCTCA	A/C	ATTTACGGATTAGCAGGGGGCCTCAGGCCCTACTTAGTTGACTGACAATG	0	Yes	Mining of ESTs (Varshney et al. 2009)
138	CKAM0138	Ca_Sgr_740	GGGTGCTGGAGGACCTGATGATGAGGAAAATAGGTGGCCACCATGGTTGA	A/T	ACCTCTGCTCAAAGAGCGTTTCTTTGTTCAATGCAAGTTGCACGCAGATT	0	Yes	Mining of ESTs (Varshney et al. 2009)
139	CKAM0139	Ca_Sgr_752	TAAGGAGTGTGCTGATCTTTGGCCTAGGATTGCCAGTGCTGCCAATGCCC	C/T	TGTATGATTGGAGAATCTGTTCCAATGAGCTTATGTATCTGTTTTGAGAA	0	Yes	Mining of ESTs (Varshney et al. 2009)
140	CKAM0140	Ca_Sgr_764	TAATGGCCATAGGGGGGAATAAAATCGATAAAGATTGAAGAAAGAAAGAA	A/C	GAAATGAAAGAATAGGGGGAATTGATTAGGGTTTGAGATGGAAAGAAAAC	0	Yes	Mining of ESTs (Varshney et al. 2009)
141	CKAM0141	Ca_Sgr_774	GTTTATGAGGAAATTTGTGTTGCCTGAAAATGGTGATGTTGAAGGGATTT	C/T	TGCTGTTTGTGAAGATGGTGTGCTTACTGTTACTGTTAATAAGTTGCCTC	0	Yes	Mining of ESTs (Varshney et al. 2009)
142	CKAM0142	Ca_Sgr_776	CTCTGCTGAAGACAAAACTACTGGGCAGAAGAATAAGATCACCATCACCA	A/C	TGACAAGGGTAGATTGTCAAAGGAAGATATTGAAAAGATGGTTCAAGAGG	0	Yes	Mining of ESTs (Varshney et al. 2009)
143	CKAM0143	Ca_Sgr_783	CACGCTGGTTCTCGAGATCACTCTTGTTCCCTGCAAGAATGATGACTATA	A/T	TCTTGTCAGCATGGTTACAAAGTTCTTCTAGCCAACGGGGTATATGATCA	0	Yes	Mining of ESTs (Varshney et al. 2009)
144	CKAM0144	Ca_Sgr_791	GATATTGCTGATGTTGTAAATTGAGAATTAAAGAGGATAATCACATACTA	A/C	TTAGGGAAGTTGCTTTGTGAAACAAATACGGTAGGCCACATTTGATGAAA	0	Yes	Mining of ESTs (Varshney et al. 2009)
145	CKAM0145	Ca_Sgr_824	CAACATGATTGAGAGGTCCACCAACCTTGACTGGTACAAGGGACCAACTC	T/G	CCTTGAGGCTCTTGACCAGATCAACGAGCCCAAGAGACCCTCAGACAAGC	0	Yes	Mining of ESTs (Varshney et al. 2009)
146	CKAM0146	Ca_Sgr_852	TGTGGACCATGCAGGAGACATCAACACCCAACCTGAGCTTGTCCTAGCTG	C/T	TGCTGATTCTGTTGAAATTGCAGATGCTTAATCAATGATACCATTACTAT	0	Yes	Mining of ESTs (Varshney et al. 2009)
147	CKAM0147	Ca_Sgr_858	AGTTATGTGACTTCAAATGCAAGTTGCCCTGTAACAATTGTGAAAGAAAA	A/T	GCCCTTTCTACCGTCTGATTGATATGCTGTTGTGTTTGGTTGATCTTTGC	0	Yes	Mining of ESTs (Varshney et al. 2009)
148	CKAM0148	Ca_Sgr_861	ACTCAATCCACCTCACACACACCCACGTGCCACAGAGATTGTGTTTGTAA	A/C	TGAAGGTCAATTAGATGTTGGGTTCATAACAACAGCAAATGTGTTAATAT	0	Yes	Mining of ESTs (Varshney et al. 2009)
149	CKAM0149	Ca_Sgr_864	CCATGGCACTGAAATCTGTGATGGAACTAGGCATAGCAGATGTAATCGAC	A/T	ACCATGGAAAACCCATGACTCTTAACGAATTAGCCACATCTTTGAAACTC	0	Yes	Mining of ESTs (Varshney et al. 2009)
150	CKAM0150	Ca_Sgr_900	CTGCCATGTTATCCTCCTCATCTTCATCCTCACTCAGATCAAGATCAGCC	A/T	GCAACTCATCCAAAGGAACAGAAGGTATCCCTAATTCATCAGTAACAGAT	0.0212741	Yes	Mining of ESTs (Varshney et al. 2009)
151	CKAM0151	Ca_Sgr_905	ATAACCCTCAAATCAAACAAGAAAGGCAGCAATACGATTAACCATATCAC	C/T	AGAATTCTGAGTTTCAGGATGATAGATCTGAAAACAATGTTCTTCTCCAT	0	Yes	Mining of ESTs (Varshney et al. 2009)
152	CKAM0152	Ca_Sgr_918	GCTTACAGGAGGTAGAAAATCTTTGCTTTTATAAAGAAATATTCAAGCTC	C/A	GCTAGTAAGAGAAGGAATACTGGTAAGAAGTCGAGAAGGATAAAAACTTT	0.022469	Yes	Mining of ESTs (Varshney et al. 2009)
153	CKAM0153	Ca_Sgr_938	AGTTTTGGATTGAAAAACAACCAAAATTGACCAAAACCTAAGATCAAAGC	C/T	GTCAATAAAAGCTCACTACAAAACATAAATGACTTTGACAGGAATCTATT	0	Yes	Mining of ESTs (Varshney et al. 2009)
154	CKAM0154	Ca_Sgr_941	GGAAGGTGGCCTGCCAAATCTGCCAAGTTCATTCTAGATTTGCTCAAGAA	C/A	GCAGAGAGTAATGCTGAAGTGAAAGGTTTGGATATTGATGCTCTTTACGT	0	Yes	Mining of ESTs (Varshney et al. 2009)
155	CKAM0155	Ca_Sgr_943	AGAGCAAGAGCAGATGGTAGCATGAGTCAAATGCAGCCATGGCAAAACTT	C/G	TTGGTTATTCTGACAGTTTTTATTTATTTAATTATTTTATTTATTAATTT	0	Yes	Mining of ESTs (Varshney et al. 2009)
156	CKAM0156	Ca_Sgr_954	ACTTGATTTTATCTGATATAAGGGAATTTGAAAAGAGATGGACCATGACC	A/G	GACTGGATGCGAAGCACCTCCAGAAGGTCCTATGTTGTGCATCAACAACT	0	Yes	Mining of ESTs (Varshney et al. 2009)
157	CKAM0157	Ca_Sgr_987	TTCCCAATAAGTCGACGGCGTTACACCATTGGGATACTTCGAATAAACTA	G/C	AGTACATATAGGATACACCGGTGCTAAAACCTTTTCTAAAGATATCTTCC	0	Yes	Mining of ESTs (Varshney et al. 2009)
158	CKAM0158	Ca_Sgr_994	GTTGAATTTTCTTGTTATTGAGTATTGTGGAATAATTGCTTGGAGTTTTT	C/T	TTTTTGTTTTCTCTCTGTTTGTTTGATCATAGCTTTAGTCTATTTGGTCA	0	Yes	Mining of ESTs (Varshney et al. 2009)
159	CKAM0159	TOG894007	TAAATAAGGTCATTGGTTTTACATTTTTGGTGCAATTGTTATCATTTCTA	T/C	GAATATTTTCATTAGATTTTGATTTGTTATACAATATATGGTTTGGTAGT	0.144931	Yes	Amplicon sequencing of TOGs (Penmetsa et al. unpublished)
160	CKAM0160	TOG894018	GTCGTKTTTTTACAATGGTTGAGTATTCTTTTGCTGGCCTCTATTTCTAC	A/G	TGCACCTCACAAAAACTCAGTTTCACTACTATACCAAACTTTGTTACACC	0	Yes	Amplicon sequencing of TOGs (Penmetsa et al. unpublished)
161	CKAM0161	TOG894061	GCTTGTAATCTTGAACTGTAGAATATAAGCATCTGAAATTTAAGTTATTG	T/C	AAAGTTATTGTTAGGTAAGTTATGGTGAATTNNAANNNNNNNNNNTTATA	0.102788	Yes	Amplicon sequencing of TOGs (Penmetsa et al. unpublished)
162	CKAM0162	TOG894081	TCTAAATCAGATATATTTTGCCAAAAACTCCTTTTCTGTAATATTCTCTC	A/G	TTTTTGTTTCACTTGGTTCCTTGGAAGTAACATATCATATCCACTCATCA	0	Yes	Amplicon sequencing of TOGs (Penmetsa et al. unpublished)
163	CKAM0163	TOG894098	AGTTCTGAGAGGTGCTAGGTACTTTTTCTTGTTTTGCTATTTTAAATTCA	A/T	TTCCAAGTTGTTCTTTTACATATTCAGGAATTTTAATCTATATCACTTGA	0.104938	Yes	Amplicon sequencing of TOGs (Penmetsa et al. unpublished)
164	CKAM0164	TOG894099	AATACAAAAACAAACTTGGCCTCCGATACCCACCCAATCCAACTTTCTAT	A/T	AGCAAAACATAATTTCAAGCATATATTCTCAAAATAATGCAAAGCAKGCG	0	Yes	Amplicon sequencing of TOGs (Penmetsa et al. unpublished)
165	CKAM0165	TOG894101	ATATCATATTAATTACATAATTTTGTGAAGGCATTCTGCTATGATGTCAC	C/G	ATTGATATTCCATTTATTTAGCTTGTATTGCTTTTCAGCATTTTATGCAT	0.449221	Yes	Amplicon sequencing of TOGs (Penmetsa et al. unpublished)
166	CKAM0166	TOG894171	AATATGCAAAGCGGATTGGGAATGGTGATGAGGCAACCCTGTACTTTTTT	A/G	TGAATGAATAATTTATATATATTCCATTATTTCCTTCCTCAAAACCCAAA	0.0849383	Yes	Amplicon sequencing of TOGs (Penmetsa et al. unpublished)
167	CKAM0167	TOG894192	GAGAAGTGACCATTGTAGACACCGCTCTCATCCAAATGACCAATGTTAAT	T/C	TGAACTGAAGCGTGATCCTTAGCAGTTATCAATCTGTTTGTAGCAGAACT	0.174818	Yes	Amplicon sequencing of TOGs (Penmetsa et al. unpublished)
168	CKAM0168	TOG894196	TTTTTTGGTGTGGAAACACTTTCTGGTGTCCTTGCTGGATCTTTAGTGTC	T/C	GGCGTACAGGTAATTAATGTTTCCTTTTATTGTCTGCYGCTTCTAATACA	0.101746	Yes	Amplicon sequencing of TOGs (Penmetsa et al. unpublished)
169	CKAM0169	TOG894226	NNNNNNNNNACGAAAACAACATAACTGCACAAGACTACTAAATTGTAATA	T/C	ACACGTGACGGTGAGTGGCAACGCCTCCTCTCCCCCAAACATCTAAATSA	0	Yes	Amplicon sequencing of TOGs (Penmetsa et al. unpublished)
170	CKAM0170	TOG894236	AATCATATCTTGCTGCATTACTTTCATTTATGCTAATTCACGTTAGTACA	T/G	GCCAAAACTAGTTGGATCAATCTCCTTTGAATATTCAGGTTGGCAAGTAT	0.142012	Yes	Amplicon sequencing of TOGs (Penmetsa et al. unpublished)
171	CKAM0171	TOG894248	ATAATATGTCTATGATTCTAAATGATGTCAGATATGACATCAGCTAATGC	T/C	TGACCTTGAGTGGCCATGAAGTTAGATCTCCTCTCACGAGCACCTAAGAA	0.0425331	Yes	Amplicon sequencing of TOGs (Penmetsa et al. unpublished)
172	CKAM0172	TOG894257	ATATCTGTGCTCTCTCTACCGGGTTTCGCATTTGGCACCCTGAAAAAAAA	A/T	AGAATGTCAATGAGATTTCAGTAAAAGTTATTTATATTTTAAGGACAACA	0	Yes	Amplicon sequencing of TOGs (Penmetsa et al. unpublished)
173	CKAM0173	TOG894262	GAATCCACAGTATTTTATTTTAACCATTTTAATTTTAAAAAGGTGATTGA	A/C	AAAGGTCCCAAAATTAATTTTTTATTTTTATTTATCATTTCAGTGCTAGA	0.143457	Yes	Amplicon sequencing of TOGs (Penmetsa et al. unpublished)
174	CKAM0174	TOG894265	GATTTTTGTGAWAAACAGAACATCCAAGGGTTCATGTGGGATGAGGAGAA	A/G	GTGAACAATGAGCTAAAGACATACATGACCAAGGCTTTCAAAGATGTGAA	0.0644444	Yes	Amplicon sequencing of TOGs (Penmetsa et al. unpublished)
175	CKAM0175	TOG894314	ATGGTCACTTTCCGGGCCAAACCAAGCTGTTCAATTGAGGTGCTTTCAAC	A/G	AGAAGGCCCAGATCACTGGCTTGGTACTCAGCACCTAATGGTTAAAGGAA	0.101746	Yes	Amplicon sequencing of TOGs (Penmetsa et al. unpublished)
176	CKAM0176	TOG894321	TATCTAGCATGAGGGTAGCATATACGMAAAATTCTAACTGGACTTGGATA	A/G	AGAAAAACTGATTTCCCTGAACCCTGGAATTTACCAGAGACATTCTGGAT	0.0849383	Yes	Amplicon sequencing of TOGs (Penmetsa et al. unpublished)
177	CKAM0177	TOG894357	TTTTGAAATAAARATATTGTCTTTCCTTCAATAAAACCATCTGAGAATAA	C/G	TCGTTTTAATAACTGTGCTGTTGTTGATTTTTATTAATGTTCTTATGAAG	0.102788	Yes	Amplicon sequencing of TOGs (Penmetsa et al. unpublished)
178	CKAM0178	TOG894358	GGCTATACGATTGATATTTACTCTCAAATTCACTTTTACATGAATCTATC	T/C	GAACATAGATCACTTTTAGTTGGAATCAATTTTACCAAATCTATTCATGC	0.165289	Yes	Amplicon sequencing of TOGs (Penmetsa et al. unpublished)
179	CKAM0179	TOG894371	GTTTCATCAGATTTGAAATAGAATAGCGGGAACAAATTGTTTGTGTAATT	C/G	TATTTATGTTATGTTTCTTGATGGATGCAGACACGGGCTGAGTATGACAA	0	Yes	Amplicon sequencing of TOGs (Penmetsa et al. unpublished)
180	CKAM0180	TOG894383	CATCTGAAAACGWGGTTTWCTTATTATGATGCTGTGCGGCGCTACAGATG	A/C	GATATATCTTATACCTAGTGGCTTTTTTGGTTGGCGTAATAGAAACATGT	0	Yes	Amplicon sequencing of TOGs (Penmetsa et al. unpublished)
181	CKAM0181	TOG894415	ATTTMTTTTTTNCCAGTTTTAAAATCGTATTGACATTGTTGATAAATGTT	T/C	AGGGAGTTGTTGAATGGTGAGAAGGAAGGCCTTCTTAAGTTGCCAAGTGA	0.102788	Yes	Amplicon sequencing of TOGs (Penmetsa et al. unpublished)
182	CKAM0182	TOG894483	AGTCTCATCTGGCAGCCATCTTGATATCTGAATAATAMTTAAATTCTTAT	A/T	TGCAGGTTTTGAGTCGCAAACTGTACCTTCCAGCCAAGCTTGCACCTGAT	0.0840478	Yes	Amplicon sequencing of TOGs (Penmetsa et al. unpublished)
183	CKAM0183	TOG894516	CGTCGTGGTCAGCCGTGTTGGTTTAGAGTACCCAAGGTTTGAAGAAAAAA	T/C	GAACATGTATATATCATGCTAYCTTTTTGCTGTTATTGTGATAAAATATT	0.0630907	Yes	Amplicon sequencing of TOGs (Penmetsa et al. unpublished)
184	CKAM0184	TOG894542	AACATAGATTCACTAGCANNGTAGAAGGCTGTTATTAAATGGCTTTTTTT	T/G	AATAAAATAATGACCAAATGGCCCTTTTTTTCTTCTGATTTACAATTTGC	0.0217365	Yes	Amplicon sequencing of TOGs (Penmetsa et al. unpublished)
185	CKAM0185	TOG894612	TTTTCATTGCTCTGTTTTGGGTGAATTGGAAATATTGCAGATGGAGGTAA	T/C	TTTTTAAATCTTTTATTCCATTGTTTGAATATCTATGTTTCTTTACAATT	0.0444215	Yes	Amplicon sequencing of TOGs (Penmetsa et al. unpublished)
186	CKAM0186	TOG894619	AAACTATCAATTTGGTCCTCTAAATTATATGAAATCCGTTTAATTAATTT	C/G	TATGATTAAGGTGTTAGGGACTAACCTAATTGATNNNNNNNNNNNNNNNN	0.100724	Yes	Amplicon sequencing of TOGs (Penmetsa et al. unpublished)
187	CKAM0187	TOG894632	GTAATCTAAGTCCAAATAGAAAACTTTGGCCTTATGATCCTCTTTCTGTG	A/C	CTGTTGTTTTTGTTTCTGCAGCTTCTCATTCCTTACCATTCTCTATGCAG	0	Yes	Amplicon sequencing of TOGs (Penmetsa et al. unpublished)
188	CKAM0188	TOG894669	TCAGCAAGAAAGTTCTGTACACACAATACAGGTATGCTATAAATGATAAT	A/G	AAGGGGTAAAAGCCAGCAGCATCAGCAATATATATATAAAATTCAAAATA	0.157244	Yes	Amplicon sequencing of TOGs (Penmetsa et al. unpublished)
189	CKAM0189	TOG894712	GTGCATCTATTTTAAACTGTTGTAGTTCTTGATATTACAGTTAGCTATTT	A/T	TTTTCCATTTGCACATTGTGGTATAATGTTATGCAATTGTTTGTAGACTT	0.49973	Yes	Amplicon sequencing of TOGs (Penmetsa et al. unpublished)
190	CKAM0190	TOG894755	TCCAGCTACTCAGAACAATATGATGGATAGCCAAGATTATGCTTTTCTTA	A/G	AAAGCAACCTTGCAAATGTCAAATGACTGAAAGTATCCCATTGGTTTTGC	0.120708	Yes	Amplicon sequencing of TOGs (Penmetsa et al. unpublished)
191	CKAM0191	TOG894791	TTKCCCTCAAAATTGAACCTATTACTTTTGAGAGCCCGAAATTCCTTGAT	A/G	GCAATTCTCTTGTTAACATGGTGCCTGAGCTTCTTTGTTTTGTCAGGTTA	0.0630907	Yes	Amplicon sequencing of TOGs (Penmetsa et al. unpublished)
192	CKAM0192	TOG894812	AACATTATTGGATTATATGAYTATAAGAGGGATTACTGGCTTACTGCTTC	T/C	GATAATTTGGTATGTGCCTTAATTGGTTWGATAGGGAAGATGATATGGTG	0.102788	Yes	Amplicon sequencing of TOGs (Penmetsa et al. unpublished)
193	CKAM0193	TOG894818	TATGGAACACTTAATGACAAAAATATACAGGTTTCACGAACCAATACTGT	A/T	TCAAGATGTTGATGATTCTGTGTAAACAACTAAACATGGCCAGTTCAATA	0	Yes	Amplicon sequencing of TOGs (Penmetsa et al. unpublished)
194	CKAM0194	TOG894844	AGAAATCTTGGTGTATCAGTTGTGGACTGCTTTGTCACTCAAATTCAAAT	T/C	TTAGCTCCTATTGCCTTAATTCCACAGAAATTTTATGTTTCATTATGTTT	0	Yes	Amplicon sequencing of TOGs (Penmetsa et al. unpublished)
195	CKAM0195	TOG894864	CTGCATGAATCTATAGCGTTGTCTTCCAATAGATTCGTTTTCAGCAATGG	A/C	AAAGTATGAAAGGAAAGGGTAGCTACCTATGTATGATGCATATGCAAAAC	0.0831758	Yes	Amplicon sequencing of TOGs (Penmetsa et al. unpublished)
196	CKAM0196	TOG894880	AATACCCTTCTTCTAAATCTCAACATTCACAACAAAGTCAAYAACTGAAA	T/C	ACTAATCTTGCTCACCAAGGCACACAAACACCAAAACCTTACCTTATGAT	0.120708	Yes	Amplicon sequencing of TOGs (Penmetsa et al. unpublished)
197	CKAM0197	TOG894885	GGATTCSAACSACTGAGAGATCAGTACTTGGTTGTTGGATAAATCAAACA	A/G	TCGACGTCTGGTTGCAGAGACAGAAGAGAAGAGGRTCTAGAATCAATTGA	0.0217365	Yes	Amplicon sequencing of TOGs (Penmetsa et al. unpublished)
198	CKAM0198	TOG894920	ACATCAACACTTATAATTATTTAGGCCAATATGTGGCACAAAAACTATTG	T/C	CGGAACTGATGCAACTTGTTTTCATGTTAAATCTTTGAATNACCAGGAAA	0.0637604	Yes	Amplicon sequencing of TOGs (Penmetsa et al. unpublished)
199	CKAM0199	TOG894965	CTTTGGTATAAATGAGATTGGTGAGTAGCTTGTTTTACTATTAATTAACN	A/T	TTTTTTTACTTCACCAGATTGGATGGATCTATGGTTCTGTGACTGAAGAT	0.165289	Yes	Amplicon sequencing of TOGs (Penmetsa et al. unpublished)
200	CKAM0200	TOG894986	AAATGAACACTGTCCATGAAAAAAATGCATCAGCAAGATCAATTATAGTA	A/T	ACAGAACTAGCAATAAGACAACTCAATCCCATATGTTTTTGGGATAAACT	0	Yes	Amplicon sequencing of TOGs (Penmetsa et al. unpublished)
201	CKAM0201	TOG895021	AGATTTGCTTTGAGGTTCCCGAGGTATTCCAGACATGAAGCATAGTGGCT	A/G	CAAAAACAAAGGAAATAGATAATTGGTAATAACAGAGATGTAAACAAACA	0	Yes	Amplicon sequencing of TOGs (Penmetsa et al. unpublished)
202	CKAM0202	TOG895029	GTCGATATCGTGTCGAACATGTTTTCGATTAGAAATGTCAGTGCTACATA	A/G	AGCAAAACCTATGAAGCACAAACACTTTACATAACACTGACACAACAACA	0.0831758	Yes	Amplicon sequencing of TOGs (Penmetsa et al. unpublished)
203	CKAM0203	TOG895030	ATTTCAAGAGGGAAYTATATTTAGGGACGGAGGTAGCAGTAATTGGTTTT	T/G	GGTTGCAATTGCTTTATAGAAATTAGGAAGCTTTAGGTCTTAACAATTTA	0.102788	Yes	Amplicon sequencing of TOGs (Penmetsa et al. unpublished)
204	CKAM0204	TOG895060	ACAACGAAAAAGCGTATTCATTTGTAAATCATTTAAAGGAGACATCAACA	T/C	CGACGCCAATTTCAAATCCTCTATTCTTTCCACTGTACATTGATATCACG	0.212535	Yes	Amplicon sequencing of TOGs (Penmetsa et al. unpublished)
205	CKAM0205	TOG895142	ATTCTTTAAAATTGAAAAATACTTACCAATCATAGAACATAAATATTTTT	T/C	AGCAACAAGACTATTTGTTGTTTTAAAGGGCACTAGGACATTTTGCAAAC	0.104938	Yes	Amplicon sequencing of TOGs (Penmetsa et al. unpublished)
206	CKAM0206	TOG895162	TCACAGCAATATCAGTTATGAGCCGGAATATGGATGGAGAAAAGAGATGT	A/C	TTTAGAACTATACCTTAGTCAAGAATAACCCTTTATCACCATTAAAATAT	0.0665874	Yes	Amplicon sequencing of TOGs (Penmetsa et al. unpublished)
207	CKAM0207	TOG895173	GTCACAATTCTGATTAGACTTATAGACCTTTTTTATAAGGCAGATGCTAA	T/C	AAGTGCATTAAGAGCACATGCTAAGGAATCAAATATAGAAATGTTATCTT	0.0823217	Yes	Amplicon sequencing of TOGs (Penmetsa et al. unpublished)
208	CKAM0208	TOG895199	GTACCATGGAGCGGAGTGGTAATAACATCTAAATGATATTCTGCCATTTC	T/C	TCGCTCCATATTTTGGTTGGTGGTTTCTGAATCAATTTTGCTGTTGCAGT	0.0420858	Yes	Amplicon sequencing of TOGs (Penmetsa et al. unpublished)
209	CKAM0209	TOG895229	CTTTGATATTTTYACATAGACAATTCGAAAATACCAAATCAAAGTATAAT	A/C	AAGAAAAAACACGAGAGTTCACTGGACATTCTGTAAAATTTGAATGGTCT	0.102788	Yes	Amplicon sequencing of TOGs (Penmetsa et al. unpublished)
210	CKAM0210	TOG895237	AAATACCCAAAAATGAAAAACAAGAAATCACCATTACGTTTAAGGAGTAT	T/C	ACAAAAATCCCCTTTCCAGCRAANAGAATTTAATAATGAGGTTAAGGAAT	0.0823217	Yes	Amplicon sequencing of TOGs (Penmetsa et al. unpublished)
211	CKAM0211	TOG895245	ATCTGGATTTTTTTTTNACTCTAAAAAAAATTGACTTATCATTTCTACTC	A/C	AATTGCGTTCTGGTGTCAAAATCAATGTTAATTTCAAACATCCAAACRTA	0.19193	Yes	Amplicon sequencing of TOGs (Penmetsa et al. unpublished)
212	CKAM0212	TOG895274	GCAGCTGCAGCCATATCAAAATTCATTAATATTTACAGTGAAAGAGAGCC	C/G	ATACAAATTTTACTTGATGAACATATTAAAATTTAATACGAGATTCATGA	0.161975	Yes	Amplicon sequencing of TOGs (Penmetsa et al. unpublished)
213	CKAM0213	TOG895329	AAAATAGCACATCATGAAGAAGATTTTGAAGTTGTGGCCTTATCTCCTTG	T/G	GAAATACATCAGAAGATAAAAATGCACATGAAAGCAAAACACAGATGAAG	0.0630907	Yes	Amplicon sequencing of TOGs (Penmetsa et al. unpublished)
214	CKAM0214	TOG895374	TAAAATAAATGAATTAACACGGCTGCGAATTTTCATATCTCAAAAAATGG	T/G	TGTTGTCTTTACAGGACGACGGACTTCTCCATACTACGTGTGGAACTCCA	0.123174	Yes	Amplicon sequencing of TOGs (Penmetsa et al. unpublished)
215	CKAM0215	TOG895412	CTTCAACTCTGCCACAGAGACAGCAAAACAGAACATAAATCACAATGCTA	A/T	ATTATTTATATCATAGTATCAACATCAAAGTCATTTAATTTAATTTTGTT	0.0823217	Yes	Amplicon sequencing of TOGs (Penmetsa et al. unpublished)
216	CKAM0216	TOG895440	TGTCTTCCACAGAAAACAAGTCCAACCCTAAACCAACAACAACAACAATA	T/C	CAACAAAACTTCTAAGATTCAAATTCAAATCACATTAAACAGATTCACAA	0.438523	Yes	Amplicon sequencing of TOGs (Penmetsa et al. unpublished)
217	CKAM0217	TOG895448	TTGTGTGGGAGGCATCCTACATGGTGTTTCTTTTCCTACATTGCCGTAAA	C/G	TTTGAACTTAATGAGTCTCTGTCATTGSCATTTTCTTGTCAGATTTTGCA	0	Yes	Amplicon sequencing of TOGs (Penmetsa et al. unpublished)
218	CKAM0218	TOG895458	AAATGGGGTTATGGGCAATACCTTGCATCAACACCTGTTTAATTGCTAAT	A/G	TTTTTATTTATTTTTATTCTGATAGCACCTATCAGCCTTTTCATAATTTT	0	Yes	Amplicon sequencing of TOGs (Penmetsa et al. unpublished)
219	CKAM0219	TOG895467	ATACTGATCCTTTCATTGACATAGTTAGGATATATCTGTGCATTTTTGCT	A/G	TTGTTATGGCCGTTGATAGTTATTCCTTGCATTTGTTTATTTATATTTAT	0.125742	Yes	Amplicon sequencing of TOGs (Penmetsa et al. unpublished)
220	CKAM0220	TOG895505	GAGAAAATGTCAGTGATGATTTTAGGTTGTTGCATTGGCTGGTATGATTG	A/G	CTATCTGGGTTACATACAATTTTAATTTGAGTTTTATTGAAAAGCTTCTT	0	Yes	Amplicon sequencing of TOGs (Penmetsa et al. unpublished)
221	CKAM0221	TOG895535	AAGGTACATATATATTCAAAAAGGAGACAAGTGGACGTGCACTATCATTG	C/G	GAACTATCTTTGGATTAGCGTAGTSCGTTTAAACAGATAATACAAAAGAG	0.0637604	Yes	Amplicon sequencing of TOGs (Penmetsa et al. unpublished)
222	CKAM0222	TOG895571	GGATAAGTTTGTTTCCTATGCAAAAAGCTGATTATACAATCAAAGAGCTT	A/C	TTAGTTTAAACTTTGTATGAACTGTTTATAGGCTATCACAGAAAAACTTA	0	Yes	Amplicon sequencing of TOGs (Penmetsa et al. unpublished)
223	CKAM0223	TOG895572	AGGTATGCTGCAACCATTTTTATTTGTGGATGTGTGGGTTTTGGGGATTT	A/G	TGTTTTCTCCAATYGTTATTCCTTACATAATCTCTCAACGGTCTTTCTCT	0.101746	Yes	Amplicon sequencing of TOGs (Penmetsa et al. unpublished)
224	CKAM0224	TOG895578	TCGTGCATAGCAGAGGGGTCAGTTGCCACATCACAAGTGAAGTTTTGTTG	A/G	TTGGACTGTTTGTCTGAATTATCTTTTCTCAGTTTTATGATAAATGTTAA	0.0858477	Yes	Amplicon sequencing of TOGs (Penmetsa et al. unpublished)
225	CKAM0225	TOG895601	TTTATATAGCTTGCATGCTATGTTATCATTTGATCGGCCATCATCACCAC	T/C	GTTTTTGTTGTTGTTATTTGATTTGAACTAATTTAACATGAATTTTTCTT	0.0823217	Yes	Amplicon sequencing of TOGs (Penmetsa et al. unpublished)
226	CKAM0226	TOG895630	AAGCTAGGAAGCCCAGATACATCAACACCTGTAATAATTTGAGAAAACGA	A/C	TTAATTGAATGTAATTAAGGCATGTGTCAGACACCGGGACACACTTTCGA	0.161975	Yes	Amplicon sequencing of TOGs (Penmetsa et al. unpublished)
227	CKAM0227	TOG895666	TGATTAAAAATATATTACTCGATCTCAAGTGGATTCATCTCATTAANNNN	C/G	TCATTTTGCTCAGCCTGGCTACTTAGAAAAAAAATCCCGCCAAGTTATGA	0	Yes	Amplicon sequencing of TOGs (Penmetsa et al. unpublished)
228	CKAM0228	TOG895672	ATTTGTGTAAGATGGTAATKAAAAARTTGCTTTATTTGCTGAAAATGAAT	T/G	AATGATATTTTGAAAGTGAATTATTTGATGGGGTGTTTGTGCTTTGAATG	0	Yes	Amplicon sequencing of TOGs (Penmetsa et al. unpublished)
229	CKAM0229	TOG895690	ACTCARGATCGATTAAGACAGGGTATCTTAAGAAACAAGAGTAACCAGCA	T/C	TAAAATATGTACATGAAAATTCAAAAAATTCAGCATCTTCTGCAGCATAA	0.123174	Yes	Amplicon sequencing of TOGs (Penmetsa et al. unpublished)
230	CKAM0230	TOG895704	TCTCCACATTTCCCATGATTTACTAAAATCCAAATCTTACAATGGTAAAT	T/C	AACACTCAAAAGGTATTGTTGAACTACRAGTATTTTCTATCAGACTATAG	0	Yes	Amplicon sequencing of TOGs (Penmetsa et al. unpublished)
231	CKAM0231	TOG895712	ATCTAAATAACAGAAGAGGCAATCTGGTGCTATAAAGCTCCTGTGTTGCA	A/G	AATCTCGCAAAGAGTCAGACGCATTGCAGACAGTCGTATCTTGCATGTGT	0	Yes	Amplicon sequencing of TOGs (Penmetsa et al. unpublished)
232	CKAM0232	TOG895724	CATAAGGTTGTGGTCGTTTTCTTTCGTTGACACAACATAAAATAGTTATN	A/C	AAATTTGTCTTGCAGGTTTATGTCACAATGTATCTCAATGATTGCCAGCG	0.0637604	Yes	Amplicon sequencing of TOGs (Penmetsa et al. unpublished)
233	CKAM0233	TOG895739	GCAGTGACTTCATGTGCTCCAGTTGCTCCACCACTCATTACAATACGATC	A/G	GGATCAAATGTCACTCTGTTTCCTCTTGTTCTACTCATGAATTTAGCCAC	0	Yes	Amplicon sequencing of TOGs (Penmetsa et al. unpublished)
234	CKAM0234	TOG895747	TAAAACAATAAAATTGCATAAAAAAGATATTGGCCATCATGAAGTAAAGA	T/C	GCAACACAAATAAGAAACATGCCATGTAGATTGAGAGATCTAAGCAAATT	0.40238	Yes	Amplicon sequencing of TOGs (Penmetsa et al. unpublished)
235	CKAM0235	TOG895760	ATTAATAAAATGCAGCTTAATTTTGAATTTGGAGAACAAAATTAGGGTGA	A/T	TGCAAAATGCTATGATCTCGAAAAGGCAAATTGAAAGAGAAGAGGGAAAA	0.0840478	Yes	Amplicon sequencing of TOGs (Penmetsa et al. unpublished)
236	CKAM0236	TOG895769	ATGATCCTTGTGCATAACAAACCTAGAAGCCCTGACAAGACACAAACACC	A/G	GATACTAAAACTGACCGATAATAATTTAAGAAAATAAAAGTAATTAAATG	0.0420858	Yes	Amplicon sequencing of TOGs (Penmetsa et al. unpublished)
237	CKAM0237	TOG895816	AGGAATCCTTACAGTTAAATTTTAATGAATTTGCTTTCGTTGTTTCAGGG	C/G	ACCGCAGATGCGGTGAGGCAATATTTATGGCTTTTCGAGGAGCACAATGT	0.139207	Yes	Amplicon sequencing of TOGs (Penmetsa et al. unpublished)
238	CKAM0238	TOG895817	CTTTTAATCACTCCTAGTCCTAACTCAGTTTTTTATGAATTGTCGTCTGT	T/G	CAGAYTTCASACATAATCAAATATGGTATAGAAATAGCGAACAAGACAAA	0.102788	Yes	Amplicon sequencing of TOGs (Penmetsa et al. unpublished)
239	CKAM0239	TOG895846	CCTTCCTATTGGGTAGGGATGGGGGACGGGGGCAGAGCTTGAGCAGAATC	A/G	CTAGTTTCAAAATTTGATGTGAAACTGGGCTAGAGAAACTCCTAAGGCAT	0.102788	Yes	Amplicon sequencing of TOGs (Penmetsa et al. unpublished)
240	CKAM0240	TOG895876	AAGTTTGATTTTGTTTTTGTTTGTTTCTTTAGATGAAAAATTGATTGGAT	T/G	AATTGAAAGGTTTGTTTGTTTGTTTGCTGTTATGTTTTTTTGTTGCAATT	0.142012	Yes	Amplicon sequencing of TOGs (Penmetsa et al. unpublished)
241	CKAM0241	TOG895877	ATGAGTACTATTAGCTTGAGAGAACGGTAAAAGACTTAGAGGTTGAAAGA	T/G	GATACGGAAAACTATATCTCAAACTGTTACGAAAGATTTGAATTTAATGA	0.102788	Yes	Amplicon sequencing of TOGs (Penmetsa et al. unpublished)
242	CKAM0242	TOG895899	GGATACTRTAGTATCTGTATTTTTGGCATATCCCTACATATACACCTTAT	A/G	GGATGCCGCCACCCTCAATAGTCAATACNGCTAGTAAAAAAATATGAAGA	0.121928	Yes	Amplicon sequencing of TOGs (Penmetsa et al. unpublished)
243	CKAM0243	TOG895900	TGTGGAATAAAAAGAAGTTATATTCTCCCTCCTCGTCCAAATGAAAAATA	C/G	AACTGCCAATACGTGTTGTTCATATATGGATCCATTGTCGTATGGCTTTG	0.103852	Yes	Amplicon sequencing of TOGs (Penmetsa et al. unpublished)
244	CKAM0244	TOG895956	TGTATGAAATTTTGTTTTYGATTCATCCTTTCTATTTTGGGTGTTTAGGG	A/C	TCCGTTGACATACTTCAGAAATACCCTGTTCCCGAATGTGATATATGGTT	0.0840478	Yes	Amplicon sequencing of TOGs (Penmetsa et al. unpublished)
245	CKAM0245	TOG896007	ATATGTGGAAGAATATTTTACATCATAATAGATGACAACCCGCATATTAC	T/C	TAACAAAACATGGTTTAACAAGGAAACAAGGGAGAGAAGTGAACATCGGT	0.101746	Yes	Amplicon sequencing of TOGs (Penmetsa et al. unpublished)
246	CKAM0246	TOG896024	CTATTTTCCCAAAGGCATTCCCACATGACTACAAAAGCATTGAGATTCTT	C/G	AAGGTGATGGCAAGGCTCCTGGTTCTATCCGCCACTTTAGTTAYGGTGAA	0.0840478	Yes	Amplicon sequencing of TOGs (Penmetsa et al. unpublished)
247	CKAM0247	TOG896050	GTGATTNATGGTCTTGCTTACTGTGATTGATAGATGGATACTGTGCACCA	A/T	TGATTGCCTCTTCGGCCTTTGTTCACTTGTTGTGCTTTTGAAATATAGCA	0.104938	Yes	Amplicon sequencing of TOGs (Penmetsa et al. unpublished)
248	CKAM0248	TOG896066	ATCAAATTATCAATTAAATGTGCATATAAATATATGGGATTGTAGCCTAA	C/G	AAAACATGAGGCTTGGATATGCAAAAAATACCAGCAGGGGCTGGAGCCCC	0.120708	Yes	Amplicon sequencing of TOGs (Penmetsa et al. unpublished)
249	CKAM0249	TOG896074	TAATMCCTGATATTCACCTTATTGATGATTCACCTTGTTGATAATAATCT	T/C	GCAGTGCTCTCCTGATTATGCTTATGGTGCTGGTGGCTTTCCTGCTTGGG	0.228958	Yes	Amplicon sequencing of TOGs (Penmetsa et al. unpublished)
250	CKAM0250	TOG896103	AAGTAAGCAAAATCCTGTCAATAAAATATGAACTAAGACTCCACCAAGAA	A/C	AACAGAACTAAGACCAGCTGATGGCAGAAGCTGAAATTATAAATTTTATT	0.101746	Yes	Amplicon sequencing of TOGs (Penmetsa et al. unpublished)
251	CKAM0251	TOG896166	TCACCAATGTGCTAATTGTGTGAATGAGTGAGATTTGTGACTGCAGGCAA	T/C	ACAAATCCGTTGCAATAAGTCTATGTTGCAAGCATGACTCTAATCGTTGT	0.103852	Yes	Amplicon sequencing of TOGs (Penmetsa et al. unpublished)
252	CKAM0252	TOG896172	AAATAATATGGATTTGGGAACCAAAATTATGAAATGTCCAAGTTTGGAAA	T/C	TTTTATGCCCCATGAATGGAACTATATTTCTATTTTACTATAGAGTAAAA	0.121928	Yes	Amplicon sequencing of TOGs (Penmetsa et al. unpublished)
253	CKAM0253	TOG896190	TAGTTACTTATCTGTCATACCAATGCCACAAAGAAGAAAGGAGTAAAAGA	A/G	AGGAAATCAAGTACGCGCACAAGTGTAAGTTTTGTAGTTTACATGCTATA	0.0823217	Yes	Amplicon sequencing of TOGs (Penmetsa et al. unpublished)
254	CKAM0254	TOG896202	AGGAAAAAGATAATGCAAAGATTAATGAGCACGAGTTTATGTTCCTAAAA	A/C	AACGAGAGGGGTGTTGTTTCTAGTAAGGAAAAAGATAATGCAAAGATTAA	0.15879	Yes	Amplicon sequencing of TOGs (Penmetsa et al. unpublished)
255	CKAM0255	TOG896252	CAAATTGCTAAGATGAAGAAAAAAATGAGTTTTAAAGTGTCCAATGATAC	T/C	CAGTGGCGGAGCTTGACCAAAAAGCTTGGGGTGGCCGACATAAAAATATA	0.0420858	Yes	Amplicon sequencing of TOGs (Penmetsa et al. unpublished)
256	CKAM0256	TOG896253	TTCCTAAACCAGCAGGAAATATGCATTGCATAATCTGTTTTTGACACCTT	T/C	GAATATGATTACAGGAGAATTAGATGCATAAATCATTTTATTATGGAACC	0.0637604	Yes	Amplicon sequencing of TOGs (Penmetsa et al. unpublished)
257	CKAM0257	TOG896261	GAGTGTACTGCAAGTGTTGGTCTATTTAATACCAATTTTAACTTTACCTT	A/G	TATTAATGCGGATGTGATGAGGCTCACAGGTGCAAACCAGGACTCATTTG	0.0658574	Yes	Amplicon sequencing of TOGs (Penmetsa et al. unpublished)
258	CKAM0258	TOG896276	CATAAAAAAGAGAAAAAAANNGATTAAGTCTGACTGAAACTCTGAAATTC	A/G	GGATGGACACTATAAAAGAGGTTGGGACCTTTGAGTCATCAAATTATTGT	0	Yes	Amplicon sequencing of TOGs (Penmetsa et al. unpublished)
259	CKAM0259	TOG896285	ATTACCACATGAAGAATGCATTGAAATAAGGGCTCTTTCCAGGACATACA	A/G	ATCAACAGCTTTATCTTCTGGTAGAGTAGAAGTGAAGCTCAAACCAAAGT	0.157244	Yes	Amplicon sequencing of TOGs (Penmetsa et al. unpublished)
260	CKAM0260	TOG896309	TAAGTTTTTCTGTGATAGCCTATAAACAGTTCATACAAAGTTTAAACTAA	T/G	AAGCTCTTTGATTGTATAATCAGCTTTTTGCATAGGAAACAAACTTATCC	0	Yes	Amplicon sequencing of TOGs (Penmetsa et al. unpublished)
261	CKAM0261	TOG896348	AAATGTGTCTTCTTTCAAAAAAAAGAGGTGAAAATATGTTTTCCCATCGC	A/G	GCTGAGAATCCTTCACCCCTGCCACCATCAATCACTTTCCACCAATGTTG	0.120708	Yes	Amplicon sequencing of TOGs (Penmetsa et al. unpublished)
262	CKAM0262	TOG896372	TATGGAAAGGTTCCTAACAATATTCTATATTGATGATTTATAAAACTCAA	T/C	GATCAGTGAAATTGAAGTGCCTGAATAAATTTTTACTTCTTTTGATTTTG	0	Yes	Amplicon sequencing of TOGs (Penmetsa et al. unpublished)
263	CKAM0263	TOG896385	CATTGATTGTTCGCATTAMTGTTGGTTTTTTCTTGGCTGAGGGTGATGCC	T/C	GGATAAAATTGTTGCTTATGGTTTTGTTTACTCGNNNTTTTCTTGTTGAA	0.161975	Yes	Amplicon sequencing of TOGs (Penmetsa et al. unpublished)
264	CKAM0264	TOG896432	CATTAAAGAAGGTGGTGAAGAGTTCACCTAAAGAACAAATTGACATTGAT	T/C	CAGACCGGATTGATGAAAATAGTCTTTTGACCGAAGAAGATTTAAAGAAA	0	Yes	Amplicon sequencing of TOGs (Penmetsa et al. unpublished)
265	CKAM0265	TOG896448	GTGCAGGTCTTGGGCTGGCCATTTGTAAAAGGTAGGGAAAAAACAAAGTC	A/G	CTCAATTTTCACGATTTAGTGCAATACATTATTATTGCCCCTGTGCTAAA	0.0217365	Yes	Amplicon sequencing of TOGs (Penmetsa et al. unpublished)
266	CKAM0266	TOG896491	AGGGAGTGCTTTCCAATAGGCTTCAAACGCTCAACACTCTTGTATCGCAA	T/C	GTAGATCCATATGAACCTACCATTAGTTCATNNNATCGATCAATCACCAT	0	Yes	Amplicon sequencing of TOGs (Penmetsa et al. unpublished)
267	CKAM0267	TOG896495	TTCAACCTTTTTATCCACCAACTTTACTTTCCAGTTGATGCCAACATTTT	A/G	AGGAGCTCTTTCACTGATATTGCTGWCTTTTATTGATTTTATCTAGTTTC	0.0831758	Yes	Amplicon sequencing of TOGs (Penmetsa et al. unpublished)
268	CKAM0268	TOG896498	AGTAGAACTTAGTTAAATTTGAGTGGGTTCAAATATTCTTTTGTCCTGCA	A/G	ATATTCTAGTTTTTTGCTTTTGGTATGCATAATTTTTGTTGTTCTAGTCC	0.0425331	Yes	Amplicon sequencing of TOGs (Penmetsa et al. unpublished)
269	CKAM0269	TOG896540	AATCCAAATTCCCAAATAGTCATAGATTATTGTTATCTTTGCATGAGGAT	A/T	TTGGAGGAGAGGGATGGACATATTTTNCTTTTCTTAAATTGARGAAACTA	0.0823217	Yes	Amplicon sequencing of TOGs (Penmetsa et al. unpublished)
270	CKAM0270	TOG896567	TCAGTTTTAGATAATATTTTGAAATTTTATTGGGAAGACAATATGTGTGC	A/G	GCCGAGAATGGAGTTTCTCAAGATTCTTCCGTAGTTACTCTAACTTTGTG	0.103852	Yes	Amplicon sequencing of TOGs (Penmetsa et al. unpublished)
271	CKAM0271	TOG896584	AAATCCTTTTTTGTGTTCTCTGTAATGAAAACCACCTTCAACTATTTGTA	A/G	ATTGAAAATTCACCAGAAATTTTGCCGCTTTAATTCAACAATGTTAAACT	0.0823217	Yes	Amplicon sequencing of TOGs (Penmetsa et al. unpublished)
272	CKAM0272	TOG896613	AGCTTTCACCGGTTTGACAAGTATCTTAACTTTTCAAATCCGCATATTGC	A/G	AAAAACTTTGATCCCAATGCTTGTGGTTGGGCATACGGAATGAACATGTT	0.0831758	Yes	Amplicon sequencing of TOGs (Penmetsa et al. unpublished)
273	CKAM0273	TOG896681	ATGTTGAAAAGGCNNNTAATGTTTTTTATTTGATTTTGTGTAGTGATGAA	T/C	TAATCTGTTAGGTTTGATATTGCATACCATTCCCTCATCTTTGGTGTGCC	0	Yes	Amplicon sequencing of TOGs (Penmetsa et al. unpublished)
274	CKAM0274	TOG896701	CGCTGAAAGCGGAAATGAATCAATTGGCTGAAAATTCTGAAAAGCTGAAA	A/T	TGGAAAATGCTACATTGAAGGTAATAATGCACACATAAAAGTTCCTTTAC	0	Yes	Amplicon sequencing of TOGs (Penmetsa et al. unpublished)
275	CKAM0275	TOG896702	ACATTTTTAACAGATCAAAATATTTCTCATCAACATTTTTCCTTAAAAAA	A/T	TTCATTTTCAAGCAACACATGTTTACTATGTTACACATTTACTCTGAACA	0.120708	Yes	Amplicon sequencing of TOGs (Penmetsa et al. unpublished)
276	CKAM0276	TOG896725	ATTTCTTTTTTGGAGTTGACATTTGAGTCTCTTAGAAACTGATAATATTT	T/G	TTAAATGTATTGCTATTTGCAGCAACACCAATTCATGATGGAATGAGGAC	0	Yes	Amplicon sequencing of TOGs (Penmetsa et al. unpublished)
277	CKAM0277	TOG896733	ATAGACAACAAATAGTACCAAGCAATGTTCTCAATTGCAGATCACAGAAA	A/T	TAGTAGTTTGTTCGAATTCCACTAAGCTAAAGTGATATAGCATCTCTATA	0.0840478	Yes	Amplicon sequencing of TOGs (Penmetsa et al. unpublished)
278	CKAM0278	TOG896744	CACTAATGTCTTAGTTCACTTAATCTCATGGCCGCACAAGATCATATAGC	A/C	GACTGTCACAGACTTGAATAACACCTGCCCTAGATTTCAAGATCCAGTGG	0.15879	Yes	Amplicon sequencing of TOGs (Penmetsa et al. unpublished)
279	CKAM0279	TOG896850	AAGAAAGTGCATTCTTTACTTTACAGATGTCAATGACTTGAAGTTGACTA	A/C	GATGCGATTCTTTTCTGTTGTATCAGGTTGAAGGGTTCAAGATGAACCTG	0.0215028	Yes	Amplicon sequencing of TOGs (Penmetsa et al. unpublished)
280	CKAM0280	TOG896852	CTATCCAAAAATCTACCACGCCATTCCGCCATGGCCACATTTAACAACAC	T/C	GCTCAAAATACCTGCAGTCTATCCAAATTATTGATTTTTGTGTAAAGAAC	0.491626	Yes	Amplicon sequencing of TOGs (Penmetsa et al. unpublished)
281	CKAM0281	TOG896873	TATTGTATTTTCCCTTTGGGTTGAATCAACCTGCTCGTGAAATCTCCATT	A/G	GATTAGTTTCAATAAAACTGGATGGATTCTTGCTTCTGTTACATTTTAAA	0.0831758	Yes	Amplicon sequencing of TOGs (Penmetsa et al. unpublished)
282	CKAM0282	TOG896911	TATGCTTTTTGTAGTGTATGGTTACTTGTTATGTCAATTTTCAGTGGTCT	T/C	TACTTCATGATTTGTGTTTTTCCTTGTTCTCAACTTCTTCCCTTGCTTAG	0.0849383	Yes	Amplicon sequencing of TOGs (Penmetsa et al. unpublished)
283	CKAM0283	TOG896928	ACTCGGGATTGTGATGGAATACTCCATATCCCTAACTATAAGACCCTATT	A/G	AAAAGCATTGTCYCTAAATATAAGTCTCGTTTCAAATTACTAGATACATA	0.04299	Yes	Amplicon sequencing of TOGs (Penmetsa et al. unpublished)
284	CKAM0284	TOG896930	ATGCCTGCATATACAAGTTCTAGCTTCTGCCACTATTAGTTGACTGGTAT	T/C	CTTTGCTTTTGAGGATTTTGTGACTCTTTCAAAATGCATCTGTAGGAAAT	0	Yes	Amplicon sequencing of TOGs (Penmetsa et al. unpublished)
285	CKAM0285	TOG896936	TCGGTATCTTTATTGGCTAGTAGAAATTTGCTCATGAGATTGATATTGGA	A/T	GCTTTATTGTTTGAGTTATAACAAGCATTTGATGCACATTTAATTTCTGC	0.123174	Yes	Amplicon sequencing of TOGs (Penmetsa et al. unpublished)
286	CKAM0286	TOG896942	GTTTGAAAAAAATAAGTTTTTGTTAACAGATGCTAGTCCCAAGGCACATG	T/G	AAAGGAGTCAAATTAGCTTTATTACTGTGTATTAATTACTGAAATAAAAA	0	Yes	Amplicon sequencing of TOGs (Penmetsa et al. unpublished)
287	CKAM0287	TOG896943	CAAAACTTATATTTTGAGCAGGAACCTGTGCTACCTGGCACCTTCCTCCG	A/T	GCTCGTGCNTATTGGACTAATGCCCATGATTGACCAGGTAGAAACTGCAA	0	Yes	Amplicon sequencing of TOGs (Penmetsa et al. unpublished)
288	CKAM0288	TOG896948	TCTCACTCCTGATAACGATTTTGCCGGCAATGAACAGGTAATTCTGAGAT	A/T	TAATTTGTTGAAATTTTGATTTTGGTCCTCATAATTTCTGCTATTTATGT	0.0831758	Yes	Amplicon sequencing of TOGs (Penmetsa et al. unpublished)
289	CKAM0289	TOG896967	TTATTTGATTTGTTTAATTATTACACTGGCAAGTTTATACATCAACTGAC	C/G	GTGTTTATATACGTTCAGTGTTTTCCTTTTGAGAATTCTCTCTCTTTTGA	0.139207	Yes	Amplicon sequencing of TOGs (Penmetsa et al. unpublished)
290	CKAM0290	TOG896976	TGAWAAACTCAAGCTCTACTATCTTCGACCCGTCGTCTCTTTACTCGGCC	C/G	ACCTAGATCACACTCAACTCTAACATCATACAKCAAATGGTTGATAAGGC	0.426036	Yes	Amplicon sequencing of TOGs (Penmetsa et al. unpublished)
291	CKAM0291	TOG896979	AAGGGAAAATAACACARATAAGTTTTCATTTCATTAGCAATTTCTATGTG	A/G	ACTCGGCCAACATAGAAACCTTAGCAAAACCTAAAAAACTGACTGTAAGT	0.0444215	Yes	Amplicon sequencing of TOGs (Penmetsa et al. unpublished)
292	CKAM0292	TOG896981	GGTGAATATCTGCAAAATAATAGTGTTTGAATGTAACAGAAAGCTCTTCG	A/G	CGGACAAACTAGAGTGGAKAATTGAACCTTTTTCTGACATACTATTTTAC	0.104938	Yes	Amplicon sequencing of TOGs (Penmetsa et al. unpublished)
293	CKAM0293	TOG897003	ACATTTTTGAAATAGACAATCTATGTGTTGAATTGTAATCGGAAAACAGT	A/G	AAAACAATACACAAGTAACTCTCCATCAAYAAACTGTTAAAATGGTGCAA	0.0840478	Yes	Amplicon sequencing of TOGs (Penmetsa et al. unpublished)
294	CKAM0294	TOG897009	TYATCGTGACAGAATGCGCAATAGAACATAATGCCCAGAAGACCAAGGAC	A/G	CAAAACAAAACAAAAATTCCATGCATCCAAAATGAAAATTTGAGAGAGTG	0.106047	Yes	Amplicon sequencing of TOGs (Penmetsa et al. unpublished)
295	CKAM0295	TOG897016	AAGAAATAGAATACTCCATTACTACGATTTTGAGTGAATTAATTATGTCA	T/C	ACCTTCTTGAAATGTGTGCCTTTATTCACCTAAAACTACAGTAATGGAAC	0.0849383	Yes	Amplicon sequencing of TOGs (Penmetsa et al. unpublished)
296	CKAM0296	TOG897171	ATATCTGAAAACTTGTTAGGTTTCCAAGACATGATCAAATTACCAACACA	A/G	AGCAAGCTTCCTTCATATTCAACTCCATTAACAGTAAACCCAGTATCATT	0.0217365	Yes	Amplicon sequencing of TOGs (Penmetsa et al. unpublished)
297	CKAM0297	TOG897198	TTCACCAACACAAAGCCTTGACTAATGCATTCATAATTCATTTTCTGCAA	C/G	AATGACTAGTAAGATAACAGAATTTTTCTATTCTTTGTCTTGGTGAAAGA	0.143457	Yes	Amplicon sequencing of TOGs (Penmetsa et al. unpublished)
298	CKAM0298	TOG897209	GTATGCTTTAGATTCATCTAAACCATTATTGTACTATTCCATTTGTTCTA	A/T	AACTCTCATTACTTGATGTTTAAAAATTATTGTCAAATAGTGTATTGTTA	0.0858477	Yes	Amplicon sequencing of TOGs (Penmetsa et al. unpublished)
299	CKAM0299	TOG897239	TCTGATCTACTCTCTTTACTACAGAATCAATGGGTCTTCTCTCCATATGC	T/C	CAAACCACCTAAGCTGAGTATTCGCCATAATTTTCCCGTGTGTTTTTTAG	0.104938	Yes	Amplicon sequencing of TOGs (Penmetsa et al. unpublished)
300	CKAM0300	TOG897243	AATTTGTGCTATGTGTTGCAATGTTTGCGGTATTTTTGCTGTTGTTTATG	T/C	ATACTAGAACAGTATTAATCAGCTTCAAACCTGATAAAATGCATACTAGA	0	Yes	Amplicon sequencing of TOGs (Penmetsa et al. unpublished)
301	CKAM0301	TOG897285	TATATTTGGACGGTAAGGCTTCAACTGCAAATGCACCATTTTTGGGGCTA	A/G	ACAAATATGAAATATCATTGAATGAACTAAATGATTTGAAATGTTTTGAT	0.0831758	Yes	Amplicon sequencing of TOGs (Penmetsa et al. unpublished)
302	CKAM0302	TOG897306	ATGTGATTAGAGCTTCCTTCTACAATTGGTGAAAATTATCTAACCTGAAT	A/C	TAATTCTCACACTCTTACAGGGAGAATGATAAGAAGAAAGTCCTACTTGG	0.0425331	Yes	Amplicon sequencing of TOGs (Penmetsa et al. unpublished)
303	CKAM0303	TOG897323	TTCAAATAGTGGCACTATAGCACTGTTGCATAGTAGAATTTTAACAAACC	A/G	CTATTCTCTGCGATCCACAATTGGCAACACTTGCTATATTTGGATGGAAC	0.0823217	Yes	Amplicon sequencing of TOGs (Penmetsa et al. unpublished)
304	CKAM0304	TOG897326	TTCCAACATCAAAGACAATAATAGTAAATAATAATGTWCTCATAAGTAAG	A/G	GCTAGTACATTGCGATGAATCCCAAGTTCAGTAAATATTTTTTGTTAACA	0.46106	Yes	Amplicon sequencing of TOGs (Penmetsa et al. unpublished)
305	CKAM0305	TOG897333	ATCAACTCTTGGGTATATACAAGTACTTCTTAGACACAGAAGCATAACTT	T/C	ATTACTTTTTCATCCTGAATGCATTGCCTTTTCTCTTCCTTCGATTCTAC	0.0831758	Yes	Amplicon sequencing of TOGs (Penmetsa et al. unpublished)
306	CKAM0306	TOG897346	AATTAGTATCTGGTGGTCTAACTAGAACAAAGCAAAGAAATCATGGCAAA	T/C	TTCCATGTTCATTTTTCACATGACTACAGAAATTAGAGCTCAAACAATCA	0.0840478	Yes	Amplicon sequencing of TOGs (Penmetsa et al. unpublished)
307	CKAM0307	TOG897347	ACTCTCTTCACTTTGACTTCTCCTTTAATTTTGGTGGCAACTTTTTATGT	A/G	TCGATAGAAGGGAAAAAGGCCGACAAGAAAGAAGCGGGAGATATGCTTTC	0.137845	Yes	Amplicon sequencing of TOGs (Penmetsa et al. unpublished)
308	CKAM0308	TOG897350	TTGGCTTTCTATTTAAAATGTCTGAGAAACTTATTTTGAGTACAATGCCA	T/C	GGTTATTTTCACGTCCCCCTCTCGACAGAAATGGATTCCATGCAGTCCTC	0.157244	Yes	Amplicon sequencing of TOGs (Penmetsa et al. unpublished)
309	CKAM0309	TOG897362	TTCTTCCATTCATAAACCTGTCTGAATGTAACGTCACTGAACTGTATGTA	A/T	AACAAAAAAGGAAGGGATTGGTACGTCCTTGAATTTTGAAATAGGAACAA	0.0637604	Yes	Amplicon sequencing of TOGs (Penmetsa et al. unpublished)
310	CKAM0310	TOG897369	TAATGATAGATGTCAATGAGTAGAGTTCATATGTGGCCAAAGCCATGTCA	A/G	AGGAGAAAAGTAATTCTGACAATGCCTCAAGGTAAATCTGTCTTTAGTTT	0.139207	Yes	Amplicon sequencing of TOGs (Penmetsa et al. unpublished)
311	CKAM0311	TOG897376	CGCACACAAATAACTGATTTAAATCACGTTTTGAGTCAAAGCCTGCAAAT	T/C	ATAACTTCAAGTTAGAATCAATTTCAATCGAGATCACCCAAATATGTCAA	0.120708	Yes	Amplicon sequencing of TOGs (Penmetsa et al. unpublished)
312	CKAM0312	TOG897466	TTCTTGCACTTACCTATTGCATAAAGCAGGTTGAGCTCAGAGGTTTTATT	A/C	TTTGTATGAATACTGAAGTCAAGCTTAATGATTGTACCATCCAACATTTA	0	Yes	Amplicon sequencing of TOGs (Penmetsa et al. unpublished)
313	CKAM0313	TOG897469	TATCATCGAGCATATTTCTCTGCTTATGAATATTGTGGCTTGATTGTTGT	A/T	TATTTATTCACAAACAAATTTTGTGNNNNNNNNNNNNNNNNNNNNNNNNN	0.125742	Yes	Amplicon sequencing of TOGs (Penmetsa et al. unpublished)
314	CKAM0314	TOG897486	ASTATTCTGGAAATTCATTCACCCCGGATTTGTCTTTCTTTTTGTTGTAA	T/C	AAGCAGTTTGCAGTTGTGTATGGATATATCTCGCTTTCTGCGTGTAGTTC	0.0434568	Yes	Amplicon sequencing of TOGs (Penmetsa et al. unpublished)
315	CKAM0315	TOG897499	TATATGCATTTTTGTGATTTAGACTTAATGATCTATCATTTCACATAATT	T/C	ATAATAGGACTAGGACTTCTGTTGGAACCTTTGTTTGTGCAAGAAAAAAT	0.0849383	Yes	Amplicon sequencing of TOGs (Penmetsa et al. unpublished)
316	CKAM0316	TOG897516	TTCGGCCGACTCATTTGACCCTTGTCTACTGAGATAAACACTTGTGAGAC	C/G	AAAGAGTTTATGGAGACAATTTATGACATGTACATATGTTGTTTTTAGCT	0.0222194	Yes	Amplicon sequencing of TOGs (Penmetsa et al. unpublished)
317	CKAM0317	TOG897521	ATGTGATTAATGTGTCCACAATTCAAGTTGCACAGGCCTTAAAACCCTTA	T/C	ATTGCAAAGCACAATTTAAAATCACGTGTTTGATTAAAATTTAAAAGCTG	0.280268	Yes	Amplicon sequencing of TOGs (Penmetsa et al. unpublished)
318	CKAM0318	TOG897528	TTATTGCATTTATTCATCTTCACTTGTTCTATTTCCTAAACTTTGTAATT	A/C	TCTGTGTCCAAGTCACACCACACTGTTCTTTATTTATAGTCGTATACAAT	0.142012	Yes	Amplicon sequencing of TOGs (Penmetsa et al. unpublished)
319	CKAM0319	TOG897535	TGTCATGTCCGNNNNNNNTGTTGTTGTCCCTGTTTCATAGCTGAAAATAG	T/G	TTACAAACATGTCATAAGCTATTTTCATAATTTCSCTCAAACAGTCTCAC	0	Yes	Amplicon sequencing of TOGs (Penmetsa et al. unpublished)
320	CKAM0320	TOG897558	CATGTTATATGTTGCCTAATGATTGCACCTTGTATTTGTCAGATGTCTCC	T/C	GTCGAAGGTGCTCCCGAGGATTTCGATCAGACCATATTTGCTGTACAAAA	0.101746	Yes	Amplicon sequencing of TOGs (Penmetsa et al. unpublished)
321	CKAM0321	TOG897579	TGCGAAAAGCATCAGAAGATTAATTTACCATTTAAAATATTCCGGATTGT	T/C	CCATTTGGGCTCTTCCACATTTGTTTTAGGTTAAATTCCTTGACACGGCC	0.485425	Yes	Amplicon sequencing of TOGs (Penmetsa et al. unpublished)
322	CKAM0322	TOG897613	GCCGTGCAGAACCGTGGAAATGGTGGAATCAAGCGAGTTTTGCTGAATCT	C/G	TTTCTGACAAGACACACAACAAATGTTGTTGTAATACATGTTATGCGTTA	0	Yes	Amplicon sequencing of TOGs (Penmetsa et al. unpublished)
323	CKAM0323	TOG897618	ATCCAAGCAGTGAAACATATATGACTTAATTCCATTCATTTCTACCAATC	C/G	AAACATATAAGCGGATAAGCCACAGCCTTTATATTTAAAATTTTATAACT	0.04299	Yes	Amplicon sequencing of TOGs (Penmetsa et al. unpublished)
324	CKAM0324	TOG897619	GAATTATTCATTYAACTTTTTTACTCGTGTTTAAGTGAATTGAAGTCTCT	C/G	TGGAGACATTTGGATGACCAAAAATATTAAAASGAAAGAGAACAGTTGTA	0.106047	Yes	Amplicon sequencing of TOGs (Penmetsa et al. unpublished)
325	CKAM0325	TOG897694	TTTTCNNTAAAATCCTATTGTCATGTGAATGGTATCTTTTTCATCATGGA	A/G	TTCATCCTACTTGACATCTAATAGTGCATTTGCACTGTTCTAGAGGATCT	0.120708	Yes	Amplicon sequencing of TOGs (Penmetsa et al. unpublished)
326	CKAM0326	TOG897715	AGTGTTACTTCTTGTCCTATGTTTTGGTTATATGGGCTTCCCCTTTAACT	T/C	GATGGTTTGCAGAGCATTTGGACCCAATCAATGTTAAAATTGCTGAGCTC	0	Yes	Amplicon sequencing of TOGs (Penmetsa et al. unpublished)
327	CKAM0327	TOG897724	TTGGCAGGAGTTGGAAGTTCTCTTTCTTTTCCTAAGAAATCTGCAGACTC	A/G	CAGACAGGGCCGACTACATCAAAAGTTGCTGTCTCCGCATTTGCGGGGGC	0	Yes	Amplicon sequencing of TOGs (Penmetsa et al. unpublished)
328	CKAM0328	TOG897728	GTGGATTCTGCTGATATGTGATCGGTGTTGTAATTTAGTTTCCATCATTG	A/T	ATTTTAGATATTCGTCGATGCTAAGTTTTAATTGCCGAATATTTATGCAG	0.109519	Yes	Amplicon sequencing of TOGs (Penmetsa et al. unpublished)
329	CKAM0329	TOG897762	ATTCCATTGGACCTTCGAATGGTTGAAGCCGAGCGAGTTGGATGTAAGCA	T/C	TTATTGGACTTTCTTTATAATTATCCTCTTNNNNTCTGTTTCTACTCCTT	0	Yes	Amplicon sequencing of TOGs (Penmetsa et al. unpublished)
330	CKAM0330	TOG897884	AACCTTAAAATTTGGTTTTTAAACATAAATATGGGTGAGGAATTGAGAAT	A/G	CTACTAAGACAATTAAGTTGAAAGAACTGCGTTAGTAATAGAGGCATTAT	0.104938	Yes	Amplicon sequencing of TOGs (Penmetsa et al. unpublished)
331	CKAM0331	TOG897956	AACAAGCTTCAACTAACTAACTTTAGTATGTCCATGAAAAAAGGAAAAAT	T/G	AATCCTTTTGGTCAGTTCAAATCCGCTCATAAAATGGTCATTATTACCAT	0.062435	Yes	Amplicon sequencing of TOGs (Penmetsa et al. unpublished)
332	CKAM0332	TOG897963	AACTTTTTCGAAGAATTTGAAAGCCATTTTTCGTCTTAGTTTATCGATCA	T/C	GAATTACTAGAGTTTTCACATTTTTACTGTCATGAAATTTCGATCGGATT	0.140595	Yes	Amplicon sequencing of TOGs (Penmetsa et al. unpublished)
333	CKAM0333	TOG898000	TTGATGAGTGCAACCCTCAAGATCTGCAATATGTTCCAAGTGATGTCTTG	A/C	CAAAAAAGAAAACTGAAAATCAGCATCCATATTGATTTTCCATWAAGAAA	0	Yes	Amplicon sequencing of TOGs (Penmetsa et al. unpublished)
334	CKAM0334	TOG898018	TTTAAAAGTTGGTGTGTGATTGGCATCCGTGTTTGTGTTAGTATGTCATA	T/G	GTGATAACTTGTTAAAATGTTTGCTTGGTTGAGTTTTTGACAGCATGGGT	0	Yes	Amplicon sequencing of TOGs (Penmetsa et al. unpublished)
335	CKAM0335	TOG898024	TGCGTGGAGAGGCTGCTGTGCTCCCTGGCTTAAGATCAGAACTAGAAGCA	T/C	TGAGGAGGAGGCACTCTGCTGCTTTGGAATTGATGGGAACTGAACNCGNN	0.139207	Yes	Amplicon sequencing of TOGs (Penmetsa et al. unpublished)
336	CKAM0336	TOG898026	CAAAGTTGATTCATAGAGATGAAGGAAAAAAAACTCGCCTGAAGATTAAT	T/G	ATAATGGAGAAAAATCCCTTTTCAGATGCAACCTGCATTAGACACCAAAC	0	Yes	Amplicon sequencing of TOGs (Penmetsa et al. unpublished)
337	CKAM0337	TOG898034	GCTATTTAACAATATTTTGTATTAAATCGCGTATTACAGACCAATAATAG	A/T	GTTTGTTCAAAGTTCAAACTCTGCTATGCTATAGCTCTACAKTGTCATTA	0.0637604	Yes	Amplicon sequencing of TOGs (Penmetsa et al. unpublished)
338	CKAM0338	TOG898046	AAAATATTTGATTATGCTGTTTTAACCTCAGCTTTTTCTTTGCAGCATGC	A/T	GGCGAAATTTATGGAGAAAAAGCAATTTTGGCAACTGAACTGAAGGAACT	0.127066	Yes	Amplicon sequencing of TOGs (Penmetsa et al. unpublished)
339	CKAM0339	TOG898075	GAAAGTAGGCAACAAACTAAACTAACTGCAATTAACAGAAGCTCCCAACA	T/C	GCCTAGAGAAAAAAATGTGGTATGAATTGATGCATGATGTCACATTAACA	0.102788	Yes	Amplicon sequencing of TOGs (Penmetsa et al. unpublished)
340	CKAM0340	TOG898078	ATGTGAAGTGTAAATAAACAAGGTGTTTTGTTTGGTGTAAACTAGGTGTT	A/G	TATTACCGCAAAATTTTGAGTAGTGTTAATTTTCTTTATCATAGTATTAG	0.123174	Yes	Amplicon sequencing of TOGs (Penmetsa et al. unpublished)
341	CKAM0341	TOG898135	AAACTACAAAATGACATGTTATTATGGGTGGGAATTTTGTATTTCCAGAA	A/C	ATATTTTATCCTGCAAAGTGAAAAAAARAGCCTAATAATGTGATCTGATC	0	Yes	Amplicon sequencing of TOGs (Penmetsa et al. unpublished)
342	CKAM0342	TOG898231	ATCACTTGATAAATGAGTGTTCTGCATCTATTCTTACTTTTCACTAATCT	T/C	CATTTTGCACTCTAATTTTTTCGGTTTGTTTTCCAACCAGAATATTGATA	0.121928	Yes	Amplicon sequencing of TOGs (Penmetsa et al. unpublished)
343	CKAM0343	TOG898271	ATTAAACACAATCAACACATGTTTATTTATAAGTTACAGGTTACTAAATG	T/C	ATCTGATTTGCAGTGAGCATTTCTGAGTGAGGAGAGCACATAGATTTTTA	0.325124	Yes	Amplicon sequencing of TOGs (Penmetsa et al. unpublished)
344	CKAM0344	TOG898284	ATTCATGCAGTCATGGACTGGGACTATTATTGGCCCTCCTGGTGTAAGCT	A/G	TTCTGTTCTTTGCTCTCTGTTTCATCAAATGCATTCAATACCTATTTGCA	0.244898	Yes	Amplicon sequencing of TOGs (Penmetsa et al. unpublished)
345	CKAM0345	TOG898285	ATTGCTAAGTCTCAGGACTCTGAGGTAACTAACTAACTAACAAACAAACT	T/C	CGATCTCATCATTTTGCATCAACTGTATTTATAGCGGGACTGTTTTTAAT	0.102788	Yes	Amplicon sequencing of TOGs (Penmetsa et al. unpublished)
346	CKAM0346	TOG898304	AATTTGGTTTATTAGTTCTAACTGAACTGTCGCAAGCACACGGGAGTCGG	A/G	ACACGCTGTTAAGAAAGGAGTAATGTGGTACTGCAAACACAAGGAGCATA	0.0651433	Yes	Amplicon sequencing of TOGs (Penmetsa et al. unpublished)
347	CKAM0347	TOG898370	TCAATTAAAATTGCATTTCATATGAAACTAAGAAGGAAATAATGCCTTTT	T/C	AATTTTGAGATATTTGATGGCAAACATTACATGTAAATGTTGAAGGGAAG	0.062435	Yes	Amplicon sequencing of TOGs (Penmetsa et al. unpublished)
348	CKAM0348	TOG898376	GAGAAANNNNNGTGACAAAAACAAAAATTCTAATGCAATCAAACACGGTA	A/G	ATGGAAGAGAAAAGTCAGGTATAACCACTAAATTCCAAACCAAAGAATTT	0.144931	Yes	Amplicon sequencing of TOGs (Penmetsa et al. unpublished)
349	CKAM0349	TOG898468	TTTCATCTTCTCCAACATAAAAGGAAACAATCACAATTTTTAATCACAAT	A/T	CTGTTAAAGAAAGAAGATAGAGTAGTCCATAGATGCTGGCCTGAAACTTA	0.0858477	Yes	Amplicon sequencing of TOGs (Penmetsa et al. unpublished)
350	CKAM0350	TOG898489	AATAACTATGCACAAATTTCCCYCTACCAATACAAAAGCTTAACATTCAA	A/G	ATTCAATTTCTCTCACATGGTCTATACCAAACAYCGTTCATCAWAARATG	0	Yes	Amplicon sequencing of TOGs (Penmetsa et al. unpublished)
351	CKAM0351	TOG898508	TAAATTGTTTAWACGGTCTATGACYGTCGAAGTGTCAAAGTGTTTCCTAA	T/C	GGTTATCAACCTTTTGCATGTGAATAGGATGCTACGAAAAGGAGCCCAGG	0.160367	Yes	Amplicon sequencing of TOGs (Penmetsa et al. unpublished)
352	CKAM0352	TOG898532	AATTATAATTCAACAAAGCATCAGAAAGAAATCTATTGTTCATCATCAAT	T/G	ATCGAAACACAGGAACCTAACCTTAGGTCTTAGATACTCATGAACCTGGA	0.103852	Yes	Amplicon sequencing of TOGs (Penmetsa et al. unpublished)
353	CKAM0353	TOG898533	TCAAAATTCAACTTATATTTGTTTTTGCTTGTTTTTGTCAAATGATCCCT	A/G	ATTAGACCATTGTCTCAACTGTCTCAACCATAATGTAAGTGAACCGGGAA	0.0630907	Yes	Amplicon sequencing of TOGs (Penmetsa et al. unpublished)
354	CKAM0354	TOG898575	GCTTTGACATCAACCAAGTTTAAAATGGATGTTGTTGCTTTATCAGTTCA	A/C	TGTTTTGAATATCCCTTCTATGACATTTATCATTGATGATTGGCTCAAAA	0.0831758	Yes	Amplicon sequencing of TOGs (Penmetsa et al. unpublished)
355	CKAM0355	TOG898578	ATTTATATATGTTGGTGATTAACTGCATTTGGTGTAATCTTAGTTATAAN	T/C	ATGCTATTTTAACCAAATGCAGTGATCTTACTGTATGCGACACTTGGTTC	0	Yes	Amplicon sequencing of TOGs (Penmetsa et al. unpublished)
356	CKAM0356	TOG898599	TTGGGATGAGCTCAAGCACATACGACAGGCTGTTGGATTCTTGGTAAGTG	T/C	GACTTGTTTGATAATACAGTGCCTTTTCATACCAACAAACAAGCGCATTT	0.0217365	Yes	Amplicon sequencing of TOGs (Penmetsa et al. unpublished)
357	CKAM0357	TOG898608	ACTATTGATACTGATCATTAGGTTTCTACTTTTTGCTGTGTATTAAAACT	A/G	TGAAATCATTATCATTGTAACTTGAACTTCATTAATGATTAATTGGTGTT	0	Yes	Amplicon sequencing of TOGs (Penmetsa et al. unpublished)
358	CKAM0358	TOG898832	CTTTAAAATTGGGGGTTGTGAGNAGAATTTTAGGGTTCAATTTTTCACAT	A/G	GAACAACTCGTCCCTTTTCTAGGACAATAATTCAAAAANNATNTCNNNNN	0	Yes	Amplicon sequencing of TOGs (Penmetsa et al. unpublished)
359	CKAM0359	TOG898872	AAAAATATAATTAAAAAAACGATTTCCCGGTATAAAGGTTTTAGTAATCA	T/C	ACACACCCAAGGCCTTGGTTGCATTGCAATTTAAGTCAGCAATGGTACAC	0.062435	Yes	Amplicon sequencing of TOGs (Penmetsa et al. unpublished)
360	CKAM0360	TOG898883	GTCACTGTGATTTTTCACAAGCTACAAATTATATCTTTTGCAAAATCATA	C/G	TAGCTCACTCTAATTTTGGCAAACTCGACATAATACAAAGCACTCAACAG	0.0858477	Yes	Amplicon sequencing of TOGs (Penmetsa et al. unpublished)
361	CKAM0361	TOG898887	CTGTGTTTGATGTTTCCGCTGGATCTTACCAAGTGCTAAATTTAGTTGCC	A/T	CTAGTATTGTTTAGTTCTTCATAATTCATAGTGATGGGTRTAGYTGTAAC	0.10718	Yes	Amplicon sequencing of TOGs (Penmetsa et al. unpublished)
362	CKAM0362	TOG898975	ATTATATTAAGTGGTTAGTAAATACGTCATGGTGGCCAAGCTTGCAGCAA	A/G	ATGTTTGTGACTGAATKTTTTTTATTAACCGAGACACATMAAGGAAAAAG	0.0630907	Yes	Amplicon sequencing of TOGs (Penmetsa et al. unpublished)
363	CKAM0363	TOG898978	TTCTCTTTGACAGTCTTTTTGCTGAGCATAATTTATATTTATTCACTATG	A/G	TACCAAAGAAGCAGTAAATGTGCTAATGCGCTATGTTATGTGAATTTCTT	0.062435	Yes	Amplicon sequencing of TOGs (Penmetsa et al. unpublished)
364	CKAM0364	TOG899054	CCCTTAGATTGAGCTGTAGCCTTTTACCATGAATGTAGAAATTATCTCAT	A/T	TTATGCTTTTGGTTGGTATAGGTATTTTTGTTTTCTCTCTGCATGGGACA	0.103852	Yes	Amplicon sequencing of TOGs (Penmetsa et al. unpublished)
365	CKAM0365	TOG899062	TTTTTATTGTACCATTTAGGAATCTCGTATCTAGGTTTTTATCAGTCATG	T/C	TGTTTTGCTGCCCGATGGCATTTTTTTCAGTGTTTGTTTCTTTATTTTTG	0.0637604	Yes	Amplicon sequencing of TOGs (Penmetsa et al. unpublished)
366	CKAM0366	TOG899072	TACTTTGAGGAGTACTAGAAACACACTCTTTAACACACTTTTCAATACAG	T/C	CAATTTGATCTGTTAAAATTTACATAGGTCCCACCAAAATATGTGGGTCC	0.0823217	Yes	Amplicon sequencing of TOGs (Penmetsa et al. unpublished)
367	CKAM0367	TOG899078	WTTACTTTTCAATGTATATCCATTGGCTTACTTTTTTTCTTTTAACACGC	T/C	TTAGGAACCTATTGGGACAGATGGCAGGTGGCATGCCACAAGCAGTAACT	0.103852	Yes	Amplicon sequencing of TOGs (Penmetsa et al. unpublished)
368	CKAM0368	TOG899127	CTGCATTAGCATTCTGTCAATGCTTTCAAGCTCAACTGTAAAGGTGTGAA	A/T	TTAGTACTGCAAAGCTTATATTTTCTTTATTCTTCCATTTATATAGGACG	0	Yes	Amplicon sequencing of TOGs (Penmetsa et al. unpublished)
369	CKAM0369	TOG899130	GTCAGTTTGCATCTAGAAAAGCAAGAGTGTTGTACCAAAAATACAAGACT	A/T	GAATTAAAAGCAGAACAATTATTGGTCYAAGCTWTGAANNNNGANNNNCA	0.0658574	Yes	Amplicon sequencing of TOGs (Penmetsa et al. unpublished)
370	CKAM0370	TOG899159	TTCTTTTTTCATGTTATAGGTCATAGCTGATTTTGATGCCACATTAACGA	A/G	GTTTTGGGTTAATGGAACTCGAGGCCAACACACATAAGTTATAATCCAAA	0	Yes	Amplicon sequencing of TOGs (Penmetsa et al. unpublished)
371	CKAM0371	TOG899411	CTGCAGCTTTAGTCATTACATATGCATAATCGTCATTTACTCTTATAGAT	T/C	GAAGAAGCCTCTTCCCAATTATGTGACACATCTTATGTCGTTTTTCAGTT	0	Yes	Amplicon sequencing of TOGs (Penmetsa et al. unpublished)
372	CKAM0372	TOG899452	ACTTCTCTGCCAAATTTTACTTTTTCTCGTATGATAATGATTTCTTACAT	A/C	ATTTTCATTTGGTYGAACTCTTCAATAATATCTGCTTATAGGTTGATTGA	0.0849383	Yes	Amplicon sequencing of TOGs (Penmetsa et al. unpublished)
373	CKAM0373	TOG899476	ACTAGTACTAAATAGCATATTTCCATTGCACAGTAGTGCTATAGCGCCAC	A/T	ATAGGCACTATTTGACAACACTGATCAAACATCAGCCATCATACTATTCA	0	Yes	Amplicon sequencing of TOGs (Penmetsa et al. unpublished)
374	CKAM0374	TOG899482	GGAGGATTTTGAATAATAAAGAAAGTTAAACCTCGGATTCAAGTTGGGGA	A/G	CTATCCATCTTTCACTTTCTCTTTCCTCCTTCCTTTTNNNCAAAGCCTTC	0	Yes	Amplicon sequencing of TOGs (Penmetsa et al. unpublished)
375	CKAM0375	TOG899490	AGGCTGGTCTCCATGCTAGATTTTCCTCTGAGGTACCGGTCAGTATATCA	A/T	GGAACTCTAAATATTTGCAAAATTTAAGCAAATGACTTCCAATGTAGTAT	0.0217365	Yes	Amplicon sequencing of TOGs (Penmetsa et al. unpublished)
376	CKAM0376	TOG899506	GGTTTTTTCAACTTTTTAGTTTTCTGTTGCATATTTCATCAACCACAAAT	A/C	ATTGTAGGTGTCAATGAAGAATCCTCATATTTTCTTGCTATCAGTATCGT	0	Yes	Amplicon sequencing of TOGs (Penmetsa et al. unpublished)
377	CKAM0377	TOG899516	TTTTTCATAAAACAGTAGCTTTTTTTTTTTGTTTGGTTATTATTATAGAA	A/T	ACTATTTGTTGGCTGAAAAGTATTCACAATTATAGTTTTTTTAGCTGCTA	0.0840478	Yes	Amplicon sequencing of TOGs (Penmetsa et al. unpublished)
378	CKAM0378	TOG899538	TATATATTTGGAAAGTAAAGATTTTTTATCTGGGATAGCTAATGTTCTTT	T/G	GATTTATTCTAGAAAGCAAAATGGGTTTTATGTATTTTTCTTCTATCATG	0.0219753	Yes	Amplicon sequencing of TOGs (Penmetsa et al. unpublished)
379	CKAM0379	TOG899545	GAAAGGCGTGACYCAATGTCCGACACTTTTCGGTGTTTGACACCGACTCG	A/G	CACCAACATTTTGGCAATTAATTCATTTTCTCAAATTATTACKGGTGTCG	0	Yes	Amplicon sequencing of TOGs (Penmetsa et al. unpublished)
380	CKAM0380	TOG899600	GACAGTTATACCTAGTAAACTGCCCCCTCCTCCACTAAACAAAAGAAACT	T/C	TCTGTAACACCCTCTAGCTAAGTAGAGTATGGTGATATGATAAAAGGTCC	0.124444	Yes	Amplicon sequencing of TOGs (Penmetsa et al. unpublished)
381	CKAM0381	TOG899640	CATTTTCTCCTCCACTCCCTCAGGTATACATACATGTTTCACTCTTATTT	T/G	CTTCCCTCTTTTTGAGGCTATAGCTTATTGTTAGAACAAGTTCACCATAA	0.062435	Yes	Amplicon sequencing of TOGs (Penmetsa et al. unpublished)
382	CKAM0382	TOG899657	NNNNNNNNNNNNNACAAAGCACAARCAAATTGAAAGGTACATAATTTATC	T/C	TTTATATGCAGATAGCCTAACATTATGAATCAATACAACATTCATTAAAC	0.102788	Yes	Amplicon sequencing of TOGs (Penmetsa et al. unpublished)
383	CKAM0383	TOG899668	TTCTCATATTGTCTGAACCTATATTCATGCCATTGTAAATTTAGAATTTC	A/T	TTACTAAAACCTGCATCTTCACTTCACTAYTTNTGTTTGTTTTATAACTG	0.15879	Yes	Amplicon sequencing of TOGs (Penmetsa et al. unpublished)
384	CKAM0384	TOG899669	ATTAAGATAAGATGCCAATGTCATAARGTTCTAATTTCTTGACTTGCTCT	A/G	TTCTTAATTGCAGTTGGAGCAGATTATCAAACATGAATGTGGCTCGTTTT	0.0212741	Yes	Amplicon sequencing of TOGs (Penmetsa et al. unpublished)
385	CKAM0385	TOG899683	TATTTAGTTTGTACCAAGACAAGTAAGTTTCTTCCTTTTCCATGCACAAG	T/C	CATAAAAATTACTACATTGGTTCCTTTTTAATGCATACCAAGAAAACTAA	0.0630907	Yes	Amplicon sequencing of TOGs (Penmetsa et al. unpublished)
386	CKAM0386	TOG899684	TACGAAGAGGCGCTCAAGAGGTGCGAGCCTTCGACCTCCGCCAATCATCT	C/G	CTTGGTCGCATATTCTTAAAGAGAAGGGAGTCAACTGCATACAAGGTTGG	0.120708	Yes	Amplicon sequencing of TOGs (Penmetsa et al. unpublished)
387	CKAM0387	TOG899689	AAGAATTGTGTTTGGAATAACTTATGTGAGTATATCTACCAACAAAAACA	T/C	GTTTGAGACTGTTTGGAAGAGTTTATGACATGTCCATAAGCTATTTTTAA	0.102788	Yes	Amplicon sequencing of TOGs (Penmetsa et al. unpublished)
388	CKAM0388	TOG899701	AGTGCAGTGGCTGATTTTTCTGTACAGGGGAAACATCTCAGCTGTGATAC	A/G	GAACGGACGAATCAAAAGCAAGATGCAACAAACAATTTTAAACGATCAGA	0	Yes	Amplicon sequencing of TOGs (Penmetsa et al. unpublished)
389	CKAM0389	TOG899713	TAATCAAACTCAAAATATGCCTAACTTGGTAGCCAAGTAATCCAATTGTG	A/G	ATTGAATTTGAACTCCTGACTTATTTAGAAAACCCTAAGCAGCCAAGAAA	0	Yes	Amplicon sequencing of TOGs (Penmetsa et al. unpublished)
390	CKAM0390	TOG899728	TTGTTGCTGTTGCGGCTTTACTTCTTTACGTTGGATGTTACCAGGTAAAG	A/G	TTTTCTGATCATTGTCTGTGCAACTTTTTCCCGTTAATATTCCACCAGGA	0.0823217	Yes	Amplicon sequencing of TOGs (Penmetsa et al. unpublished)
391	CKAM0391	TOG899729	CTGGAATATGTTAAAATCAGTTTGTCAATTTGAAAATATGATAATTTCTA	T/G	TTGCATTCATGGATGCTGGTTTTTATCTGTTACTTGTATACAGTTTCACG	0.0858477	Yes	Amplicon sequencing of TOGs (Penmetsa et al. unpublished)
392	CKAM0392	TOG899751	TAATGCTAAAACAAGAGGGCCAATAATAAGCAAGAGTGACAAAGTTCACA	A/C	CAATAATGGGTCAGGACGTATACAGCAGAGGAAATGTATTTGGATACAAG	0.0849383	Yes	Amplicon sequencing of TOGs (Penmetsa et al. unpublished)
393	CKAM0393	TOG900006	AGAACTTATAGAATTAAATATCACGTAGGACTCATGTCAAACTAACCAGT	T/C	AACGATGATTCTGTGTCTATTTGTGTCAGCTTGCTTGTCTGTCTGGAAAA	0.0630907	Yes	Amplicon sequencing of TOGs (Penmetsa et al. unpublished)
394	CKAM0394	TOG900053	TTNGTAGATTATTCTATTTTTATGCATTGAATTATACTGATTGGTTTTTC	T/C	GTGATCAGCTCTATCGGTTCCTTGTTCGGAGAACTGGCAGCAATTTCAAT	0.0840478	Yes	Amplicon sequencing of TOGs (Penmetsa et al. unpublished)
395	CKAM0395	TOG900075	TTAGTGCATCCTCACCGTCAGATATACTTCAGTAGTGATTAATGCAAAGT	T/C	GCGATGATATGTCATGCAAAGGGTGCTAATAGCTGCATATAATCGGTCCA	0.0840478	Yes	Amplicon sequencing of TOGs (Penmetsa et al. unpublished)
396	CKAM0396	TOG900129	CAATCACAAAAATATAGAATAATCTAGTTAGCAACTGCAGGGTAGTGTTT	A/G	GCTGTAGATAGGGTTATCTTACAAACAATCAGGAGGTAAAAGCAACGCAA	0	Yes	Amplicon sequencing of TOGs (Penmetsa et al. unpublished)
397	CKAM0397	TOG900133	CATTGCATTTTTTTTTNGTTACAGTTCATTGGAAATTTTCAGGAAACAGC	T/C	GGTACAAGAACTGGCTGGGGTGCTGGTAAGTACATGTTGCTAATGATTGT	0.0412188	Yes	Amplicon sequencing of TOGs (Penmetsa et al. unpublished)
398	CKAM0398	TOG900136	TGGAGATGGACCATGGGATGAGATGCAGCACTTTGATGATAACATTACTG	A/G	GCGCTTATTTGACAACTTTCAGGTAATTGATAGCATTTGAACATTTAGTA	0	Yes	Amplicon sequencing of TOGs (Penmetsa et al. unpublished)
399	CKAM0399	TOG900140	GGATACCAACAATAATCTTTAGATTTCACTTTCAACCAATGCTATGATAG	A/G	GGTCCTCTATCACCGTGTCATGAACTAACTATACGAAAAAGGTTAAGTTA	0	Yes	Amplicon sequencing of TOGs (Penmetsa et al. unpublished)
400	CKAM0400	TOG900217	CCACCTAGGCAACGGTTCAATTCAAACAATAACTGGAGAGGTTCCACCTT	T/C	AAAGTTNGGAGATRAGRCAAAGGAAAAGGTAGGTCATACAAGACACCATG	0.160367	Yes	Amplicon sequencing of TOGs (Penmetsa et al. unpublished)
401	CKAM0401	TOG900222	ATCATTAAACTGAAATTTGTGTCTTTCTCCAAGTAAAGCTAGTGTATTTC	A/T	AGTTTCTCGGTGGCTATGAGCATTCATCCTTAAATGTGCATTAACCACAG	0.0823217	Yes	Amplicon sequencing of TOGs (Penmetsa et al. unpublished)
402	CKAM0402	TOG900241	CCTGAAGAGAAGAATTTGGTGTTTGAAGCCCACATGGGAAGAACAGAGCA	T/C	TCTACTACCATAAAAAACCAAATTGAAGAGTAGAATGAAACAGAGATCAW	0	Yes	Amplicon sequencing of TOGs (Penmetsa et al. unpublished)
403	CKAM0403	TOG900261	AKAAGTATACATGTTTGAAATCACAGTAAATTTGACAAAATCACAGTGAT	A/G	CTATGATTTCATTTAAACTCCAGAGCTTAACTTTTACCAAACTCACGGTG	0.0425331	Yes	Amplicon sequencing of TOGs (Penmetsa et al. unpublished)
404	CKAM0404	TOG900269	GAGATATACTCCAAAGACGGAGGGTAATGCAAAATTAGTACCAACAACAA	A/T	AAAAGTAGTCCAATACCTTAGGGCCCCATGGCTTCCTTTCAGATATGTGA	0.140595	Yes	Amplicon sequencing of TOGs (Penmetsa et al. unpublished)
405	CKAM0405	TOG900323	TTGATGATCNAGAACTTATGCATGCTCAATTTCTTTTCTTGAAAGGGAAA	A/G	GGTCTCAAGGGTTTGGTTCTGTTGAAAGTTTTAGTTAGGACAATAATCTT	0.452098	Yes	Amplicon sequencing of TOGs (Penmetsa et al. unpublished)
406	CKAM0406	TOG900342	AAGTATCACTCTTAGAATGCATTTTCTCAACAAAAATGAAAGTACTTTGA	T/G	ATGACCTGTAATGAAAATCCTGACTTATTTTACAATAATATGATTTAGAA	0	Yes	Amplicon sequencing of TOGs (Penmetsa et al. unpublished)
407	CKAM0407	TOG900394	GATTTCTTGGAGATGGCAATAAATGTGAAGGTAATATTYGTTTACGGYGC	C/G	TCAATTTAAAACACTCCGTCTGTCGCCTTCTATATACAATCGATTTTTGS	0.0831758	Yes	Amplicon sequencing of TOGs (Penmetsa et al. unpublished)
408	CKAM0408	TOG900450	ATGCACAAGTGTGCTTTTCTAATGGCCTTCAGGAAAGAAATGTCTGCTAG	A/G	ACTTTTTGGAAGTAAAAAAATTCACAATTCTTCTGGCCTGCTTGGTCTGG	0.142012	Yes	Amplicon sequencing of TOGs (Penmetsa et al. unpublished)
409	CKAM0409	TOG900848	TGCTGAGGTATTTATGGTTGCAATTTGTTATCCGAAATTAAATCTGGATG	A/G	GTATTTACTCATATTTGTGCTCCTTTTACAGGAACAATGTTGACAAAAGT	0.0217365	Yes	Amplicon sequencing of TOGs (Penmetsa et al. unpublished)
410	CKAM0410	TOG900871	CGTAAATCAATGCAAGATAAGTAGATCAGGGCCGACGTAAAATATCAACA	C/G	ATATCAGAAAAAAAGGATCAAGTGACACTAATTTAATGCTTTGAGACATA	0.0434568	Yes	Amplicon sequencing of TOGs (Penmetsa et al. unpublished)
411	CKAM0411	TOG900881	GCAAATCTCTGCAACTTTAGGTTTTCTTGGACACCAGCCATACTAATGCC	A/C	GCATGGATGAGATTCAGGTAGAAACATCATCTTAAGTTATGCTTCCATGG	0.499457	Yes	Amplicon sequencing of TOGs (Penmetsa et al. unpublished)
412	CKAM0412	TOG900957	GCAACAATATCGATAGATGATTTTTATTTGACGGCTGAAGGTCAGGTATA	T/C	AGAAGCAGTTTTCTAATATATATTTTTCGGTTAAWACTCCTCCATCTCGC	0.0858477	Yes	Amplicon sequencing of TOGs (Penmetsa et al. unpublished)
413	CKAM0413	TOG901001	TGAAAATACATTGACAGTTTGACACCATTTATTCTCTGTTTCATATATCT	T/G	TGGCTGTTTTCTTTTTTCCTTTCTGATTATGTTTCTTCTGTTTTCAGGGA	0	Yes	Amplicon sequencing of TOGs (Penmetsa et al. unpublished)
414	CKAM0414	TOG901015	TAGACATATGATTGAAAGTGGGTTTCCAAATGCATTTACAAACAAACAAG	T/C	CAAGTTCTCAATGAAGACAAAATATACCGTCCACAACTAAAATGGGTTTT	0.121928	Yes	Amplicon sequencing of TOGs (Penmetsa et al. unpublished)
415	CKAM0415	TOG901037	CTATGAGCTGAAATAGTAATGAATACACAGGAAAAGGGTAATGTGCCTTA	T/C	GTGGTAAACAATGGTGCCGGTGTGTTCACACGTAGTCCTAAAGAAACAGC	0	Yes	Amplicon sequencing of TOGs (Penmetsa et al. unpublished)
416	CKAM0416	TOG901045	CTTCAAATTTATACCATGACATTCTTCATGTACACAACATTGTTGTTTCA	T/C	AAATGAAACAAGATAAAGTAGAAACAAATGCTTTAGTTAAATTGGTAAAG	0.123174	Yes	Amplicon sequencing of TOGs (Penmetsa et al. unpublished)
417	CKAM0417	TOG901047	GACCAATGGAAATGCTTAAACAAAAATATTGCTGCACACTGAGGCAAGCA	T/C	TTTATACAGATTACACATCATGTGCATAAAACAATCAGAAAATATTAACC	0.101746	Yes	Amplicon sequencing of TOGs (Penmetsa et al. unpublished)
418	CKAM0418	TOG901096	CAATTGATACGTATCTCTACTGTGTATCTCACTGGTCGACCTTGACCATT	T/C	TTATTTTGGGGTCATATCTAGTATTCAGAGTTTGCCTCGATTTGGCACCG	0.0425331	Yes	Amplicon sequencing of TOGs (Penmetsa et al. unpublished)
419	CKAM0419	TOG901133	CATGCTTTTTTTTATTTTCTGTGGTTTGAACCAGAGATCTTTAATAGTAC	A/G	TCACACTTCAATGGTTATGTTGTTGCATTCTACATTTCTATCTTTTGTTA	0.062435	Yes	Amplicon sequencing of TOGs (Penmetsa et al. unpublished)
420	CKAM0420	TOG901166	ATTTTATCTAGAGAGATTTCATTATTGTTGCTACTGTTTATAATAATGTC	C/G	ACTGGATATGTCCAGGGCTCTTGCTGTCTTTCATCCTCTCAATCTATGTA	0	Yes	Amplicon sequencing of TOGs (Penmetsa et al. unpublished)
421	CKAM0421	TOG901167	GGAATATGCCGCAGCCATGCATCTTGGGACGTTTGATCAATATGATCGGA	A/C	TCACTTTTCAACTTGATAAATTGGATTCAAAAATAGTTGTCACATGATCT	0	Yes	Amplicon sequencing of TOGs (Penmetsa et al. unpublished)
422	CKAM0422	TOG901180	TCCTCGTGCTGATATTTTGCCTCGGAGAGTTTCTTTTGAGCCCTCTCCTC	A/G	TGTAACATATTTGTTAACTGCATCATTTCTTTTTCTTTCTCTATCTCTTG	0.0217365	Yes	Amplicon sequencing of TOGs (Penmetsa et al. unpublished)
423	CKAM0423	TOG901184	CAGGTTGCTGTTTCAACTGCTCCAACAGTTTTGGCTCTCTTGAATGCAGG	T/C	GCCACTTGTGTTGGTAAAACTGTCATGGATGAAATGGCTTACAGGTTYGG	0.103852	Yes	Amplicon sequencing of TOGs (Penmetsa et al. unpublished)
424	CKAM0424	TOG901215	CTANNNNNNNNNNNNNNNNNNNNNNAAATGAAGGTGCTACACGCTACAAC	C/G	AAGCAACCAAATGCCGCAATTAGGCGGCTATGGGCAGACCACAATTAAGG	0.103852	Yes	Amplicon sequencing of TOGs (Penmetsa et al. unpublished)
425	CKAM0425	TOG901225	CTGATGACAACCAATCAAACTCACTTATGCTTGTTTTAGGTGCCAAATGT	T/C	ACTACTTGTCAATGGCCGTTCCATAAGTGGAAAAATTCTGACAAATTGGT	0	Yes	Amplicon sequencing of TOGs (Penmetsa et al. unpublished)
426	CKAM0426	TOG901542	AATCTTATTTGGTGGTTGTTTTGTTGGTAGTGGTAGTTATTGATGTATGT	A/G	TTTCTGTTATGCAGAGGTGCAAGCACTTTGAGATTGGTGGTGACAAGAAG	0.140595	Yes	Amplicon sequencing of TOGs (Penmetsa et al. unpublished)
427	CKAM0427	TOG901547	GATTTGTATGGATATGCATCAGGTAGTTCAACACGAATTTTCCAGACTCC	A/G	CCTTCATAAAGGCCTGCAACAATCACAAATGTAACAAATCATNNTACATA	0.0425331	Yes	Amplicon sequencing of TOGs (Penmetsa et al. unpublished)
428	CKAM0428	TOG901549	TAGTTTCYTCAATTTAAGAAAAGAAAANTATGTCCATCCCTCTCCTCCAA	A/T	ATCCTCATGCAAAGATAACAATAATCTATGACTATTTGGGAATTTGGATT	0.0831758	Yes	Amplicon sequencing of TOGs (Penmetsa et al. unpublished)
429	CKAM0429	TOG901685	GATTTAATCTTGTATTTGTCTGACAGTCTTTAATCCTATGTTGTCAGTCT	T/C	AGATAGTGGTGCGAAGCGCCAAACCCCAAAAAGGGGATAGTGGGATCGCG	0	Yes	Amplicon sequencing of TOGs (Penmetsa et al. unpublished)
430	CKAM0430	TOG901711	AGCTACAATATGTGACTTCATGTTTGCCGTGCATTTGTGTGCTGCTCAAC	A/G	CGGATCCAAATATTTTCTAAAAAAACCAATATTTCCCTGTCTTATCCAAA	0.161975	Yes	Amplicon sequencing of TOGs (Penmetsa et al. unpublished)
431	CKAM0431	TOG901729	CTAACACCAATGATAAGAAAAAATGCATAGATTCCTCGATCAATTCAGTA	A/C	GTATTAGAAAACAAAAGAACAATCTGGGATTTCCCTTTTTCCTAAGTCAT	0.121928	Yes	Amplicon sequencing of TOGs (Penmetsa et al. unpublished)
432	CKAM0432	TOG901731	TTAGGATATAATTCTTTGCATTAGATGATTTACATTGAAAAGATTGATTT	A/T	TACATTACCTTGGTCGATTGCACCTCAAACTTTGATTTTGTTATGGTCTC	0	Yes	Amplicon sequencing of TOGs (Penmetsa et al. unpublished)
433	CKAM0433	TOG901734	CGAAGCGGAGACGTAACTAACTATCTTGATTCCTAGGGCTTCCTTTTTTT	A/T	AACTCTTTTTTATGATTTTTCAATTGATTGGATCGGTATCATGCTTATGT	0	Yes	Amplicon sequencing of TOGs (Penmetsa et al. unpublished)
434	CKAM0434	TOG901743	TCCTTCTGTTTCCACCATCAACAATACAGAATCATCTGCAATTCCCTCCG	T/C	ACCAAAGCCAATTCTCAAAAGTGCCCTCAAACGACCCAACCCTACTCAAT	0.0840478	Yes	Amplicon sequencing of TOGs (Penmetsa et al. unpublished)
435	CKAM0435	TOG901744	TTGTGATGTGACTCAAACATTTGTGTTCTTCTGTTCGCATGGCCTTGTAC	T/C	GTGCGCACCTATAGAAATAAGAACACACATACCTGGCTGTTTTTATATGG	0.04299	Yes	Amplicon sequencing of TOGs (Penmetsa et al. unpublished)
436	CKAM0436	TOG901772	CGATCTATCTTCTATTCTGGGGGTAGGTGAATGTCCCGCATCTCTTCTGA	T/C	TCTCCGATCCTATATCAATATAAGTTAAAATCAAACAGCTTGTCAGTTTG	0	Yes	Amplicon sequencing of TOGs (Penmetsa et al. unpublished)
437	CKAM0437	TOG901841	ATTTTATTTACAAGTAATCTGTTGGAAATAGATTAACAGAAGTTTCATTT	T/G	GTGCATTATATGTATTAGTTTGTTTATTTCTTAAATATATACTTTTAAAC	0.103852	Yes	Amplicon sequencing of TOGs (Penmetsa et al. unpublished)
438	CKAM0438	TOG901858	ATCTTCAGGATTCGTCCAGCAAGTCAAACATTATGCATTCCTTTTTAACA	T/G	AATAAAGGAGACGTCCAAACAATGTATACTACTACACTGTAAAATTACTT	0.0420858	Yes	Amplicon sequencing of TOGs (Penmetsa et al. unpublished)
439	CKAM0439	TOG901869	ATGTTTTGTGGCTGCCGAGTCAGACAGTCTTTAAGTCAAACTAAAGAGTT	T/C	GGTCTGTAACATTCTTCTAGAGTTTTGAACTTTTTATAATCCAACATTAA	0	Yes	Amplicon sequencing of TOGs (Penmetsa et al. unpublished)
440	CKAM0440	TOG901904	TTTAAAAAAAGCTAATGCTAAAGAGTTCATGTGAAATTGGGATTTTTTTT	A/T	NTCTAGCTATTCAATGAAGACATTGGAAATATTTATCGAGAAATTTTAAT	0.04299	Yes	Amplicon sequencing of TOGs (Penmetsa et al. unpublished)
441	CKAM0441	TOG901928	ATTAATTGAGTGAGCTTATTGTGTTGGTAGGCGAACATTAAGTCATATGC	T/C	AGTAACAATGAGCTTGCTGTTATGCCACAAGACCGGGTGGTCCGTATGGA	0.04299	Yes	Amplicon sequencing of TOGs (Penmetsa et al. unpublished)
442	CKAM0442	TOG901960	GTTCTAGTCGACTTTACAGTAGTTAATCTCAGCCTTAGCCATGTTGCGTA	A/T	CTCAACATGCAAAAACCTTGCTTTTTTCCATCAGCCGGATCAACAGGATG	0	Yes	Amplicon sequencing of TOGs (Penmetsa et al. unpublished)
443	CKAM0443	TOG901985	CTARAACGGTACCCTTCTTTATGCTTTTGTCGGTTTAAGGCTTCTTTTCT	C/G	AATTGTCAAAAAGTAGTACAAGATATGATTGTGTGGTTAAAGAAACGAAT	0.142012	Yes	Amplicon sequencing of TOGs (Penmetsa et al. unpublished)
444	CKAM0444	TOG901998	CCTTGGTTTAATTTAAGATCAATAGTTCATCCACCTATGGTAGCATCGCG	T/C	GGAAGACATGCAATATCTTTGTATYAATTATCCTCTTCCCTTGTTTGACA	0	Yes	Amplicon sequencing of TOGs (Penmetsa et al. unpublished)
445	CKAM0445	TOG902030	TCCGGTTATACCCTAATAGGTAATCTAGGTGAATTTAGTTCACATTAACG	T/C	AAGTGGTAAATTAAGTTCGCGTAGGTTACGCGATCTCAGTTCACATAAAT	0.0637604	Yes	Amplicon sequencing of TOGs (Penmetsa et al. unpublished)
446	CKAM0446	TOG902034	TGATCATTTTGATGAAGGTTTGGGTTTTTGTTCACCAAATGCATTGATGG	A/G	TGCAGCCAATGTTAGTAGCATGTGCACGCCAGCTGATTGAGCATATGAGG	0	Yes	Amplicon sequencing of TOGs (Penmetsa et al. unpublished)
447	CKAM0447	TOG902037	CCTCAATATTTTATCATGAACACTTCACCAGATGGTCATGGTCCAGTTAG	A/G	ACAAATGGTGGATGGGTAAGTGACTCATGAAGTCTTTTAATTCTTCACTC	0.22072	Yes	Amplicon sequencing of TOGs (Penmetsa et al. unpublished)
448	CKAM0448	TOG902069	GAAAAAATATGAAGAAAAAGTGCTAATGATGTTTGACACAGCATTAACTA	T/C	TAATGCACTCAAACAAATACAAATTAAGAGACTTACCAAAAAGGCTACTG	0.485514	Yes	Amplicon sequencing of TOGs (Penmetsa et al. unpublished)
449	CKAM0449	TOG902130	CCAAATGCTCGTATTGTATACATTGATGGGGCCTTTGATCTCTTCCATGC	A/C	GGGCATGTTGAGGTACAAATAGTTTTCATGTAGGGTGTGACTTATTATCC	0	Yes	Amplicon sequencing of TOGs (Penmetsa et al. unpublished)
450	CKAM0450	TOG902462	CACACAACTTGGATGTCACAATACACGGTACATGTGTTGCAACCGCTAAA	A/C	CTATAAGGATCAACTTTGATCGCCACAGGAGATGAATTCACTTTATCTGA	0.157244	Yes	Amplicon sequencing of TOGs (Penmetsa et al. unpublished)
451	CKAM0451	TOG902476	AAAAAACTGCTTTTCATGACAACATATTTGACCAATACACAAATGATCAT	A/G	AAATTTCTAGTTTGGTAAACTTTGTATGTTCATACTCTTTGTACTGGAAA	0.160367	Yes	Amplicon sequencing of TOGs (Penmetsa et al. unpublished)
452	CKAM0452	TOG902563	GTTTAGCTTATACAAGAAGGCAATAAGGAAACAGATCAAACATAATGAAA	T/G	CAAGTGAGAGTTCCAAAAACCAAGTTGATTAACTTTTTGTCCTCRGCCAG	0	Yes	Amplicon sequencing of TOGs (Penmetsa et al. unpublished)
453	CKAM0453	TOG902569	ACATAAGTATAGGTGGAATCAAAGATCTCTCTCTAACTTGGTATATTTTA	T/G	GTCCTTTATATTCTTGCTTATAACTTACCTACTTGACACTTGGGATCATT	0.0222194	Yes	Amplicon sequencing of TOGs (Penmetsa et al. unpublished)
454	CKAM0454	TOG902578	CACCAATCCAAATATTACCTTCTGGATGGTCTTTTRCCCTTACTATGAAC	T/C	GAAGAAAAAAGGATGTGCTAGAGGGTTGCTTGAATTTGAATATGTTGCTG	0.101746	Yes	Amplicon sequencing of TOGs (Penmetsa et al. unpublished)
455	CKAM0455	TOG902630	CTTTGATTGATTTGTTTGAAGAAGACGAGAACTGTAATATGCATGRTATT	T/C	TTTGTTTGGGTTCTGAGGGACATAGTTATAGAWGTATAAATTAGAGAAAG	0.0840478	Yes	Amplicon sequencing of TOGs (Penmetsa et al. unpublished)
456	CKAM0456	TOG902692	TGATCTCGTTTCGTTTTGTGCTTGCTGGTTTTTCAATCTTTTAGACGATC	T/G	NNCGTGTTTTAATCTCAATTAGTTTCATTGATGTTTGGTTTATGGATTTA	0	Yes	Amplicon sequencing of TOGs (Penmetsa et al. unpublished)
457	CKAM0457	TOG902699	CGTTCTATAACGATTATGCACATAAATAATCAAGGGACTTTAAGTCTTTG	A/G	ACACATTTTCCTCCCATTATGCAGTCTTCGTGTATTTGATAGGACGAATG	0	Yes	Amplicon sequencing of TOGs (Penmetsa et al. unpublished)
458	CKAM0458	TOG902710	AGAGTTATNAGGGTTATGGAAGAAGGAACTGATAAGTGTCTGTTGGAAAT	A/T	CTGGCTCAATCACGGTCCATCCCTAGCTGCCTTAATTGCSGCATTTGAGT	0	Yes	Amplicon sequencing of TOGs (Penmetsa et al. unpublished)
459	CKAM0459	TOG902716	ATACAAAAGACTAACCCCTTTATATAGCTATACAAGACTCCTAATCCTAA	A/G	TAAATAGAGAAATCAGGAAATAATTCGTATAATATTTATTAATATACAGC	0.10718	Yes	Amplicon sequencing of TOGs (Penmetsa et al. unpublished)
460	CKAM0460	TOG902760	TTATATCAGGTGTTTTGTACAAAATCAACTGTGGTTGGAAATTGCTTGAA	T/C	TATGACTTAGTTTTTTCTTTCTTGGTCCAAAAATATATATTTAGKAGTTG	0.103852	Yes	Amplicon sequencing of TOGs (Penmetsa et al. unpublished)
461	CKAM0461	TOG902765	ATATATCGACTATAATTTTGCMATATTTTTTTGATTATTTATCTTGCACA	A/T	ATCAGGGAGGCAACTTGTCATTCCCAGATAAAAATCAAAGACTTTTGACT	0.0849383	Yes	Amplicon sequencing of TOGs (Penmetsa et al. unpublished)
462	CKAM0462	TOG902768	TTTGATGAGTAAGAATCAACGCTCACACACATTGCGCACCAAATACTTGC	A/G	CTAAACTTTGACGGTATCTACTAGAAGTTGTATATGTATTATTTTGTTTC	0.425362	Yes	Amplicon sequencing of TOGs (Penmetsa et al. unpublished)
463	CKAM0463	TOG902800	GCCCAGTCTCCAGATTTTAAAAATTACCAAAACCAGGTATATTAATGTCC	T/C	CTTTCATCATTCATTTGAGTTGGGCATGAASCACTTCCTAACAGTAACAC	0.100724	Yes	Amplicon sequencing of TOGs (Penmetsa et al. unpublished)
464	CKAM0464	TOG902870	GTCAAAAAATAAAATAATCTCTAGGCTTTTGGGTGTTGAGCTCTATTATA	A/G	ACTACAAGATTCACAGGCATAATTTTGTTTCTATTTTGGATATATCTGAA	0	Yes	Amplicon sequencing of TOGs (Penmetsa et al. unpublished)
465	CKAM0465	TOG902879	ATTCNATGCGCAGACATATTTACCACAGTCGCCATAATTTAGATTTATCC	A/C	ACTAGTTTTCCTGTTAAACTCAAGAGGTGGCGTCGTTGATATGCCTCCTG	0	Yes	Amplicon sequencing of TOGs (Penmetsa et al. unpublished)
466	CKAM0466	TOG902901	TTCTGTAGTGGGAGCACAGCTGTGACTATAGTGAAGCAGGTACTAAGATG	C/G	AGAAGCATGTACACTCTTGTTTTCTATTCTCTTTGCAGTTTTATTAATTT	0.0222194	Yes	Amplicon sequencing of TOGs (Penmetsa et al. unpublished)
467	CKAM0467	TOG902902	ATGTGACAATTAGAAAGCTAAATCAAACGGCATAGCAGGAGAGTCCTTTG	T/C	AGTGAGTGCAAGGATTTTGGATCAATCCTGACTTTAGTAGTAAGGGTTGG	0.131415	Yes	Amplicon sequencing of TOGs (Penmetsa et al. unpublished)
468	CKAM0468	TOG902906	CAATCAACATAACTAACTTGTAAGCATTGTTCATGAAATAGTTTTTACAA	T/C	TTATAGTAAAAGATCCTATTTAAGTTGCAGGGAACTACATTAATCATTAT	0.101746	Yes	Amplicon sequencing of TOGs (Penmetsa et al. unpublished)
469	CKAM0469	TOG902910	ATAACGAAAAACACATTGTAGGACCATGCTGACTAATATGAGACACATTC	A/G	GGGACGTTTTTATACATTTGATACATTCAGAAACTTTAGCGACAACGCTT	0.0420858	Yes	Amplicon sequencing of TOGs (Penmetsa et al. unpublished)
470	CKAM0470	TOG902919	ATAATTTTCGGAAATATAAGTTAACGACTACTTGGCTTTACGATTGAGAC	A/C	GTGACTCAATCTCAATCGATAAAAATAAMGAAATGAATGTCTTCCTCAAA	0.0651433	Yes	Amplicon sequencing of TOGs (Penmetsa et al. unpublished)
471	CKAM0471	TOG902924	TATATGGKGGTTATGTTTAATAATTGGTGGATTTTTTCGCCTCAATAGGG	A/G	CGCTTTGAGATACTAAGCCTGACAGGCTCTTACTTGGTTGCTGATAACGG	0.0420858	Yes	Amplicon sequencing of TOGs (Penmetsa et al. unpublished)
472	CKAM0472	TOG903021	TAGTATGATTAGAAAAGGCATATGCAAAGTTCACATTTTGGAACAGATTT	T/C	AAAGAAACAAAAAGTTATAACAGTCCATATGCTTAGTGTTCCTTTTAATC	0.0831758	Yes	Amplicon sequencing of TOGs (Penmetsa et al. unpublished)
473	CKAM0473	TOG903027	TTGCACAAACTTTTCCCACTTCTGTTAGATTAGCATCTGACCAAAAAATA	A/G	GGGCACTGGATAGCAATGTACTTACCACGAGTTTCCCCCTGCTTGAGGCA	0.103852	Yes	Amplicon sequencing of TOGs (Penmetsa et al. unpublished)
474	CKAM0474	TOG903058	TACAACAAAATAAATAAATGGTTTTGTGTAAATATAGTTGAGGTGGATTA	T/G	CAGAGTTGAATTTAGTAATTATGAAACTATTGAACTAGTTTATGTTAAAG	0.102788	Yes	Amplicon sequencing of TOGs (Penmetsa et al. unpublished)
475	CKAM0475	TOG903079	TTCAAAATCAGGCATTTGCATTATAAGCAGCNGACAGGTTGATAAGTTGA	A/C	ATGTAAAAATCTTGCAGAACATGATTCTCAAATACTTGATGAATCCAATT	0.102788	Yes	Amplicon sequencing of TOGs (Penmetsa et al. unpublished)
476	CKAM0476	TOG903088	TATAGTAGGAAAAATGGAGTATATGAGTTATGACTCGCTATGTCAGTTGG	A/G	TAGATACATTTCCCATATGAGCACAAGATGCACAATTCATATCTTTCAAA	0.0840478	Yes	Amplicon sequencing of TOGs (Penmetsa et al. unpublished)
477	CKAM0477	TOG903155	ATTGTACCAATCAAAACCGGCAAGGTATGTTGGTAATAATATCAGTTGTA	T/C	GTGCTATGTATTGAGTGTGCAATTTATAAGTTGACTAAGATGGTCATGTA	0.228958	Yes	Amplicon sequencing of TOGs (Penmetsa et al. unpublished)
478	CKAM0478	TOG903590	TTTAATGGCTTAATGCTTTGCTAATTGAGAATGTCTTGGAAGTCATGTAT	C/G	TGAGCTCGTAGTTGTGGTGTTTCTAYTTTTGTTATTTAGTATTAATTGCT	0.139207	Yes	Amplicon sequencing of TOGs (Penmetsa et al. unpublished)
479	CKAM0479	TOG903593	ACAGCTCGATTATTTAAATGCTTAGATCTTAATTTCGTCTTAATTCAAGT	T/C	ATTTAAAACANTATNACACACTACACCAGTTCTATTTTCCATTGACTTTG	0.0840478	Yes	Amplicon sequencing of TOGs (Penmetsa et al. unpublished)
480	CKAM0480	TOG903691	TTTGACAWAATAGTATGTGACCATTATAACRTCCGGGACCAAATTGACTG	A/G	CATAATGATATTTCGAGGTTTAATTTGAATTTTTGGCTGAGTTGGGGACT	0.106047	Yes	Amplicon sequencing of TOGs (Penmetsa et al. unpublished)
481	CKAM0481	TOG903716	AGCTGACAAAAGATTATAGGATACTGCTTCCTCTCATGGTAGTCCATCAA	A/C	ATTCTCTCTCAAAACAAAATTTCCCATTTTAATGTGTNNATTTTTCCACT	0.139207	Yes	Amplicon sequencing of TOGs (Penmetsa et al. unpublished)
482	CKAM0482	TOG903717	CCGGAGAAGCAGCAGAATCAACTGTAAGCTTGTTTCCTTTAGCTAATATG	A/G	TGGTTATATGGACTTGCCAGATATTATCGTCTCTCATTTTATCAGCTTGC	0.0849383	Yes	Amplicon sequencing of TOGs (Penmetsa et al. unpublished)
483	CKAM0483	TOG903719	TGTTTGAAGCAGTCAGGAAAGCAATTCACACAGCAGAGGTGAGGTTTCAT	T/G	TAAGATAGGTCTACTTTGGATGTCAAAGCATTAAACTATGATCTTTCTGA	0.0420858	Yes	Amplicon sequencing of TOGs (Penmetsa et al. unpublished)
484	CKAM0484	TOG903783	GAATTTTTTTCAAGGTTAGTTTTGTTTCAGGTTACAATATTTTAGGGATT	T/G	TTGATGGTGGAATTGTTATCTAAATAATAATTAGTGATTACTTTTCTAAG	0.140595	Yes	Amplicon sequencing of TOGs (Penmetsa et al. unpublished)
485	CKAM0485	TOG903812	TAATATGCGRTTGAGCTATTATGTTTCTGATGTTGATTGAGGACTGAAAT	T/C	CCCACAATATAATCTAAGGAGTTCTAGTTWCAAACAAATCGGTTTAAGTA	0	Yes	Amplicon sequencing of TOGs (Penmetsa et al. unpublished)
486	CKAM0486	TOG903813	CATCCTTGTTATGATAAAAAAAACATTATGTAYTTCCAATGAATCAGGTA	T/C	CATGTTCCACGATCTTGGTTCAAGCCATCTGGAAATGTTCTTGTGATCTT	0.15879	Yes	Amplicon sequencing of TOGs (Penmetsa et al. unpublished)
487	CKAM0487	TOG903841	TTTCATCGTGTTCATGTGAGTGAAATTTCTGTCTTTTGTTCTAAACTTAC	T/C	CGTTACTATTAGGAGTAAAATTAAGTTGGCATACTTGTGAAATTATGTTA	0.0630907	Yes	Amplicon sequencing of TOGs (Penmetsa et al. unpublished)
488	CKAM0488	TOG903842	CCAATTCCTATAGAACACAATGCAATTACCAAAGCGGTTACCGAAACACC	A/G	GTTATCAAAGAAGTGTTTTTCTTCTTTGGTTGTCGAAGTTGTGGTAATGA	0.104938	Yes	Amplicon sequencing of TOGs (Penmetsa et al. unpublished)
489	CKAM0489	TOG903853	AACGGATATAAATAAATAAAATCGCCGACAGAAACTGAAAAGTATAAGTA	T/C	GTGTTTCGGTACAGGGTGGGGGGGATGTGAAAAGTAATTTTCCTCTGCGA	0.0823217	Yes	Amplicon sequencing of TOGs (Penmetsa et al. unpublished)
490	CKAM0490	TOG903872	TCATGCTAGATGAGGATGAGTGGATAGACAAACAGGGACCATTAGATGCC	T/C	AATTAGAGATTTTGGGTGCTAGGGTCGAAGTGCCAACTYCAACGGCGGTT	0	Yes	Amplicon sequencing of TOGs (Penmetsa et al. unpublished)
491	CKAM0491	TOG903882	TATCGCCTGAAAATATGTTTATGATTGGAAGGCATCTTTCACCTTACAAG	A/G	TGATTTTGTAAGGTCTGAGTTTGGGCCAACCCAAGTTTTAAGATTGTATC	0.0831758	Yes	Amplicon sequencing of TOGs (Penmetsa et al. unpublished)
492	CKAM0492	TOG903898	TTCTCTATCMTTTCTCTCTATCGAAATGGATTTTGTGATTGCAAGTTTCA	A/T	CAATTGTGAATCTCGATAATTGAATGATGATCAGACCACTTGTGTTTTTC	0.102788	Yes	Amplicon sequencing of TOGs (Penmetsa et al. unpublished)
493	CKAM0493	TOG903904	TGGAGGGAATACCTGTATGCATGACAGCAAGCTTTGTTATAGAATGCAGC	T/C	TGTGCCTCTACAGGATTGGGATTCAAAGTAATCGCTGTTTCAAACTGTGT	0.44189	Yes	Amplicon sequencing of TOGs (Penmetsa et al. unpublished)
494	CKAM0494	TOG903911	GATGATCATATATCGGGAAGTTCGTTAAAAGGTAATGCCTGTGTAACCTA	A/G	TTTATCTTAGTCCAAATTTTCATATTTTTGGCACAGCTGCACGTGTAAGG	0.43679	Yes	Amplicon sequencing of TOGs (Penmetsa et al. unpublished)
495	CKAM0495	TOG903928	GACATGGGTATGCATTATGGAGAAAGCATACTGTAACTGGTTAAAAGTAT	T/C	GTGGCCATAGACGACTTCTAATGAACTCCACGTGTCTCTATGATTCCATA	0.143457	Yes	Amplicon sequencing of TOGs (Penmetsa et al. unpublished)
496	CKAM0496	TOG903939	TCRGCTCAATAGATGCATCTAATGCTCCAATGTGAATCTATCTGTAAAAG	T/C	GCTGTATTGAGTTTCAACGCCATGGCTCCCAACATAGACAAAGGCAGAAA	0.163616	Yes	Amplicon sequencing of TOGs (Penmetsa et al. unpublished)
497	CKAM0497	TOG903957	TTAGCAACAGGGMGAGCTATGATTGATGTAACAAATGGCACCTTAACCTT	T/G	AAGGTAAATGAGGAAACAGTTACATTCAATATTTTAAAAGCCATGGAGCA	0	Yes	Amplicon sequencing of TOGs (Penmetsa et al. unpublished)
498	CKAM0498	TOG903969	GGTTTGTAGAAATAGTATTACTGTGGCTTTAAATTTTCAAATTGGTGTTG	T/C	ACTTTTCCCTTCCCCATGAGAATATTGCCTTTAGTTTTACTGTTGTAAAC	0.0831758	Yes	Amplicon sequencing of TOGs (Penmetsa et al. unpublished)
499	CKAM0499	TOG903989	GTGTGCRGCATAGTATTGACACACAACATGACATGCTTCCTCCAACATAA	T/C	TAGCTTATGACAATCCTCAATAGAAAGAAAAGAATAACCACAAAAGCTAA	0.0644444	Yes	Amplicon sequencing of TOGs (Penmetsa et al. unpublished)
500	CKAM0500	TOG904000	CTTTCTTGGCTTTCTACCTTGAATTCCTTGAAATTACCAGTCATAAACAA	T/C	GTATCGCCATTGACCTGAAAAATCAGTTCATCAAAAACTGTCTTCAATTT	0.143457	Yes	Amplicon sequencing of TOGs (Penmetsa et al. unpublished)
501	CKAM0501	TOG904027	TAGTTCTATTTACCTGATTGTTGTGTTTACAATATTGCGCAGTTGTAGAT	T/C	GTTTAATTTTTAACAGGGAAGAAGTTAGACCGCCTGAGTTCATATGAAGC	0.176512	Yes	Amplicon sequencing of TOGs (Penmetsa et al. unpublished)
502	CKAM0502	TOG904041	GCATACGATACTCCTTTTGGTACTTGAGCCCTTTTTTATTGCATTTGAAC	A/T	TTTGGCAGTTTAAACCAGTGCTGGTAAAGCAAGATCAGGATAAATCTGAG	0.102788	Yes	Amplicon sequencing of TOGs (Penmetsa et al. unpublished)
503	CKAM0503	TOG904047	CCTTCAGCATGCAGGTTGTGGAGGTTAACTCGTGGCCTGAAGAGGGAATT	T/C	NACCAAAGAGAATTGAATCAAGAATAAATAAGTCGCTGAAGATATTGCAC	0.0212741	Yes	Amplicon sequencing of TOGs (Penmetsa et al. unpublished)
504	CKAM0504	TOG904072	AACTAATACGTTAAAACAACCAGTAAGAGTTTTCTTAATGGATTTTCCAT	A/T	TGCATAAGCAACACAAACATGGATAAAGTATTAGATGTATATTTATTTGT	0	Yes	Amplicon sequencing of TOGs (Penmetsa et al. unpublished)
505	CKAM0505	TOG904081	ATATTTCCATCAAAAAGTTTGTGAAATGTGCTTATGAAAAGGGTCGAAGG	T/C	AGTATTTCGGTTAAAAAGTTATCATTTCTCAAACGGGGCAAAATCAAAAT	0.0420858	Yes	Amplicon sequencing of TOGs (Penmetsa et al. unpublished)
506	CKAM0506	TOG904180	TTCTAAAGTAATATACTATAGTAAAATTTGAACAAACCGCTATATTTAAC	T/G	ATCCACAATTTACAACATTGGACTGAAAAAAGTATAGCATATTGATATTT	0	Yes	Amplicon sequencing of TOGs (Penmetsa et al. unpublished)
507	CKAM0507	TOG904656	TCATTTCTCATTTTCTCTTATTATCGTGGATCTTTGGTGTTCACTATGTC	A/G	TTTTTTCCAAGCCCTTTGTACTGTATTGATTGACATTTTTCCTATTTATA	0.119511	Yes	Amplicon sequencing of TOGs (Penmetsa et al. unpublished)
508	CKAM0508	TOG904805	TTATGTTGAATAATGAGTTCACCTCTCTCAATCCCACTTCTTATTAACAT	A/T	GGCGATGTGCCTTATTTCTCGAATGACCCACTAATTAAGTCTAATAAACT	0	Yes	Amplicon sequencing of TOGs (Penmetsa et al. unpublished)
509	CKAM0509	TOG904926	ACTACAGAATACATACAAAAAGCACCAAGCCTCGAAGGCTAAAGAGGCTC	A/G	TGTAGAAATTGGTCAGTAGGGCACAAATCGAAAATAAGTTGACAGCATCT	0	Yes	Amplicon sequencing of TOGs (Penmetsa et al. unpublished)
510	CKAM0510	TOG904989	TAAGCCATGTTACTTAGATATTTGTGAAGCTTGTCAACCCGTAGTCACCA	A/C	ATTATGATGTTCTACTCGTCCAAGTTATGCTCTCAAAATCAGAGGGGGTA	0.0215028	Yes	Amplicon sequencing of TOGs (Penmetsa et al. unpublished)
511	CKAM0511	TOG905182	CTCAAATGCTAGAAAGAAAAAACTGGTAGCTGTTCCTTTTAAACATGCCA	A/G	ATTTAGCCATACTGCATTCACACATGAAATTAACGTGTTCTGTACTTATT	0.121928	Yes	Amplicon sequencing of TOGs (Penmetsa et al. unpublished)
512	CKAM0512	TOG905195	AAAAACTCAAGAAATCATTTCCTGTCAAACCATATTTATTACTAGGGGTT	A/C	CATGCAGCCACAAGACAAAGTTACCWAGYCATGTTGCAAATTATCATCAG	0.104938	Yes	Amplicon sequencing of TOGs (Penmetsa et al. unpublished)
513	CKAM0513	TOG905278	AAATAGTAATTATGACTTGAAAAAAACAATTTTAAACTTTTTGAGAAATG	A/G	AGTGCACAATTTCCAATACAAAGTTTCTACTTTCTATCTTTAGTACACTA	0.102788	Yes	Amplicon sequencing of TOGs (Penmetsa et al. unpublished)
514	CKAM0514	TOG905290	TCCCAGTGTTGATCACCTGAGGATAGCAAAACAAGGCAACACAATGAACA	T/G	AAAACACCACAAAATTAATATGACATATAAGGCCAAATATAMTATAACGA	0.100724	Yes	Amplicon sequencing of TOGs (Penmetsa et al. unpublished)
515	CKAM0515	TOG905292	ATTGGCTTATTTGTGTNNGAACACACTCACCACTACTATTTAACAATTTG	A/C	GCTTATTTATTGGCATAATAAGCACTTGTTAGATTATTTGAGAGAGCTTA	0.102788	Yes	Amplicon sequencing of TOGs (Penmetsa et al. unpublished)
516	CKAM0516	TOG905343	CTTGCATGGTGTCAGCCCACAGCTTCTGGATATTGCCAATTTGGACTTGT	C/G	GTGCATGCTACTGAGAATGAAAACATGTCATCCGCAGGGGAAAGTTGTGA	0	Yes	Amplicon sequencing of TOGs (Penmetsa et al. unpublished)
517	CKAM0517	TOG905363	AATTGCACAATCACTGACAAACAACTCAATTGTCAAAACACAAATCGGTT	A/G	GAACTTAGAACCTTTAACATCACCAAGAAAGTGCTAAATAAGGTGGAGTC	0.103852	Yes	Amplicon sequencing of TOGs (Penmetsa et al. unpublished)
518	CKAM0518	TOG905371	TTGGTCTGAACATGATTCAATTGCATTTCAGATGTCCAAATCTTGAGGTG	T/C	TATCAATCAGAAGCTGCCCTCGTGTTACTGATGATTCTATCTCTAGGATT	0.0823217	Yes	Amplicon sequencing of TOGs (Penmetsa et al. unpublished)
519	CKAM0519	TOG905379	TGAACTAGTTTTATTWTTGTATTAGGTTTTGAGAAGCCATCAGCTATTCA	A/G	CAAAGGGGAATAGTTCCATTCTGCAAGGGACTTGATGTTATACAACAGGC	0.0840478	Yes	Amplicon sequencing of TOGs (Penmetsa et al. unpublished)
520	CKAM0520	TOG905434	GCATATTAAAAGCTTGTATTGTTAAGCCACACCTGCAAACCGATAAAAGT	A/G	ATGGAATAATGAATGATTAAGTGTGTTAAGAAACACAAATTTGGGGGTTG	0.0630907	Yes	Amplicon sequencing of TOGs (Penmetsa et al. unpublished)
521	CKAM0521	TOG905443	CTTAAGATAGTATTAATATTTAATAATCAACTCCAGTCTCTCAAGTTACA	T/C	TAAGCAGTTTTTTGCAAGAATAAATGTTTTTTTAAATCCTGATGTRAATA	0.0831758	Yes	Amplicon sequencing of TOGs (Penmetsa et al. unpublished)
522	CKAM0522	TOG905465	TCACTTTCCAGTRTTGTCGATGGCAGAATACGGTAGAAGACCAAAAATCC	C/G	CCATATAAACACACCATTGCGGCCTATGGCGCCGCCATGGCAGGCATGGC	0	Yes	Amplicon sequencing of TOGs (Penmetsa et al. unpublished)
523	CKAM0523	TOG905474	AGACTTGTTTGTTGAATGGTTGTCTGTTTTACTTTGTTCTCAGTATTTTA	T/G	ACAATGTTGTTTGTTAATATTGTTTGTTAAGAGAAACTGTGAAATGATTT	0.121928	Yes	Amplicon sequencing of TOGs (Penmetsa et al. unpublished)
524	CKAM0524	TOG905479	AAAGAATGCTCGTTTACTCTTTTTTCAAGTGGTCACAAATTTAAAAATGA	T/C	GTGGCGTGATAACATTTTTCCTATTAGAAAATTGCAGTACAAACAAGAAG	0	Yes	Amplicon sequencing of TOGs (Penmetsa et al. unpublished)
525	CKAM0525	TOG905504	TTTGAATATTTAMTTTTATACTTTGAATGACAATTTTCTTCCAATTTCTT	A/G	GTTAATTGTGCATCATTCTATAATTATTACTACCATAATATGGTTGCTAT	0.0425331	Yes	Amplicon sequencing of TOGs (Penmetsa et al. unpublished)
526	CKAM0526	TOG905619	ATGATTTACTGATAAATATTTATTTTGGTCCTCCAAATCATCAAATTTTT	C/G	AAGTTTGTCCATGAAGTGTTTATTCAGTGGCAAGAACTTTGACTTTATAT	0.499095	Yes	Amplicon sequencing of TOGs (Penmetsa et al. unpublished)
527	CKAM0527	TOG905638	CAAAAGTATACCGGTAATTCTGCTTGGTCCCTGCATTGCCTGTATGCAAA	A/G	TAACATCCTATTTCCGTGCATAGATTGGTATGGAACGGACAATTGAATGT	0.0212741	Yes	Amplicon sequencing of TOGs (Penmetsa et al. unpublished)
528	CKAM0528	TOG905669	GCATGCTTAGCTCAGTCACCTCAGCTTCACAAGCAAATGTCAATATGTGG	A/T	GACTTTGGCCGTGTTTTTAGTCCCTCTTTTGTCCCTGTGTTTGTCTTTGC	0	Yes	Amplicon sequencing of TOGs (Penmetsa et al. unpublished)
529	CKAM0529	TOG906260	ATCCTTAGAACTCGCACTGTCTACAAGAAGCAAATTAGAAGTAACCCCAG	A/G	AGGTTCACCTATGGTAGCTTGGAGAATGGTGCAACATCATCAGTGTTAAT	0.0416478	Yes	Amplicon sequencing of TOGs (Penmetsa et al. unpublished)
530	CKAM0530	TOG906506	CATGAATAAGTGTAATTACTCAAATTCAAAAGATTGCATTTTAAGCTTCT	A/C	CGTATTAATTGCAATGGGTCATGCCATGTTTTCTCAATTTGTATCCAGTT	0	Yes	Amplicon sequencing of TOGs (Penmetsa et al. unpublished)
531	CKAM0531	TOG906507	TTKTCTGACGTTTATTAAGAAATTATGGTCTTCATTTCTTCCAAGCACGA	A/C	AAATCCCATGAAGTATACTATCAAAKCATAGCTTTAGRCTTTTAGCTGAC	0.0858477	Yes	Amplicon sequencing of TOGs (Penmetsa et al. unpublished)
532	CKAM0532	TOG906530	CAGTATAACCATTTTCAATTACNNGATGGAACATGGCCCAAATTCACCTA	A/G	ATACATATTACGAAATCCAGTGCTNGCCCAATAAATCAAGAGGTCTAAAG	0	Yes	Amplicon sequencing of TOGs (Penmetsa et al. unpublished)
533	CKAM0533	TOG906560	AAGAGTATGTAGACAAAAACATCAACTTATATCGCTACATAAAATAACTC	A/G	GCATGGGCTAAGTTATGTTTGGGCATGATGCAATCTCCGATTTTTGTTTA	0.106047	Yes	Amplicon sequencing of TOGs (Penmetsa et al. unpublished)
534	CKAM0534	TOG906575	TTACCAACTTAAAGTTTGCTGCTTTATCATGTGTTGCTAGCTTTGGTTCA	T/C	TGTTGTTGTGTCTTCTGTGTGATGGTTGGTTGGTGCTAATAGCTGTTTAT	0.0637604	Yes	Amplicon sequencing of TOGs (Penmetsa et al. unpublished)
535	CKAM0535	TOG906599	CTCTTGTTTGTTGTGAAATTAGTTGATTCATGAATAACCAATGTTTTTAT	T/C	GTGTGCTTTGCTTTCTCTAGGTCCAGGAGTTACCTTCTGTTTTTATCACT	0.0630907	Yes	Amplicon sequencing of TOGs (Penmetsa et al. unpublished)
536	CKAM0536	TOG906662	WCTCTCTCAAGGGAATCCAAGTCCTTGTCGTGTCAGGTGTTTGTGTCGGG	A/G	TTTTTCTTCATAGCTTTACGGSACAGTAGATTTGAATGACATTCTTTGCC	0.189343	Yes	Amplicon sequencing of TOGs (Penmetsa et al. unpublished)
537	CKAM0537	TOG906764	AATTAATATGTTCCATAACCATTTAGTTTCCAAAGTAATACAATAAACTC	T/C	CAATAATCCACACATCACAGACCCCTAATTCTGATCAAAATAAAAAGTTG	0	Yes	Amplicon sequencing of TOGs (Penmetsa et al. unpublished)
538	CKAM0538	TOG906822	ATGAGTATAATTACGTTTCTAGTTTTTCTAATCATTAACCTTCTCTACCT	T/C	CTTCATTGTCAAGCTGATCAAAATCCATTCTCCCATGAGAGCTGATCCAA	0.123174	Yes	Amplicon sequencing of TOGs (Penmetsa et al. unpublished)
539	CKAM0539	TOG906843	ACTTAAGTTGATGTTTAGTGGTAGGAACTAGAAGATACTTATCACTCATT	A/G	GGAAGATCCTTAAATGGAACATGTACAGTTGTACTAGAGTGTTAAAATTR	0.142012	Yes	Amplicon sequencing of TOGs (Penmetsa et al. unpublished)
540	CKAM0540	TOG906850	TTTAGTAATTTTTTAAAATGGCMTTTTGAGGAGGGGCTGCTAAACCAGAT	T/G	TAGGAGATAAAAGAAGTGATTTTGTCATTTAATAATTTAGACATTATATG	0	Yes	Amplicon sequencing of TOGs (Penmetsa et al. unpublished)
541	CKAM0541	TOG906873	TACTCACCTTTAGTTRTATTTTGGATTTTATCTGTCTATGGGGCACCAAA	A/G	TTCATGCCAAATCATAAAACTAACATATYTGACCTTTTAAACTCATAAGA	0.15879	Yes	Amplicon sequencing of TOGs (Penmetsa et al. unpublished)
542	CKAM0542	TOG906875	TAGCTGCTATTTGAWGGCACTGGTNTTGCATTACTGCACACACTATCACA	T/G	TCAGTTATTGTAAGATGCAACAAACAAGTTATCGTAAATCCTAAAGCGAA	0.022469	Yes	Amplicon sequencing of TOGs (Penmetsa et al. unpublished)
543	CKAM0543	TOG906936	GGGCGAATTATGTTGACCTCCCTAGATGTGATGAAATAACACAGCACTCT	T/G	CCCTTTATCCTTTTTCTGTTTCATACATGGTACCTGTTAAMAATATTTGT	0.125742	Yes	Amplicon sequencing of TOGs (Penmetsa et al. unpublished)
544	CKAM0544	TOG906969	ATAAACATTTGGTGGAGTCTTTCTATCAAAATGTGTCACTAATGCGTTTC	T/G	TTACACTGATTCATTTTGTGTTCATAATGTAAATTTTGGAGTTTAATGCT	0.143457	Yes	Amplicon sequencing of TOGs (Penmetsa et al. unpublished)
545	CKAM0545	TOG907046	AGTAGTTTCAAAAACGGAAACTAGCAAGCAAGAAAAAATTTATGCACAAT	T/C	GTATTCTGAGGGACAATGCTCCATGAAATACAACATGCTTATTATAGATY	0	Yes	Amplicon sequencing of TOGs (Penmetsa et al. unpublished)
546	CKAM0546	TOG907096	CTGCAAATATACAAATAGATTGTACTGTTGTACATCATGTTGGTCGGTGC	A/T	CAATTGGCAATATTTTAAACTTAAATTTGMGAGCCTTAACTTCTAGCATT	0.15879	Yes	Amplicon sequencing of TOGs (Penmetsa et al. unpublished)
547	CKAM0547	TOG907140	GTAGAACTGTTGTGTTGCAGAATTTGAACAAACTGCAATATTCCGCCATT	T/C	ATTAATGACAACACTGTTGTTGATGAGTTAGTTATGCTTGTTGTTATATA	0	Yes	Amplicon sequencing of TOGs (Penmetsa et al. unpublished)
548	CKAM0548	TOG907144	TCTGTTGATCCTCATTGTTCATTCTCTAGGATCTATCTGTTTTCCAATAA	A/T	GATTCACCTGTAGTTTGACCTGATAATTAATGCGGGGAATGACTGGTGAT	0.062435	Yes	Amplicon sequencing of TOGs (Penmetsa et al. unpublished)
549	CKAM0549	TOG907169	TTGTGGAAATATCACTAATGTTGACTTTACCTTTGTTGTAGTGATCCTGT	T/C	GCTCCTGGTTCAATGCCTGTCATGCAGCAACCTCAGGTAGAATGGCAGTT	0.15879	Yes	Amplicon sequencing of TOGs (Penmetsa et al. unpublished)
550	CKAM0550	TOG907177	AAACTTGGTTTCTTAGTCTTTTTCTCATTGCTTGAATTCAAAAACTAAGT	T/G	TTGGCCGATAATTAGAGACTATTGCAAACTTACTTTTGGTGCACACATAG	0	Yes	Amplicon sequencing of TOGs (Penmetsa et al. unpublished)
551	CKAM0551	TOG907434	CAACAGTATGGCCGTATAATGGAAATTGAATTGAAGGTTCCTCCCCGACC	T/C	CCGTGTTATTGTTTTGTTGAGGTATTTATCAAATCTCTTCTGTATTTATT	0	Yes	Amplicon sequencing of TOGs (Penmetsa et al. unpublished)
552	CKAM0552	TOG907934	TGAATGTGAAATATAGGCTTTCTTAAATTGTCTCGTGATAGTTAACACAT	A/T	TATGTTTTTCCAGCATTATTTTTGTTGAATGTAAATACTTATGTTGGCCT	0.0665874	Yes	Amplicon sequencing of TOGs (Penmetsa et al. unpublished)
553	CKAM0553	TOG907937	TAAATACTCTTACAGGACAACATAAGAACCTGCTGTGGTAAGGAAAAATT	A/T	GCAGGGTCACTGGGTCCTGGCATGATATCCAATGGCAAACCAGCAGCAAT	0.0637604	Yes	Amplicon sequencing of TOGs (Penmetsa et al. unpublished)
554	CKAM0554	TOG907978	AATGTGTCTTATAACATGGTTTTGAGGACTATTTGAATGTTAGTTTATTT	A/T	TATTATATAAAAAGTATGTTAATTGATTGGAAATGATTTTGCAGGGTTGT	0.0858477	Yes	Amplicon sequencing of TOGs (Penmetsa et al. unpublished)
555	CKAM0555	TOG908017	TTTTGAAAATTTGCGCTATGCCATAGCGCTGTAGCGTAAGGAAAGATCAA	T/C	GTAATCGTTGAGGCTTCTAACTCCTGGTTGTTTGATCCCCTGTAGAGTGC	0	Yes	Amplicon sequencing of TOGs (Penmetsa et al. unpublished)
556	CKAM0556	TOG908191	TAACCCCTAAAAAGATTTTATTTGTATTGCACTTTGAACTCTTTTTAAGT	C/G	TGTGCATTTTTGTTTCCAATTTTTTTTGGACTACAACAGCACGTATTGTG	0	Yes	Amplicon sequencing of TOGs (Penmetsa et al. unpublished)
557	CKAM0557	TOG908192	TCTTAACCCTCTGGTTCTCGAGGGAAATGAACTTTGGTAATCTAGAATTC	A/G	GTCTGAAGGTAAGTAAAGTCTAACCAAAGATTCTTCNNGTCACAGTTCAA	0.0831758	Yes	Amplicon sequencing of TOGs (Penmetsa et al. unpublished)
558	CKAM0558	TOG908250	CTTGCTGTTGGACCTGGTCAGCGCTTTGTGTTGCTTTGTTCTTGACTTGG	T/C	TTATGTTGCTTATATTTCATGTATTACCAAGAACATCAAAACACGTATGT	0.120708	Yes	Amplicon sequencing of TOGs (Penmetsa et al. unpublished)
559	CKAM0559	TOG908268	TCCATCTCAAATGTACAAATATAGCATGATCTTGAACATGATTATCTCTT	T/C	TCAGCATTTACACTATTTTTCTGTAAAATGAATTGCAGGGCTGTGGTTGA	0.0420858	Yes	Amplicon sequencing of TOGs (Penmetsa et al. unpublished)
560	CKAM0560	TOG908343	AAAGGAACCTCACTGAGTTGATGAAAGTGGGTGTTTATAAATTATCTTTA	A/G	CCTCAATTTTCAAACAATGTGAGACTTTTTGGTGTTCCAGAACAACAGTC	0.04299	Yes	Amplicon sequencing of TOGs (Penmetsa et al. unpublished)
561	CKAM0561	TOG908346	CTTGGAGGTTACATGTCACCTGTGAATGATGCATACAAGAAAAAGGTATG	A/C	TGTTGTCTAATAGAGGGGAAAAGATCCTTACTATATWATATCCATACAYG	0.102788	Yes	Amplicon sequencing of TOGs (Penmetsa et al. unpublished)
562	CKAM0562	TOG908356	TTATACTTCAAAAGCGGTAAGAGTTCTGTATGGTGAGTTTTTGACCCAAA	T/C	AGAAATGTGGTATGGCACTTACTATTGTAATATCTTTGAAGCAAACCCAA	0.0630907	Yes	Amplicon sequencing of TOGs (Penmetsa et al. unpublished)
563	CKAM0563	TOG908396	TTTTTAACCATTATACTGTATTTTATCTTCAATAGATGAAAAAAACAACA	C/G	GGCATGGACGCATAGTCATAGAAAGGTGCTGACATTGCTAATGATCTTTT	0.111961	Yes	Amplicon sequencing of TOGs (Penmetsa et al. unpublished)
564	CKAM0564	TOG908473	TATGTGCTATATATATAGTTAACCAACAGTTCAACTTCCAGTTCTCTTAT	T/C	ATTTGGCAAATCCAACCTTTAATTCAATAATTCACACTAGCCAAATCAAA	0.0831758	Yes	Amplicon sequencing of TOGs (Penmetsa et al. unpublished)
565	CKAM0565	TOG908504	ATACACRTAATAAGCACGAAGCCAAAGGGAAACAGCAATTATGAAGTGGT	A/G	ACAGAAACATAGTTCAAGATTTCAAGTACCGAATGTAATRCATGAGGTTA	0.0831758	Yes	Amplicon sequencing of TOGs (Penmetsa et al. unpublished)
566	CKAM0566	TOG908531	GGAGAACTTATCAATGTCAGTTTCTCACTCACTCACTTACTCATTTTAGC	A/C	AACATTTCATTGAGTTGTTTCCCATTGTTGTCATCTGAATGTTAATGAAT	0	Yes	Amplicon sequencing of TOGs (Penmetsa et al. unpublished)
567	CKAM0567	TOG908563	GTTAAACCATTCCATACTGTGCACCAAAATTATTTGCATTTACAAAAATT	T/C	GTTACTGATGTCAGTGTTAAGCAGGCATTCCGAGGACCTTATCCCAATCA	0	Yes	Amplicon sequencing of TOGs (Penmetsa et al. unpublished)
568	CKAM0568	TOG908625	ATTACCTCTATTTTTTGACTTTTTGGTCTTTTCACCTAAAACTATTTGCT	T/C	TATTTTTTGGGTTTGAATTTTGGTAATAATTAACTTTNGATTATTACTTA	0.166997	Yes	Amplicon sequencing of TOGs (Penmetsa et al. unpublished)
569	CKAM0569	TOG908642	TTTCTTTCCATTTTTTTGATAAGAAACTACTATCAATTAAAAATGCATCA	A/G	GGATCAATTAATGCACCAAAATCATGAGATGACACCTATTGAATTTTTAA	0	Yes	Amplicon sequencing of TOGs (Penmetsa et al. unpublished)
570	CKAM0570	TOG908682	AACAATCAAACAGTGTTATTGACTGCGGATGGTGGACCATGTCGGAAAGT	A/C	AAAAATCTGCCATAAAACATCATAGTGCTGCTGCCATCCTTCGCAGATAG	0	Yes	Amplicon sequencing of TOGs (Penmetsa et al. unpublished)
571	CKAM0571	TOG908710	TTACAYTTTTCTTGGGAAAAATGTGCTTTTACGTTTTACCCCTACATGGC	T/C	CGGGGATTCTGGTCTTTGCACCGCAATTTGTTTGGAACTGACTTATTATG	0.0644444	Yes	Amplicon sequencing of TOGs (Penmetsa et al. unpublished)
572	CKAM0572	TOG908720	GATTCTATGCTATTAACATTTAAGAGTTGATTGATGTACCTTTGTTTTCT	A/C	ACTTAGAAAACAAACTCATTTTAGAGAGTTTTTCCTCTCTTTGTTTTAAT	0	Yes	Amplicon sequencing of TOGs (Penmetsa et al. unpublished)
573	CKAM0573	TOG908776	AATCGTCCGTCCCYGATTCTTGAACAAAGTGGTTGGACTCGAGTGGTTAA	T/C	GTGGTTCAGTTAAGGACGAATTATTTAGGAGAACTCAAATTTAAATCCTA	0.0831758	Yes	Amplicon sequencing of TOGs (Penmetsa et al. unpublished)
574	CKAM0574	TOG908804	CAGTTATAAAACAAACAAANNTAGTGAAGTGAAGATGCAGGTTTTAGTAA	A/T	GAAATTCTAAATTTACAATGGCATGAATATAGGTTCAGACAATATGAGAA	0.174818	Yes	Amplicon sequencing of TOGs (Penmetsa et al. unpublished)
575	CKAM0575	TOG908862	TTTAAGACATGCCTTGTATTGGCATTTGGTTATACTTTGCTCCAAGACCC	A/C	TTCAGCTGGAGAAACATAATGGGTATTTTGTTGGCCATGGTTGGGATGAT	0	Yes	Amplicon sequencing of TOGs (Penmetsa et al. unpublished)
576	CKAM0576	TOG908913	TTAATTATTTTTATAATCTACTCTTGTTCAAGACATAAAATGAAGAGAAG	A/C	TTCTTAGTATTACTGCAAATTGGGTTGCTTTCCTATTATTGTCATTGTAT	0	Yes	Amplicon sequencing of TOGs (Penmetsa et al. unpublished)
577	CKAM0577	TOG908917	GATCTGGATGATGGAGGTTTTAGAGGATAGAGGGACTTCAAAATACCTTA	A/G	TATTTTTTACAAAAGCATGTCATACAGAGCTGTTTTTCTTGTAGTTCTTT	0.0831758	Yes	Amplicon sequencing of TOGs (Penmetsa et al. unpublished)
578	CKAM0578	TOG909798	GATGAATTGAGGGTCAGTATGGGTAACTTTCACCCAAAACATCCTAATAT	T/C	AGCAAGGGCAAAGTATGACAGCAGGCACAGCCAAAGAATTAAACTTTGGA	0	Yes	Amplicon sequencing of TOGs (Penmetsa et al. unpublished)
579	CKAM0579	TOG909974	ATTTACACAAATCTATGTGTCTATCTAGTGATTTTGAAAGATGCTTCCAC	T/C	GTAAACGAAGTTCTTGTTCAAAAGTAACAAAGATAAGAACACAAGAAGTG	0.101746	Yes	Amplicon sequencing of TOGs (Penmetsa et al. unpublished)
580	CKAM0580	TOG910208	ACTCTGTTTATAGGACAGTAAAACTGAATTGCCTAATTACTATACCCAGT	T/G	AACTAAAGGGTGCTCCTAAATTTGGGGTAGGGGAGATTTGTCTTTTAGTG	0	Yes	Amplicon sequencing of TOGs (Penmetsa et al. unpublished)
581	CKAM0581	TOG910323	CTCTTAGGGGACAGTTATAAAATTGATAGTCAATAGTGCAACTTTAATNN	A/C	AATAACAATTGTCCCTTCTTCAATTTTTCTTTATAAAAAGATAATGCCTC	0	Yes	Amplicon sequencing of TOGs (Penmetsa et al. unpublished)
582	CKAM0582	TOG910388	TTTTATTTTANNNNNGCCTATGATTCTACATTTAGAGCAAAGTTGATTCT	C/G	GATAAGTAAAATTGATTTTGACATATTTGTTGCTCTCGAATAAAATTAAT	0.121928	Yes	Amplicon sequencing of TOGs (Penmetsa et al. unpublished)
583	CKAM0583	TOG910457	AATTATCAGACTTAAGCTAATAGCAATAGTAACGGTAATACAATGTGACA	A/C	GATCCACTACAGAGTATGCAACCTTAATATTTTTAAGAGATGGTTTTATA	0.0644444	Yes	Amplicon sequencing of TOGs (Penmetsa et al. unpublished)
584	CKAM0584	TOG910567	ACTTAAATTTTTTGACTTGTTTGAGCTAGGTATTTGAGTTCATTGTTATT	A/T	GGTTTTAGGATTTTCACAGAATGTACCTGAAAGCTGCATGATTATATGAT	0.160367	Yes	Amplicon sequencing of TOGs (Penmetsa et al. unpublished)
585	CKAM0585	TOG910601	TTCTTCTCATTAATTTTTTCATATCTTTTAAATAATATTCAAAATGTTGG	T/C	CTATAGAAATGGAGTTGATACAGAAGAAGAAATCTACCGTGTCACATACT	0.04299	Yes	Amplicon sequencing of TOGs (Penmetsa et al. unpublished)
586	CKAM0586	TOG910656	TTGATGCTTATTCACTTGCTTTCTTTCTCCATTGTTGTGCTCATGACATT	A/G	TTGCAGCTCTTCTACTTTATGATGTTTGTCCTTTCTGACTTCCCCTTGTG	0.0637604	Yes	Amplicon sequencing of TOGs (Penmetsa et al. unpublished)
587	CKAM0587	TOG910676	AGATTATTTTCATAATTTTACCTTTGTTAGGGCGAGCCTTAGGGCACCCA	T/C	CAGATTGTTTCCTTGTGATGTGTGGATCAAATCCTAAAAATAATCTCTCT	0.15879	Yes	Amplicon sequencing of TOGs (Penmetsa et al. unpublished)
588	CKAM0588	TOG910683	TTTTATTACTCTCTCTGCACCAGACCTCTTTGGAGGTGCATTTTATGGTA	A/T	TCATGTGCTAGGGAGACCAAAGATCAAGTGGAAAATTATTTTCAAGTAGT	0.453983	Yes	Amplicon sequencing of TOGs (Penmetsa et al. unpublished)
589	CKAM0589	TOG910718	TGGTTTGAAATTTTTTTTGCTGCTTTTACTAATAATTAATTAGAAAKAAG	T/C	CAAGTCATTTTATTTTCAGTTGACTTAATGTTTTCAAAGATTTGTCTAGG	0.123174	Yes	Amplicon sequencing of TOGs (Penmetsa et al. unpublished)
590	CKAM0590	TOG910732	TAATAACTAAATGATCACGCATTATAGTTACATGCAGAATCTCCGCAAGG	C/G	TATACAACTTCTATGCTTCCCACCCACCTAGGTGGGTATCTAAAACCCTG	0	Yes	Amplicon sequencing of TOGs (Penmetsa et al. unpublished)
591	CKAM0591	TOG910796	AGATAGATYAGACGGCTATATTTCCCTATCATGTATTAAGTTCGAAGATA	A/G	TTCTGATGAAAAGAATTCTGCCAAAGTGATCCTACCTATGATTGTATGTC	0.100724	Yes	Amplicon sequencing of TOGs (Penmetsa et al. unpublished)
592	CKAM0592	TOG910860	CTAATTTGCATTTGGAAGTTGATCAATGCTGCTGTCGTGTCGATTTTCCT	A/C	TGTTCTTAATGTTGTTTGCTGTTGTCGCGTCGATTATCCCTTGTTCCTAA	0.0886966	Yes	Amplicon sequencing of TOGs (Penmetsa et al. unpublished)
593	CKAM0593	TOG910862	CTGGAAACTTCCTTTTTAAATCTTCTTCAGCGTCTTTTAGCTCACCAACC	A/G	AAGTACTTACACGGAACATGTGTCCTAGTTGTGTGTATGGATTTTTTTTC	0.103852	Yes	Amplicon sequencing of TOGs (Penmetsa et al. unpublished)
594	CKAM0594	TOG910944	GAAAAATCACATCAACTTTCTTTTACCCTACTTTTGCTTATATTTAAGAC	T/C	AGATGGAGTACGATGGAAATTCGTCAGTACTTNNTGCAGCATTGCCAATA	0.0420858	Yes	Amplicon sequencing of TOGs (Penmetsa et al. unpublished)
595	CKAM0595	TOG912303	NNNNNNNNNNNNNNNNGCTTTTTTGAGGGGAACAATAGGCGTGAATGATC	A/C	GTATAACACAATATAAGAAGAGCATGCTGTTGTTTAAACAACACAACCAA	0.0637604	Yes	Amplicon sequencing of TOGs (Penmetsa et al. unpublished)
596	CKAM0596	TOG912320	AGATTGCATAGAGCAATAACCAAGTTCGATACTTGTCGATGGAACAAAAA	T/C	GAATTCGATGAAAAAATTGAAATTACCTCCCATATCTGCTGAAGACCCGC	0.0222194	Yes	Amplicon sequencing of TOGs (Penmetsa et al. unpublished)
597	CKAM0597	TOG912629	GACATATTTTAAACAGACTAAGTATTTTAAAGAGAAATGATTGTTAGTAC	A/G	AAACGATTCATTAACAAACAACGTGGCAGTATAAATGAACAAATACCTCC	0.139207	Yes	Amplicon sequencing of TOGs (Penmetsa et al. unpublished)
598	CKAM0598	TOG912685	GGCTTATTTCTCCATCAACCACCCCTTTGATTTGTCCACAATTAATAAAT	A/T	AATTAATTAATATTATATGATGACTACTGATTTGTCTTGTGTTTTTTTTC	0.0849383	Yes	Amplicon sequencing of TOGs (Penmetsa et al. unpublished)
599	CKAM0599	TOG912880	GAGTTTTTTGATATTTATGATGGCCCGTCATTCTAAGTTTTCCTCTGTCA	T/G	TCATAGTTTATTAGGACCTATTTGAATTGGCTTATTTGTGTNNGAACACA	0.124444	Yes	Amplicon sequencing of TOGs (Penmetsa et al. unpublished)
600	CKAM0600	TOG913027	TGCAACCTCTCAGCRGTCGAAGACTAACGCACAATTAGTCAAGCTTCGTG	A/G	TCAAACATTGTGTGTTCATTGTTTACGTTTTTTCATGTCTTTATACTTTT	0	Yes	Amplicon sequencing of TOGs (Penmetsa et al. unpublished)
601	CKAM0601	TOG913042	TGATTTGGTTTCGATATAAAAAACATAATAAAGTATMAGAGTCTATCCAT	T/C	TAGACCACCCGCCTAATTATCCATGCACAAAGACCARCAGTGCAGGACRT	0.127066	Yes	Amplicon sequencing of TOGs (Penmetsa et al. unpublished)
602	CKAM0602	TOG913047	CACAATTGAAGCTAGAAACTTGAAACCAACCGATGGCAAAATGAAATTTT	C/G	ACCTTTAGAATCAATTATAACTCCTCCAAAAATAGAATCAAACATATTCA	0.270049	Yes	Amplicon sequencing of TOGs (Penmetsa et al. unpublished)
603	CKAM0603	TOG913108	TTTTTTTAAATAAAAAAATATGAAGTGGTTTGAGTGAGTGGTACTAGTGG	T/C	ATACGTAATAATCAATAATGACACAATTAATAGATAATCAAATTACTTAA	0.0823217	Yes	Amplicon sequencing of TOGs (Penmetsa et al. unpublished)
604	CKAM0604	TOG913321	TTGACCATCTGCCATGATTGCTTTTAAATCTTTAGCCAATTAAGAGATGA	T/C	ATAATGTTGCTTAAATTCTCTCATGAAAGAAAGGAATATAATAGAATGAG	0.475017	Yes	Amplicon sequencing of TOGs (Penmetsa et al. unpublished)
605	CKAM0605	TOG913329	TTGGAATTTTTCAAAGCTGTTGCCCGCAGAGATGGTCGAACTGCTGCTGA	A/G	TGCACACTCAGGTTGTCTAAGCAACAGAACTGCCCAAATCCAAAGGCTTA	0.104938	Yes	Amplicon sequencing of TOGs (Penmetsa et al. unpublished)
606	CKAM0606	TOG913370	CTATGGTTTTTTTTTAGYATATGACCGACCTCAAGTGTGAGATTCAACTT	T/G	ACATCAACTTCCAAAAATGATTCAGCNNNNNNNNNNNNATCACCATCACC	0.100724	Yes	Amplicon sequencing of TOGs (Penmetsa et al. unpublished)
607	CKAM0607	TOG913485	GTGAAGCTCAAACCAGATGTTACATTTTTTTGCCATGCACGTCATCCAAA	A/G	AGCACAATTTTCAAGCTATTTAAAACATAAAAAATAAGCTTAGGAAAAAG	0	Yes	Amplicon sequencing of TOGs (Penmetsa et al. unpublished)
608	CKAM0608	TOG914210	TGATTTGTTGTGTACAACATGGTTTTCTTTCTAAAAAGGTCTATCACCGC	A/G	TCAAGATTTTTTATGAGGCTGCATCAACTATATTTGACTTCGGTTCTCTG	0.0425331	Yes	Amplicon sequencing of TOGs (Penmetsa et al. unpublished)
609	CKAM0609	TOG914613	TTTGTGAACTAGCTCATCATAAAAATGGAAGTAAATGTTGATACAACAAA	T/C	ACCCAGAAATTTATTTCAAGTACTGGAAGAAATTAACATTTTAAAGTTTA	0.0630907	Yes	Amplicon sequencing of TOGs (Penmetsa et al. unpublished)
610	CKAM0610	TOG914635	TTCTTATCATCAAGGAATTAGTTCATGTTGGATGAATAGATTCTCAATTA	T/C	GCTATTGCTGATCGAAATGTCTTTCTCTGTTACAGGAAGTTATAAGCAAT	0.0840478	Yes	Amplicon sequencing of TOGs (Penmetsa et al. unpublished)
611	CKAM0611	TOG914910	AACACTCTAAATTGATACCATGTGATATTGATGATTTGGGCTGTTTTTTT	A/T	NCACTTCTTGGCATGGTTATTTGTATCTTATTATACATGTGATTTGGATC	0.0630907	Yes	Amplicon sequencing of TOGs (Penmetsa et al. unpublished)
612	CKAM0612	TOG914943	GCACAGTCTTTAACAGATGCCATGATTCCAACCACTCAGAAGAAAACTGC	T/C	TTGAATCGGCTGGTTAAGGTAGTCTTTTGCACCAAAGATTGCACTTATGT	0.446913	Yes	Amplicon sequencing of TOGs (Penmetsa et al. unpublished)
613	CKAM0613	TOG915207	CTTGCAACTGGGAGTTCTAGGTATGATTTGTCTCACATTTTCTTACTAAT	T/C	CTAAAGTACTAGGAATAGATAATGAAACTTTTGATTTTTCTCCTTCATAT	0.0823217	Yes	Amplicon sequencing of TOGs (Penmetsa et al. unpublished)
614	CKAM0614	TOG915251	CTATGTGTGCACCAAAAGTAAGTTTGCAATAGTCTCTAATTATCGGCCAA	A/C	ACTTAGTTTTTGAATTCAAGCAATGAGAAAAAGACTAAGAAACCAAGTTT	0	Yes	Amplicon sequencing of TOGs (Penmetsa et al. unpublished)
615	CKAM0615	TOG915278	TGTTCAAGTTCATTCTAAGAGTCAGTCATGATTTTTTTCATTTTACTTTT	T/C	GTCATTGCTGGATTGGTTTTAAGGGTCCAAGGATACTTTTAAATCTCCTA	0.174818	Yes	Amplicon sequencing of TOGs (Penmetsa et al. unpublished)
616	CKAM0616	TOG915293	TAGCACCAAACATATTTCCAATTAAAAGAGACCACTAGTGTCCCCTTCAC	A/G	TATAACCGTCATATTACAATAAATAAAAAACCACTAATGGGTATATAAAA	0.157244	Yes	Amplicon sequencing of TOGs (Penmetsa et al. unpublished)
617	CKAM0617	TOG915502	AAGGAAAGAATCAACCCTTTCAAATTCAGTTGTCCAACCAATGACTAAGA	T/G	GCAGGGCTATGATTTTGATGCACTTGAGCCACCTACATTTGCTAGACCAA	0.102788	Yes	Amplicon sequencing of TOGs (Penmetsa et al. unpublished)
618	CKAM0618	TOG915738	GCCAGCCAGTCTCTGTTATTTGTTCAAGTCGAACCGTGAGTATCACTGCT	T/G	CTAAAGTAGAATTAGTGTGATAAAGTATTTAATTTATTCATTATGACATG	0.104938	Yes	Amplicon sequencing of TOGs (Penmetsa et al. unpublished)
619	CKAM0619	TOG915805	CTTTTTCTCTTCTACYATATAGAAACTATTCAACTCTTCAAGTTTTTATT	T/G	TTGCTTTTATGTTTTATGCATAGCAATAGAACCCTAATAATTTGWTTTWA	0.139207	Yes	Amplicon sequencing of TOGs (Penmetsa et al. unpublished)
620	CKAM0620	TOG915900	TTGATATTCCTGATTAACTCCGGCAAAACTCATGCATGTTAAATCAAGTA	T/G	AAGTCATTATCCCCTACCTCCATCCTCTGGCAAATCAGAGGTCCAGAGAG	0.0840478	Yes	Amplicon sequencing of TOGs (Penmetsa et al. unpublished)
621	CKAM0621	TOG916001	AATGTTTCATGTCTCACTTTTTGCAGATCTGATATTTGTGGATGGGTGAC	A/G	ATCAAAGTCCTCGTTTTTCCATGTTAGCATATTTTGACAAAATTTGTGTG	0.106047	Yes	Amplicon sequencing of TOGs (Penmetsa et al. unpublished)
622	CKAM0622	TOG916035	CCACCTGCTCCACTCTTCGACACCTCTGAACTCTCCCAGTGGTCTTTCTA	T/C	AGAGCTCTCATCGCCGAGTTCGTTGCCACTCTCCTCTTCCTCTACGTCAC	0	Yes	Amplicon sequencing of TOGs (Penmetsa et al. unpublished)
623	CKAM0623	TOG916106	ACATAATGAATCTTATTAATCTATTTTCTATACATATATATAGGTGCACC	A/G	GCAAGGACTGTTGGATGGCGTGATCCTGGATACATACACACTAGTTTTCT	0.0823217	Yes	Amplicon sequencing of TOGs (Penmetsa et al. unpublished)
624	CKAM0624	TOG916130	AACTTGGCAATGAATTGGTATCNACANCTACGCATCTGTGTTTACTGTGG	T/C	AGCAGTCCTGGAAAGAATCCTAGCTACCAAATTGCTGCAATTCAGCTCGG	0.140595	Yes	Amplicon sequencing of TOGs (Penmetsa et al. unpublished)
625	CKAM0625	TOG916217	TTAGCTATATAACAAGTGGTATATATCCAAAGCTATAAAATATCAAGAAC	A/G	TCATTTTATAAATTCTAATTTAATACCAATTCAAATTGTTAGAAAAGTGA	0	Yes	Amplicon sequencing of TOGs (Penmetsa et al. unpublished)
626	CKAM0626	TOG916436	GTGTCGTTCACTTCCGAAACACTTTATACAGGTAGCAAGTTAGCAATCAT	A/G	GGTGATTGGAGTGATGTGTAGAATAATTTTAAAGATAKTCTCTTATGTTT	0.157244	Yes	Amplicon sequencing of TOGs (Penmetsa et al. unpublished)
627	CKAM0627	TOG916452	AAAATGGATGTTAACCCATTTCATTCAATTCCACTTCATTCCACTGTATA	C/G	CACCAACTCAAACATACCCAAAGAAAACAGTTGAGCAGTGTAAATATGAG	0	Yes	Amplicon sequencing of TOGs (Penmetsa et al. unpublished)
628	CKAM0628	TOG917728	TTATGGTTTATCTTAATCTGTTAAGTGCTTATAATTTAAAACCTGAAAAA	T/C	TTCGGTTTCAGTGTCCACCAACTTTTGAAGAGCGCGAGTCTTTAACCTCT	0.100724	Yes	Amplicon sequencing of TOGs (Penmetsa et al. unpublished)
629	CKAM0629	TOG917794	NTAATATGTCTATGATTCTAAATGATGTCAGATATGACATCAGCTAATGC	T/C	TGACCTTGAGTGGCCATGAAGTTAGATCTCCTCTCACGAGCACCTAAGAA	0.0420858	Yes	Amplicon sequencing of TOGs (Penmetsa et al. unpublished)
630	CKAM0630	TOG917884	CCAGCCGCGGTACCAGGGGTTGTGTTTCTGTCTGGTGGACAAAGTGAAGA	A/G	CAGGCTACACTGAACCTAAATGCAATGAACAAGCTAGATGTTGTGAAGCC	0.216639	Yes	Amplicon sequencing of TOGs (Penmetsa et al. unpublished)
631	CKAM0631	TOG918150	AGTCAAAGACCAAATCAACCAAAAACATAAGGATGTTAAATGCAGACCCG	A/G	GAAAGGCTTTTATATCTAGCACTTGCGTAATCAGGTGATTTTAAAATTAG	0.15879	Yes	Amplicon sequencing of TOGs (Penmetsa et al. unpublished)
632	CKAM0632	TOG918253	ACAAGTGTTATAAGCAGTTTCTAGTTGGCCCCCAGCTGCTCAGATAAACT	A/T	AGTCTATGTTTGCTCTCATCATGAAGAAATCTTATRAAAACCTTTAGTGG	0	Yes	Amplicon sequencing of TOGs (Penmetsa et al. unpublished)
633	CKAM0633	TOG918556	TCATCCAAATTTCTGTTGTTAGATTCAGACTTCAATTGATTAACAATCTG	T/C	CCAATTGGAATATTGGAAGGCTTCATTGTCCAGCTGCGGAGCCTGGATGA	0.062435	Yes	Amplicon sequencing of TOGs (Penmetsa et al. unpublished)
634	CKAM0634	TOG918855	ACATACTAGGATATACTCTCGCTTCTCCAYAGAGTCTAACCACGACTATG	A/T	TACCTCGAAAGTGACAATAGGCTAAATACTTCAGATTCACATAAGACTTT	0.102788	Yes	Amplicon sequencing of TOGs (Penmetsa et al. unpublished)
635	CKAM0635	TOG918864	TAAATTTGCTTTCTCCTTTTGGCTGCTAGGCAATCCAGGTTCGATGTGAC	A/G	ATATGAATTTACTGGTTTTAGCAGCTATTACTCAATTTTCTTTTTTTAGC	0	Yes	Amplicon sequencing of TOGs (Penmetsa et al. unpublished)
636	CKAM0636	TOG918895	GAGACCGTGCTTTATAGTATAAACATATGTGGTTTGAAATTTGAAGTACT	A/T	CTTCTAGGGTCTGATATTAATTTGGTGATAATTATTTGTTTGTTATGGTT	0.0425331	Yes	Amplicon sequencing of TOGs (Penmetsa et al. unpublished)
637	CKAM0637	TOG918928	TTCATGCATTTAAAATTTAAGTTTGATAAGCTATGTAGCACCGAAACTTC	A/G	AATTAATGGCGTGTCTGGTGTTAGACACCGGCACATCTGTTTACATTTGA	0	Yes	Amplicon sequencing of TOGs (Penmetsa et al. unpublished)
638	CKAM0638	TOG918946	AAAACTGTTCTGGTAGGGTCCAATTGAATCAAGAGATCGTGAAGCTGGTA	T/G	AGACTACTTTGAAAGCAAAAAAGTTTAGCCAAAAGGATTAATAATGTAAC	0.10718	Yes	Amplicon sequencing of TOGs (Penmetsa et al. unpublished)
639	CKAM0639	TOG918991	ATACGATTGCTAATAGTTTGCATATGATTGCTAGTTTTTTTCACAGCTGT	T/G	AGTGCCACCAACCTTTCATATTTTGAGTGGATTGTGCAGTTTGTACCATA	0.457856	Yes	Amplicon sequencing of TOGs (Penmetsa et al. unpublished)
640	CKAM0640	TOG919004	TCAGTTCCATATTTGTCTATTGTATACCGCATCAAGTTATTAATTGGTCC	A/T	GCACAAATATAAATATACAGTGCTTGAGATTTGTTGGACTTGATCTCTCT	0.0219753	Yes	Amplicon sequencing of TOGs (Penmetsa et al. unpublished)
641	CKAM0641	TOG919131	TTATTAAAAATGTCAAAATAGGAACAATTCATTAGCCTTTTACAAACAGC	A/T	CAGAGCTTTGGGGAAGCTTGGTTCTTTGACCAAGTGGCGGGMTTGTGCTT	0	Yes	Amplicon sequencing of TOGs (Penmetsa et al. unpublished)
642	CKAM0642	TOG919211	AAACTGCTATCGTTAAACGCCCATAGCCATCAAATAGTGTCACACTTAAG	A/G	CCATTCTCGCTTTGCGATTCTGCAATTGCGGAGCTATTAAAAACATAGGG	0.102788	Yes	Amplicon sequencing of TOGs (Penmetsa et al. unpublished)
643	CKAM0643	TOG919227	AAAGACTGAAATGCATAAANNNTGCTTACCTCCAAAAGTTGGAGTTCTTG	A/T	GAAGCCTGTCTTAATGAATCTATCACAAGATTGGAATCTTCAAAGACTGA	0	Yes	Amplicon sequencing of TOGs (Penmetsa et al. unpublished)
644	CKAM0644	TOG919333	CTCTGAAACAGCACCTGTGACTATACCTCATCCAATAATGGCCAAAAGCT	C/G	TAGAAACCTTTTCCTAATTTCTCAGATCCTAATAGAAATTCTCTTCCCCC	0.106047	Yes	Amplicon sequencing of TOGs (Penmetsa et al. unpublished)
645	CKAM0645	TOG919458	GCGGGTCTTCAGCAGATATGGGAGGTAATTTCAATTTTTTCATCGAATTC	A/G	TTTTTGTTCCATCGACAAGTATCGAACTTGGTTATTGCTCTATGCAATCT	0.022469	Yes	Amplicon sequencing of TOGs (Penmetsa et al. unpublished)
646	CKAM0646	TOG919460	TATATTGTAAAATGCATCATTCGGCATCAGTGCATCATTCTCTCAGTGAA	T/C	TGYCGCATAGTCTTGTATGCTCTGTAGCTCAACTCACTCAACCTTTGATT	0.102788	Yes	Amplicon sequencing of TOGs (Penmetsa et al. unpublished)
647	CKAM0647	TOG919502	ATCAATTGCTTGTTTTGCATGCTTCATTGCAATATTGTTGAGTTGCTTTT	A/G	TTAGTTTTTCCAAGTTTCTTCAATTTTTATATCGTGTATTGCTTCTTGCA	0.33099	Yes	Amplicon sequencing of TOGs (Penmetsa et al. unpublished)
648	CKAM0648	TOG919584	GTAAATCTATCAAATATTGTCCTAGACAACAACAATAGATGCAGTCCATG	A/T	CCAAATCTATCAAATCGTAAATCAACAGCATCCAATTTTAAAAATATACG	0.121928	Yes	Amplicon sequencing of TOGs (Penmetsa et al. unpublished)
649	CKAM0649	TOG919735	AATATTCAATTCATTTAAACATCCTCCTAATTAACAAGCACTTCAAGTTG	C/G	AATACTTGAACTGGATTATATTTCATGTCATTTCTCTTGCATTCTCTGCA	0.0823217	Yes	Amplicon sequencing of TOGs (Penmetsa et al. unpublished)
650	CKAM0650	TOG920369	TGAGTTTATTTGTTTAGTTTGAGAATCCATCTTTGTACAAGGACAAAGTG	C/G	TTGCTACTGGCTTGCCTGCATCCCCTGGAGCTGCAGTTGGGCAGGTTGTG	0.0416478	Yes	Amplicon sequencing of TOGs (Penmetsa et al. unpublished)
651	CKAM0651	TOG920382	AACTTAGTCTCCAATTCGTCATGTTGGCTCTGCAAGTATTGAAAAAACCA	A/T	ATCATATTTTCATTTATTTCCCCTCAATAATGTAAAATTGAAACTTCTAG	0.123174	Yes	Amplicon sequencing of TOGs (Penmetsa et al. unpublished)
652	CKAM0652	TOG920390	TTGTAAAAAATAAGATATGATACTCTTGTCTTAGGTGATTTGAGCGTGTG	T/C	GAAGAAGACTGATGAAGCAAGCACAGGTAGGGAGGGTAARTGAGATGAAA	0	Yes	Amplicon sequencing of TOGs (Penmetsa et al. unpublished)
653	CKAM0653	TOG920755	ATAAGGACGTGATAAAATAATGTACCAAAAGAAAAAAAAGAGGCAAAAAT	A/T	TGAAACACAAAGGGATGGGGAAAGACATTACAAACAGTCAWTGAAAGCTA	0	Yes	Amplicon sequencing of TOGs (Penmetsa et al. unpublished)
654	CKAM0654	TOG922092	AATAAAATTTATAATTTCAGCTTCTGCCATCAGCTGGTCTTAGTTCTGTT	T/G	TTCTTGGTGGAGTCTTAGTTCATATTTTATTGACAGGATTTTGCTTACTT	0.101746	Yes	Amplicon sequencing of TOGs (Penmetsa et al. unpublished)
655	CKAM0655	TOG922448	AACCATCTATTCAATTCCATGAATGGACATGTGCACAAGATACACTAAGT	C/G	GTTGATTTTTCATTCTGGTCATGAGTTTAATAAGAACTTGATGAGCAAAT	0	Yes	Amplicon sequencing of TOGs (Penmetsa et al. unpublished)
656	CKAM0656	TOG922785	TTTACAATTTAACTGCACTAAAAATTTAAAATTTACCCGACAAAATAAAC	A/C	AACCGATAATCCCAGCTAGGAAATTCGATCTTCTACCCCTTATAATTAAT	0	Yes	Amplicon sequencing of TOGs (Penmetsa et al. unpublished)
657	CKAM0657	TOG922889	TAATAAGAGTGCCTTATTTATGCAATGTTTCTTTATTCTTACACTCTATT	T/G	GTTCATTGTGTGTAGATAAAGAAGATGGCACTCTATGCTGCCGATGTTGC	0.35124	Yes	Amplicon sequencing of TOGs (Penmetsa et al. unpublished)
658	CKAM0658	TOG922957	TATGATATACATATCTGCTTTATGTTTCAGTTACCGGTTTGGAATTCCTG	C/G	TATCGAACATATCTTCTATGAGTGGCTTGAGTCTTACATGACATTGTCTT	0.108337	Yes	Amplicon sequencing of TOGs (Penmetsa et al. unpublished)
659	CKAM0659	TOG922990	CCACAACAATCTACACCAAAATGAAATACACACATTAAGTGACATTAACA	A/G	AAAAAGGAAACTACGCTATGTGTTCCGGAGAGTAATACTAACAAGGAACT	0.103852	Yes	Amplicon sequencing of TOGs (Penmetsa et al. unpublished)
660	CKAM0660	TOG923107	CTAGTGCTGGTCCTGTATTTGTTTTTACCTACCTTATGGGTTAGAGACAA	C/G	GTTTTTGGATCTCACATCAACTTTCCGGTGCTTACCTAGGTTACAAAATA	0.0644444	Yes	Amplicon sequencing of TOGs (Penmetsa et al. unpublished)
661	CKAM0661	TOG923111	TCTAGTTTTCATTTAGTTCTTCAGGTTGTTTTGAGAAGGTATTATCTTAA	A/T	NGTAGTTGGAACTTGCAAGATATCACAGTTTAGTATAACAAAAATAACAA	0.0823217	Yes	Amplicon sequencing of TOGs (Penmetsa et al. unpublished)
662	CKAM0662	TOG923903	TATTGCCTGAAACTTGAATCTTCACATAAGTATGAGAATGCAACAATGTC	A/G	TTGTGTTTTTTGTTACTTTGCAGGTTAGAGGAACAGACTATAAGACAGGT	0.102788	Yes	Amplicon sequencing of TOGs (Penmetsa et al. unpublished)
663	CKAM0663	TOG924039	TATACATTTCTATCAAGAAAAAGAAACATGGTTCAGCAATCCTGATTTCA	A/T	GGAATTTTCCATGTTTATCACAGATCTTTCTGAAAGTCAGGAGTGTAGTT	0	Yes	Amplicon sequencing of TOGs (Penmetsa et al. unpublished)
664	CKAM0664	TOG924216	TCATGCTTACGAGGTACCCCTATTAGCTCAAAATTTCAAATGCAAATGAA	T/C	GCTTTTACTGTTGACTTTCAAATTTCCAGTTTCATATTAAAACTGTGTTT	0.140595	Yes	Amplicon sequencing of TOGs (Penmetsa et al. unpublished)
665	CKAM0665	TOG924394	AATCATGAACTTGGATGCTTGATTATAATTGTCATATTTTGTGCCTGCAT	T/G	TTGGATTGTCCATTTGAGCTTGAAGGAGTGATTGAGTGCAAAATACCTGT	0	Yes	Amplicon sequencing of TOGs (Penmetsa et al. unpublished)
666	CKAM0666	TOG924405	GCGTTAATAGCTGTYAATTGTGATCGTTAGTTGGGACTGTTGGTTCAATA	A/C	GATGTGCTCGATAAAAAGAACACCAATGTATCACATTTGCATTTTTTATC	0.0831758	Yes	Amplicon sequencing of TOGs (Penmetsa et al. unpublished)
667	CKAM0667	TOG925468	TTAATTATGTTGGTGGAGGTAGAACCCTCAACCACCTTATCACTCTACTC	A/C	TTAACTCCCCCACCTCAACCACCAAGCCAACCTTATATCCYCCACTTGCC	0	Yes	Amplicon sequencing of TOGs (Penmetsa et al. unpublished)
668	CKAM0668	TOG925843	TTGTTGTGTATTTTAGGTCCAGTTGCTGAGGACATGTTTCACTGGCAAGC	A/G	ACAATCATGGGACCTGCTATCCCCCNAAAAACAAAAANNTANNAATCTNC	0.143457	Yes	Amplicon sequencing of TOGs (Penmetsa et al. unpublished)
669	CKAM0669	TOG927609	TCACTTTGTGCTATTGCTGTCAATATAAATGAATGCTAGTTTAATGTNNN	A/C	ATATACTCTTGCATCTGCAGGCTGAATCAACAAGTGCAACAAATGAATCT	0.123174	Yes	Amplicon sequencing of TOGs (Penmetsa et al. unpublished)
670	CKAM0670	TOG927619	TTATGTATGCAGTGGATTCCTGAACTGAGACATTATGCACCAACTGTACC	A/G	ATTGTACTTGTGGGAACCAAACTTGGTAGGAGCTAAACATATATATAACT	0.120708	Yes	Amplicon sequencing of TOGs (Penmetsa et al. unpublished)
671	CKAM0671	TOG927660	GTGTGCACTCTCCTTCACTATTTTTCCTATCCTTCTTACATCCATGCATC	A/G	ATACACGTTATAAACATTCCCTTCCAATTCCCTTTTATTTCCTCATTGGT	0.0425331	Yes	Amplicon sequencing of TOGs (Penmetsa et al. unpublished)
672	CKAM0672	TOG927781	TGTGGGTCGTAAATGTGGAATCTGTAGTTGTCAAGCATTAATAAGTTAAT	A/C	AACTTTTGGTCTCAGGACTCAAACCATTCATATAGTCAATTACCATAAAA	0.0630907	Yes	Amplicon sequencing of TOGs (Penmetsa et al. unpublished)
673	CKAM0673	TOG928551	AAACTNNGTMTGATATTCTTATTGTTATTTGTTGGTTTCGTTAAGGTATC	A/G	GGATCAGGATTGGTTGCAGGATGTATATTAACAGCAGTTGCATTCTATCT	0	Yes	Amplicon sequencing of TOGs (Penmetsa et al. unpublished)
674	CKAM0674	TOG928940	TATATTAGGTTAAATTTTTTTATCCTTGATGTTCATAATGTGTTAGTATT	A/T	TATGTATTGATTTGTTTGGTTGAGTAATTTTGAAACTTTGTTGAAGTTCC	0	Yes	Amplicon sequencing of TOGs (Penmetsa et al. unpublished)
675	CKAM0675	TOG929069	CCTTAAAGAGCTATTGTGGCTACTGACAATCTCCTTTATGATAGATACAA	C/G	TAGTTTGGTGGTTCTTGGATGCAATTTTTCATGTGCTTAACTTAAAGTTC	0.0222194	Yes	Amplicon sequencing of TOGs (Penmetsa et al. unpublished)
676	CKAM0676	TOG929271	AGCATGCTARCGATTTCTAATTTTTTCTGTTCTATCGTCTTGTGTATAAA	A/T	AGATTTGTTGTCAATCTGCTCCATTATTCCAATGATTTTGAAAGTGTGGT	0	Yes	Amplicon sequencing of TOGs (Penmetsa et al. unpublished)
677	CKAM0677	TOG929836	CAGTTTTTGTCCATGAAACTTGCCACGGTGAACCCTGAACTGAACTTTGA	T/C	GTAGAACGGATCTTATCTAAGGATGTAAGTGAAGGTCTTAATCGTATGGA	0	Yes	Amplicon sequencing of TOGs (Penmetsa et al. unpublished)
678	CKAM0678	TOG930121	TAGCGGATCATGCCACCATGGTGGAATGGGGTGGCGAGGTGGTCAACTCA	A/C	GGTCCAACGGCCAACACACCTCCACCCAAATGGGAACCCTAACACATTGG	0.121928	Yes	Amplicon sequencing of TOGs (Penmetsa et al. unpublished)
679	CKAM0679	TOG930652	ATCTTGTATGTGACATTTACGGTTGTTTGGATAGAAATCAATGTATTTAN	A/T	AATGTCACACAATGTAAAAAGGTCTATGCGTGTATAAAAATTAAACTTTT	0.144931	Yes	Amplicon sequencing of TOGs (Penmetsa et al. unpublished)
680	CKAM0680	TOG933812	TCTCAAAAGAAATTGATACGAAATGACAGTAGTAACCGTCTTCGTCTCAA	T/C	TACGAAACCGAAAAATCACGAAAAAGAGAGAGAAAGAGAGAGAGTTTTGT	0	Yes	Amplicon sequencing of TOGs (Penmetsa et al. unpublished)
681	CKAM0681	TOG933879	GAAGGGRAGGGGAGGAGCTCCGTATAACTAAAAAACCATTTAAATCCCTC	A/C	TCTCCCCTTGAACCAAACACAAAACCATTAAAATTCATCCCCTCCCCTGA	0.04299	Yes	Amplicon sequencing of TOGs (Penmetsa et al. unpublished)
682	CKAM0682	TOG933994	AATCCNNAAAAAAAAAAACATAGATCCACAAACACGAACAATCATGAACA	A/G	ACCTTGATTCAAGAGGCGGCTGCATATAGGAAGCACTTGCAAAAAAGGTC	0	Yes	Amplicon sequencing of TOGs (Penmetsa et al. unpublished)
683	CKAM0683	TOG934079	AAATTTATTTTTTTNNNGCCAATTCAGAGGAATGACATGGTTGAGTACTT	T/C	GGAGAACAATTATCAGGCTTTGCTTTCACTGCCAATGGGTGGGTGCAATC	0	Yes	Amplicon sequencing of TOGs (Penmetsa et al. unpublished)
684	CKAM0684	TOG935025	ATACGGCTTTCCAGGTTTGATACGCCGAGTTTTTTTTTTTTGTTTTTGAC	A/C	GCAAACACGATTAAAATTAATCCCCCCCMTTATTRATTGATCTTACTTCA	0.120708	Yes	Amplicon sequencing of TOGs (Penmetsa et al. unpublished)
685	CKAM0685	TOG935983	AATTACAGACCAGATGATGAATTTTTTTACTTACTTGATTGGGTAATCAN	A/G	AAAAAAAAATCATGTTTCCGCTCCACATTTCTATAATAGCTTATGCTAGT	0.102788	Yes	Amplicon sequencing of TOGs (Penmetsa et al. unpublished)
686	CKAM0686	TOG936005	CTTAGCTTGTGCCATTTATTTACTCTAGTGTGATACACCGAACNNNNNNN	T/C	TTATCATCAATTACTGCCAACATCTTTTAACACTGCAAGGGTATCTTCAG	0.160367	Yes	Amplicon sequencing of TOGs (Penmetsa et al. unpublished)
687	CKAM0687	TOG939024	AATTTAAAATGGTCATACTTCCTAATTCAAACAAGTCAATTATTAGGACA	T/C	CTGGTATTTATCCTCTAAACATAATCCATTATAAAAGTGACATAGCAAAG	0	Yes	Amplicon sequencing of TOGs (Penmetsa et al. unpublished)
688	CKAM0688	TOG946804	ATTATTTCAGTGGACACTTCGAAATTTAGAGTGATGAGGATTGCGAAACC	A/G	TTAAGATCATCTCGTGGAGGAGCTRTTGGTGCCGGAATGAACCTATTTGA	0.0420858	Yes	Amplicon sequencing of TOGs (Penmetsa et al. unpublished)
689	CKAM0689	TOG946834	TTGAAAGCATTACAGCTGAAAATTAAACCCACCCAAATGGATACCTGTTA	A/G	AATTACTCACGATTACTAGGATTTTTACCCATCAAATGGGTCYTAGGTTT	0.0840478	Yes	Amplicon sequencing of TOGs (Penmetsa et al. unpublished)
690	CKAM0690	TOG947627	AATTTATATGTTGCAAATATATTTTTGCTTGTGCAGATGTTCCAATAAGC	A/G	CTAGAAACATTTTGGAGGATCCTGAACTGAAAAATGCTGTAAAAGCATTC	0.123174	Yes	Amplicon sequencing of TOGs (Penmetsa et al. unpublished)
691	CKAM0691	TOG948105	TGATTTTAACTGCAGAACAGTTTTCTTTTATCAATCTACATAGGCATTGT	A/G	TAGAATGTGAGCTGCAGTTATTACATTCTAGAAAAATACATTGGTATGTA	0.0823217	Yes	Amplicon sequencing of TOGs (Penmetsa et al. unpublished)
692	CKAM0692	TOG960456	ATCAATGCATTTATTTATAGTGTTGTTGAGGAATGACATTGCTTCCTTTC	A/G	GTGATGTCTTTAGAGAAGCTAAGCTTCCTCGGATATGGATCTTGAAATTA	0.100724	Yes	Amplicon sequencing of TOGs (Penmetsa et al. unpublished)
693	CKAM0693	TOG960856	CCTCTTTGTCCCTTTAACTTTGTGTTGCAAAATTCTTTAGAAAGTCAGAA	A/T	TTATTTGATCTGTAGTTGTTAATGCTAATCAATTGAAGATTTGTGAATAA	0.121928	Yes	Amplicon sequencing of TOGs (Penmetsa et al. unpublished)
694	CKAM0694	TOG961504	TCTAAACATCGCACATCCATCAGTTTTTCTGCCTTCAAATTTAATGTCTC	A/G	CTGCCTATAATTATTCTCTGTTCTAGTTTTCTTATCAAAAACTTAGTTGG	0.0831758	Yes	Amplicon sequencing of TOGs (Penmetsa et al. unpublished)
695	CKAM0695	TOG961744	AAAAAACTTAATGAACTTGCTACATTTCTCAGTGAGCATATGAAATGATT	A/G	TTGTGCATATCATGGAGTTGTTGTAACAAATACTTGATGTGGTGAATCTA	0.123174	Yes	Amplicon sequencing of TOGs (Penmetsa et al. unpublished)
696	CKAM0696	TOG963072	AGAAGCTCTTCGTGTTCTACCCCAGATGCAGCAAGAACCATTCTAGGAGC	A/T	GTGTAATTTTCCTGATTTTTCAAACCTAGAAAATTAGATTCTCAAATAGA	0.0425331	Yes	Amplicon sequencing of TOGs (Penmetsa et al. unpublished)
697	CKAM0697	TOG963076	TGCGGTATTATTTATTTTCTGGTTTACTTCCTGTATTTATTTGAGTTGAG	A/C	AATTTAGTTTTAGGTCTTGTTTGGATAAACAACTATTAAGAGCTTATATG	0	Yes	Amplicon sequencing of TOGs (Penmetsa et al. unpublished)
698	CKAM0698	Ca10273CD20F12	ATGATCGGACGTTTATGCAAAACAAATTTATACTTGTTAGCATAGCAATC	G/A	TTGAACTCATGTCATGTTATAATCTGTTAGCAAAATTTAATGTTTCCATT	0	Yes	Sequencing of candidate genes (Gujaria et al. 2011)
699	CKAM0699	Ca10490169748746	ACCAACTTCAACAACAACAACAACAACAAAGTAATATTAATAATAATTAT	A/G	GTTCTTGTGCTCCTCCTCATAATTTTTATCAAAGTTCTGGAAGACCACCT	0	Yes	Sequencing of candidate genes (Gujaria et al. 2011)
700	CKAM0700	Ca12411169747340	TCATTTCTTGATCATTCTCTCTCTTTTTTACTATACTTCATCAGAAATCT	A/G	TATCATATTATAAGCTTATGTTGATAATAATGTTTGCAGGTATATTTACA	0	Yes	Sequencing of candidate genes (Gujaria et al. 2011)
701	CKAM0701	Ca12863169747399	TATTCTAATTTAACTTTCTGATACACTGTCAAATTTTAGTGTTTCTTTCT	G/A	CTGATATATAATAAAGTTAGTTGTTATTTGTTTTGGAAAATATAGAGGGT	0.103852	Yes	Sequencing of candidate genes (Gujaria et al. 2011)
702	CKAM0702	Ca13382169746951	TCTAATCTCCTCAATTCCATTCTAATATCATCTCATCTATTATTTTTAAC	A/T	GCAGAAACGGACAAGAAGAACACGATTACTCCTTACAACCACAACCAGGA	0.0420858	Yes	Sequencing of candidate genes (Gujaria et al. 2011)
703	CKAM0703	Ca14402150174189_116	TTCATCTTCAATCAAAGTCTATAAAAAGTATTATAAAATTAATCAATAAC	A/G	TCTCTCTAAAAATCATACGAATATTTCCCTGAAAATTCACATCAAAAGCC	0.154238	Yes	Sequencing of candidate genes (Gujaria et al. 2011)
704	CKAM0704	Ca1448960219076	AAGAGGCTTTATCAGATGCAGGCTAATGGAACTCTTTTGTTCCCTGCTAT	T/C	AATGTCAACGACTCTGTCACCAAGAGCAAGGTCAGTGTCTTTTTATTTAT	0	Yes	Sequencing of candidate genes (Gujaria et al. 2011)
705	CKAM0705	Ca157594586605	CAATGGCAAAGTTTATTATTCTGGCCAGGTTTTAAAATCTTCTTCACATT	T/C	ATTACTATCTTTCTCTCTTTCTATCAAATCATTATATTTGATTATTTCCT	0.0420858	Yes	Sequencing of candidate genes (Gujaria et al. 2011)
706	CKAM0706	Ca1683047832555	TTTATTATAAAGTTTTAATTAAGATCATTGTTGTTTTATGTTTACACTTA	T/C	TTTTAGATAGTGGGTTTTAGCTCAATTTTTTTNNNTAAATGTTGTGGATT	0.0840478	Yes	Sequencing of candidate genes (Gujaria et al. 2011)
707	CKAM0707	Ca1773847832705	ACCTATCATTAATTTTAATAATTATAGATATAGAATCACATTTCATCCCA	A/G	TTGTGAAACAAGTTTAAAGGTGAGTGTCAACTCTATTGTTAGCACAAAAG	0.49973	Yes	Sequencing of candidate genes (Gujaria et al. 2011)
708	CKAM0708	Ca18532	CAAGCATTATGGAGATATTCATTATGCTTTTGGCTTAATATGTTTTTATT	G/C	GTGCTAAGTTCGTTCATCTTCCAGTTTATTTTGAGTGCTTTGGAGAATGT	0	Yes	Sequencing of candidate genes (Gujaria et al. 2011)
709	CKAM0709	Ca1C10093	TCTTTTAGCGCTTTGTTTAACCGGCGAAGAAAGCCGGTGAGATTTTGTAA	G/C	ACACCGGCACAGGATTTTTCTCTGTTGATCTTTGATAATCAGGGAGAAAG	0.120708	Yes	Solexa/Illumina sequencing (Hiremath et al. 2011)
710	CKAM0710	Ca1C10096	CGTAAGTTCCTGGTTCAATTGATTGACATCATGATCCATATCCATATATC	C/T	GAGGATTTATTTCCTCCAATTTTCTATTCAAGATTGAATAGAAAAGAAAA	0	Yes	Solexa/Illumina sequencing (Hiremath et al. 2011)
711	CKAM0711	Ca1C101	TTTCCTTGTTCCAGTTTACCACGTTCAATGAGACTATTGGGGGTATCTAC	G/C	ACCAAAAGAGCACCTACTGTTAGGAGAAGTGCTGGGATACCTGCCAAACC	0.101746	Yes	Solexa/Illumina sequencing (Hiremath et al. 2011)
712	CKAM0712	Ca1C10182	GTATGTGTCTTTTCCTTCTTGAGGGTGTATTGTTTATCGAGAACAGTTGA	G/T	TGGGTACAGTTTTGACTCATTCAACACACTGTGAGTATTTATATAAAATA	0.121928	Yes	Solexa/Illumina sequencing (Hiremath et al. 2011)
713	CKAM0713	Ca1C10225	AAAATGTATGGAATGAGTAGTGATGTAAGAATGTTAGTCTTCCAGTTTGT	G/C	CGATCCAAAACCAGCAAATAGATAGCAGCAATGGCGGCAAAGAATCCGAA	0.121928	Yes	Solexa/Illumina sequencing (Hiremath et al. 2011)
714	CKAM0714	Ca1C10266	AAGCAAAGCACAATAATATATCATCAAGAAAATGAAGACAAGCACAAGAA	G/A	TCCTTGATGATATTAATTAATTAATGAAAGAAAGCAAAATACCCAATAAA	0	Yes	Solexa/Illumina sequencing (Hiremath et al. 2011)
715	CKAM0715	Ca1C10272	CAAAACCTCTTAGATCATCTTGCTGATCCTGTCAACAACAATGTCTTGAC	A/C	AGTCTCAAGTTTCACTGAATGTATTATATGTTAAGTCATTGCATATATGT	0.101746	Yes	Solexa/Illumina sequencing (Hiremath et al. 2011)
716	CKAM0716	Ca1C10361	CAGAAGACCCAGTGTTCCTTATTTCATGTTGCACCCTTGGTTTTTGTGAC	A/T	ATCTACATAAACTTTGAACAGTTTTTTTAGGACACCATCACGAAAAGATG	0.0858477	Yes	Solexa/Illumina sequencing (Hiremath et al. 2011)
717	CKAM0717	Ca1C10462	AACTTTATTTACGAAACTGCATGATTAAGTTCGAACAGGCGAAAGCTTCA	A/G	GCATACATGCAAAAGCGACCAACCAAGGACAGTGAAATATAGATCCAACT	0.120708	Yes	Solexa/Illumina sequencing (Hiremath et al. 2011)
718	CKAM0718	Ca1C10492	GTTGATTGATGTACGAAATCCTGTTGTAACTTATGCTTATCAGTAGTAAG	T/A	ACTGGCCACTTGCCCTAGTAATTTTGACAGGATGTTATTACTTATGGCAT	0.04299	Yes	Solexa/Illumina sequencing (Hiremath et al. 2011)
719	CKAM0719	Ca1C105	CACCGATCTGGAAGTTCCTCAAGCTCTTCGAGCGAAGAGGAAGGAGAAGA	T/C	GGAGAGAAGAAGAAAAAGAAAAAGAAGGAAAAGAAGAAGGTAGTGGAAGA	0.139207	Yes	Solexa/Illumina sequencing (Hiremath et al. 2011)
720	CKAM0720	Ca1C10576	AAGCATCACAATAGAGAAAATCAATAATTGCTTAGTATGAACTTTTCAAG	C/A	AGATTTAGGTAAAGGACCAAAACTGAAAATAATAATATGATGATAGAGGG	0.0823217	Yes	Solexa/Illumina sequencing (Hiremath et al. 2011)
721	CKAM0721	Ca1C10773	TGGATGTGGATATAGATGCATATCATTTATCATAATATATGCAGCCAGCA	A/C	AACTGCAACCGAATACATAAAAGTCACAGGTTACACACAATATTCCTCAG	0.121928	Yes	Solexa/Illumina sequencing (Hiremath et al. 2011)
722	CKAM0722	Ca1C10789	ATTTCTTTTTTGGTCTAATGTTAATTTTGTAGTTATATGTATAGGAGTTT	C/G	TGTCTGTATGTAATTTGAAGTTGGACCTTAAAATGAAATGTATGAGTTGT	0.161975	Yes	Solexa/Illumina sequencing (Hiremath et al. 2011)
723	CKAM0723	Ca1C10807	TCCAAGATAAAAAAACACACCACAGTTATTTTATAAATGTTTCAAAATAT	G/A	TTACAACAATTTCACCAGGGGGGATTGGAGCCCTCTCTAACAGATGGAGA	0.348441	Yes	Solexa/Illumina sequencing (Hiremath et al. 2011)
724	CKAM0724	Ca1C110	TATCAAAGATGACAAGATCAGTTCAAAGCTTTCTCCAAGTGACAAGAAAC	T/A	GATTGAGGATGCAATTGAGCAGGCCATTCAATGGCTCGATGCCAATCAGC	0.119511	Yes	Solexa/Illumina sequencing (Hiremath et al. 2011)
725	CKAM0725	Ca1C11006	TTTTTGAGGCAAAGGGGTTACTAATGACATTAAATGGAAGGAGTGAAATC	A/G	GCGTGCATTAAGTACAAGAAATGTCTTAGGAAAGGCATTCTGTTTTACAC	0.0617927	Yes	Solexa/Illumina sequencing (Hiremath et al. 2011)
726	CKAM0726	Ca1C11082	GTTTCTATCATGCGATGATGGGACATGGTCATGATTCTATTGCTTAAGTG	T/C	TCAATAACCCACATAACATATACATATACATATATAGATATAGATAGCTT	0.062435	Yes	Solexa/Illumina sequencing (Hiremath et al. 2011)
727	CKAM0727	Ca1C11179	CTACAAATCATTACATATTTATTCAGATACACGCAAAGAATCAATCAACC	A/C	GAAAATAACTAGACCAAACTTTGTGATGCTGGTTGTGATCCTCTAACTGC	0.140595	Yes	Solexa/Illumina sequencing (Hiremath et al. 2011)
728	CKAM0728	Ca1C11216	AAGGATTCTGTTGTTGCTGGATTCCAGTGGGCATCTAAAGAAGGTGCTTT	A/G	GCAGAAGAAAACATGAGAGCCATTTGTTTTGAAGTGTGTGATGTTGTCCT	0.0831758	Yes	Solexa/Illumina sequencing (Hiremath et al. 2011)
729	CKAM0729	Ca1C11220	ATTCTACTGGTGTACTATGCTTTGTATTTGGGTATCCCAGCTGATCCAGC	A/G	TTGAGTAATTTTGATTGCTAATTTTTAGTTAACAAAAAAAAAAAAAAAAA	0	Yes	Solexa/Illumina sequencing (Hiremath et al. 2011)
730	CKAM0730	Ca1C1133	ATCCAAAGATGCATCGGATACTCTATGCAAAATTGGTGTTCCTGTAGCCT	G/A	TAGCTAAAAGCATTAATTAAGTTCATGCCTGTTTTGTTTTGCTGTAAAAA	0.101746	Yes	Solexa/Illumina sequencing (Hiremath et al. 2011)
731	CKAM0731	Ca1C11339	ATATCTAGGCTCTTGCATCGATGAAGAACGTAGCGAAATGCGATACTTGA	T/G	GTGAATTGCAGAATCCCGTGAACCATCGAGTCTTTGAACGCAAGTTGCGC	0	Yes	Solexa/Illumina sequencing (Hiremath et al. 2011)
732	CKAM0732	Ca1C11395	AGTCTGTTCGACACAATGATTGGTTTTTGTACCTTGTGATGGTAATTTAC	T/C	TGATTTATAACTTTGCTTGAGACAATGGTTTTTACATTAATGTTCTCACA	0.104938	Yes	Solexa/Illumina sequencing (Hiremath et al. 2011)
733	CKAM0733	Ca1C11480	AAACTCACTCCGGGAAGTGAAGGAAAAAAAGGAGTTTGAGGAGAGAGAAA	G/C	AGAAATGAGCATATCGACGGCAGCGTACGTTGCTCGGCGCGCGGCGCAGA	0.140595	Yes	Solexa/Illumina sequencing (Hiremath et al. 2011)
734	CKAM0734	Ca1C11525	AGCCACACGCGCTTTTTATGAAACAAACCTGCCTATTAATTGGTAGAAAG	A/T	TACTCCCCTAACTGGAATGTATTTATTCCCGCAACGGATAAATAGACAAG	0.0215028	Yes	Solexa/Illumina sequencing (Hiremath et al. 2011)
735	CKAM0735	Ca1C11561	TATCATATGAAACAATTTACTCTATGTGAGTGTAGTTGAATTTGATTGCT	G/C	TCAAGAAAGTTGCAGTCTTTGAGTAGGAAACTCAAAAATGCTTTTGTAAT	0.0823217	Yes	Solexa/Illumina sequencing (Hiremath et al. 2011)
736	CKAM0736	Ca1C1157	AGCGCTATAGCTTGTTTCCAATATTCAGCAGCTTGATCAAACCAAGATTC	G/C	GCAATTTCAGAATCTCCCTGTCGAATGGCCTGTTCTCCACGGTAATGACA	0	Yes	Solexa/Illumina sequencing (Hiremath et al. 2011)
737	CKAM0737	Ca1C11586	TAGTAGTCTAGGTCTGTCATTCCTTTTGCTTTGCTTGAAGTTAAACATTC	G/C	GTCGGATGAATAATGAACTGTAGTGGTAAATTGAAGTTATATCTACCTTT	0.123174	Yes	Solexa/Illumina sequencing (Hiremath et al. 2011)
738	CKAM0738	Ca1C11595	GTTTGTTTCTTCTCCGGTTACCGGAGGGGTAGCGCAACAATTACCCATGG	C/T	GTTTTACAATTTTGTTAGATCTGAGTTTGAATTGGATCTGGAAATTGGTT	0.121928	Yes	Solexa/Illumina sequencing (Hiremath et al. 2011)
739	CKAM0739	Ca1C1162	GATGGTGTTAGATGTATCGTGGAGATTCAAATGCATTGATTTTTCTTAGG	T/G	GAATCCTATTTTTGTTATAATATTTGTGTACTTCCACCAAATATTGAACA	0	Yes	Solexa/Illumina sequencing (Hiremath et al. 2011)
740	CKAM0740	Ca1C1164	CATAATATTCAACTTTATTTGAATAATAACTAAAGTTTTTTCATAACAGC	A/T	CACCTCAAACCATTAAGTAATCTATTAGTAAGTTAATACAACCCAAACTA	0.0212741	Yes	Solexa/Illumina sequencing (Hiremath et al. 2011)
741	CKAM0741	Ca1C11679	CCAACAAGCCCCTGTATCATATCCAGGACCAGGTGAGGCCTATTCGACAG	G/C	TCAATATGTTACTGCCCCACCACCTATGGGTTATCCTTCCAAAGAGGGTA	0.120708	Yes	Solexa/Illumina sequencing (Hiremath et al. 2011)
742	CKAM0742	Ca1C11758	GAGTTATAATGGCAAGACACCGAGGTCAGGCAAACCTCTGAATATGATAA	T/A	TTTTTCTCTAGTATGGTGCATGTGAGGATTTTGCTCGGCCAATAAATATT	0.142012	Yes	Solexa/Illumina sequencing (Hiremath et al. 2011)
743	CKAM0743	Ca1C11774	TGATCACCATGGCAAACATCATCATTATGCCGATTAGAACTTATTTATAA	A/C	TACAGTGGTAATTAGCATCACAAGCTGGTACATAAACACCATCACGAGTC	0.0425331	Yes	Solexa/Illumina sequencing (Hiremath et al. 2011)
744	CKAM0744	Ca1C11876	ATCAAATACCAGCAACAACAATTCCAAAATCCATAACCAGTTCAAAAACA	C/T	AACAAAATACTAAAATCACGATACAAAAAACAGTTTCCAACAACAAACTA	0.120708	Yes	Solexa/Illumina sequencing (Hiremath et al. 2011)
745	CKAM0745	Ca1C11897	ACAGTAGCTGTCAAAATCATGATAATTGTATTTCTTTTTATTGGTTTTTG	G/T	GTGTTGATGTTTGAAGCTTGTAACTGAATTATAAGAAAATAAAGCCATAA	0.121928	Yes	Solexa/Illumina sequencing (Hiremath et al. 2011)
746	CKAM0746	Ca1C11917	TTGATATTTAGTTCTTTTTTTTATGCGGTTGACTACTTCTACTACCACCC	A/G	TTTTTTAATTTTTGGCCTTTCAATTCATTTATTCTTGATGTATGAGATAA	0	Yes	Solexa/Illumina sequencing (Hiremath et al. 2011)
747	CKAM0747	Ca1C12001	TTTTGTAAAGAGCTGGTTATAGCCATGCTTTGTGTATTGATTGATGCACT	C/T	TATAATGAATTATGTGTTTTGTTGTGTGTAACAAAAAAAAAAAAAAAAAA	0.0434568	Yes	Solexa/Illumina sequencing (Hiremath et al. 2011)
748	CKAM0748	Ca1C12022	GGGGGGCAAGGGAAAAGCATAGAAGAAAGAAAAGAATCGAGAAATTGAGT	A/C	TTGGGTTGAGAAGTGAAGAAGATGGCGTGTTTGCATGACCACAGTTGTGA	0	Yes	Solexa/Illumina sequencing (Hiremath et al. 2011)
749	CKAM0749	Ca1C12024	GTTTAGTTATTTTGATGGAGATTATCATCCCTGGCCTGTCAATCGATCCC	G/A	CCCATGGCTAACATTAAGATTTACAAACACTACGATTAATTTATTGGTAT	0.0439338	Yes	Solexa/Illumina sequencing (Hiremath et al. 2011)
750	CKAM0750	Ca1C12038	TCACCCTTTATTAAGTGTGTAACTGTCACTAATCTATCAAATTACACACC	C/T	GACTTTCATCTCAAACTGTAATTGATATGCTGTTTATCCCCCATATGGTG	0.244898	Yes	Solexa/Illumina sequencing (Hiremath et al. 2011)
751	CKAM0751	Ca1C12081	AGATGACACGTCCAAACCAGTCTGCGAAATATTTAATTTTGCTTGGTGAC	T/C	GTTGTTATTTATTTTTGATATTTAGTGACTGTGACTTGCGTTCTTCGTGG	0	Yes	Solexa/Illumina sequencing (Hiremath et al. 2011)
752	CKAM0752	Ca1C12113	TATGAACATAACAAATTAACAATAAATATCGAGATGTAAATTTGGAGCCT	A/G	TGGCATTCAGTTACCACTTATCTCGAATCCCTATTTCTACAACAATCAGG	0.101746	Yes	Solexa/Illumina sequencing (Hiremath et al. 2011)
753	CKAM0753	Ca1C12151	ACAAAGGAAATTCAAGATCCACAAGTAACAAATTGGTATGAGTTTTTGCT	A/G	TCCCATAGGATACAAAGAACCTTATTAGCTAGGATACAAAAATACTAGTT	0.0840478	Yes	Solexa/Illumina sequencing (Hiremath et al. 2011)
754	CKAM0754	Ca1C12153	AAAATACCCCACTCCAAAAAGCTTGTTCTACATTATACACACAAATGCAT	C/A	ACGTTAATACAAACCCATGCCTTCTGACCATATACACAAGCTAACACCAT	0	Yes	Solexa/Illumina sequencing (Hiremath et al. 2011)
755	CKAM0755	Ca1C12241	AGTGGTATCAACGCAGAGTGAACACCTCCTGCTCTTGACAGTGGAGGGAT	A/C	ACAGGCTGCTGTAGTCTCAGTCCACATGGCCTGTTGAGTCTAGCCCATTG	0.120708	Yes	Solexa/Illumina sequencing (Hiremath et al. 2011)
756	CKAM0756	Ca1C12249	CATATCTATTCCATATTAGTTTTGCACTATTGTTTAAGTTTTGTATTTAT	C/T	TGTAAGCATATGGTATGGTTGCGCGTTGATCTTGTCAAACTAATTCATAA	0	Yes	Solexa/Illumina sequencing (Hiremath et al. 2011)
757	CKAM0757	Ca1C12405	GGGTGTTGGTCTTTGGGTGTCTCTTCTCTCTATTTGTTAACCGGCGAAAA	G/A	AAAAAGAGAAGAGTCACTCACTCAACAAAGCGGTGAAGTTGGTAGCAACA	0	Yes	Solexa/Illumina sequencing (Hiremath et al. 2011)
758	CKAM0758	Ca1C12451	CCTCACTCTTCTCTTCCTCTTTGTTCTCTTCATTCTCTACCTCACTCTTC	T/A	CTTCCTCTTTGTTCTCTTCATTCTCTACCTCACTCTTCTCTTCCTCTTTG	0	Yes	Solexa/Illumina sequencing (Hiremath et al. 2011)
759	CKAM0759	Ca1C12460	TTGACAACAAGTAGAGAATAATACAAGGAAATTGGCCCATTTAATTAATT	C/G	TTATAAAATGAATACTGCACCCACCCAGCTAAAGTCGCAATAATAATCTC	0.127066	Yes	Solexa/Illumina sequencing (Hiremath et al. 2011)
760	CKAM0760	Ca1C125	ATCCATAGCCATGGCAACATGGTAGGTACATGAATTAGAATATCATAAGT	G/A	TAAACTTAATTATCTTCTAATGTTTATGGAGCATATGCAAAATATCAGTT	0.106047	Yes	Solexa/Illumina sequencing (Hiremath et al. 2011)
761	CKAM0761	Ca1C12555	AATGTAGCCAACAATTGGTTTAAACTTTGTATCTGTGTATCTTTTACGAT	C/T	AAGTGTGGCATATAAATTACAGTAATCTACCGTCTCACCATTAATTATAT	0.140595	Yes	Solexa/Illumina sequencing (Hiremath et al. 2011)
762	CKAM0762	Ca1C12570	TCCTCGAGGGGGAAGTGGCAAAGATAAGAAGCAGTTTCATAACGTTGGTG	A/G	GCATTCTTCTGATCTTTGCTATAAGTCGTTGAATTCTCAAGTTATTGAAG	0.0814848	Yes	Solexa/Illumina sequencing (Hiremath et al. 2011)
763	CKAM0763	Ca1C12571	CAAGGGCAAGAGTCGTTGTTATTAAAAGATCCAAAAAAACAAAGAAAATT	A/G	CAAGTTTATACTACTGAAAATTGTCAAGGCACCCCCAGCTAACAAACATT	0.161975	Yes	Solexa/Illumina sequencing (Hiremath et al. 2011)
764	CKAM0764	Ca1C12637	GATTTCCTTGTGGATGCCATGGACTACACATTATCTAGAATGTGAAGTGA	A/C	GGCTTAAATAAGATGCAAATGTAAATAAATCAAATGTCATCTATATTTTA	0.104938	Yes	Solexa/Illumina sequencing (Hiremath et al. 2011)
765	CKAM0765	Ca1C12657	AGCAGTTGCGCAGATTAGGTTTGTTTATTGATGGTATTTTGTAAATGTGC	T/C	ACTATAATTTTCCAGTGTGGGCACTGGACATTTTGAGCAACAAAAAAAAA	0	Yes	Solexa/Illumina sequencing (Hiremath et al. 2011)
766	CKAM0766	Ca1C12658	GAGCCGTTTTATATTTTTGACTTTAGCATTGAATTGTATTTTTGTGGTTA	C/G	AAACATCATGTTGACAGGTTGATAAGAGTAATTATTGAAAGAAAAAAAAA	0.0831758	Yes	Solexa/Illumina sequencing (Hiremath et al. 2011)
767	CKAM0767	Ca1C12710	GTGTACAAAATACTATAGCCTAAGAGTAGACAAAGACAAGGGAGAAAAAA	T/C	AAGTGTGGGCGTGTAATTGTCGTGGACATCACATGGAAGATTAAGATATA	0.123174	Yes	Solexa/Illumina sequencing (Hiremath et al. 2011)
768	CKAM0768	Ca1C12774	GAACAAACTCTGTTGCTTTCATTGGTGTACTTGTTTTGGTTGTAATGCTT	A/T	GTACTTTTTTTGTGTCATGTGTGTGCTAGTAATATGTGAGATGTTGCTGC	0.0840478	Yes	Solexa/Illumina sequencing (Hiremath et al. 2011)
769	CKAM0769	Ca1C12811	AGTAAAATATCAAAGGGAATTCACAGATTTTGCGTTGTTCCTTTTTGTTG	G/A	GAGACTTCATATTTAGCATACACATCATATATTCTGAATGCTATATTTAT	0.102788	Yes	Solexa/Illumina sequencing (Hiremath et al. 2011)
770	CKAM0770	Ca1C12898	TGAATAATTGATTGATAGAATTGATTGTAAGAAAGGGATCGTGGAAACTC	C/T	AAATGATTGAGAATTTGCAGAGTATTTGCTTTTGTAAGGATATCAAATAA	0.121928	Yes	Solexa/Illumina sequencing (Hiremath et al. 2011)
771	CKAM0771	Ca1C13	TTGATAGAGTTGAGGTTATTGCTGAAAACAAAGATAAATGGGATATGCAT	C/T	GTTGCTGTTAGCTACTAGTATGGTGATTATCACAGCTTCTTTGAGTTGTC	0.101746	Yes	Solexa/Illumina sequencing (Hiremath et al. 2011)
772	CKAM0772	Ca1C13063	AAAACATTTTTTTTTTTTTAANCTTCTTCAGAAATAATTCAAAATTGGGG	C/A	AGTTTCAATTGAAAGTGTGTGTGGATATTAACCTCAACCTTAGAAAGATT	0.0425331	Yes	Solexa/Illumina sequencing (Hiremath et al. 2011)
773	CKAM0773	Ca1C13139	AGCTTCACCATTTTGCATTTCAATGTCATTTACTTCAACTCCTTCTTCAA	C/T	CACTGTTTCCATCACTCCATTTTCTCTACAACACTCCACTCCCTCTGTTC	0.0831758	Yes	Solexa/Illumina sequencing (Hiremath et al. 2011)
774	CKAM0774	Ca1C13196	ATCGTGGTATGTAAGTAACCCTTTAAGCCTCGATGTTATTTATATCCATG	C/A	AATCGTGTTTGTTGCCCTGTGTTGTATAAAATCGGATTTACAAGTATTAA	0	Yes	Solexa/Illumina sequencing (Hiremath et al. 2011)
775	CKAM0775	Ca1C1323	CCTATTTGTATTGAAAATATTGGTATATTATATTTGACAAGCTGATTTAA	G/A	GCTTCCCCGAGTAACCCCATGGGTTATTCTTTGCCCAATTCCACTGGTCC	0.137845	Yes	Solexa/Illumina sequencing (Hiremath et al. 2011)
776	CKAM0776	Ca1C13264	CAAGTCACTGATCACGAAGATGATCAACTACTGAACGCAGAGCACCACTT	T/C	ACAACCTTCAAGTCTAAGTTCAGTAAAAGCTACGCAACAAAAGAGGAGCA	0.120708	Yes	Solexa/Illumina sequencing (Hiremath et al. 2011)
777	CKAM0777	Ca1C13316	AACCCTAGACTAGAAGAAACAGTAGTCCTACCCGAAGTATAGATTTTGAA	G/T	AAACAGAAAGCAAGAGAAAGAGAAGAAAATGGCATTAGGGTTAAGAGAGA	0.0630907	Yes	Solexa/Illumina sequencing (Hiremath et al. 2011)
778	CKAM0778	Ca1C13429	CAATTGTCTTTTTGTCTAGCATAGAGTTATGGATTGTAGCCCACGGGCGA	A/T	GATTGTTACTAATTGTTTTTATTGTAATTGCAAATGAATTGGACTTACCG	0	Yes	Solexa/Illumina sequencing (Hiremath et al. 2011)
779	CKAM0779	Ca1C13460	GAACTGCGTTCTTTTGTTTACCTGATCCACTTTCAAATGGTCCATCTTTC	C/G	TGTAATCAGTATCCTGGTGATTCAATGATAAATCTGGTCCTTTTTATATC	0.101746	Yes	Solexa/Illumina sequencing (Hiremath et al. 2011)
780	CKAM0780	Ca1C13463	TTGTTGGGTTTAGTTTGGAAAAAACAAAATTACAAGTGGATATATGCAGT	T/A	GGGATGATTCTGTCCCCACGTGTTTGTAATTATTATCAATCTCATAATAA	0.0630907	Yes	Solexa/Illumina sequencing (Hiremath et al. 2011)
781	CKAM0781	Ca1C13492	CTTCAAGGTTGTGTAACCGGAAGAAACATGTTCTTTATGGTGCATCTTTT	T/G	GCCATCTAAAGATCTGCTATCTGACCTTTCACCCATTGATGAGACAGGAA	0	Yes	Solexa/Illumina sequencing (Hiremath et al. 2011)
782	CKAM0782	Ca1C13509	AATGAGAGAGGTCTTGAGTGCGAAATCCCCAATTCCATCGTTAAATCACA	T/G	TAATTTCTGTCAAAAACAACAACAAAAAACCAAGAAGAATAAAGAAAATG	0.0651433	Yes	Solexa/Illumina sequencing (Hiremath et al. 2011)
783	CKAM0783	Ca1C1351	CAATATATACCATGTTGCTCATAAGGAAACAGGAAAAAAAACTACACAAA	G/A	AAAGCATAAACAAGACAAACTTAGAAGGGTGAGGCAAGGAGGTGGAGGGT	0.0858477	Yes	Solexa/Illumina sequencing (Hiremath et al. 2011)
784	CKAM0784	Ca1C13592	ACAGATGAAGTTCATACTTCGCCTGAGTTTTTGATAGTATTATTTGACGT	T/C	GATGCCTTTTTTATGCTATTTTGCAGTTCCAACAATGTTGTTTTAATACT	0.0831758	Yes	Solexa/Illumina sequencing (Hiremath et al. 2011)
785	CKAM0785	Ca1C13662	ATGGGTGTTGTTATTCAAGAATATGCTACCCCTGCTGCTGTTCCCCCTGC	T/A	AAGCTCTTCAAAGCCATGTCAATAGATATTCATAACCTTTTCCCAAAAAT	0.0644444	Yes	Solexa/Illumina sequencing (Hiremath et al. 2011)
786	CKAM0786	Ca1C13780	TATTTTGGTAGGAGGAGAAATTACCAAACGTCTAGCATTCCCTCACGCTT	G/A	GCGCCAATGATTCTTATTTGTAGAAAAAAAAAGAAGACTATGCCTACGCC	0	Yes	Solexa/Illumina sequencing (Hiremath et al. 2011)
787	CKAM0787	Ca1C13895	TCATGATTCACTAGGTTGGGTCGGTTAATGCATTACGCTGGCCTGCCCGC	C/T	CCAAGTTGAGAGTTGTCTAATGGGTCCTGGGCGAAGGCTCAATTCTCGTT	0.120708	Yes	Solexa/Illumina sequencing (Hiremath et al. 2011)
788	CKAM0788	Ca1C13902	TGACAAAGGTTTTCCATTGCTAGTGGTTACAATTTGTAATGCTTACCGAC	G/C	GGTCTTCTTCTCAAAGATCAACCATTTGATTTTAAGTTGCAGATAATGTA	0.157244	Yes	Solexa/Illumina sequencing (Hiremath et al. 2011)
789	CKAM0789	Ca1C13997	CAGTTACTATGTGTACTTTTTGTTCTCTGTTATGACATGTTCGTTAATCA	G/T	GTAGGATAAGTTGCACATCATTCCACATTAGCAAAATTTGTCATCAATGG	0.461747	Yes	Solexa/Illumina sequencing (Hiremath et al. 2011)
790	CKAM0790	Ca1C14083	TTTCGATAGAAGTAAAATTCGATACAATATTTAAAAATTTGACAGATAGA	T/A	AAAAAAATAAATAGAAAAAAATATTCGAATTTCTTACCTGGATCTGCAAA	0	Yes	Solexa/Illumina sequencing (Hiremath et al. 2011)
791	CKAM0791	Ca1C14107	TGATCGACGGGAAGAACATTTCTACCGAAGAAAGTTCCTTGGCTTCCAGC	G/A	CCATCATTAAAAGGGTCATTATATCTTCCATCAGCTGTTCTATAAGGAAA	0.0896886	Yes	Solexa/Illumina sequencing (Hiremath et al. 2011)
792	CKAM0792	Ca1C14261	TGCTATGTGTACCAGTGGGGAAGACCAGGAAATAGCTCTAAAGCAAGCCA	G/A	AGAAGCAATAGAGAAAATAGAAGAGGAGATAAAGGGGAATAAATTCTTTG	0.0840478	Yes	Solexa/Illumina sequencing (Hiremath et al. 2011)
793	CKAM0793	Ca1C14297	TTCAATTCCCTCTCCTCCAATTCCAATTCCCTCTCACTACAACAACATTC	T/C	CTTCTCTTAAACCCTAATTCCATCTTTTCCACTCCTTTTTCTCCTTCATA	0.121928	Yes	Solexa/Illumina sequencing (Hiremath et al. 2011)
794	CKAM0794	Ca1C14353	TTACAGAGTTTGATCACTAATAGTGATTTGGACGTGAATGAATATGGTTC	A/G	CTGTATATTTGATGTAACTAGTTGATGATTTAGTACTTGTGTGTGATGGC	0.062435	Yes	Solexa/Illumina sequencing (Hiremath et al. 2011)
795	CKAM0795	Ca1C1436	TTGGATCCTAATGTCACAGATGATCATTTGAGACAAGTTTTTGGGCAGTA	C/T	GGTGAGCTAGTTCATGTTAAGATTCCAGCAGGCAAGAGATGCGGATTTGT	0.0637604	Yes	Solexa/Illumina sequencing (Hiremath et al. 2011)
796	CKAM0796	Ca1C14372	TTTTTCTTGTTCAAATGCAGCGATTTGACCTTGTCACTGTTTTTCTTGTC	T/C	CCACGGCCTTCTTTTCCAGAACCTGCAGAGTTTCCATCGGTATCTATAAC	0.124444	Yes	Solexa/Illumina sequencing (Hiremath et al. 2011)
797	CKAM0797	Ca1C1441	TATTATTAGCTTTATCCGCTTCTTATCTTTGGATCGTTGAGGCGGAAACG	A/G	ATCAACTTACTCAACTCAAGCTTAATTCTCATATCCTTCAGGAGTCTATT	0.0434568	Yes	Solexa/Illumina sequencing (Hiremath et al. 2011)
798	CKAM0798	Ca1C14513	TCTTTACAGAAGCTAAAATGAAGTGACATAGCACATCGCCCCGTCGCTTC	A/C	TTCCGATATAATGTAACAATCATGGTCTTGTCCAAATAGTCCTTACAAAA	0.123174	Yes	Solexa/Illumina sequencing (Hiremath et al. 2011)
799	CKAM0799	Ca1C14552	TCATTTCAAAGATCGCTGAGAAGAAAATTAAAGAAGCTGGTGGTGCTGTT	A/G	TCCTTACGGCTTAATTTGTATTATGATATTGATTTTGCTTTCGAACAATT	0.0439338	Yes	Solexa/Illumina sequencing (Hiremath et al. 2011)
800	CKAM0800	Ca1C14558	GAGAGGTACAAACAATAATAGAGTTGCTTGATCTAGCAAACAATCGGACC	A/T	TAAAGCTTCAATTCCCTTGGTAACTAGGGTTTTTTCTTCTTCTTGTGTGA	0	Yes	Solexa/Illumina sequencing (Hiremath et al. 2011)
801	CKAM0801	Ca1C14617	GAATCAAATCTAGTTCCAGCATTGAGATGGCTAGAGAATGAAACCAATGT	G/A	ACAATAAGACGTAAGGATTGTTTTGATGGATATATTGGCTCAATAGAAGA	0.160367	Yes	Solexa/Illumina sequencing (Hiremath et al. 2011)
802	CKAM0802	Ca1C14640	TAAAAATGTTTTAATTCAATAAAAAATTTGCTTGAGTGTAGCTCCAGCCA	G/A	CCAATATTTGGGGGCTTTTTGACAAGCAATGCACAATCAGCAAAATAGCA	0.123174	Yes	Solexa/Illumina sequencing (Hiremath et al. 2011)
803	CKAM0803	Ca1C14648	ACCTTAGATTTCCAGTACCCCATGTTGTTGTTCAAAATCTCTCCTTTTCT	C/T	TCTCTCTTGTTGTTCTTAATCTCAAGTTCTTATAATTATGAAAGTCTCAC	0.0637604	Yes	Solexa/Illumina sequencing (Hiremath et al. 2011)
804	CKAM0804	Ca1C1474	AACTTTCAAGCTTTAGTCTTTGTTCCACATATCAGAACACTTGGAGATGC	C/T	CTTATCAGCCGCCTCCGCAATCCCCAACCCTCTAATGAAGAAATGAGCTC	0.5	Yes	Solexa/Illumina sequencing (Hiremath et al. 2011)
805	CKAM0805	Ca1C14782	ATCCTATTGTAAAGTACTGAATTTCCCTTCGCAGTCAAATGGACTCAACT	T/C	AAGCCAATCGATCTTGTCTTGTTTATTATGTCTTATTTCTTACACCGTGT	0.0644444	Yes	Solexa/Illumina sequencing (Hiremath et al. 2011)
806	CKAM0806	Ca1C14802	TGATGGATGTGAAAACACAATAAATAGGAAATTAAATTATTGAAAACCCT	C/A	TCCTCTCTTCTCATCTCGGTATACAGCAAAAAGAAATAGCACTAGTTATA	0.0215028	Yes	Solexa/Illumina sequencing (Hiremath et al. 2011)
807	CKAM0807	Ca1C14824	GAAATAAGAATAGGATGATGTAATTTAGCATTTTGAAGGGTTGATGTGTG	C/T	AGTTTCTCTTAGATATAATAATTGTGTTGTTTGTTGGTGTGTTTTGTTAA	0	Yes	Solexa/Illumina sequencing (Hiremath et al. 2011)
808	CKAM0808	Ca1C14889	CCACCACAAGAACAGGGCATGTATATGCCTCTAGAAGATAGACCACACTC	T/A	TTAATCTTTATTAGGTTCCTTACTTTTGCTAATTAAATTACTTAGTATGA	0.119511	Yes	Solexa/Illumina sequencing (Hiremath et al. 2011)
809	CKAM0809	Ca1C14892	CTGAGATGCTTTACAAATGGAAATCAATGTGATACAATTAAAACTTCAGT	T/G	TGGGAATATTAATGTTAGTTTGGTACTAAAACCTTTATAAACATACAAGG	0.0651433	Yes	Solexa/Illumina sequencing (Hiremath et al. 2011)
810	CKAM0810	Ca1C14932	TAACTGGAGAGAATCATCCTGAACCCAAAGCTCATCGATGCAATGACCGT	A/G	TTGAAGATGTTATCCAGGCTTGCTTTGAGGGAAACCCGTTCAAGGCTGTT	0.13651	Yes	Solexa/Illumina sequencing (Hiremath et al. 2011)
811	CKAM0811	Ca1C14953	AAGTAATTTTCACAAGTGTATATTGGTTGTAATTTGTAAAACCAAGTTTG	A/G	AGCTAGAACAACAATGAAAAAAACACTTGGCATCACTCAAAAAAAAAAAA	0.103852	Yes	Solexa/Illumina sequencing (Hiremath et al. 2011)
812	CKAM0812	Ca1C15048	TTCACAATTATAGGTATCTTGTCTTGCATTAAAATCACAAAGGTAGAAGT	T/G	CCATGAAGTCCCAAAGCCATAAATAAAAATTATAAATGGCTATGTTTGGC	0.102788	Yes	Solexa/Illumina sequencing (Hiremath et al. 2011)
813	CKAM0813	Ca1C15123	CAGACAGAAGATCAAAGTGGACAGTCTCCACTGTATGTTTACTGTTTTAA	C/A	AGCACCTGTGTAATATAATACATGGACTTATGAATCGTTATATTACATGT	0	Yes	Solexa/Illumina sequencing (Hiremath et al. 2011)
814	CKAM0814	Ca1C15211	TAAGTGGAACGTAAACATATGCCCACTAAAGTTGAAGTGAAGTATTGTTA	C/A	TATGTAGCTCCATAAGGACACCACTACGGCAATTTATTTGGTTCAACCTA	0.0849383	Yes	Solexa/Illumina sequencing (Hiremath et al. 2011)
815	CKAM0815	Ca1C15212	GAAAACCATAATTTATGAGAGGAACTCTGTTGGATATCAACATTTATTTC	A/C	AAAAACAAAAAGACCATATAAAATTTAAAGCCAAGTTTACATCAGGGGCC	0	Yes	Solexa/Illumina sequencing (Hiremath et al. 2011)
816	CKAM0816	Ca1C15326	AGCAGTCAAGTTGAAATTGCTATTGCCATTATTGATGATATACAAGACGA	A/G	ATCCTAATAGCAACTTTTTTAATTTGATTGAGTATTTTGAATAGTCTATT	0	Yes	Solexa/Illumina sequencing (Hiremath et al. 2011)
817	CKAM0817	Ca1C1534	TTTTTTTTATTTTGATGAATTTACATGGATCGTGAGTTCTTCATTTTTTT	T/C	TGCTTTGTTCCGTCCCTTGATGAATCTCATCTGATTATTTTTCTGTAATC	0	Yes	Solexa/Illumina sequencing (Hiremath et al. 2011)
818	CKAM0818	Ca1C1537	AGAAACAAAAAAATCAAAAGATGGATCCAAAATTAACCGAAGTATCTCAG	C/T	TCTTCGATCGGTTTAAGGCTGCGTTTCTCAGAAACGACTTTGATTCATCT	0	Yes	Solexa/Illumina sequencing (Hiremath et al. 2011)
819	CKAM0819	Ca1C15427	GAAGAGTTTTTATAACACTACTAGGATTGATGATTGAATGATACAAGAGA	G/C	ACATGATTTTTTTTCTTTTTTTTCATAGTACTTTTCATTGACAATTTGGG	0.120708	Yes	Solexa/Illumina sequencing (Hiremath et al. 2011)
820	CKAM0820	Ca1C15446	AACAACTAGTTGAAGAATTTACGCAAATGCTGATTGACCAGAACTAGGTC	G/A	AAAGTATTCACAATAAATGCATGAGTTTTGATTTGTTATATTTCATAAAC	0.0630907	Yes	Solexa/Illumina sequencing (Hiremath et al. 2011)
821	CKAM0821	Ca1C15462	CTTGACGGTATTTATGTTAGTGAGAGGGGAACAGTAGCTGATGAGTAGAT	T/G	GTGATACTGAAACCAACTTTTTGTAGTTTGATTCAAAGCTTCTTTTGTTG	0.0849383	Yes	Solexa/Illumina sequencing (Hiremath et al. 2011)
822	CKAM0822	Ca1C15897	TAGGTTTTAAGTGTGTGCTAATTTGGTGTACTATTTACGATACTCTTTTT	C/G	GCATTTTACATTTTTCTCATCTAGTTATAGTGGAAAGTTTCATATTCTGT	0.101746	Yes	Solexa/Illumina sequencing (Hiremath et al. 2011)
823	CKAM0823	Ca1C159	AACATCAAAGACATCGATGCTGCTGATTTACGCGCTAAGCTTATCGGCAA	A/G	AAAATCAACAACTAATTCATTTCAACACATTCAAGAAATTTTGGTTTAGG	0	Yes	Solexa/Illumina sequencing (Hiremath et al. 2011)
824	CKAM0824	Ca1C1591	GCATACTTCTGAGTCCAGCTGCGTGCAGTGGCTTCGTACTTAGCCCGGTC	T/C	GTTTTGTACATATGAGCAATCTCGGGTACAAGCGGGTCATCAGGATTTGG	0.0831758	Yes	Solexa/Illumina sequencing (Hiremath et al. 2011)
825	CKAM0825	Ca1C1599	AGTTTTGGGGGTGTAAATAGTGGATTTAGTGAAAAAGCTAGGTGGGGAAT	G/A	TGACAATGACAGTGTACTCTTTACAAATATATATATAATATGAAATTGTG	0.0630907	Yes	Solexa/Illumina sequencing (Hiremath et al. 2011)
826	CKAM0826	Ca1C16074	GGTGAAACAGGCCGAAATTTTGGAAACAAGTGCCGAAAAGGAAGAAAAGC	C/T	CGAGCCTGTGGCCACTGAAGAGAAGGAAGTAACAAAACAAGAAAAAGAAT	0.0831758	Yes	Solexa/Illumina sequencing (Hiremath et al. 2011)
827	CKAM0827	Ca1C16088	CTCCTTGAGGAGAAAACTTGAGAAACCTGTTGAATAGTTTTTGTCGCTTC	C/T	GAGACTTAGAGGCGAGGCAACATGATTACTTCATGATTTATCAAGTTTAT	0.15879	Yes	Solexa/Illumina sequencing (Hiremath et al. 2011)
828	CKAM0828	Ca1C16124	AATCTCGGGTGGCTATTAGTTTGTAAAAACAGATGATATGATTTTATAAT	G/A	TGATCGGTATTCCAATCTGATAAAAGTCCTTTGCAATGGATAATAATTTT	0.0229854	Yes	Solexa/Illumina sequencing (Hiremath et al. 2011)
829	CKAM0829	Ca1C16127	TACAGGGAGCAGCGTTAAATTACATAAAGTGGACGATGAAATATGCAACA	G/A	TTGCATATAACCCATTTCATCCCCTTTTTATTGTTAGGTCTAATAATTAC	0.099723	Yes	Solexa/Illumina sequencing (Hiremath et al. 2011)
830	CKAM0830	Ca1C16151	ATACTGTGTTAAAGGCACTGTTTGATTGTTCGTGCATTTGAAAAACAAAA	C/T	GTGGTTGATCTCTCTGCCTGAGCAGCATGTATGCTGTGGTTGAGAATAAC	0.157244	Yes	Solexa/Illumina sequencing (Hiremath et al. 2011)
831	CKAM0831	Ca1C16173	CTGTTCTAGTTAGCATTCCTTATGACACCACACATTTGTGGCAAATTATG	A/G	GTCACACGATTAACGACAATCAAAATTCTGTTTGTTGAACTTCTTAATAA	0.24716	Yes	Solexa/Illumina sequencing (Hiremath et al. 2011)
832	CKAM0832	Ca1C16228	ATAACTATTGAAGATATAATTGAAGTGAAGATCCTAGATGCTGAGAAATT	C/T	CCCCACCTACATTCATGGTTTAATAATTTCAAAGATGCCCCTGTCATCAA	0.0823217	Yes	Solexa/Illumina sequencing (Hiremath et al. 2011)
833	CKAM0833	Ca1C16262	CACTGATCAGTTAATTACAATTTACAATAACAATTTACAATAACAAAAGC	G/C	AAAACCATCACGGCTTTCCCTCCGATCGAGTCAAGTCAACATCAACCGAT	0.226843	Yes	Solexa/Illumina sequencing (Hiremath et al. 2011)
834	CKAM0834	Ca1C16280	TTTTCGCAAGACCAATAACACAATCGGAAACTTGTTTTAAAAAAAAAGTA	T/C	GATCGTAATGAAACCACAATATTATCTACAAGAAAAAAAAAAAAAAAAAA	0	Yes	Solexa/Illumina sequencing (Hiremath et al. 2011)
835	CKAM0835	Ca1C16290	AAAATCATCATCAAACCCTAACCCTAAACCAAATCCACAAATTCAAATCA	T/A	TCTCAATTCAATCCAATCTCATCAATTCAAATAATTTCAAAGAAAAAAAA	0.0823217	Yes	Solexa/Illumina sequencing (Hiremath et al. 2011)
836	CKAM0836	Ca1C16300	CGTTGGTAACAGAAGAGATCAAAGCGAAATCAGAGGTATACCATGGAGAC	C/A	TACTCTGCCAAGAGAAATCAAAAGAGTTTCTGAAAGAAATTTCACTTCCA	0	Yes	Solexa/Illumina sequencing (Hiremath et al. 2011)
837	CKAM0837	Ca1C16308	AGGCGTTTATCTTTGTGTAGTTATGTGTAGAGATTTGAATCAATGATTCC	C/T	TTGATGTTGGCGTGATTCAACGGAAATCTGATGTTGTTTAGACTCTTTTT	0.0823217	Yes	Solexa/Illumina sequencing (Hiremath et al. 2011)
838	CKAM0838	Ca1C16311	CAAAAAGAGTGTGGGAAAGACACACACACACATCGAAGAAAAAGAAAGAA	A/G	AAAAAATTATTAATGGCAACTCTAGGTGGTATTACTGAGGTGGAATATAC	0	Yes	Solexa/Illumina sequencing (Hiremath et al. 2011)
839	CKAM0839	Ca1C16344	TGCTGGAAATTGAACTTACAGTTTTTGTCTATGTTTTTGTTTTGGTTTGA	G/A	ACAAATTGATATCAATTATGCTACTGTTCTATGTGATGATATAATTTTGT	0.157244	Yes	Solexa/Illumina sequencing (Hiremath et al. 2011)
840	CKAM0840	Ca1C16356	AAAAAAATACAAAATATAAAACCACAAGGGTTTTCTGCACAAGCCGCCAG	A/G	AGTTAGGAGGTCACACCTAAAGAGTCATCATCACTCCGAACGAGTGTTCC	0	Yes	Solexa/Illumina sequencing (Hiremath et al. 2011)
841	CKAM0841	Ca1C1647	CTTGTAGCGAAATTTGCAATTGGTTCTTAATTTAGTACTTTACCTGAAGT	T/C	CGTGGTTATTGTCATGCCTGTTTTCACTTTGCATTGTGATCTTAAGAAAA	0	Yes	Solexa/Illumina sequencing (Hiremath et al. 2011)
842	CKAM0842	Ca1C16492	TGGACCAATTCATATGCAATATAGATAAAGTATTCAGCAAGCAATATTTT	G/T	GGGATACATAAGATCCGCATAGAATATAAATGTACTTAGCAATCATAAAA	0.04299	Yes	Solexa/Illumina sequencing (Hiremath et al. 2011)
843	CKAM0843	Ca1C16544	TAGACAATAGTGATCTCAGCAGGAAAAATATCGTGTAGTAATTGTCCTCT	T/C	CTTAACTTCCAAGCGCCCGGTTAAAAGCGACTCTCAAATCATATAGTACA	0.120708	Yes	Solexa/Illumina sequencing (Hiremath et al. 2011)
844	CKAM0844	Ca1C16576	CTACTCTTCACCTCGTGTTGCGTCTTCGTGGTGGATTTTAAGTTTTTGGA	T/A	GTTACTTAGTGGTTTTTTTAATGTGTGAAAGTCCTTTAAGGTCTTTTGTT	0.0823217	Yes	Solexa/Illumina sequencing (Hiremath et al. 2011)
845	CKAM0845	Ca1C16578	TTTTCCGCCATCTATTAGTTTCATAATGTGAATGTGATAAATTCACGTAT	A/G	TTTGGATTGGATAAGATTTGGTTTAATTAGTCACAACCATAGCTATAACT	0.0831758	Yes	Solexa/Illumina sequencing (Hiremath et al. 2011)
846	CKAM0846	Ca1C16658	AAATATATTAGTTGATTGCAGCTATCTTCCATGCACAATCTGCATGATCT	C/T	TGTTGTACCTGTTGTTTTGCATTATTGTCAATGGCTATTCACCTGCTCAT	0.151344	Yes	Solexa/Illumina sequencing (Hiremath et al. 2011)
847	CKAM0847	Ca1C16722	GGAATTAGTTCACTAGATTGTTCTATTTTAAGGGAATGACTGGCATTATA	A/G	TTGTCAAGTACGAGGAGAGGAATCGGGCTACTTATTGTGGTTGTTCAGAA	0.161975	Yes	Solexa/Illumina sequencing (Hiremath et al. 2011)
848	CKAM0848	Ca1C16730	TACTTTGAATTATAAAAAACAAATCCAGCATGCCAGCATAAAAGGCTAGC	G/A	GTGAGGCAAAAATTTATCTATCGAACATACACCACTTTCAATTCTTGGAA	0.101746	Yes	Solexa/Illumina sequencing (Hiremath et al. 2011)
849	CKAM0849	Ca1C16775	TCTTCATCTTCACCAGCATCTTCATCTTCATCTCCATCATCCTTTTCTTC	C/A	TCTTTCTCTGAGTGTTCGTCGATCTCTTTCTTCTCTTCTGTATTTTGATT	0.292346	Yes	Solexa/Illumina sequencing (Hiremath et al. 2011)
850	CKAM0850	Ca1C16884	TTTTTTTTTTTTCTTTTTTTTTTTTTTTTTTTTAACTAAGAATGGTGGCA	C/T	TTCTTCATTAAAATTAAGCATTCAAATTTACATCTACAGTCTTGAAAATA	0.0617927	Yes	Solexa/Illumina sequencing (Hiremath et al. 2011)
851	CKAM0851	Ca1C16887	AATTGCGAAATCGAGATTTGCCTTGAAAGTGGAGATCATGCTGTTGAGAC	T/C	AATCAAGGCCTTCACATGGTTTACATGCATGCTGGCACCAACCCTTTTGA	0.0651433	Yes	Solexa/Illumina sequencing (Hiremath et al. 2011)
852	CKAM0852	Ca1C16893	AGCTGAATCCAATCACTTTTGGGCGATTAGTCTCTTCTATCAAATCCCAA	A/C	AAAAATGAAGGAAAAAAGGAATGTTCATGCTCATGTTACTGAGTACTGGC	0.04299	Yes	Solexa/Illumina sequencing (Hiremath et al. 2011)
853	CKAM0853	Ca1C16899	GACAAGTAATAGAATAGTTTTGATGGACACATTATTTTGAAACAACACTT	G/C	TCTGTGTTGTTTGAAATAAAGGCCTATTCTTCTTATTGACTGTTGAGCTA	0.0420858	Yes	Solexa/Illumina sequencing (Hiremath et al. 2011)
854	CKAM0854	Ca1C1692	TTTTGTTTATGTTATTTTACATTTTTTTTTTCTTTTCTGTAAAGAAAGTT	A/C	ATGACTTCAACCTCGTTGTGTTGTCTCCTCTAATGATAATTTATTTTTTT	0.0831758	Yes	Solexa/Illumina sequencing (Hiremath et al. 2011)
855	CKAM0855	Ca1C16937	CATGACGGAGAGGATTTCATACAAAATAAAGTTGGAGGAGAGTGATGATT	C/T	TGATGGCTGCATCGCAAATATCTCAATCGAATTCCACGGCAAAGAGCGTA	0.111961	Yes	Solexa/Illumina sequencing (Hiremath et al. 2011)
856	CKAM0856	Ca1C17015	GTGAAATAGATGCAATAATATGTCTTGGATGTGTGATTTTGATGATAATT	G/A	TTGCATTCATCATCAATGATAACTAATATTCACAGCATCTTCAAATAATG	0.114515	Yes	Solexa/Illumina sequencing (Hiremath et al. 2011)
857	CKAM0857	Ca1C17042	ACCTGAAAGAGCCTTCATGTGTCGTTGGAGAACATAGGCACTGTCCTTTG	A/G	GAAACGACGCCGCTACATCGCCGTTTATACCACTGTCACTTTTGGGTGAT	0.0658574	Yes	Solexa/Illumina sequencing (Hiremath et al. 2011)
858	CKAM0858	Ca1C17086	GTGGTTTCTAATCTGTGGCTGTGGGATTAATATCTGTCTGATGTTTCTTT	T/G	ACTTGTTGTGGAAGTGATAGGGCCGTGTTGGCCCAGTAGAATAAGTTTAC	0	Yes	Solexa/Illumina sequencing (Hiremath et al. 2011)
859	CKAM0859	Ca1C17134	TATTTTCAAGACTGTAGATGTAAATTTGAATGCTTAATTTTAATGAAGAA	G/A	TGCCACCATTCTTAGTTAAAAAAAAAAAAAAAAAAAAAAAAAAAAAAAAA	0	Yes	Solexa/Illumina sequencing (Hiremath et al. 2011)
860	CKAM0860	Ca1C1715	TATTGCTTGGTCAAGTGTTTTAATTCATGGTCACTAGTAGTTTGCCACAA	T/C	TTTTACATTTTCATGCATCATACCATTAACAAAAGACTTAACCATATCAC	0.0823217	Yes	Solexa/Illumina sequencing (Hiremath et al. 2011)
861	CKAM0861	Ca1C1716	AGAGAGAGAGTCACAGAAAAGTGAGAGAAAAAGAAAGAAGAGAATGGCGG	T/G	GGCAGCAAGCACAAGCACGGTGTTAGTCCCTCCTCTTCCTCGGCTTCTCA	0	Yes	Solexa/Illumina sequencing (Hiremath et al. 2011)
862	CKAM0862	Ca1C1723	CTGAGGAATATTGTGTGTAACCTGTGACTTTTATGTATTCGGTTGCAGTT	T/G	TGCTGGCTGCATATATTATGATAAATGATATGCATCTAAAAAAAAAAAAA	0.119511	Yes	Solexa/Illumina sequencing (Hiremath et al. 2011)
863	CKAM0863	Ca1C17261	GGTAAAAAAAAAAAAAAAAACTAATAACCATCACATCCTTAATCCTACTA	G/C	TTCTTGGGTGCAAGCTTAGACTTAATTTTCTGAACCTCCTTGGTACCAAT	0	Yes	Solexa/Illumina sequencing (Hiremath et al. 2011)
864	CKAM0864	Ca1C17266	TAATTAAATCCAATAAAAAAAGGAAAGGAAGAGAAAGGGAGAATGAGTAG	G/A	AGAGGAGAAGAAGAATACGATTATCTGTTCAAGGTAGTACTGATCGGCGA	0.120708	Yes	Solexa/Illumina sequencing (Hiremath et al. 2011)
865	CKAM0865	Ca1C17295	TTTACCTGCATATTCTTATATTTTCTTTTTATCCTTATTGTTTTGGGGAG	G/A	GACTGTCACACTTTATGCCACGTCCTCGTCGAAATCGTCATCTTCATAGT	0.062435	Yes	Solexa/Illumina sequencing (Hiremath et al. 2011)
866	CKAM0866	Ca1C17297	CCCGTCAAAGGTTTTGGCTGGGAAGGCGAAGAAGAAGAAGAAGAAGTGGA	A/G	GAAGAGGTGGAGGAAGAGGAGGAGGATGAAGAAGATGAGTATGACAAGAG	0	Yes	Solexa/Illumina sequencing (Hiremath et al. 2011)
867	CKAM0867	Ca1C17365	TCTGACAGGCTGGGCATCTAAAGTTTGTAATCTTTTTGATTTACTGAAAG	G/A	TTTAAGAGTTACCTGCTGGCTAAAAAAAAAAAAAAAAAAAAAAAAAAAAA	0.101746	Yes	Solexa/Illumina sequencing (Hiremath et al. 2011)
868	CKAM0868	Ca1C17389	GATGCAAGTCTGAGCAAAGTGCACCCACCACCAACAACAATACCTTCCTC	G/A	ACAGCTGCCTTTGTAGCATTAAGAGCATCCTCAACTCTCAATTTCTTTTC	0.109519	Yes	Solexa/Illumina sequencing (Hiremath et al. 2011)
869	CKAM0869	Ca1C17468	TGTTTGTCAGGAAAATCAGACCACATGAGATTTTGTGATTTTGTTAATTA	A/T	TGTACATGTATAAGTTAATTGTTGTTGGTGATAGTTGGATCTTTTTTCTA	0.0823217	Yes	Solexa/Illumina sequencing (Hiremath et al. 2011)
870	CKAM0870	Ca1C17503	ATAAATGTCACATTATGTTTTCAGGCTTTTTTGTTTGTGGAATAATATTT	T/C	GATAGATGTATGTGAAATGGATCATTCATGTTCTCAAATGATTAATGAAT	0.100724	Yes	Solexa/Illumina sequencing (Hiremath et al. 2011)
871	CKAM0871	Ca1C17504	GTTACTCCATCATCGATTTCTAACACTCCAACAGAAGCACCAACCCCTTC	T/C	CCAAATGGTGCCGTTTTGAACAGATTCAGTGTCGCTGGATCTGCTGCTGT	0.0840478	Yes	Solexa/Illumina sequencing (Hiremath et al. 2011)
872	CKAM0872	Ca1C17518	GTATACCATTGTCAGGGCGAAGGGGAGGGTTCCAAGTTTGGCACACCAGA	G/C	ACATTTGCCTGTTACAAATATCATAAACTCAATATTACACATTAGTGTCC	0.0425331	Yes	Solexa/Illumina sequencing (Hiremath et al. 2011)
873	CKAM0873	Ca1C17540	CCAGCTGTTGTAAGCTGGAGCTGGTCCAACCACTGGATCTACTGGGCTGG	G/C	CCACTTATCGGTGGTGGGCTTGCTGGGCTTATCTACGAGGTCGTCTTCAT	0.0420858	Yes	Solexa/Illumina sequencing (Hiremath et al. 2011)
874	CKAM0874	Ca1C17551	TCACTATCGCTAAGCGATTTCTTAGAACAACTAGCGGAACTTTTCCTTCT	T/C	TTCTTCCTCAAACGCGGATCGTCCGATTCACTATCCTCAGATTCTTCAGA	0.120708	Yes	Solexa/Illumina sequencing (Hiremath et al. 2011)
875	CKAM0875	Ca1C17606	TAGAAAAAAGATCCAACTATCACCAACAACAATTAACTTATACATGTACA	T/A	TAATTAACAAAATCACAAAATCTCATGTGGTCTGATTTTCCTGACAAACA	0.0831758	Yes	Solexa/Illumina sequencing (Hiremath et al. 2011)
876	CKAM0876	Ca1C17833	CCAGAAGGCTGAAGCTTGAGTTTCTATATTTTAGTTTTGCGTTTTGTTTT	G/T	GCTGAACTTTTTAATGTTTTGGTTTTAATGGATTCGTTTTGAAACTTTTA	0.101746	Yes	Solexa/Illumina sequencing (Hiremath et al. 2011)
877	CKAM0877	Ca1C17849	TCCTTCAAACCCCAATCCGCTCTCGCTCGCCGCTACTAACGGGGTCTCGG	T/G	TGATTTCCCTTCCTTTAGCTACTAAAATGTTTCAGTTCGCTAAGTTTGAA	0	Yes	Solexa/Illumina sequencing (Hiremath et al. 2011)
878	CKAM0878	Ca1C17898	TTTTTGCTATGTTTGATGAAAATCTGAAGACAGGTCCTGAAACCGAACGA	T/C	ATTTTGGTCTCTTTAATCCTGACAAATCACCTAAATATCAACTTAATTTC	0.062435	Yes	Solexa/Illumina sequencing (Hiremath et al. 2011)
879	CKAM0879	Ca1C17904	TTAAATGTCAGGGAGATTTCATTTTCATCACTTCCAACATCACATGTTCA	G/T	GGAATACAAATCAAAGACCATTTCTCTTACACAAGCCCAAGCAGACTATT	0.101746	Yes	Solexa/Illumina sequencing (Hiremath et al. 2011)
880	CKAM0880	Ca1C17925	GCTTCGGCTTTCACTCAAGGTGAGCCGTCAGCCGAGTATTTCATCGGCGT	G/A	AAAAAAATAAAAATAGATAAAAAAGTGGTTGCGCTTAACACGAGTTTGTT	0.118338	Yes	Solexa/Illumina sequencing (Hiremath et al. 2011)
881	CKAM0881	Ca1C18	TTATATCTGGCTACATTCCTCTCTCTATCTCTATAAATTTCAAGAGCAGC	C/T	AAGTCCACATGATCAGATCTTTCTGTGCCATCTACGTTATGTGGTACTAA	0.104938	Yes	Solexa/Illumina sequencing (Hiremath et al. 2011)
882	CKAM0882	Ca1C18016	GTTCATTTAAAGGTCTTACTGGGCAGATGAAATTGTAGCCAGTGGATTCT	G/T	TAGGTTTATAAACTTCTTCACCTTATAGAAACAGTTGAATGAAAGAACAC	0.100724	Yes	Solexa/Illumina sequencing (Hiremath et al. 2011)
883	CKAM0883	Ca1C18081	AGAGTTATTATCAAAGCTTAAGGGCACCAAGTAACTTAAGAGCAATAAAA	G/T	ACTTCAAAGGATATTACAATGCCTCGATTCCCAACAGGCTATCAGTATAT	0.140595	Yes	Solexa/Illumina sequencing (Hiremath et al. 2011)
884	CKAM0884	Ca1C18131	TCGAAAAACAAATATAAGCTGATAGTAAAACAAGCCAAACAATATCCAAG	T/C	GCATCGTGATACTGTTAATACATTGGTCAACACATTGAACAAACTTTTAA	0	Yes	Solexa/Illumina sequencing (Hiremath et al. 2011)
885	CKAM0885	Ca1C18154	TTTATTTTAACGTCAATAGGAGAAAAGGAGTAGATGAAAATAAGACCTCG	G/A	TTTTAATGTCCTTTGCTGTTTCTTCCCCCACCCTCTTCTCGGTTCTCCAT	0.100724	Yes	Solexa/Illumina sequencing (Hiremath et al. 2011)
886	CKAM0886	Ca1C1817	AGCTCAAATCTGTGCCACTGCCACAAAAGGGCAATGCCAAGCTACATATA	A/T	TCTCTGGCAAAAGTTCTAGCATAACATAAAACATCCTTTTCTGTAAGATT	0.120708	Yes	Solexa/Illumina sequencing (Hiremath et al. 2011)
887	CKAM0887	Ca1C18293	TTTGTATGACTACTACCAAGATTTTACGTATGACATTGGTAATAATTAGT	T/C	AATAAATTATGTTTCACAAATCTTTGGGTTGTCATTGGTTGCATAATTGA	0.062435	Yes	Solexa/Illumina sequencing (Hiremath et al. 2011)
888	CKAM0888	Ca1C18396	TTTTTTTTTTTAGGCAATTTTTTTAATTTCAATTACTATCTAGGTATCAG	T/C	TTTCTTTCACATCACAAAACATCTACCCTCACGATTCATGAACAAAATTG	0.195629	Yes	Solexa/Illumina sequencing (Hiremath et al. 2011)
889	CKAM0889	Ca1C18404	TCTTCCACTACCTTCTTCTTTTCCTTCTTTTTCTTTTTCTTCTTCTCTCC	A/G	TCTTCTCCTTCCTCTTCGCTCGAAGAGCTTGAGGAACTTCCAGATCGGTG	0.137845	Yes	Solexa/Illumina sequencing (Hiremath et al. 2011)
890	CKAM0890	Ca1C18434	CATCCATGTATTGTGGCAAATGTGTAGGCCATTAATATTTGTCTCTCTGA	A/G	ACGCATACACATGCAGGCCACCATCCATTTGTAGAGTGAGCGTGGTTCTA	0	Yes	Solexa/Illumina sequencing (Hiremath et al. 2011)
891	CKAM0891	Ca1C18456	GCGGCTACTAGGGAGATACTGCATGAGGAAGAGGAAGACGTGGTGGAGGA	G/A	GAGAGGAAGAAAGAAAGGGAGATGAGGGAGAGGTTGGATGAGAAGGAGAG	0.121928	Yes	Solexa/Illumina sequencing (Hiremath et al. 2011)
892	CKAM0892	Ca1C1852	GATTTGAATATTTTACAACACAAGGTGTAATTGCTGAATATTCCACTAAC	G/A	ATAATCGTATTAAACTTTTTCGAACCGTGATTATAACGACACCTCCAAGA	0.101746	Yes	Solexa/Illumina sequencing (Hiremath et al. 2011)
893	CKAM0893	Ca1C18536	AGTGGTATCAACGCAGAGTCATTCTATATTTCATGTGTCAAAAACACAAC	C/A	CGCACGAAAACCGTCTCCGGTTCCATGCAGGTGCGCACATAACAAAGTTT	0	Yes	Solexa/Illumina sequencing (Hiremath et al. 2011)
894	CKAM0894	Ca1C18707	TGTTTTTGTTGTGTCTTGTTTTTCCTTTTCTTTCTCTTTGTGTCACGTGA	G/C	ACGCTCGTGTTTGTTACTAGGTTTGGTATCGTAGATGGCGATGACATTTT	0.0420858	Yes	Solexa/Illumina sequencing (Hiremath et al. 2011)
895	CKAM0895	Ca1C18721	ATACAGAGTTTAGATTCTTTCACTAATGAAGTGCTAATGCAACTGAACTT	T/C	ATAAACCTACAATTTTTACAACAAGTAGTGCGGGGTTTCATCATTTTTTA	0.103852	Yes	Solexa/Illumina sequencing (Hiremath et al. 2011)
896	CKAM0896	Ca1C18735	AAGAGAAGGAGAAGTGAGAGAGCAAGTGCATTAGTGAAACTGAAGAGAAG	G/A	AAGAAAGTATGGACGCGATACGGAAGCAGCTGGACGTGTTAATGGGAGCC	0.0823217	Yes	Solexa/Illumina sequencing (Hiremath et al. 2011)
897	CKAM0897	Ca1C18824	TTTTCACAGAGTATAATCTGGAGCCAAAAATTTCAATTGACAACGCCGAG	T/C	TTAAATATATACACCGCAACAGAGAAGATTGAATGACATTAGTGGCTTTG	0.102788	Yes	Solexa/Illumina sequencing (Hiremath et al. 2011)
898	CKAM0898	Ca1C1885	ATAGTCTTTCTACACATAAGAACTGAGGTTGAGAGTGTGGGAAGCACCAC	C/T	CTTATCCCAATCACACTAAACTGATATTTTGCATATGCTCCATAAACATT	0.102788	Yes	Solexa/Illumina sequencing (Hiremath et al. 2011)
899	CKAM0899	Ca1C18942	TCATTTTGGCAGTGTCTAGCCATTTCTGTCTAAGGTTTCATTGTACATTT	G/C	TGTTGCTCAAGAAACATATTGTTCCAGTGCGATTTGTTGGGTGCTTGTTT	0	Yes	Solexa/Illumina sequencing (Hiremath et al. 2011)
900	CKAM0900	Ca1C1901	GAATCTGAGACGACTCCTAGTTCTAGAGCAAACCATAGAATTATTTACTA	G/C	TCATCCGAGGCTTCACAACATTGAATCAAAAAATTGAGCTTAAAAAAAAT	0.100724	Yes	Solexa/Illumina sequencing (Hiremath et al. 2011)
901	CKAM0901	Ca1C19013	TGGCCTGCCCACTCCAAGTTGAGAGATGGGCCATGGGGTTTGGGCGGAAG	G/A	CTTGGATCTCCTGGTCACTAGAAAGGAAGGAACCGCATGAGGCTGGCTTC	0.121928	Yes	Solexa/Illumina sequencing (Hiremath et al. 2011)
902	CKAM0902	Ca1C19066	ATCCGTGGTGTAAAGAAGACCAAGGCCTCTGATGCTGCCAAGGCTGGAAA	A/G	AAGAAATGAGTTTTTAGTTGTCGTGTTTGTGCTTTAAGGTTGTTTTGCTT	0.0416478	Yes	Solexa/Illumina sequencing (Hiremath et al. 2011)
903	CKAM0903	Ca1C19134	CATTTTATTTGTCAATGTCTTTTATATTATAACCCTCCAGTATTCAGCGA	G/T	GGGTAAATAAAGTCTTGGCCAATGATTATTCATTTTCTAGCTATTGTTCG	0.0831758	Yes	Solexa/Illumina sequencing (Hiremath et al. 2011)
904	CKAM0904	Ca1C19188	TTTTTTAAAAGATAGGCTCATGCAATAAATTACTCTACTATCATTCCGTC	A/G	CTACATACTGTTATGAGGCCTAATAGAGTGTGTGCAAAACAAGCAACTGG	0.173155	Yes	Solexa/Illumina sequencing (Hiremath et al. 2011)
905	CKAM0905	Ca1C1920	GAGCGAAAAAGGAAAGACAATATCCTAAATGACCAAAACATCTCTGCCAT	C/A	CTTGTAAAAAAAGAACCCTGCCGCATGTACCTTATTAAGACATCTATAGG	0.120708	Yes	Solexa/Illumina sequencing (Hiremath et al. 2011)
906	CKAM0906	Ca1C19251	AGGGCAATGGTTAGGAGAGGTGATGAACGGGAAAAGGTTCTGAAGGAAGC	G/A	ATAGAAGTAATGGAGAAGATAGAACAATTGATTAAAGGGAATAAATTCTT	0.0823217	Yes	Solexa/Illumina sequencing (Hiremath et al. 2011)
907	CKAM0907	Ca1C19329	TAGTGATTAATTAATGGAATAAAAAGAAGAAGAAGAAAAAATAATTACTA	A/G	AAATTCAACCGTCCAAAACCTATGTGGGCAATGTGTTTGGACACCTTCGA	0.142012	Yes	Solexa/Illumina sequencing (Hiremath et al. 2011)
908	CKAM0908	Ca1C19348	TGGAAAAGTGCGGATTTTCAAGAAAGGGAATCTTATGACATGTTAGGAAT	A/C	TCTTATGATAATCATCCGCGTCTGAAACGTATTTTAATGCCAGAAAGTTG	0	Yes	Solexa/Illumina sequencing (Hiremath et al. 2011)
909	CKAM0909	Ca1C19466	AAAGAAAGAAAAGAATAATAAAAAGAAGAATTTGGTAATTGAAGAGTCGA	T/G	TCGAGATGATGGCAGGTCAATTGGCTGCAGCAATGACAACCATTTCTTCT	0.120708	Yes	Solexa/Illumina sequencing (Hiremath et al. 2011)
910	CKAM0910	Ca1C19533	GTGTTGTGTTGTGTTGTTTGTTAGCGAATATATGCAAATGCAGCTACATG	C/T	ATTAAGACAAAATATATTCAAAACAATATTAACTATGTGTTCTCTGCAAT	0.0420858	Yes	Solexa/Illumina sequencing (Hiremath et al. 2011)
911	CKAM0911	Ca1C19589	ATGAGATTATAGTTGTGAGCATAATATTTTGTAAAATTTCACGCAATTTC	C/T	AAATACAAAACAGTCCATCAAATTCAGTGAACAACAGCAACATGTTTGCA	0.0831758	Yes	Solexa/Illumina sequencing (Hiremath et al. 2011)
912	CKAM0912	Ca1C19605	TGTCATGTTTCAAATTAGTAATCTTTTGGAAAATCGGGCTTCTGAAATAT	C/G	CTAGGATGATTTTTTAGCTGCTAAATTAGTGTTGTAAGATGTTGAAAAGT	0.102788	Yes	Solexa/Illumina sequencing (Hiremath et al. 2011)
913	CKAM0913	Ca1C19697	TATGATACTTCCCACGAGAAAGGGAACAGAAAAACCTAGCAGTAGAATTC	G/A	ATCCTGATGGTCACAAAACAGAATAAAATGTTTCTACTATTTAAACACAA	0.0831758	Yes	Solexa/Illumina sequencing (Hiremath et al. 2011)
914	CKAM0914	Ca1C19708	TTTTTTTTTTTTTTGAAGCAAGACAAAATTTAAATAAAAAGTCAAATTTG	C/T	AAAACAGAATACAGAAATGTAGCATAAACTCTATCTGGTAGATTGTACGT	0.0823217	Yes	Solexa/Illumina sequencing (Hiremath et al. 2011)
915	CKAM0915	Ca1C19789	GTCCTTTCTGATTAAATTGCTGAGAGAACACGCAAATGGGAACAGTTTTC	T/C	TTTGAAGTTGTATCCGGTTTGGGGTTGAAAACCCTCTACATTTGCCTTCT	0.119511	Yes	Solexa/Illumina sequencing (Hiremath et al. 2011)
916	CKAM0916	Ca1C19995	TGTGTGTGGTATAATGGATCGAATAAGTGAGGTGATAGAGTTCTTATGCT	G/C	TCCACTTTACTGTTTGAAGCAATACCATCACACTGTCTGGCTATGTTTTT	0.101746	Yes	Solexa/Illumina sequencing (Hiremath et al. 2011)
917	CKAM0917	Ca1C20020	AGTTTAACACAACGATTCAAAGAAATCAAAAGATAAATAGCTTTTGTTTT	A/T	TCCCTCAGTTTTCACTTTTCTTTTTGGTTCATCATGCCCAGCAATTACAG	0.103852	Yes	Solexa/Illumina sequencing (Hiremath et al. 2011)
918	CKAM0918	Ca1C20197	CACAGACATAGTATACTTGTTATGAACTTATGATTTATTGGGCCAATGGA	A/G	TGAGTCGCTTGTTGTGATTTATTAAGGGCTACTTACCCATTTGATTGTAC	0.120708	Yes	Solexa/Illumina sequencing (Hiremath et al. 2011)
919	CKAM0919	Ca1C20209	GTTTGTCTGTGATTATAAAACTATTGTAACCTGACTTGCATCATAATCAA	C/T	AGGTGCTCTTATTTTCCCCCTAGTTTAATTTTATGCCACTTTAGCATACT	0.101746	Yes	Solexa/Illumina sequencing (Hiremath et al. 2011)
920	CKAM0920	Ca1C20344	AATCTTACAGAAAAGGATGTTTTATGTTATGCTAGAACTTTTGCCAGAGA	T/A	TATATGTAGCTTGGCATTGCCCTTTTGTGGCAGTGGCACAGATTTGAGCT	0.120708	Yes	Solexa/Illumina sequencing (Hiremath et al. 2011)
921	CKAM0921	Ca1C20426	GACTTCATTATTTATTCTTTTGGTCTGAATCTGGAAATCTTATTGTATTC	G/A	CCATTAGCCACGATAAATACAAATTACAAATCAAACCCAAATCACTCACT	0.0831758	Yes	Solexa/Illumina sequencing (Hiremath et al. 2011)
922	CKAM0922	Ca1C2049	ATTATAACCATAATTGCCAATCCCATGAAACTTCCTCCCATGAAATTTTT	G/A	TAATCCGTGGAATTGGCTCCACCAGCATCAGCTGACGATTTGCCTTTGTC	0.062435	Yes	Solexa/Illumina sequencing (Hiremath et al. 2011)
923	CKAM0923	Ca1C20512	ATTACTCTTCCTGTATTCTAAGTGAGTTGAGTTAAACTTATAATTCTGTA	C/A	CTAGTTATTCCTAAATTCCATCAGGCCTTGTCATTTGGAGGTATAGTCTT	0.102788	Yes	Solexa/Illumina sequencing (Hiremath et al. 2011)
924	CKAM0924	Ca1C20523	TTTAAGTATCCAACATAGATGGAATAATCAAATGTGCCTAGTTTAATTAA	C/T	AATTTTGAGGAATAAATTTTCAACAGAGAAGTCACAAGAAATTAAGGAAA	0.101746	Yes	Solexa/Illumina sequencing (Hiremath et al. 2011)
925	CKAM0925	Ca1C20542	AAGTTCAGTTTCCGCGGAGTTGATCTCGATGCTCTCTTGGACATGTCCAC	C/T	GATGAACTCGTCAAGCTCTTCTCTGCACGTGCACGTAGAAGGTTTCAACG	0.48776	Yes	Solexa/Illumina sequencing (Hiremath et al. 2011)
926	CKAM0926	Ca1C20564	TTCTGAGCTCAGATGGCTTTAACAAAAACCAAAACAAAACAAAGCAGAAA	C/T	ACAAGAAAAATGTTGAGATTAGTGGAAATGAAGATAACTCTAGTAGGAAA	0.0630907	Yes	Solexa/Illumina sequencing (Hiremath et al. 2011)
927	CKAM0927	Ca1C20587	GTCCAGTATCAAAGGGTTCAAAATAAGTGGATGTGTAGTGTTACCGTATT	G/A	TATTTGAAGGACTTATAATGTACTAGGCATGCAAGCACTTATTTCTCTGA	0.139207	Yes	Solexa/Illumina sequencing (Hiremath et al. 2011)
928	CKAM0928	Ca1C20675	ACAGATGAAGTTCATACTTCGCCTGAGTTTTTGATAGTATTATTTGACGT	T/C	GATGCCTTTTTTATGCTATTTTGCAGTTCCAACAATGTCGTTTTAATACT	0.0644444	Yes	Solexa/Illumina sequencing (Hiremath et al. 2011)
929	CKAM0929	Ca1C20737	GAGAAGATGAAGGATCTCTGCGATAGTTGAGGTGAGAGAATGTAGTTCGT	G/A	GATTAGCAGTTGTTGAACAAGCTGGTAACATTTTTACTTCTTTTTTTTTT	0	Yes	Solexa/Illumina sequencing (Hiremath et al. 2011)
930	CKAM0930	Ca1C20767	CGGTTTCTTGATCATCTTTGCATTTGAGATGCTCACAATCTGAATTTCAG	A/G	CACCAAGAAAAAAGAAAGAAATAAATAAAAGTTTGCATCACCATGTCAGA	0	Yes	Solexa/Illumina sequencing (Hiremath et al. 2011)
931	CKAM0931	Ca1C20927	AACTAAATAAACAAAACTGACATTTAAGCACCAAACTTATTTCTGCACAA	G/A	AAAGAGGTTCAACATGTTCACAAGAACCCTCACATTCCAGAAAACCCAGA	0.121928	Yes	Solexa/Illumina sequencing (Hiremath et al. 2011)
932	CKAM0932	Ca1C20956	TACGGGACAACAGGGCCAAATAAGGAGAAATTGTAGGGCTGTGAATTAGA	C/T	ATACAAATATGCATTTTCTCTTCCTTTCAGTTTTATAAACTTTAGTGCTA	0.109519	Yes	Solexa/Illumina sequencing (Hiremath et al. 2011)
933	CKAM0933	Ca1C20967	AAGGATTGACAGACTGAGAGCTCTTTCTTGATTCTATGGGTGGTGGTGCT	A/T	TGGTGGTAGCAGAGATCGTGGATATGGTGGTGGTGATGGTGGTTCTCGCT	0.0867769	Yes	Solexa/Illumina sequencing (Hiremath et al. 2011)
934	CKAM0934	Ca1C20994	ATTCTATCAGCTCAGCTGGAAGAAGCATCAGGTACATTTTATTGAACACT	C/T	GTCATTGATCAAAAAATAAAATTATTGAAGAGTTGCTATATTCATAAAGA	0.140595	Yes	Solexa/Illumina sequencing (Hiremath et al. 2011)
935	CKAM0935	Ca1C21041	AGTAATAATGACTAAAAAAGTCAGAGCAATGGCAAGTTGCCAACATTTCG	C/T	TTCATATTTTGAATGGTTGTGGATCTTTTAGGACAGCAATGGTGGTATTT	0.103852	Yes	Solexa/Illumina sequencing (Hiremath et al. 2011)
936	CKAM0936	Ca1C21051	CAGTGGGCAGAGTCTGCAAAGGATCTCCACGTGGCTTCAAATATAGACTA	C/T	GATGAGGAAATAAGTGCAGTTCTTAAGAAGGTTGAACCAAATGCCCACAA	0.0823217	Yes	Solexa/Illumina sequencing (Hiremath et al. 2011)
937	CKAM0937	Ca1C21084	AAACAGTCCAAAATCACTTCATTAATTAATTAAAGCAAACACGGAAGAAA	A/C	CACAGGATTATGGACAAACAACCAATTAGCAACGGTCCTTTTGGTCAATA	0.139207	Yes	Solexa/Illumina sequencing (Hiremath et al. 2011)
938	CKAM0938	Ca1C21139	AACCTTGGTATATTTAGGGATGATCCTTTATAAATTGTACATGCAACGTT	T/C	GGGGGTTTTAACTTGAACTCACGTTTTAGTAATTTAAAAGATAGTTAGAA	0	Yes	Solexa/Illumina sequencing (Hiremath et al. 2011)
939	CKAM0939	Ca1C21140	GGACAACCTTTAGGTTGATGCCCTAAGACTTCTTTAGTGTCAAACCTTCA	C/T	TAGTTTTGTGACAGTTTATAAAATTTTTTGTCTTAATTTATTCTTATTAC	0.446834	Yes	Solexa/Illumina sequencing (Hiremath et al. 2011)
940	CKAM0940	Ca1C2116	CCCCTTCCTCTATTTTATTTTTCCTTCTTCTTTATGGGTGAGAGACAAAC	T/A	TGTAGATTACATTTACTTTGTTGAGTTGCTATGAGGAAGCTTGTGAAAGT	0.212535	Yes	Solexa/Illumina sequencing (Hiremath et al. 2011)
941	CKAM0941	Ca1C21164	GGAAACCCAGGTCGATAATATTATCAATCATGTACATCAAAATAATAAAA	A/T	GATTTGTGACACGAAATCAAAGGGAAAGAAGACAATTATGAGAGCTTTGA	0.101746	Yes	Solexa/Illumina sequencing (Hiremath et al. 2011)
942	CKAM0942	Ca1C21174	TCATTACATTTTTTTTCACACAAAAACTTGCAGCAATGATTTGCTAATCC	G/C	AGTTTACCAGAAACATTGCTGATAATGAAGCACAAACTTTTAAGTATCTG	0	Yes	Solexa/Illumina sequencing (Hiremath et al. 2011)
943	CKAM0943	Ca1C21193	ATGCTTTGGGATGTTAGCTTGTCATGTCAAATCCTTTTTTGTTATAGTTC	T/C	GCTCAATGAATTTATACAACTGCTTACCTGGAATGAACGGGTAGAATGAA	0.100724	Yes	Solexa/Illumina sequencing (Hiremath et al. 2011)
944	CKAM0944	Ca1C21204	TAGCATGTCAAGCAGCTTGAATGTGGGAAAAAGTTTTTTACTTACTTTTT	A/G	TCCCGGATGAAAAATTTATATTGAAGTGCTGATTGTGTGTAAATTTTCTG	0.101746	Yes	Solexa/Illumina sequencing (Hiremath et al. 2011)
945	CKAM0945	Ca1C21218	TAACAGATGCCAAGAGGATAATGTAACTTTACCAAACCTATGTGCCCGTA	A/T	CTTTTTTTCTTCCCACCATGGCCAACCAGTGGCTCAAGGCGCGATAAATT	0	Yes	Solexa/Illumina sequencing (Hiremath et al. 2011)
946	CKAM0946	Ca1C21219	CACAAGTGTGTTTGATAGTTTTTGGTCAAAGAATCACAAGTATCTGGAGC	T/G	CTTGTTTATGTTTGGCTGGTTCTTAATACTGTGCTAGAGCTGGTTGGATA	0	Yes	Solexa/Illumina sequencing (Hiremath et al. 2011)
947	CKAM0947	Ca1C21322	GCGTTGAAGAGAGAGAAAGAGGAAACGTTGAGAGCTATTTCGAAGAAGAA	G/A	AAGGAAGAGGAAGAGGCTGCTAAGGCTGCTCCGGAGAAATCGCAGCAGCA	0.173155	Yes	Solexa/Illumina sequencing (Hiremath et al. 2011)
948	CKAM0948	Ca1C21339	TTTTTTTTTTGTGCAATCTTTGCCTGAATGGCAAATTTTCAATTCATGCA	T/A	GACATGTATATTATTGAATACTATTACACCATTGCATTCTAAGCAATGGA	0.137845	Yes	Solexa/Illumina sequencing (Hiremath et al. 2011)
949	CKAM0949	Ca1C21446	CTAATGCTATCGTTTAAGTTGGTTTTTTAGTATTTATAAGGATTTTGTTT	C/T	TGGTATTTTATGCTGCCCTTGGTATTGTTTTATGTTGAATCTTTATTGAA	0.0434568	Yes	Solexa/Illumina sequencing (Hiremath et al. 2011)
950	CKAM0950	Ca1C2147	CTTGTCAAGATCACCGATGAAATGAAGGCATTCAAAGCTTATTACAAGCT	C/T	CGCCTTGAACGCACAAACAAGCGTCATTATGGTGCTAGGCTCAAGAAGGC	0.100724	Yes	Solexa/Illumina sequencing (Hiremath et al. 2011)
951	CKAM0951	Ca1C21493	TTCTGATCTATTTGCTGTTCCCCCATTCTCTTACAAATCTCCACTTCCTT	C/T	TTTTTTTTTTCCCTCAACTTTTGTACGATTTTTTCTTCCTATTTCAACCC	0.0651433	Yes	Solexa/Illumina sequencing (Hiremath et al. 2011)
952	CKAM0952	Ca1C21578	CAACATTACCCTTCGTTACAACTCCCAGAGAAGTGTGCCGACGATAAGCC	T/G	TATGTGCCTACCTATCAGGTTTCCAAAGAAAAGGCAAAGAGCTTGGGAAT	0.121928	Yes	Solexa/Illumina sequencing (Hiremath et al. 2011)
953	CKAM0953	Ca1C21642	CTGAACTCATATTTAAGCTGCGAACATTAAATATTTTGTAGCAATGAATT	T/C	CAAAATTTGTACAAGACATATTTAATTTCAACCTTATCATTATTATTGAT	0.101746	Yes	Solexa/Illumina sequencing (Hiremath et al. 2011)
954	CKAM0954	Ca1C21681	AAGGAAGGACAGAGTGACATCTTCTACATCACTGGTGAAAGCAAGAAAGC	T/G	GTTGAGAATTCTCCCTTCCTTGAGAAGCTCAAGAAGAGAGGTTATGAAGT	0	Yes	Solexa/Illumina sequencing (Hiremath et al. 2011)
955	CKAM0955	Ca1C21704	CCATTTCTTCTTCTTTGTCCGTTCCCTTGTATTCCTCTTTTCTCTTGCTT	C/T	GCCATCTTCTTTTGACTCCTTCGAAGATGTTTTACATCTACTCTTGCTGC	0.0212741	Yes	Solexa/Illumina sequencing (Hiremath et al. 2011)
956	CKAM0956	Ca1C21725	GTGTGGAATACTTAGGTATTTAGTATGATGCTCTGTGAGCTATTAATCAC	T/C	CCCCTCTCAAAATTTCATTTTACCCCACAGTTATGTTTTCCCAAATGTCT	0.100724	Yes	Solexa/Illumina sequencing (Hiremath et al. 2011)
957	CKAM0957	Ca1C21765	AGTTATAGCTATGGTTGTGACTAATTAAACCAAATCTTATCCAATCCAAA	T/C	ATACGTGAATTTATCACATTCGCATTATGAAACTAATAGATGGCGGAAAA	0	Yes	Solexa/Illumina sequencing (Hiremath et al. 2011)
958	CKAM0958	Ca1C21820	TCCATGTATAGAAAAGAAAAGTACATGCAAGTGCATCAAAAGGAAGGGGG	T/C	GGGTGGAATGGTTTTAAATATATAGAGTTTATTTATCCAACTTTCCAAAT	0	Yes	Solexa/Illumina sequencing (Hiremath et al. 2011)
959	CKAM0959	Ca1C21829	GATCAAGGTTGTATAGATGATGTTGTAGGTGATGGTGAAGATTCAGATTC	G/A	GATAAAGAACATGGTGATAATAAATGTGATGGCAGTAGTGGTGGAAAAAA	0.458713	Yes	Solexa/Illumina sequencing (Hiremath et al. 2011)
960	CKAM0960	Ca1C21837	AATGATTGTGAGGAAGAACTTTCTGTATCTGTGCAGAGTGGGAAGAAGAA	A/T	AAACGGAAGAGTAAAAGGAAACGAGAATATGACACTGTGGGAGATGATAA	0.139207	Yes	Solexa/Illumina sequencing (Hiremath et al. 2011)
961	CKAM0961	Ca1C21957	GACCTCCAAATTATTCCACAGGGAAAAGAAGCCCCATCAAAGTTATAAAA	A/C	AAAGGCTCACACAACTTGTACGAATACCGATCCAAGCGAAATTACAAACA	0.0420858	Yes	Solexa/Illumina sequencing (Hiremath et al. 2011)
962	CKAM0962	Ca1C21982	AAAGGGTCCAAGGAACTTGCTTATTGACAGACTTGTGCTTGCCTGTTATT	T/C	GGATGCTATAAATGTTATGTGATAAACACCGCATATATATCTCTTAAAAG	0.04299	Yes	Solexa/Illumina sequencing (Hiremath et al. 2011)
963	CKAM0963	Ca1C22	ACCTTTCTATTCACTTCCGAATCAGTAAACGAGGGCCACCCTGACAAGTT	G/A	TGCGACCAGATCTCCGATGCAGTGCTTGATGCCTGTCTTGAACAGGATCC	0.0217365	Yes	Solexa/Illumina sequencing (Hiremath et al. 2011)
964	CKAM0964	Ca1C22035	GATCATTTTGGATACACAACACAGGACCAATTGGTTGCACTCCTTTAATT	T/C	TGGGTAATATTCCATCAGCCAAAAAAGATAGATATGGTTGTGCAAAACAA	0.495868	Yes	Solexa/Illumina sequencing (Hiremath et al. 2011)
965	CKAM0965	Ca1C22079	CGCTTATGAGTTGTTGGAAGTACTTTCTAGCGGTTTCTTCTTTTAATTTT	C/T	CCTTTTCCACTTTGGCGAATAATTCGCCGCCACGTATGTATTCCATCACG	0	Yes	Solexa/Illumina sequencing (Hiremath et al. 2011)
966	CKAM0966	Ca1C22248	GGGATGTTTTTATCTTCTCATTGTCGCCCTTGTTTTTATTTTATCATTTC	T/C	AATCCATCGAGGGTTCCTTCTCAGTATTCATAATTAAAAAAAAAAAAAAA	0.106047	Yes	Solexa/Illumina sequencing (Hiremath et al. 2011)
967	CKAM0967	Ca1C22261	ATAAATGCATATGGATGAAATTAATAATTACTATGTGAATAAAGGAATGC	A/G	TTGCAGATGTTGATGCAAATGCAATTTCCCCCTTTCTAATACTTCCCAAA	0.120708	Yes	Solexa/Illumina sequencing (Hiremath et al. 2011)
968	CKAM0968	Ca1C22299	TTTACATAAACAGGTGAAAGGTGCAGTTGTGCACAAATTTATCAAATACA	G/T	CCCAGTATTATAGGGTAGCAACAGAAAAAGAAAAAAAAGTCAAACAGAAT	0.0630907	Yes	Solexa/Illumina sequencing (Hiremath et al. 2011)
969	CKAM0969	Ca1C22368	TAGCTTTTGGGTCCTATTCATTCGGTATTGCGAAATAATTTCTCAAAACA	G/A	TTCAATGTCCATAATTCTAATGTTTTGTTAACCAAATTGATAAAAATTCT	0.0420858	Yes	Solexa/Illumina sequencing (Hiremath et al. 2011)
970	CKAM0970	Ca1C2238	ATCAACCTCTGCTGATCTGGTGGGATTCCTTCCTTGTCCTGTATTTTTGC	T/C	TTGACATTATCGATTGTGTCTGAACTTTCTACCTCCAAAGTAATGGTCTT	0.0644444	Yes	Solexa/Illumina sequencing (Hiremath et al. 2011)
971	CKAM0971	Ca1C2244	TGGGCAAGATATGGAGGTGGAGATAAATGCTCCCATTTTGGGGGTCACAT	T/A	AACTAGCTCAGTTGTTTTTCGGTTCAATTTTAAGTTCCCGTGTTTGTGTG	0.157244	Yes	Solexa/Illumina sequencing (Hiremath et al. 2011)
972	CKAM0972	Ca1C22466	AGTTTGTTGTTGGAAACTGTTTTTTTGTATCGTGATTTTAGTATTTTGTT	G/A	TGTTTTTGAACTGGTTATGGATTTTGGAATTGTTGTTGCTGGTATTTGAT	0.119511	Yes	Solexa/Illumina sequencing (Hiremath et al. 2011)
973	CKAM0973	Ca1C22669	AAAAAATCCGGTGAGTTGACTCGGTCCGAGTTGACGAGTAAGAACGAGTC	A/T	AGTGAGTTGGAATCGGTTGGGGAGAGTAGTAATAATAGTCCTAATTGTGG	0.101746	Yes	Solexa/Illumina sequencing (Hiremath et al. 2011)
974	CKAM0974	Ca1C22690	TCAATGGCTCCCGCAAAGGCAGAGAAAAAGCCAGCAGAGAAGAAACCAGT	A/T	GCAGAGAAAGCCCCTGCTGAGAAGAAACCCAAAGCAGAGAAGAAGATCTC	0.04299	Yes	Solexa/Illumina sequencing (Hiremath et al. 2011)
975	CKAM0975	Ca1C22740	TAAATATGATGCTAATTTCTAAATCATCAAAAACACAAAAGCAACATGGT	T/C	CAAATGTAAGTAGATTAAAAAGAGTAACAAAAGTATCCAACCACTCCTGG	0	Yes	Solexa/Illumina sequencing (Hiremath et al. 2011)
976	CKAM0976	Ca1C22746	GACAAAGGCAAATCGTCAGCTGATGCTGGTGGAGCCAATTCCACGGATTA	C/T	AAAAATTTCATGGGAGGAAGTTTCATGGGATTGGCAATTATGGTTATAAT	0.0637604	Yes	Solexa/Illumina sequencing (Hiremath et al. 2011)
977	CKAM0977	Ca1C22797	TAATTTTAATAAATGATGACAAATGTTATCTGAGAACCTGGAATGTTACA	C/T	CGGTTAAGGAATTTATCATTTAATTAAATGCTGTATTTTTCAGTAAAAAA	0.0823217	Yes	Solexa/Illumina sequencing (Hiremath et al. 2011)
978	CKAM0978	Ca1C22930	TTCACAATTATAGGTATCTTGTCTTGCATTAAAATCACAAAGGTAGAAGT	T/G	CCATGAAGTCCCAAAGCCATAAATAAAAATTATAAATGGCCATGTTTGGC	0.101746	Yes	Solexa/Illumina sequencing (Hiremath et al. 2011)
979	CKAM0979	Ca1C2298	CCCAACCAATATTCTGAGGGTTGTACAAATTGTATGTTGCTCTTACGTTG	T/C	TCGCACTTTGACCACTCACTAACATCGTTCCCATTAGAAACAACAACACC	0.121928	Yes	Solexa/Illumina sequencing (Hiremath et al. 2011)
980	CKAM0980	Ca1C23	AGGAATTACCATGCCAAAGAAGGTTCCACTTGAGGCTATGTGTAAACCAC	T/G	ACCTATTGTCAATGATATTATGAAGTGATGGTATTAATTATCTTGAAGCT	0.0823217	Yes	Solexa/Illumina sequencing (Hiremath et al. 2011)
981	CKAM0981	Ca1C23048	TATGGATAGATTCTTCTTGCCGTTTTGTTCCTTTTATTGTAATTGGATCT	G/A	AGAGAGGGTTTGCCAAAGATAATGGTTAATATTATTACTTTATTAACAAT	0.0849383	Yes	Solexa/Illumina sequencing (Hiremath et al. 2011)
982	CKAM0982	Ca1C23157	AGCCTTATCGATACTGGACTCGGACCCTACTGTAGGGGAATGACATTGTT	G/A	TACACACTTTACATGATGCAGTTATAAGATCGGATGGTTTAAACTTTACA	0.102788	Yes	Solexa/Illumina sequencing (Hiremath et al. 2011)
983	CKAM0983	Ca1C23162	TTGTATGAACCCAATCCAATTTGCTCCCTCTACCTAAACTTCCTTTCTAT	G/T	CCACCAAAAAGAATCAAATTCTGTATTTCACCTTTCACAACCTACCATGG	0	Yes	Solexa/Illumina sequencing (Hiremath et al. 2011)
984	CKAM0984	Ca1C23319	TTTTTTTTTTTTTGGAAATGAAAACTGGCCTTTTATTTAAACTGTAATAT	T/A	GTAGATACAAAACAAACAGGCAGATAAGAGGAACGAGAGAAAATATGCTT	0.0420858	Yes	Solexa/Illumina sequencing (Hiremath et al. 2011)
985	CKAM0985	Ca1C23369	TTATGTTTTGTATGGTTGTTTTTTAAGACCACTTTGGTCTAATTGCTACA	C/T	TGAGGGCGTGCGGTAAGGTGTCAGTCTTATGTGATTTCAAAATTTACGAG	0.0823217	Yes	Solexa/Illumina sequencing (Hiremath et al. 2011)
986	CKAM0986	Ca1C23591	AATATGTGCATGGTGTGTTTGAGACAAATTTGTTGGCATCTCTTAAGGAC	A/G	TGTTTACTTCTATTGGTTACTGTTTTTCTTTTCATTGCAACTATAATACA	0	Yes	Solexa/Illumina sequencing (Hiremath et al. 2011)
987	CKAM0987	Ca1C23631	ATTTATATTTACGTTTTTACAGGTTTTCTCACCTAGGTATAGTTGTAGCG	G/A	GTTCTGAAAATTTTAGTTTACTTCACAATTGTGACAATGAATACAGTTAT	0.0630907	Yes	Solexa/Illumina sequencing (Hiremath et al. 2011)
988	CKAM0988	Ca1C23677	GATCATCACAAGGATGACACAACAACCTCTCATTGAGAATACTCAATTGT	C/T	TTTCTTATCTTGGATTGTGTTTGTTTTATGGATGTGTCTGTTTATTGGGT	0.0823217	Yes	Solexa/Illumina sequencing (Hiremath et al. 2011)
989	CKAM0989	Ca1C2368	ATCAACCTCTGCTGATCTGGTGGGATTCCTTCCTTGTCCTGTATTTTTGC	T/C	TTGACATTATCGATTGTGTCTGAACTTTTCTACCTCCAAAGTAATGGTCT	0.0831758	Yes	Solexa/Illumina sequencing (Hiremath et al. 2011)
990	CKAM0990	Ca1C23687	AGCATCACTAGGTTTGAAACCACTGAAGTTCTGATCTGAACTGCATTTTG	C/A	ATTTGGACTGGGTTTCAAAACATTAGTCGGTAGCATGTTACTTCAAGTTT	0.123174	Yes	Solexa/Illumina sequencing (Hiremath et al. 2011)
991	CKAM0991	Ca1C23773	AGATGAATCAAAGTCGTTTCTGAGAAACGCAGCCTTAAACCGATCGAAGA	G/A	CTGAGATACTTCGGTTAATTTTGGATCCATCTTTTGATTTTTTTGTTTCT	0	Yes	Solexa/Illumina sequencing (Hiremath et al. 2011)
992	CKAM0992	Ca1C2383	GGCAAAACTATTACTTTGGAGGTTGAGAGCTCAGACACAATCGACAATGT	A/G	AAGGCCAAGATACAGGATAAGGAGGGTATTCCCCCAGACCAGCAAAGATT	0.0823217	Yes	Solexa/Illumina sequencing (Hiremath et al. 2011)
993	CKAM0993	Ca1C23843	GAAAGTTATGTTGATGAAATTAGTTACCAATTATGCTAGACACTGGATTC	T/C	GCATTGTGTAGTGGAACCAGTAGACCACATTCATGTGCTTGGATCATAAT	0.437045	Yes	Solexa/Illumina sequencing (Hiremath et al. 2011)
994	CKAM0994	Ca1C2389	GTTGACAACCTTCTCCATCCCAGTTCCTCAAGAGGGGATGTATAGATGGT	C/T	GATAGAGATTCAAATTTGAGTCATGAACACATGGCATTTAAGTGAATTGT	0.121928	Yes	Solexa/Illumina sequencing (Hiremath et al. 2011)
995	CKAM0995	Ca1C23895	CTTGTTTGATTTGTGTGTGTTTGTTATTTGTTGTGCTCCTCCAATGTCCT	A/C	TCTCATCCCTCTCAACAAACTCCGAAGGAAACGCTCTTCATGCTTTGAGA	0.0823217	Yes	Solexa/Illumina sequencing (Hiremath et al. 2011)
996	CKAM0996	Ca1C23921	CCAACATAATTGCAAATGAAATAGTTTTGTCCTCTAGCAAGCCTTATCTG	A/G	TCTTTTCCTGACCGATACACTTTGGCTCCTCTTGGAGTCTTGCAGCTACC	0.0823217	Yes	Solexa/Illumina sequencing (Hiremath et al. 2011)
997	CKAM0997	Ca1C2400	AGCAAATTCTCGGTTCAGATGATTAGTTTTTATGAAAGGATAAAATTATA	C/T	TTCAGATGTGCTTAGAAATATGAAGGCATGTACAGTTACATTTGGTTAAG	0.142012	Yes	Solexa/Illumina sequencing (Hiremath et al. 2011)
998	CKAM0998	Ca1C24020	AAGGGTTATGGTTTTGTTAGATTTGCTGACGAGAGTGAACAAATTAGGGC	T/C	ATGACTGAGATGCAAGGGGTTCTTTGTTCAACAAGGCCCATGAGGATTGG	0	Yes	Solexa/Illumina sequencing (Hiremath et al. 2011)
999	CKAM0999	Ca1C24057	GTTAGGTGCAAAATACCACAATTGTGTGATGAGAATGGAGCATATGTTAT	T/A	GTGACGGATTATGGTGTGGGAGATAGAACAGACTTCATCATGAGTCCACG	0.142012	Yes	Solexa/Illumina sequencing (Hiremath et al. 2011)
1000	CKAM1000	Ca1C24070	GTGTCGCTCAAAGGCATGGCCTCGAGCTTGGCCGGCTGCTGATCTATAAA	A/T	ATTGGTTAAATATCTTTCATGTGTTCAAATTTTGCTTGCTATATAAATGG	0.120708	Yes	Solexa/Illumina sequencing (Hiremath et al. 2011)
1001	CKAM1001	Ca1C24119	TAAAAACAATTCACTGTACAGTTTAGCCTTGATAGACATGATCCAGCATA	C/T	CCTTTCAAACATTCTCTGGTCATTGGAAGTGCACCTATACCATGTTTTGT	0.118338	Yes	Solexa/Illumina sequencing (Hiremath et al. 2011)
1002	CKAM1002	Ca1C24188	CTAGCAAACAATTGGCTTTTCGTTATAGGCATATTTGGGAATCACAATAT	C/T	AACGACATTAAAAAATAATTTGTAATGAAATGAAAAACTAAACTAAAAAA	0.142012	Yes	Solexa/Illumina sequencing (Hiremath et al. 2011)
1003	CKAM1003	Ca1C242	ATTTGAATCTATGATATACTTTTGTTGATGTTTAATTCTAAATGATGAGC	A/T	GGATAGTATTTGTTTAGTTTCTGAATTTGTCAAATTCAAAGATATTCTTA	0.416322	Yes	Solexa/Illumina sequencing (Hiremath et al. 2011)
1004	CKAM1004	Ca1C24201	GAGAAGAACTAGGGTTTCATTTTCTCGATCAGAAAAAAAAGTAAAACAAA	G/A	ACACGATGATTTACGACGTTAACTCTCCTCTTTTCCGATCCTTCCTCAGC	0.0823217	Yes	Solexa/Illumina sequencing (Hiremath et al. 2011)
1005	CKAM1005	Ca1C24217	ACCAAAAAGGCATTCAACAACTCATGGGGAGGAACTCAGAAATTCGGAAA	A/G	GCTAAGTTTAACACTGGTGCCAAGATTGGAAACTAAAACCTTTACATGTT	0.120708	Yes	Solexa/Illumina sequencing (Hiremath et al. 2011)
1006	CKAM1006	Ca1C24246	TTTTTTTTTTTTTAGAAACGTAATTGTTGATAATTAATCGGTGCGTTTAG	C/T	ATATATACAATGCTAGGACAATTTACTTGAATGAGTGCTCTGTACAATGC	0.193762	Yes	Solexa/Illumina sequencing (Hiremath et al. 2011)
1007	CKAM1007	Ca1C24287	AAGGTGATTACATTATGTTTGCACGGCAAGACACAAGATACTCTCGGTAA	A/C	CCAACACCGTGTAATGCTTTGCTAGTACATTTCACAAATTGCACATACAT	0.0644444	Yes	Solexa/Illumina sequencing (Hiremath et al. 2011)
1008	CKAM1008	Ca1C24336	TTGACATAATAAGGTGTAATATGAACTACCACAAAATCTTGTACATAAAC	T/G	AATAAATAACCACTTAAATGGCCAGTGGAATCGTTTCATTTGACAAAAAA	0.0420858	Yes	Solexa/Illumina sequencing (Hiremath et al. 2011)
1009	CKAM1009	Ca1C24367	AACTGTTACAATTGGTTCTATCAAAAGACAATATCTTACATGCTATGCTA	G/T	GAGGTGCACCACAAACAATCCAGTGAAAACTGGGAAGGGGAAAAATATAG	0.102788	Yes	Solexa/Illumina sequencing (Hiremath et al. 2011)
1010	CKAM1010	Ca1C24437	AATTCAAGGCAAAGGTGGCCAACTACAAACCCTGCCCCTTGATGAAGTGA	T/A	AAATGGCTGTATGCGCATCCTCGGCCACTCTATAAACCACACAACATTCT	0.102788	Yes	Solexa/Illumina sequencing (Hiremath et al. 2011)
1011	CKAM1011	Ca1C245	TTCTCTTTAGAGTCAATCTCAGCTGAAATATAATCAAACATTTATTGTTC	C/A	CTGCAGCCAATAATTATGGTTTTACTACTAACATTGCCATTGTGATAAAA	0	Yes	Solexa/Illumina sequencing (Hiremath et al. 2011)
1012	CKAM1012	Ca1C24504	ACAAGAGAAATAGAACATGAGGCAGACCTATTGAAAGAGACTAACAACGA	C/T	GAAGTAGTGCCTACAGAAACAGAGAAGGCAGAGCCTGTGGGTACTGAAGT	0.102788	Yes	Solexa/Illumina sequencing (Hiremath et al. 2011)
1013	CKAM1013	Ca1C24530	ATATGCTAGCAGAATGCAGAAAGAACTCTGGATCCTCATTGAGTATGTAA	T/C	TGCCCTTTGTCATGTTTTGGATGGTTACAACTGCAAATGTGGCAAAAGAT	0.119511	Yes	Solexa/Illumina sequencing (Hiremath et al. 2011)
1014	CKAM1014	Ca1C2484	CTCCACCTTGTATTGCGTCTTCGTGGTGGGTTTTAAGTATGTAAATGTTG	C/A	GTAGCGGTCTGTTAATGTTGAAAGTTCTATAGGTCTTTGGTGTTTAATGT	0.0831758	Yes	Solexa/Illumina sequencing (Hiremath et al. 2011)
1015	CKAM1015	Ca1C24905	AAGTTATCAAGATCTTATGAATGTCTCTAAGATCCATATTTTGGTACATT	C/G	AAAATCCACCAAAATGTGGTCACGTCTATCTAGCTAACTCGAAAGGAAAT	0.121928	Yes	Solexa/Illumina sequencing (Hiremath et al. 2011)
1016	CKAM1016	Ca1C25	CCATAAGAGAAAAATAGTGTGTGGTTTAAGTGTATCCAATGGTAACTTTG	A/G	TGTGATGTTTTATAGTCTTTGAATGAAATATGTTAAATATTGGGTGATTT	0.0823217	Yes	Solexa/Illumina sequencing (Hiremath et al. 2011)
1017	CKAM1017	Ca1C25004	AATATGTCATTTGGAATGGCCAAAAGATCCACTGGATTGTAATAATGTAC	C/A	TCCTATAATGATATTGGGTTTAATTTACTATTGGAACAACCAGTTGTGAC	0.144931	Yes	Solexa/Illumina sequencing (Hiremath et al. 2011)
1018	CKAM1018	Ca1C2505	TTAAAATAACTTATATATATATATGTTCTCTAGAGATCGCTAAAATACTC	T/A	TTTGTTATTTGCCAGAATTCCAACAATTTACAACTGTGAAGCTGGATCGT	0.121928	Yes	Solexa/Illumina sequencing (Hiremath et al. 2011)
1019	CKAM1019	Ca1C25097	GCTGAAGCTGTTTTGGGATGTGATTTATTTTGTTTTGTGAAACCAAGTTG	A/G	TTACTATTATTTATCGGATTCCTTTGTCGTTTCTTTTATTATACAAGAGT	0.0814848	Yes	Solexa/Illumina sequencing (Hiremath et al. 2011)
1020	CKAM1020	Ca1C25124	TGGTCTCTGGGGGAAAGAAAACAGAATAATCTTATTCTGATGAAGTTTTT	A/T	TTTTACTTATTTACAGACTTTGCTTTTGAGTGACTTTGTTTTCTGAGTTG	0.157244	Yes	Solexa/Illumina sequencing (Hiremath et al. 2011)
1021	CKAM1021	Ca1C25210	AATAAATAGTCTTGAACTGATCTACAACAAATGTGAAAAACTTTACTGTC	C/G	TTGCTGTCACCTTGAACTGTGTAGTATTGGAAAGCAGTTTCGTATTATAT	0.0212741	Yes	Solexa/Illumina sequencing (Hiremath et al. 2011)
1022	CKAM1022	Ca1C253	AAGGCTGATCAGCCATGCGAGACGCCTTGAAGCGCAATTCCCATCGAGCG	A/G	CGGGTAGAATCCTTTGCAGACGACTTAAATACGCGACGGGGTATTGTAAG	0	Yes	Solexa/Illumina sequencing (Hiremath et al. 2011)
1023	CKAM1023	Ca1C2530	TTGTGCTCGGACCCTGTCCCACCACGAGGCCCTGTCGGCGAGTCGGGTTT	T/C	TTGGGAATGCAGCCCCAATCGGGCGGTAAATTCCGTCCAAGGCTAAATTA	0	Yes	Solexa/Illumina sequencing (Hiremath et al. 2011)
1024	CKAM1024	Ca1C25344	GATTCAAACTTTGCCTATGTTTGAATAGGCGCTTTCCTCATTGGGCTCGT	C/G	TCTCAAAGCCACGTTATGTTAGAAGCTAGTATTTATTGCTTTGCTATAGT	0.173155	Yes	Solexa/Illumina sequencing (Hiremath et al. 2011)
1025	CKAM1025	Ca1C25425	TGCACAATGAAAACCTCTGTACTCTGTTCTACCAATAATTGTTATTATGA	A/G	TAGTACCCTGCGTTTCTGTCGACATGTATAACACTGAGTTATATCTACAG	0	Yes	Solexa/Illumina sequencing (Hiremath et al. 2011)
1026	CKAM1026	Ca1C25441	CGGCGGAGTTTTGGTTAAATTGAAGAAACAGATAGCGGCAACAACCGTAG	A/G	AGATTTTCTGCATAGATCTTATTGAGATTGGACACTTCATCACTATTGCA	0	Yes	Solexa/Illumina sequencing (Hiremath et al. 2011)
1027	CKAM1027	Ca1C25442	CAACAAAAGAAGCTTTGAATCAAACTACAAAAAGTTGGTTTCAGTATCAC	A/C	ATCTACTCATCAGCTACTGTTCCCCTCTCACTAACATAAATACCGTCAAG	0.119511	Yes	Solexa/Illumina sequencing (Hiremath et al. 2011)
1028	CKAM1028	Ca1C25465	TGATCGATAGTAGTATCGGAATATGGATTTTGGCACTCAAACGTCTATGT	C/T	GAAGTTTGGGTTAATTATTCAATTGAATCTTATAAATATATTATGTTCAA	0.0420858	Yes	Solexa/Illumina sequencing (Hiremath et al. 2011)
1029	CKAM1029	Ca1C25466	TGATATTTAGTTCTTTTTTTTTATGCGGTTGACTACTTCTACTACCACCC	A/G	TTTTTTAATTTTTGGCCTTTCAATTCATTTATTCTTGATGTATGAGATAA	0	Yes	Solexa/Illumina sequencing (Hiremath et al. 2011)
1030	CKAM1030	Ca1C25495	TCAGAGAAATAAGTGCTTGCATGCCTAGTACATTATAAGTCCTTCAAATA	C/T	AATACGGTAACACTACACATCCACTTATTTTGAACCCTTTGATACTGGAC	0.144931	Yes	Solexa/Illumina sequencing (Hiremath et al. 2011)
1031	CKAM1031	Ca1C25500	GTACTGTGTTAGTTCATGTGAGATACTGAAAATAAAAGTAAAACTTGTAC	C/G	ATGTTTTCATATGTTAAAAACACTGAAATCTTTGGCTCATTTTTGGTATT	0.0420858	Yes	Solexa/Illumina sequencing (Hiremath et al. 2011)
1032	CKAM1032	Ca1C25551	TATTGGGCCTTGGTGGAGTGGGCCACATGGGGGTGATAGTAGCAAAAGCA	A/C	TGGGTCACCATGTAACTGTGATAAGTTCTTCTGATAAGAAGAAAAAAGAG	0.120708	Yes	Solexa/Illumina sequencing (Hiremath et al. 2011)
1033	CKAM1033	Ca1C25612	ATGTATGTGCAATTTGTGAAATGTACTAGCAAAGCATTACACGGTGTTGG	T/G	TTACCGAGAGTATCTTGTGTCTTGCCGTGCAAACATAATGTAATCACCTT	0.0806648	Yes	Solexa/Illumina sequencing (Hiremath et al. 2011)
1034	CKAM1034	Ca1C2571	CNGGNTTGGCAGTGTCTAGCCATTTCTGTCTAAGGTTTCATTGTACATTT	G/C	TGTTGCTCAAGAAACATATTGTTCCAGTGCGATTTGTTGGGTGCTTGTTT	0.0217365	Yes	Solexa/Illumina sequencing (Hiremath et al. 2011)
1035	CKAM1035	Ca1C25794	CTAAATAAATGTGTTGCCTATCATTTTAATGTGCATGTTACTCGTAATAT	A/G	TATATGTATATACAATAAAATGTGGATGGAATTCTCAAATATCAATTATG	0.0806648	Yes	Solexa/Illumina sequencing (Hiremath et al. 2011)
1036	CKAM1036	Ca1C25824	CCGTACATTTTCTAAAGATGGCACAAAACTACTCGATAGTGAAAACAAAC	G/A	CATTTATGAATACAAATCACTACAGGGAACAATGTCAATTTTCAAGGTGT	0.0420858	Yes	Solexa/Illumina sequencing (Hiremath et al. 2011)
1037	CKAM1037	Ca1C25868	TTCAATCTGAAAGGCCTGCATATCCATCGTCAAAGGCGAGGACTAAAGAT	T/A	GGGATAAATTGGAAGCTCAAGTGAAAAAAGAGGAGAGTGAAGAAAAGCTT	0	Yes	Solexa/Illumina sequencing (Hiremath et al. 2011)
1038	CKAM1038	Ca1C25932	TCAAAAAGCAGTACATGATTGTTACATTATATCGGAATGAAGCGACGGGG	C/G	GATGTGCTATGTCACTTCATTTTAGCTTCTGTAAAGAGAACATGGCGGTT	0.0831758	Yes	Solexa/Illumina sequencing (Hiremath et al. 2011)
1039	CKAM1039	Ca1C25952	GTTCTAAGTTTACAGAAAGCAAAGTACATGGTTGAGTTGGAAATTCAAGT	C/T	CCCACACCATTTGATCCATTTGCTGAGGCCAAAGAATCGGATGCCCCCGG	0.157244	Yes	Solexa/Illumina sequencing (Hiremath et al. 2011)
1040	CKAM1040	Ca1C26066	AGAGAGTGTGAGAGGATCTCGGAGAGTGAGAGGATCCCTGAGAGGGAGAC	G/A	AAGGAGAAAGAACCCATGAGTGGGTGAATAAGATGAATATGAAAGAGAAA	0.0831758	Yes	Solexa/Illumina sequencing (Hiremath et al. 2011)
1041	CKAM1041	Ca1C2612	GGACCAGTGGAATTGGGCAAAGAATAACCCATGGGGTTACTCGGGGAAGC	C/T	TTAAATCAGCTTGTCAAATATAATATACCAATATTTTCAATACAAATAGG	0.120708	Yes	Solexa/Illumina sequencing (Hiremath et al. 2011)
1042	CKAM1042	Ca1C26166	CATTGCCCTGTTTTGTTATGTTCAAAATTATTCTTTACATGGAATCACAG	C/T	AAAGAGGCACATATTCGGCTCTATTATATGCTTCTTTGTTGGACAAAATA	0.155727	Yes	Solexa/Illumina sequencing (Hiremath et al. 2011)
1043	CKAM1043	Ca1C26180	TTCTTCACAAATCACAAGGAGTATAGTTTGATGTAAACTAGAGTATGCTA	T/C	TCGTACGTGTATATATACTTTTTCCCCTTCTGATTATATGATTATGCAAC	0.120708	Yes	Solexa/Illumina sequencing (Hiremath et al. 2011)
1044	CKAM1044	Ca1C26249	ACGCGGTCAGTGAGTTTATCGAATGCTTTACTCTGCTGCTGCATGTCTTT	G/C	GAATCCACTACCATCTCTACTCCTTCGTCTCCACCCTCCATTTTTCTTCT	0.0644444	Yes	Solexa/Illumina sequencing (Hiremath et al. 2011)
1045	CKAM1045	Ca1C26250	TAATGAGGTATTGGAAGTTTCAGAAGAAAAAGATTATGTGAGTGATGAGA	C/T	TGAAAAAAGAGAAGATGAAGAAAAAGAAGAAGAAGATAAGAAGGTCAATG	0.101746	Yes	Solexa/Illumina sequencing (Hiremath et al. 2011)
1046	CKAM1046	Ca1C26356	AAATGTACAAGTGCATAATAACTAGCATGCTGCATCTCAACCATCACTTG	T/A	GGTTTCATTTTTGGACAGGACACTAAATAATTTTATGTAAACAAAATATA	0.062435	Yes	Solexa/Illumina sequencing (Hiremath et al. 2011)
1047	CKAM1047	Ca1C26474	TGGTGTTTGTTTAATTTATCTTGCTCAGATTCTCATGATAAATGTATCCC	A/C	TTTGCTAGGGGAAAAAGATTAATAACTAGTGCTCTTTTTTTCGTTGAGAA	0.0823217	Yes	Solexa/Illumina sequencing (Hiremath et al. 2011)
1048	CKAM1048	Ca1C26763	CACTAGATTAAAGTTTTGTTATATAAAATTGTACACAGGGCTTTCTGTTC	A/G	CATATCTGGCTTGTAAAATTATGGCTGCACCATAATTATGAGTGAAACAA	0.0420858	Yes	Solexa/Illumina sequencing (Hiremath et al. 2011)
1049	CKAM1049	Ca1C26767	AATTAAAATTACCTTAAACTTACATCAAAACAATGAACAGGAACTGGGTA	C/T	AGTCCAAGTACATGTAGAAAAGTATAGTCATATTTTCTACAGGGCTAAGA	0.101746	Yes	Solexa/Illumina sequencing (Hiremath et al. 2011)
1050	CKAM1050	Ca1C26800	CATATCTTAGACTTGGAATTGATGGTAACATTAAATTTCACACTTATTTC	T/C	TAGATGTACGTGATGGTGTTTGGCAAGTGACATACACTCTCTTTGATAGA	0.120708	Yes	Solexa/Illumina sequencing (Hiremath et al. 2011)
1051	CKAM1051	Ca1C26810	TGGGATGAATGTCTGCTTATTGTGCTGCCTGATTGATTTTGCCTCTACTA	A/T	GTAATGCACTTTCTGAATTGTTCCTCTGGTGACAATTTGAAGGAGTTTTT	0.0823217	Yes	Solexa/Illumina sequencing (Hiremath et al. 2011)
1052	CKAM1052	Ca1C26947	TTTGGAAGGCTTGTGTTAGCTTTATTTAGTTAGGTCACTTGTAGGGTTTG	G/T	GGGCATTTCATCCTACCCCATGGAACCTATACTAAAAATAAATGTTGTTT	0.157244	Yes	Solexa/Illumina sequencing (Hiremath et al. 2011)
1053	CKAM1053	Ca1C27054	CGCAAGTGAGAGAGACAAAGAACAAAGCATAACCAGAAACAAAGCTATAC	T/G	ACTTATTTAGGGCATAACCATGGCGGAGGAGGGTACCTATCCCATGGACA	0.139207	Yes	Solexa/Illumina sequencing (Hiremath et al. 2011)
1054	CKAM1054	Ca1C27087	AAATGTGTCTGCTGATGCTCTAATTACATCCTTGAAATACTTCTTAGTTC	T/C	CCGTTTGTCTAAAAGCAAAGATTTTGAAGGCATTACTGTTGCATTTTGTG	0.0867769	Yes	Solexa/Illumina sequencing (Hiremath et al. 2011)
1055	CKAM1055	Ca1C27102	AATAACCTTTAATTATCATAAAAACCACCATGTTTGAAACTCAATGGCAC	T/G	TCAAAAGGAGTAAAATCAAAAGGCCTCTGCCCAATATAATTACCAGGAGG	0.062435	Yes	Solexa/Illumina sequencing (Hiremath et al. 2011)
1056	CKAM1056	Ca1C27149	AATACAAGAGATACTCTAACCCAAAATATAAAGAGTAAAAAATTTACAAA	A/G	TGAAAATTGATTGTTGTTTGTGAAAAGAAATTTTATTTCTCTTTTCTAGT	0.19193	Yes	Solexa/Illumina sequencing (Hiremath et al. 2011)
1057	CKAM1057	Ca1C27151	TTAACAGGGTTGATTCTTAATTTGGTTGATTAGAACGTAATTAGAGTTTT	A/G	TTAATGTTAACAAAAAAATGGGTTTGAAAAAAAAAAGAAGAAAAAGAGGA	0.04299	Yes	Solexa/Illumina sequencing (Hiremath et al. 2011)
1058	CKAM1058	Ca1C27220	CCAGTTGAAGTTGGGACTACACAAGAAACAGAGGAAGACAAACCAAAGGT	C/A	GAGAATCCAGCACCCGAAAAAGTTGAGGAAGTGAAAGAGGAAGCAACAAC	0.0831758	Yes	Solexa/Illumina sequencing (Hiremath et al. 2011)
1059	CKAM1059	Ca1C27233	AATACCAAAAATGAGCCAAAGATTTCAGTGTTTTTAACATATGAAAACAT	G/C	GTACAAGTTTTACTTTTATTTTCAGTATCTCACATGAACTAACACAGTAC	0.04299	Yes	Solexa/Illumina sequencing (Hiremath et al. 2011)
1060	CKAM1060	Ca1C27372	GGTGTGTAATTTTACTTTGTCCATGGATGGAGAGTTTTTCTTGTGAGGCT	T/G	AAAAATGGAATCAATGTTTTTTCATATTTTAGTTTCCAATGTATTAAATT	0	Yes	Solexa/Illumina sequencing (Hiremath et al. 2011)
1061	CKAM1061	Ca1C27385	AATATAATTGGCAATAGGTAGTGGTTTACACATGGCCTTGAGTGGAACAC	C/T	CATTGGCATGGTGAGTCCTTTGCCCCCCCCCAAATCAATTTTTTCTTCGG	0.120708	Yes	Solexa/Illumina sequencing (Hiremath et al. 2011)
1062	CKAM1062	Ca1C27477	GGGGGGTATACCTTGGGTGGTGGGGGTGAGGAATACAAGTAATTGTTTGC	T/G	GAAATTTGTGATGGGAAGGTGGTGAGAGATAGTATGGCTAATAGAAGAGT	0.0444215	Yes	Solexa/Illumina sequencing (Hiremath et al. 2011)
1063	CKAM1063	Ca1C27594	AAAGGCAAGTCGTTAGTGAAGCGTGATTGAAATGATAGGGCCCTATTAGA	G/T	ATATGGTTGTGGGACAAATGGTTTCCTCGGAAATTCTTTTTCCATAGTGA	0.0849383	Yes	Solexa/Illumina sequencing (Hiremath et al. 2011)
1064	CKAM1064	Ca1C27787	ATAGCCAATACTTCATTAATGATCTCCAACCAAATTGAATTTCAGTTACA	C/G	CCCCACACTTCACTAAAGGATAGGGTCCGTTTTCAGAATAGTATTTACAC	0.120708	Yes	Solexa/Illumina sequencing (Hiremath et al. 2011)
1065	CKAM1065	Ca1C27880	AACCAATATTTTTTTAGTCACTAAAACTATTAACCAATTCACTAAGAGTC	A/G	CAAATATATCCGCTGAAAAAATAAATACCAACCAATAGAGTGGTGCAGTA	0	Yes	Solexa/Illumina sequencing (Hiremath et al. 2011)
1066	CKAM1066	Ca1C27942	TATGCTTGTGTTTTTTATATATTTTTTGGATGGAATTTGGTTCATATAGT	G/C	GCACTTACTTAACTTTAAGAGCTTACATTAATAGGATTTGGAATTCTATT	0.493296	Yes	Solexa/Illumina sequencing (Hiremath et al. 2011)
1067	CKAM1067	Ca1C27943	ATGGTTTTTGAAAACAACTCCAAACAGGGCCTTGTTTTCTACTAAGACGA	G/A	AACCATACCAATTAACATCTCCTGATAAATTCATACAATTATTTAATAAC	0.062435	Yes	Solexa/Illumina sequencing (Hiremath et al. 2011)
1068	CKAM1068	Ca1C27986	CAAAGAAACATGGAAAACATTATAATCTAGTTTCAATGCTCAACAAAACA	A/G	CCACGAAGAAACTAAACACTGTCCTTTAAATGACCCCCCTATAAATAGCT	0.178239	Yes	Solexa/Illumina sequencing (Hiremath et al. 2011)
1069	CKAM1069	Ca1C27996	AATTCTCTCGTTAATTTACAACTATATCAAACTCAAGTATAGTAGTAAGT	C/T	TGGGTTTTCTATATCTTCTAAGAAGCAAAGAAGAACATACAACACTCACA	0.0229854	Yes	Solexa/Illumina sequencing (Hiremath et al. 2011)
1070	CKAM1070	Ca1C28	GTTTTCTGCTTTAGGGATTGTGGTGGTGCTATTTGTTATATCTGGATCCA	A/T	TGAACCCCCTTCCTTTTATTGCTATCATTATGCATTTGATAGTGTGAGTG	0	Yes	Solexa/Illumina sequencing (Hiremath et al. 2011)
1071	CKAM1071	Ca1C280	ACAGGAAATAAAGCACACACAAGTTATTAGTACTCGAAACTGGATGGATC	C/G	AGAGGAAGTAACAGTAACAGTAATTTAATTAGTTAGACACCCTTTAGTGT	0.0867769	Yes	Solexa/Illumina sequencing (Hiremath et al. 2011)
1072	CKAM1072	Ca1C28008	GAAGTTACAAATGGTGATGCAACGGAGGATCATAAATCAGAAAAGAAGAA	A/G	AAGAAGAAAGAAAAGAGAAAAGTAGACCTAGAGGTTGAAACCCAGGATCC	0.0420858	Yes	Solexa/Illumina sequencing (Hiremath et al. 2011)
1073	CKAM1073	Ca1C28044	TGTCCACCGATAACTTGAGCTGAATCTGCAACCTCAAAGGAGAGAAATAA	A/T	AAAATAAAAATAAAAAGATGTACGTAGATCACGCATTCTCGATTTCTGAT	0.04299	Yes	Solexa/Illumina sequencing (Hiremath et al. 2011)
1074	CKAM1074	Ca1C28059	AAATGAAAAGTTATTTGGTGGTTTAAAATGTCAATGATGTATACTATTTC	G/C	TTCATCTTTCGATGATTTGATAATAAACTTGCGATCTAATTTGCAAAGTG	0.0840478	Yes	Solexa/Illumina sequencing (Hiremath et al. 2011)
1075	CKAM1075	Ca1C28063	TCTGAATCTCAACGTTATGATGGGTGTGTAGTGTGGTCAATGAATAATTG	T/C	TTGAAATCATCAGAAAATTTCCCTGAATCTCAACACGTGATGATTGGTTT	0.139207	Yes	Solexa/Illumina sequencing (Hiremath et al. 2011)
1076	CKAM1076	Ca1C28108	AAGGGAATAAATCAGTGTTCTCTGTGCCATTTTGTGTATTGTGTTAATCA	C/G	CCTCTGTGGTCCTTTTTAGTTAATAAAAGTAACTCATCATTGTATTTGCT	0.103852	Yes	Solexa/Illumina sequencing (Hiremath et al. 2011)
1077	CKAM1077	Ca1C28134	ACTAAATTCAAATATAAAACACAATGAGCATGATTTGAGACCAAACAATT	A/T	TAATTTTCAAATATCAATAAGAAATAGAACAGTATATTGATGCAACATTC	0.10718	Yes	Solexa/Illumina sequencing (Hiremath et al. 2011)
1078	CKAM1078	Ca1C28149	AGATATCACATTGTTCGAGGAACCCTAGATGCTGTCGGAGTAAAGGATCG	T/C	CAACAAGGGCGTTCTAAATATGGGGCGAAAAAGCCAAAATAAATTATTTA	0	Yes	Solexa/Illumina sequencing (Hiremath et al. 2011)
1079	CKAM1079	Ca1C28166	TTTGTTACTCTCACAGCTTGTCTTACATTTCCACCAATCCATCCAACTCT	T/A	TTTTGTTCCCATTTCATTCCCTCAATAACTTCCACACTCAATCCAACACT	0	Yes	Solexa/Illumina sequencing (Hiremath et al. 2011)
1080	CKAM1080	Ca1C28168	TCCATTGCTTAGAATGCAATGGTGTAATAGTATTCAATAATATACATGTC	A/T	TGCATGAATTGAAAATTTGCCATTCAGGCAAAGATTGCACAAAAAAAAAA	0.102788	Yes	Solexa/Illumina sequencing (Hiremath et al. 2011)
1081	CKAM1081	Ca1C28225	CAAGCGCGTGACCCGCGAGTGTGTCGAGTATTTGGCTAAGGTCACTGTTA	A/G	CAATCCGTATTCCACTTCTATTCCAATCTGTGAGATCAGTTACTCCCTCA	0.102788	Yes	Solexa/Illumina sequencing (Hiremath et al. 2011)
1082	CKAM1082	Ca1C28249	GGAGAAAAAACAAAAAAGCAAAGTTAAGGGAAGAGCTGGATAACAAAATT	A/G	AAATTCAAAACAAATTAAAGCATACTATAAATTAAGCATTTTACATTAAG	0.127066	Yes	Solexa/Illumina sequencing (Hiremath et al. 2011)
1083	CKAM1083	Ca1C28277	CAAGGAAATAAGATGAAAAAGGAGAAACTAATTGAAGGAAGTAAACTTAA	T/C	GAGTGCAATGACTTTAGAAGCAGTGAAGGTAATGATGGCGTGCAAGATAA	0.120708	Yes	Solexa/Illumina sequencing (Hiremath et al. 2011)
1084	CKAM1084	Ca1C28334	ACATAGCAACACAAGACTCCAAAAATGAACACAGCTATTGGTTCAACACT	G/A	AACATGTAGAATTATATCGATGTTAACATAAATACTGATCGAATAACAAA	0	Yes	Solexa/Illumina sequencing (Hiremath et al. 2011)
1085	CKAM1085	Ca1C28553	ACTACTATCCTGAGCCGAGTTTTGTTTTTGCAGACATATTTGTTGCCTTG	C/G	TCCTTTGACGTTGAGTTGTCTTTGTGATTTTATCACCCATTATGTGGATT	0.0434568	Yes	Solexa/Illumina sequencing (Hiremath et al. 2011)
1086	CKAM1086	Ca1C28730	GTAGCAAATATACTTACGGCATAGTCTCGAGTCTTATTAAATATATGAAT	A/G	GAACATGAGATCGATCAAACTGTTTAATTGCAATGACATACCACCGCAAC	0.0439338	Yes	Solexa/Illumina sequencing (Hiremath et al. 2011)
1087	CKAM1087	Ca1C28835	GCTACTGTGTAGAATATTTTGACATACACTTTAATCCCTTGTACATAAAC	G/A	AACCTGCAAACTTACGGCCCTTTTCCTACTATTTTTCTACAGACCTACCC	0	Yes	Solexa/Illumina sequencing (Hiremath et al. 2011)
1088	CKAM1088	Ca1C289	CTGACTTTCCCAGTCATGTTATGCTAGCCATGAAGGTCACTTGTGGGAAA	C/T	AATCATGGGGAATAAAACACATTGACTCTGAGTGAACTATGGTCTTTGTA	0.103852	Yes	Solexa/Illumina sequencing (Hiremath et al. 2011)
1089	CKAM1089	Ca1C28941	TACACTTTGAATTTTATAGCATACATAACTTACTTAGCCCTGGTGAAAAA	G/C	TGAGGGGCTAAAAAGTTCTAATGATTCTGAAATACAAACCATAAATCAAT	0.04299	Yes	Solexa/Illumina sequencing (Hiremath et al. 2011)
1090	CKAM1090	Ca1C28943	ATCTCAATGATAAGGACCGTGAAGTAGAAGTTTAGTCTGTTAACTCGTGG	G/T	TTTTATAGCCAAAAAGAAAGTTGTAAATTCACTGAGAATCTTTAATCATG	0	Yes	Solexa/Illumina sequencing (Hiremath et al. 2011)
1091	CKAM1091	Ca1C28971	CCATCATCTACCCTTTTGGATTTTTTCTTTTCATTCTTCATCTTCTTTGT	A/G	TTATCAGCACTCTTAGTTACGTCACCGGCTTTTCCAGTTTTTTTCGCATC	0.0651433	Yes	Solexa/Illumina sequencing (Hiremath et al. 2011)
1092	CKAM1092	Ca1C290	ATATGAATAAAAAAAACCACAAACAAGTTTTAGTGTTGGACAGTATGAAC	C/G	TTTTACATCTGTATGATTATTTGCATTAAAGAAACAAAAGCACACAAAGA	0.110727	Yes	Solexa/Illumina sequencing (Hiremath et al. 2011)
1093	CKAM1093	Ca1C29083	TGATTAGCATTAATTTCCTTTCAAAATGTATTACATCGGAGTTCAGACAT	C/G	TTGAATAAGAAATTTCATTTTAGGACTTNCAAAAAAAAAAAAAAAAAAAA	0.062435	Yes	Solexa/Illumina sequencing (Hiremath et al. 2011)
1094	CKAM1094	Ca1C29116	GTGATTTCCAAAGCATGTTACTGAACAATGAACTCTTAACGTATGTCGGC	G/A	CCGGTTTGTATAAATGGCTTTAGATAAATGAGCTTTTGAGCTAAAGGGAA	0	Yes	Solexa/Illumina sequencing (Hiremath et al. 2011)
1095	CKAM1095	Ca1C29133	CAACAGGTAAGAAGAAGAAACAAAAAAAAGAAAAAAAAGGAATGAGGCAG	C/T	CGTGGAGAATCAGACGAATGTATTGCATTTGGAGAATGCAGTCAATCATG	0.022469	Yes	Solexa/Illumina sequencing (Hiremath et al. 2011)
1096	CKAM1096	Ca1C29349	CTGTTTTTTTTATGTAATCAAATAAAATGTAGTGATGTTTTATGATCTAA	A/G	AAGACATGTATGTATGTGCCTGAATTGTTATTAATTTTAACAAATATTTC	0.121928	Yes	Solexa/Illumina sequencing (Hiremath et al. 2011)
1097	CKAM1097	Ca1C29393	GAAATATTGTACTGCCGTAACATTTGGTCGGTAAATAATGTTGAACACCA	G/T	TGTTTTACTTCTTTTCTTACTTCCGATGATACCCGTGTTATTTGGACAGT	0.101746	Yes	Solexa/Illumina sequencing (Hiremath et al. 2011)
1098	CKAM1098	Ca1C29506	CGAAGAAGAGTAAACTGTCTTTTTGAATCCAGCTCTTAATGTTTTACTTT	A/C	AATCTGTCTCGTCTTGTGTAGTAGTATTTTCCGAGCTTTATTTTTAATGC	0.0658574	Yes	Solexa/Illumina sequencing (Hiremath et al. 2011)
1099	CKAM1099	Ca1C29598	AAGCAAAGCCAAATAAATTATACAACAAATCCACAATACCATAAAATATA	C/T	CAATTAAATTATAAAGTGCTTACACACCCAGATGGTTAAAAAAACACATG	0.120708	Yes	Solexa/Illumina sequencing (Hiremath et al. 2011)
1100	CKAM1100	Ca1C29617	ATTCATTAATCATTTGAGAACATGAATGATCCATTTCACATACATCTATC	A/G	AAATATTATTCCACAAACAAAAAAGCCTGAAAACATAATGTGACATTTAT	0.0840478	Yes	Solexa/Illumina sequencing (Hiremath et al. 2011)
1101	CKAM1101	Ca1C29625	CAATTTCATTCTAATAACACAACTCTTCTAATCCTCCCTCCCTTCCCTTC	T/C	CATCCCTCTCTACCATGAATCAACACCAATTCACAGATCCATAAACCAAA	0.439668	Yes	Solexa/Illumina sequencing (Hiremath et al. 2011)
1102	CKAM1102	Ca1C29677	GCCGACAGTGGACTTGATCGCCTGTGGCAGAAAAAGAAAGTTGAACTTAA	A/G	CAGTAAAGGGGTTTAAGCATGCTCACATCTTTGTTATGTGTTGAGTTCTA	0.184929	Yes	Solexa/Illumina sequencing (Hiremath et al. 2011)
1103	CKAM1103	Ca1C29779	TTGTTCATCATGCGATGATGGGACATGGTCATGATTCTATTGCTTAAGTG	T/C	TCAATAACCCACATAACATATACATATACATATATAGATATAGATAGCTT	0.0630907	Yes	Solexa/Illumina sequencing (Hiremath et al. 2011)
1104	CKAM1104	Ca1C29782	TGATTGTGATGCTTATTTTATTTCCTTTTGTCCCCTTTTCGGAGTTTACA	T/A	TTGAAGTTTTTTATTTTTTTACCTTTTGAAACGTTCGTGTTTATGTCTAT	0	Yes	Solexa/Illumina sequencing (Hiremath et al. 2011)
1105	CKAM1105	Ca1C29796	AACCAGTGAATCGAACAATACGAATAAAATGTCGTATGCAAGTCAAAATG	A/G	TTTTCTATCCTCAGTATGGTGAGTAGTAATAGTATTACTTAAAGCTTACA	0.04299	Yes	Solexa/Illumina sequencing (Hiremath et al. 2011)
1106	CKAM1106	Ca1C298	AAAAAAGTAGACGAAAAAAAGAGGATGGTGAGTTGAGTTGTAAAGAGGAA	C/G	TTGAAAAGAATGTTAACGGGAAGATAGTGAAATGGTGTTCGCAAGTGGAG	0.194099	Yes	Solexa/Illumina sequencing (Hiremath et al. 2011)
1107	CKAM1107	Ca1C2987	ATTTATGTCAGTGATAAGCCAGGCAACCACAATTTTGATCTTCTTAAGAA	G/A	CTGGTTCTCGCTGATGGTTCAGTTCTTCGTGCACAGCTACCTGGCAGGCC	0.160367	Yes	Solexa/Illumina sequencing (Hiremath et al. 2011)
1108	CKAM1108	Ca1C29961	TTATACCATTGACATTAATTCAAATGAAACTGAGTCATCAAAGGCTTCAC	G/A	CACTAGATTGAATAGAGCAGATAAATGCTACGTACATATGAAGCAAGGAA	0.139207	Yes	Solexa/Illumina sequencing (Hiremath et al. 2011)
1109	CKAM1109	Ca1C30014	CTGAATTAACATATTATCTGTTGCAAAAGAATATATGCGACGATAAAAAG	G/A	AAGAATGAAAGAAAAGAAAGAGAATTTGTGTGCAATGATAGCATTGTTCA	0.0464853	Yes	Solexa/Illumina sequencing (Hiremath et al. 2011)
1110	CKAM1110	Ca1C30079	ACACCTTGAAAATTGACATTGTTCCCTGTAGTGATTTGTATTCATAAATG	C/T	GTTTGTTTTCACTATCGAGTAGTTTTGTGCCATCTTTAGAAAATGTACGG	0.0215028	Yes	Solexa/Illumina sequencing (Hiremath et al. 2011)
1111	CKAM1111	Ca1C3015	TCAAAGCAAACAGTGATCTGAGGAACACCCCTTGGAGCAGGAGGAATACC	C/A	GACAATTCAAACTTGCCCAACAAATTATTATCACGGTCCTCGTCTTTCTC	0.0849383	Yes	Solexa/Illumina sequencing (Hiremath et al. 2011)
1112	CKAM1112	Ca1C30214	CAAGGAGACGTAGGAGGACTTTGGTTCTGGAAGATTGATTATGTAATGGA	A/G	TTGACATGCAATTTTGCAAAAAAAAAAAATACAATTTTTTTGTTTTTTAC	0.0651433	Yes	Solexa/Illumina sequencing (Hiremath et al. 2011)
1113	CKAM1113	Ca1C30227	AATCACCCATGTGCAATCTTTGCCTGAATGGCAAATTTTCAATTCATGCA	T/A	GACATGTATATTATTGAATACTATTACACCATTGCATTCTAAGCAATGGA	0.106047	Yes	Solexa/Illumina sequencing (Hiremath et al. 2011)
1114	CKAM1114	Ca1C30293	ATGGATGGGAANATAATTGGGATGATTAATTATCAAAGAGAAAAAGAAAT	T/A	AGGGAAAGAGATATTAACTTCAAAAAGGTAGTGGATGAAATGATAGGAAA	0.0858477	Yes	Solexa/Illumina sequencing (Hiremath et al. 2011)
1115	CKAM1115	Ca1C30295	ATATGTGGATAATGTTATTTTCTTTTCAGAGAGTACTGGTTAGGAGAGGA	T/A	GAGTGTTTTAGTATTGGTAGTGCATATGCGTGTCATACTTTTTCTAATAA	0.0420858	Yes	Solexa/Illumina sequencing (Hiremath et al. 2011)
1116	CKAM1116	Ca1C30340	GGTGGTATGGTGCTTGTTAGCCATGACTTTAGGCTCATCAATCAGGTGGC	C/A	CATGAGATATGGGTGTGTGCTGAACAAACTGTGACCAGATGGGAAGGTGA	0.0630907	Yes	Solexa/Illumina sequencing (Hiremath et al. 2011)
1117	CKAM1117	Ca1C30415	GAAGGAGCATTGATGGGAGAGGAGGACATCATAGAAAAGATATTGACACT	A/G	GGACATTGCAAAGATCAAAGAGCTGCAATGATGACAGCAAAAACAATCAT	0.444444	Yes	Solexa/Illumina sequencing (Hiremath et al. 2011)
1118	CKAM1118	Ca1C30466	TGTGCATGTATCTTTATATGAGTTGAGTTGAAGTTTTGTGCTGCAGTTCA	C/G	GTTAGGCATGAGGCTCTGTTTGGTTAAGCTTCTTTTAAGTTTGAATTAGG	0.181795	Yes	Solexa/Illumina sequencing (Hiremath et al. 2011)
1119	CKAM1119	Ca1C30552	CATATTTTATTTTTCTTCACATGGGATCGGACACCGTATATTGATATATA	A/T	TCTCAATCAAATGACTATTTCTTTTGGTTGGCCCAAAAAAAAAAAAAAAA	0.0823217	Yes	Solexa/Illumina sequencing (Hiremath et al. 2011)
1120	CKAM1120	Ca1C30636	TCGTGTTGTGTAATCTTTGGAATCTATGTTCTTTGTTGCCATTCTGTACT	A/G	ATTAGAACTTTCTCCAAGAATGTTTGCGGAATTTTACTTTTTAACTTATC	0.157244	Yes	Solexa/Illumina sequencing (Hiremath et al. 2011)
1121	CKAM1121	Ca1C307	TGTATCACATTGGTTTTCCAAGAGTGAATTTGAATTTGTTACTTTGTCTG	C/G	CCATTATATTAAACTGAGTTCAGTTAATTTCCTATTTGAAGACAAACTGA	0.0840478	Yes	Solexa/Illumina sequencing (Hiremath et al. 2011)
1122	CKAM1122	Ca1C30724	TGTTAAGTTTGGTTCAATCTATTATGATTATGTATTTTCTGATGTTATTA	T/C	TGATCTAGAATTGGGCATCTGTTCTGTTATGTGGCTTCGTTTTACGTGTA	0.0823217	Yes	Solexa/Illumina sequencing (Hiremath et al. 2011)
1123	CKAM1123	Ca1C30734	GAGAAAACGACTGATGTGGAAGGAGAAAATAAAGAGGAAGATAACAGACT	T/C	ACTTGTGAGGCTGAAGGAGAAACCAAGGAAAAAGAAGCAACAAAAGTGCA	0.0637604	Yes	Solexa/Illumina sequencing (Hiremath et al. 2011)
1124	CKAM1124	Ca1C30810	CTTGAATGGGGTGTGTTGTTTGGATTTGGACCAGGACTTACTATTGAAAC	T/A	GTTGTTCTACACAGTGTGGCTATATGAAATGTTTTATTGTTACTTTATTT	0.102788	Yes	Solexa/Illumina sequencing (Hiremath et al. 2011)
1125	CKAM1125	Ca1C30814	AGTTATAGCTATGGTTGTGACTAATTAAACCAAATCTTATCCAATCCAAA	T/C	ATACGTGAATTTATCACATTCACATTATGAAACTAATAGATGGCGGAAAA	0.0831758	Yes	Solexa/Illumina sequencing (Hiremath et al. 2011)
1126	CKAM1126	Ca1C30958	CATATAAATGACCTGGTATTGGCAAAGGCATAATAGTAAAGTCTGTTACT	C/G	ACAATCTGATGATGTTTGCATCAAAGGTCTCAAAATATTCACAAATGATA	0.143457	Yes	Solexa/Illumina sequencing (Hiremath et al. 2011)
1127	CKAM1127	Ca1C30987	GAGATGCTTACTGGGAAGCCGCCCTTCTGTGGTGGGAACCGTGAGAAGAT	T/C	CAGCAGAAGATAGTGAAAGATAGGATTAAGCTGCCAGGGTATTTGTCAAG	0	Yes	Solexa/Illumina sequencing (Hiremath et al. 2011)
1128	CKAM1128	Ca1C30994	CAGTATTGCATGATTGTTAAAACTTATACATCCTGAATACAGTTCTCTGT	G/C	ATTGAACCACTGTACTACAATCGACAATGGATGGATTCAGGATCTCCTTG	0.0644444	Yes	Solexa/Illumina sequencing (Hiremath et al. 2011)
1129	CKAM1129	Ca1C31023	AGATTTAGCATAGTATAATATCTTTCTGGAGTGTCCATTGTAGATTTGGA	A/G	TATGTACCTATCGGTGTGCGTATAATAAAAAACAAAAACAAAAACGTACT	0.0823217	Yes	Solexa/Illumina sequencing (Hiremath et al. 2011)
1130	CKAM1130	Ca1C31044	AATACTATTAGAAAAATGTAAAACCCATGACAAACATTATACTAGTATAT	C/T	CCAACCTAAAATTTCTGATGCTTAACTGTGTTTTCCACAATTGCAGAGAA	0	Yes	Solexa/Illumina sequencing (Hiremath et al. 2011)
1131	CKAM1131	Ca1C31106	AAATAAATATCCTAAATCGAACAAAAGCATTTACAATGTGCGACCAAAAT	G/A	TATGTACATCTACCGCAACAACCTCATGCATAAAATTTAATTGTAATCTT	0.2828	Yes	Solexa/Illumina sequencing (Hiremath et al. 2011)
1132	CKAM1132	Ca1C312	ACAATAAAGGTACAAACAAGTAACTTATTGTGTTTTACATCATAACATGC	C/T	TTGGTTCAGTACTAACATCAGTAATAAAACACGTCACACAATAAAAAATA	0.0425331	Yes	Solexa/Illumina sequencing (Hiremath et al. 2011)
1133	CKAM1133	Ca1C31267	TGCTGTGTAGTAGTTTTCAGTCTATTTTTAAAACGGTGTATGAACCTGCT	C/T	GAAATAGTTCTGAAATGTTATGTGCCTTTGTCTTCGTTAATTTGATCGCC	0.062435	Yes	Solexa/Illumina sequencing (Hiremath et al. 2011)
1134	CKAM1134	Ca1C3129	TCTTCTTCTATGATGGATCCTTATAAGACATTGAGAATTCAACCAGGTGC	T/A	TGTGAATCTGATGTTAAGAAAGCTTTTAGACAGCTTGCTTTGAAGTATCA	0	Yes	Solexa/Illumina sequencing (Hiremath et al. 2011)
1135	CKAM1135	Ca1C31333	ACATTTCCTTGTGCTGAAATGCTTGGTATAAGAAATGACTATTTTACCTC	C/A	TTTTTTTACCGTCCCGAACTTGTTAGATGCCTATTTTTTGTAATTTGCCT	0	Yes	Solexa/Illumina sequencing (Hiremath et al. 2011)
1136	CKAM1136	Ca1C31355	TAACTGTGTGTTGAATATTTAGGTGTTTAGTATGCTCTTGTGAGCAAGGG	G/A	TCCTTCTCCCTACACCACAGTCTTTTTTTTATTTTGGTTTCCAAATNTTT	0.101746	Yes	Solexa/Illumina sequencing (Hiremath et al. 2011)
1137	CKAM1137	Ca1C31380	AAAACATCATTTTATCCAAATATGGGAGAAGTACAAAGGGAGATTATAAC	A/T	TGGGAGAAGGAGGAAGAAGAAAAAGAAGAAGAAGAAGCTCAAGTAGAAAT	0.140595	Yes	Solexa/Illumina sequencing (Hiremath et al. 2011)
1138	CKAM1138	Ca1C31391	TGAACCAAAACCTTCAAATCTTTGATTGGTCTTTGACAAAAGAAGATCAT	C/A	AAAAAATTGATCAAATTAAGCAGAACCGTTTGATCCCTGGACCAACCAAG	0	Yes	Solexa/Illumina sequencing (Hiremath et al. 2011)
1139	CKAM1139	Ca1C31397	TAAAACTTCTATTGAGTGTCTACCTGAGATCAATTTTATTTTATTGCAAA	G/T	CTTTCTGTTATAGAGCGAATACACTTTTCTTGTTTCCGTTCATTATTTAT	0.0425331	Yes	Solexa/Illumina sequencing (Hiremath et al. 2011)
1140	CKAM1140	Ca1C31419	TTACTATATTGTTTGTTCACTGTATGAAACTATTGAATTACATTCTTCAA	T/G	GTGAAAAATTGACCTATGCTGTGTAAATATGTAAAGGTAGTATTCAAAAT	0.253508	Yes	Solexa/Illumina sequencing (Hiremath et al. 2011)
1141	CKAM1141	Ca1C31480	TTTAAAACGCTATTTCGTCTTACATATCACTCTTAAGAGAAACCGTAGTT	G/C	CATTGAAGTCATCGTTGACAATTTCTCCATTCCTTCTTTCTCCACCAATC	0.0630907	Yes	Solexa/Illumina sequencing (Hiremath et al. 2011)
1142	CKAM1142	Ca1C31534	GAGAGACAAGATCACGCTTCAGTTTCATCTCTTTTGTTCGCCTAAAAATT	A/G	AGAAAAAGTGAAGTGAAAGGAGAAAAGTTGAAAGCATAGAGAGAGCAAAA	0.0425331	Yes	Solexa/Illumina sequencing (Hiremath et al. 2011)
1143	CKAM1143	Ca1C31604	TTGTTTGCCACACTAAATCCAACTCACTCACGATAAGTTCTGGATCACGA	T/A	GTACATAAAAATAAAAGATAACCAACACAAAATGTAATCTATAATTTATA	0	Yes	Solexa/Illumina sequencing (Hiremath et al. 2011)
1144	CKAM1144	Ca1C31695	CCGCTGAATTTAAGCATATCAATAAGCGGAGGAACTCAGAAATTCGGAAA	A/G	GCTAAGTTTAACACTGGTGCCAAGATTGGAAACTAAAACCTTTACATGTT	0.123174	Yes	Solexa/Illumina sequencing (Hiremath et al. 2011)
1145	CKAM1145	Ca1C31876	GTTTTAAAAAGAAGTGTCAAGTTTGCGATAATGAAACCTTCAATGTTTTG	T/C	GTTTTTGGTGGTATTTGACAGTTGTTTGTGATAATGAAACCTTCAATATT	0	Yes	Solexa/Illumina sequencing (Hiremath et al. 2011)
1146	CKAM1146	Ca1C31939	TACGGTTTTACTCCAAGAAAACAACATCAACTTCCAATTTGTTATTTTTG	T/C	CACTGCCTGTAGAAAGCTGTTTGAGAAGCTTCTAGTTGATGTCTCTATAC	0.0831758	Yes	Solexa/Illumina sequencing (Hiremath et al. 2011)
1147	CKAM1147	Ca1C31962	ATACTGTATTCTGTTGTTTAGTGATTGAGTTCAATAACTTGTGAGAAACT	C/G	ATAGATGCAAAGTTAAAGGAATTGCCATGATTGGAACTTTGTGAAGGATT	0.0444215	Yes	Solexa/Illumina sequencing (Hiremath et al. 2011)
1148	CKAM1148	Ca1C31965	GCGGAGCTAGTGGAGTTGCGGGGAAAGAAGAATTTAGGGTTTCATTTCTA	C/T	ACTTTTCGACTTTGTTATACAATCAGGATGTCAGAAGCACCATTCACACC	0.0637604	Yes	Solexa/Illumina sequencing (Hiremath et al. 2011)
1149	CKAM1149	Ca1C32	CCTCTTTTTAATGTAATAAATTGATTTCCTGAACTCATGGAGTTTGCCCC	T/C	TATGGAGCGTTAGTTTTTTTGGTTGCTTAATACATTGAGCAATGAGCTGT	0.04299	Yes	Solexa/Illumina sequencing (Hiremath et al. 2011)
1150	CKAM1150	Ca1C32009	TGAACAGACCTGTGTAGGATAGGTGGGAGGCTTTGAAGTGCGGATGCTAG	T/A	TCGCATGGAGCCAACGTTGAAATACCACCCTGGTGTGTTTGAGGTTCTAA	0.0823217	Yes	Solexa/Illumina sequencing (Hiremath et al. 2011)
1151	CKAM1151	Ca1C32016	ATATAAAGGAAAGAAGGAAAAAGGAAGAAAGGAAAAACAAAGGAAAGAAA	A/C	AGAAAAGGAAGGAAAATCTGAAATTTTCCATCTTCTTCCTCTGATCAACC	0	Yes	Solexa/Illumina sequencing (Hiremath et al. 2011)
1152	CKAM1152	Ca1C32034	AGCGCTATAGCTTGTTTCCAATATTCAGCAGCTTGATCAAACCAAGATTC	G/C	GCAATTTCAGAATCTCCCTGTCGAATGGCCTGTTCTCCACGGTCGGAATA	0	Yes	Solexa/Illumina sequencing (Hiremath et al. 2011)
1153	CKAM1153	Ca1C32135	AAGAATGGGAAAGGCAAAAGAAGCGGTGGTGGTGGTGGGAGCCCTAGCGT	G/T	TGTGTGGTTAGCTATCGAACTCGCTTTCAAACCGTTCCTTACTCACACCC	0.101746	Yes	Solexa/Illumina sequencing (Hiremath et al. 2011)
1154	CKAM1154	Ca1C32229	ATCTTTCGGTTGAAGGCTCTATGTACTATATAGCATAACAGGTAAGCTTT	A/T	ACTTGATATACTTTATACAAGGAAAGAACATCAATTTGTAATAATATCTT	0.0434568	Yes	Solexa/Illumina sequencing (Hiremath et al. 2011)
1155	CKAM1155	Ca1C32353	GAATTGAGTCCATAGAGAGAAAGGAAATTAGGTTGTTGGTGACATAGGTG	C/G	CAAAGTTTCATCAATAGTCCATGTAAATGTGAATTACAATAATCAAGGGA	0.157244	Yes	Solexa/Illumina sequencing (Hiremath et al. 2011)
1156	CKAM1156	Ca1C32416	CTTTCCTCATACTCATTTCTCATTCCCCCCCATTTTCAACCAAAAACCCC	A/T	CTCACCTCCCAAAAATCCTCCCTTTCTCCAAACCCATTTCTCAAAATCAA	0	Yes	Solexa/Illumina sequencing (Hiremath et al. 2011)
1157	CKAM1157	Ca1C32490	GGAATAACAAAAAAAAAATAGTGGAATGAAAAAAAAGGGTACATGGAGAG	T/C	TGAGAAATTGAGAGGGGTTTTTGTTGTGTATCCTCATCATCATCATCACT	0	Yes	Solexa/Illumina sequencing (Hiremath et al. 2011)
1158	CKAM1158	Ca1C32534	ATTTTTCTTGCACAAAACTACAAATTCATCATGCAGATCTTCGTGAAAAC	C/T	CTAACCGGCAAAACCATTACCCTAGAGGTAGAGAGTTCCGATACAATCGA	0.143457	Yes	Solexa/Illumina sequencing (Hiremath et al. 2011)
1159	CKAM1159	Ca1C3258	TTCCTGAACATACCATGCTTGCCAAACTTTCCGTGCTTAAATTTCCCATG	C/T	TTGCCGAATTTTCCATGCTTGAACTTGCCATGCTTGAATTTCCCATGGGG	0.102788	Yes	Solexa/Illumina sequencing (Hiremath et al. 2011)
1160	CKAM1160	Ca1C32602	CCAGTTGGATACTTTCTATCTTTCTGACAAAAAAGTACCATTCTTTCTCT	C/T	CCATCTTTGCTTTCTTTGGTAAATCCCAAGGCTCACACTTGTTTAAATCA	0.0227243	Yes	Solexa/Illumina sequencing (Hiremath et al. 2011)
1161	CKAM1161	Ca1C32690	GATGCTTTTGTTGGACTGAGAACTTTTCATTACAGTTGTGAACAATTTTA	A/G	AGCTGACACACTGAGTGGTATCGTGACATCTTATAATCTTACTGGTAATT	0.0831758	Yes	Solexa/Illumina sequencing (Hiremath et al. 2011)
1162	CKAM1162	Ca1C32699	ACTTACTCGATTGTTCTGCTTTTGTAGATGTGATTGTACTTGTGTGTCCT	A/C	AATATCCTAATGCTGTAAGAAGAAGGCCAATTCAATTTAAATTTAGTCAA	0.0823217	Yes	Solexa/Illumina sequencing (Hiremath et al. 2011)
1163	CKAM1163	Ca1C32756	GGCGACCAAGGATAAAATGGAATGGTACAAGTTCTCGGAAAACAAAAGAC	A/G	TGATTTTTGTATTATTGACAACACAGGGCATGATTGAATAAGATATAATA	0.0637604	Yes	Solexa/Illumina sequencing (Hiremath et al. 2011)
1164	CKAM1164	Ca1C328	CTTGAGGAACTTCCAAATCGGTGAAGCTTGTCAAAAACGTTGTGTTTCTT	C/G	TCTCCTTCAACTGGAACTTGAACTTGAACTTCATCTTCGTCTTTCTTGGT	0.102788	Yes	Solexa/Illumina sequencing (Hiremath et al. 2011)
1165	CKAM1165	Ca1C32814	CATGTTCATGTGGAGAGCACTGTGAGTGTAACCCATGTAACTGTCCCAGC	A/G	CTGTTGCTGCTAGCACTGGTTGCAGATGTAACGCAACCACCTGCACTTGT	0	Yes	Solexa/Illumina sequencing (Hiremath et al. 2011)
1166	CKAM1166	Ca1C32930	AAAGAAAACCCTTTTCAATTTCCTATGTAAATCTTATATTCATAAAAATA	C/T	ACATTTATGAAGCTGCGCTTATCTATTCTCAATCAATTAGCATTTTTTTT	0.0831758	Yes	Solexa/Illumina sequencing (Hiremath et al. 2011)
1167	CKAM1167	Ca1C32934	TCCAATTGATGGGGCCGATAAGTGCTGCCCTGGATTTTTTAAGTTGTTCT	T/A	TTTAATGATATTTAGCTTTGATGCTTGCAGCCTAATTTCAGTTTCACTTC	0.0434568	Yes	Solexa/Illumina sequencing (Hiremath et al. 2011)
1168	CKAM1168	Ca1C32992	CCCTGAGCTTAGAATGAAATTCAATATAATGAAAGAATACTTAACTCCTT	T/C	TAACTATAATAGTTACAAGAATAAGATATGGTTATGAGGATGTTTATAAA	0.0637604	Yes	Solexa/Illumina sequencing (Hiremath et al. 2011)
1169	CKAM1169	Ca1C33091	AAAGAGGAAGTCATTGGCTCTGGATACCTCCGATCCTTTTTCATCACATT	G/A	ACGTTTGTCATTTGCACCAGTCAAGTACAATGGACTTATTTTAGTTTGAC	0.0229854	Yes	Solexa/Illumina sequencing (Hiremath et al. 2011)
1170	CKAM1170	Ca1C332	ATGAACTTGGGTTGTGCTACCGGACACCCTAGTTTTGTGATGTCATGCTC	G/A	TTCACCAACCAGGTTATTGCTCAACTTGAGTTGTGGAATGAGAGGAATTC	0.495109	Yes	Solexa/Illumina sequencing (Hiremath et al. 2011)
1171	CKAM1171	Ca1C33256	TAATGCTTGCAACCCTGGCTCATCCCATGTGGCATCTGGTACAAGCCGGT	T/G	ATTGCACGACTTAATATAAACTGTATATCAGTCACAGTTTAATGGATCAT	0.157244	Yes	Solexa/Illumina sequencing (Hiremath et al. 2011)
1172	CKAM1172	Ca1C33263	TGTGTACCTAGGTCTTTGTAATGTGTAGGCAGTTTGCAAGTTACTAGCAC	C/T	TGTTTTAATTAATGTTAGAACGGGACTTTCATGTACTGTAAATTCTGGTG	0.0425331	Yes	Solexa/Illumina sequencing (Hiremath et al. 2011)
1173	CKAM1173	Ca1C33296	AACTAGTATTTTTGTATCCTAGCTAATAAGGTTCTTTGTATCCTATGGGA	T/C	AGCAAAAACTCATACCAATTTGTTACTTGTGGATCTTGAATTTCCTTTGT	0.0823217	Yes	Solexa/Illumina sequencing (Hiremath et al. 2011)
1174	CKAM1174	Ca1C33338	ACTTTCACAAGCTTCCTCATAGCAACTCAACAAAGTAAATGTAATCTACA	A/T	GTTTGTCTCTCACCCATAAAGAAGAAGGAAAAATAAAATAGAGGAAGGGG	0.216639	Yes	Solexa/Illumina sequencing (Hiremath et al. 2011)
1175	CKAM1175	Ca1C33347	CGTCGTCTTGAACAGGGGTGTTAAAGGCTGGATTTGCGGTGCGAACTATG	A/G	AACCGTCGCTATAGACATGAAGAACGCCACGACATTCGTCCACTAAAAGT	0.5	Yes	Solexa/Illumina sequencing (Hiremath et al. 2011)
1176	CKAM1176	Ca1C3336	TAAAGTTATTCAAAAAGAGTCTTTGCAAAATCAGAACCACCAATTTCCAT	C/T	ACCAACATTCTGCTTAATCAACTTCCTCAATTTTGGGTCCAGCACCGCTT	0.101746	Yes	Solexa/Illumina sequencing (Hiremath et al. 2011)
1177	CKAM1177	Ca1C33426	AAATCCAAAGTGTATGGAACTGAAACAAAAAATGAGGTTCAAGAAGATCA	T/C	GAAAAAGGGTTTACTGTGAAGGACAATTTTGTTGAGAAACTAAGGCCTAG	0.0637604	Yes	Solexa/Illumina sequencing (Hiremath et al. 2011)
1178	CKAM1178	Ca1C33534	TGAAAATCATATGAAGGGTGACAGCAATCATAGGCAGTCCATACATATTA	T/C	ATCACCCCCTAACTATGACGAGGAGGAAATTTGGGGCGGTCGGTATACAT	0.0425331	Yes	Solexa/Illumina sequencing (Hiremath et al. 2011)
1179	CKAM1179	Ca1C33544	ACCTTTAGAGAAACAAAAATGTCACTCATTCTGGTTCACAACACTACATG	T/C	GTGTCCGTCTTACATCTGGACTTCTTCCTACGAATTAAATATGCTCTACC	0.128419	Yes	Solexa/Illumina sequencing (Hiremath et al. 2011)
1180	CKAM1180	Ca1C33817	GTTGGCTTGCTTTCTATAGTTTTGCAGTTGTTGACATTCAATGAATTCTT	G/A	AAGAAATGTGATGCTTAATATGCTTTAGATTCTTATTCCATGTTCGATGT	0.022469	Yes	Solexa/Illumina sequencing (Hiremath et al. 2011)
1181	CKAM1181	Ca1C33901	AAAAAGAGTCTAAACAACATCAGATTTCCGTTGAATCACGCCAACATCAA	G/A	GGAATCATTGATTCAAATCTCTACACATAACTACACAAAGATAAACGCCT	0.101746	Yes	Solexa/Illumina sequencing (Hiremath et al. 2011)
1182	CKAM1182	Ca1C33954	GTTCAAATATCTTCTTTGAGACATAACACATGTTTCAAAATTTGGCCAGG	T/A	TTAGCTAATTACGGCCCTCCAAAACCAAACTTGTAAACAAATTATTGACT	0	Yes	Solexa/Illumina sequencing (Hiremath et al. 2011)
1183	CKAM1183	Ca1C3398	CCCATCTTACTCGAACAGATTCAAATTGGCTATGGCATGTAAAACAATTT	A/T	TTTATTTTTTAACGAAAGCTTGTAAAACAATCTTAATAGTAAATTTTGGT	0.0222194	Yes	Solexa/Illumina sequencing (Hiremath et al. 2011)
1184	CKAM1184	Ca1C34017	AAACACACACACTAATCCCAATTTCAAAGGTACAAAGAAAGTGCAACAAC	C/G	AAACACACAAACACAAACACATGAATCATAATTAAAATAAAAATAAAAAT	0.0877263	Yes	Solexa/Illumina sequencing (Hiremath et al. 2011)
1185	CKAM1185	Ca1C34073	TTTAGTTAGATCATGAATAAAAAATACCTGTAATTTAGCTGGTTCAGAAT	G/T	CCACATTAACTAGCTGGATCCGAGATATGGAGCCTTTCAAGGGTAGAATC	0.101746	Yes	Solexa/Illumina sequencing (Hiremath et al. 2011)
1186	CKAM1186	Ca1C34114	AAGAAAATGGTAGAGGGTCTCTGAATGCCTAATAACCCATTACAGGTATG	T/C	ATAGCATGCCACTTACTCCCTGATATGTTAGTGTTGTTTACTTGTTTCTC	0.139207	Yes	Solexa/Illumina sequencing (Hiremath et al. 2011)
1187	CKAM1187	Ca1C34124	GTGTTGTATTCTGCGCTTCGTGCAGGATCTTCAACCACATTCTTATCACC	A/G	CCATCTTCACCTAAAGCAGGTGAAAGCAAGCCTCTTCTTGAAGAAATGGA	0.253508	Yes	Solexa/Illumina sequencing (Hiremath et al. 2011)
1188	CKAM1188	Ca1C34145	AAGAAGCACAAGGACAAGGCTGAAGATGTTACACCCGAAGTGGAGAAGTC	G/A	GAGAAGAAAAAGAAGAAGAAGGACAAAGATGCTGCTGAGATTAGTAACGG	0.0420858	Yes	Solexa/Illumina sequencing (Hiremath et al. 2011)
1189	CKAM1189	Ca1C34149	ATGGCTCCCCGCCAAAGGCAGAGAAAAAGACCAGCAGAGAAGAAACCAGT	A/T	GCAGAGAAAGCCCCTGCTGAGAAGAAACCCAAAGCAGAGAAGAAGATCTC	0.04299	Yes	Solexa/Illumina sequencing (Hiremath et al. 2011)
1190	CKAM1190	Ca1C34230	TCTCCATCTGTTAGAGAGGGCTCCAATCCCCCCTGGTGAAATTGTTGTAA	C/T	ATATTTTGAAACATTTATAAATAACTGTGGCGTGGTTTTTTAAAAAAAAA	0.32	Yes	Solexa/Illumina sequencing (Hiremath et al. 2011)
1191	CKAM1191	Ca1C34244	AAGACTATACCTCCAAATGACAAGGCCTGATGGAATTTAGGAATAACTAG	G/T	TACAGAATTATAAGTTTAACTCAACTCACTTAGAATACAGGAAGAGTAAT	0.0831758	Yes	Solexa/Illumina sequencing (Hiremath et al. 2011)
1192	CKAM1192	Ca1C34312	AGAGTTGGATCAGGTTTTCCAGTATTGCTGAAGTTGTATAATCGATCTAT	G/A	AATAAAGAGCAACGTGCTCTTCCAAATGTATGAGCACCTGAAAGTGCAAC	0.0814848	Yes	Solexa/Illumina sequencing (Hiremath et al. 2011)
1193	CKAM1193	Ca1C34315	GCATCGTTTTATTTTTCTCCTTTTGTCCTTTGAGCTTGTTGTTTATATGT	T/C	TTTTTAACTTTTCATCTTCGTTTATGCTCTTGTATAAAATATACCCAAAT	0.0840478	Yes	Solexa/Illumina sequencing (Hiremath et al. 2011)
1194	CKAM1194	Ca1C34472	AATTATTAAGTGCTTTTCTGCTCGGAATGAGACTTGAATAAAACTGGCTT	T/A	TATGAGGATTGTTATGTTCTTTTATGGCCTATTAAGCATGGATAATAAAT	0.0858477	Yes	Solexa/Illumina sequencing (Hiremath et al. 2011)
1195	CKAM1195	Ca1C34549	AGGATAAGTCATTTCGCGCCATTTTTTTTCTTCTTCTTTTCACACTCTTG	T/C	CCTGTGGGTGCTGAGTAGTAATGTGTGTGTGTTGGGGGGTGTGACTGTCC	0.173155	Yes	Solexa/Illumina sequencing (Hiremath et al. 2011)
1196	CKAM1196	Ca1C3457	AGAAAAAGAAACTGTTGTTGAATCTTCAGCTGAAGAAACCAAGCCATTGG	A/T	TGAAGCTGAGAAGGTAGAAGAAGTTGTGACAGTGAAAGACAAAGAAGAGG	0.101746	Yes	Solexa/Illumina sequencing (Hiremath et al. 2011)
1197	CKAM1197	Ca1C34590	CCGTGTCTTTTAAAGGGTTTCGAAATCGAGTGAATTTGGGATTGCTCTTG	G/A	TATTTTGGTCATTTTAGTAACTGAGACAGGAGTTCTCTTCTATCTACAGT	0.102788	Yes	Solexa/Illumina sequencing (Hiremath et al. 2011)
1198	CKAM1198	Ca1C34608	GTAGTTTGTGTTGTGCTGAATGAAACTGTAATGCATTTGTTCTCTTCTCG	A/T	TGAGAAGATACTTAAGTTAATGGTATTTATTTAATTTGGTTGTATGACAT	0.101746	Yes	Solexa/Illumina sequencing (Hiremath et al. 2011)
1199	CKAM1199	Ca1C34613	TCCTTCCGGTTTTATAAAAATACATTCATCTACTTGAGTAGAGAAACTCA	A/G	CTATTGATATAACTGATTCTCACAAGAAATTTTACTTAATAGTAAATTCC	0.0420858	Yes	Solexa/Illumina sequencing (Hiremath et al. 2011)
1200	CKAM1200	Ca1C3463	CGGCTGCTGTGTCCGTTCGAGTTGCGGGATTATTTCTCACCGTTCTCTCA	A/C	TTGCTGCTGCATTTTTCTGTTAGAGAAATGAGATCCTGGTTAGGACTATG	0.0416478	Yes	Solexa/Illumina sequencing (Hiremath et al. 2011)
1201	CKAM1201	Ca1C34643	TTCTGGTTTTCTGGAATGTGAGGGTTCTTGTGAACATGTTGAACCTCTTT	C/T	TTGTGCAGAAATAAGTTTGGTGCTTAAATGTCAGTTTTGTTTATTTAGTT	0.120708	Yes	Solexa/Illumina sequencing (Hiremath et al. 2011)
1202	CKAM1202	Ca1C3469	TACCCTTGTTGCAGTGTGTTTCGGTGAACACCGGATCGGTGGAGCACACA	A/C	TTAATACACACTCACCAGAGATTGAAATTATTTGCAATATATTGTTATCT	0.04299	Yes	Solexa/Illumina sequencing (Hiremath et al. 2011)
1203	CKAM1203	Ca1C34729	TGCAATAGTGATGAAGTGTCCAATCTCAATAAGATCTATGCAGAAAATCT	T/C	CTACGGTTGTTGCCGCTATCTGATTCTTCAATTTAACCAAAACTCGCCGG	0	Yes	Solexa/Illumina sequencing (Hiremath et al. 2011)
1204	CKAM1204	Ca1C34734	GAGAAGAAGTTTGAGGGGCGACAGGATAAAGCTGATAAGGAAAAAAAAGA	A/G	GGTGAAAGTGAAGATGAAGATGAAAATGCTGAGGATAAGGAGCCTGAAGA	0.197531	Yes	Solexa/Illumina sequencing (Hiremath et al. 2011)
1205	CKAM1205	Ca1C34751	GGTTTGATATATGATTCAGTTGAGAATGCAAAGAAGTATGAGCCCAAATA	C/T	CGGCTTATCAGGAATGGACTTGATACTAAGGTTGAAAAGTCAAGGAAGCA	0.120708	Yes	Solexa/Illumina sequencing (Hiremath et al. 2011)
1206	CKAM1206	Ca1C3480	ATTATTTAGCATTATTGAGGCATATTACATAAACTCAAATTGCAAACACA	C/G	TAATACTATATATTACAAATCACATGCTGGAAAAACCATGAAATTCCAAT	0.125742	Yes	Solexa/Illumina sequencing (Hiremath et al. 2011)
1207	CKAM1207	Ca1C34825	TCTATAAGTTGAGAGGACTATTGTATCTTTTGTGTGAGTCGTTTGTGTCT	A/G	TTTGTTTAACTTGCATGTGTTTCAACATTTATAAATGGTTTGCAGTTCAG	0.0644444	Yes	Solexa/Illumina sequencing (Hiremath et al. 2011)
1208	CKAM1208	Ca1C34929	CAGATCTCAATGAAAAAAAATAGGATTGATGGCGACACAAACCGTTGAGG	G/A	TAGTTCTAGATCTGGTCCAAGACGAACTGTTGTAGGAGATTTATTGAAAC	0	Yes	Solexa/Illumina sequencing (Hiremath et al. 2011)
1209	CKAM1209	Ca1C34965	CATGCACTGAGTTTTGGATTTGCATGATTAATCTTGTAATAATTTAAGTT	T/G	GAACATATGGTTTTAAACTTAATGACAATGCCTTTGTGACTTCAATCTGT	0.04299	Yes	Solexa/Illumina sequencing (Hiremath et al. 2011)
1210	CKAM1210	Ca1C34981	GTAGTGCTGCTTTGTGGCCAAGTTGTACGCTATACTAGATTCTCCTGTCA	G/T	ATTTGCTGCCATTCAGTCTAGTTGAAATTGAGGACTAAAATGCCGTTTCT	0.103852	Yes	Solexa/Illumina sequencing (Hiremath et al. 2011)
1211	CKAM1211	Ca1C35010	TTGAAGTCTGAAATAATTGCATCTCATATGAAAATGAGATATTGGGATTG	A/G	TACATTGACCATGTGCTAGAAAAGCACATAATACTATGAATTTAAACTAT	0	Yes	Solexa/Illumina sequencing (Hiremath et al. 2011)
1212	CKAM1212	Ca1C35018	TAAATTTTCCATAATCAGATATCACCCCTGTTTTTCAAATCCTGCATGGA	C/T	TCAGAACATATGGACAGCACCTTGTAGTCGTCTAATAGTAAAAGCATAAT	0.120708	Yes	Solexa/Illumina sequencing (Hiremath et al. 2011)
1213	CKAM1213	Ca1C35152	TTCTGAAGACATAACTACTAAACCTACAACATAACTACTAAACCTACAAG	G/A	ACTTGTGCATGTATTTTTGACTGTTCGTAGACAACTAATTGTCGATGTTG	0.120708	Yes	Solexa/Illumina sequencing (Hiremath et al. 2011)
1214	CKAM1214	Ca1C35220	TCTAATTAAGCTATGATTCGTGAATGGGATTTTGGTTCCATCAGGTCAGA	C/T	AGCAGAGTCTTGTGTTGTGTGAGTGTTGAGAATGTAGTACTATTGTTAAT	0	Yes	Solexa/Illumina sequencing (Hiremath et al. 2011)
1215	CKAM1215	Ca1C35223	GCCATGAGGAGAGCTGAGAAGGAGAGGCTGAAGGAAGGTGAAGCGGCTGA	T/C	GAGGAGCTTAAAAAATTGAAGAAAGAGGTCAAGAAGAAAGTAACTTCAAA	0	Yes	Solexa/Illumina sequencing (Hiremath et al. 2011)
1216	CKAM1216	Ca1C35241	CACAATTTCATATTATATATATATTTGTAAAGAGTACACTGTCATTGTCA	C/T	ATTCCCCACCTAGCTTTTTCACTAAATCCACTATTTACACCCCCAAAACT	0.0630907	Yes	Solexa/Illumina sequencing (Hiremath et al. 2011)
1217	CKAM1217	Ca1C35267	GAATATTCTAAAAAACACTGCTGTATACTCTTGTAAACCTTTAGAAGCAA	C/A	TACTAGCAGACCAAATGGTCCTACCCTCCCTTTTACGGCTGCACCCTTTT	0.121928	Yes	Solexa/Illumina sequencing (Hiremath et al. 2011)
1218	CKAM1218	Ca1C35274	TAACTTGATATGGATATAGTTCTCCAGAAAGAGCTCATCAAAAGTAAATT	A/G	GCGAGTGAATGGGAAAACTGTGTTTATACAACACATGAAGAGAGCGAAAA	0.101746	Yes	Solexa/Illumina sequencing (Hiremath et al. 2011)
1219	CKAM1219	Ca1C35284	AAACAAAAAACAAAACCATATAGAAACCACTTTGAGAAAGAAAAAAAAAA	T/A	ATATGGCACCTCAAGCAGAGTATGCTATTGCTAAGATTGGATATGAGATA	0	Yes	Solexa/Illumina sequencing (Hiremath et al. 2011)
1220	CKAM1220	Ca1C35294	CTTGTGTTGCGTCTTCGTGGTGGTATGCAAATCTTCGTGAAGACCCTCAC	T/G	GGTAAAACTATTACCCTTGAGGTGGAGAGTTCTGACACAATCGACAACGT	0.139207	Yes	Solexa/Illumina sequencing (Hiremath et al. 2011)
1221	CKAM1221	Ca1C35308	AATGTTTTGAACATGTTGAATCTCTCAACATTCATCGGATACCAATTGAA	G/C	TATAGAATAGATAGCAATTGTGATCTCAAGAATGCATTGCATTTGTCCTA	0.131211	Yes	Solexa/Illumina sequencing (Hiremath et al. 2011)
1222	CKAM1222	Ca1C3540	ATTTTGGGAGGGAAATTGAATGTTAATGATTGGGGGTTCTTAGGGATTTG	A/G	AAAATATTGTTGATGTGTTTGATATGAATATGTTTGCAGCAGCAATCTTG	0.103852	Yes	Solexa/Illumina sequencing (Hiremath et al. 2011)
1223	CKAM1223	Ca1C35414	AGTAGTATGACTGTAATGGTTTCATCTGTGATGGCTATGTACTAATAAAT	A/T	CATCTCAATGGAATGTGAGCAATGATTAAATAAATATTGCGTTGAGACCC	0.0416478	Yes	Solexa/Illumina sequencing (Hiremath et al. 2011)
1224	CKAM1224	Ca1C35462	CATGACTTCCACAGTGTACCCCCCACCTTCAACTGCACCTCTTCCTCCTG	C/T	TGGTTATCCTACCAATCAAGATAATCCAAATTACCCTCAAAATGTTGCAG	0.155727	Yes	Solexa/Illumina sequencing (Hiremath et al. 2011)
1225	CKAM1225	Ca1C35554	TTAATTATATATGCTCAATAGATCAGAGGTCTATATACTTAGACAGATGT	T/A	TGTTTTGATTTGTTTTGATTCCATAACTTATTATATCGTTTTGTGCTCTT	0.0217365	Yes	Solexa/Illumina sequencing (Hiremath et al. 2011)
1226	CKAM1226	Ca1C35570	TAGAACCTACAAACATGGATGGCTTCTTTTCTCACCCTTATATATATTCT	A/C	AAAAGCCTCCAAAATACACCTCCAGATTATTCAAAATAGAACATAAGAGT	0.0420858	Yes	Solexa/Illumina sequencing (Hiremath et al. 2011)
1227	CKAM1227	Ca1C35808	GGTTTTGCCTGCTGCTTTTGAATGATTGCTGGAAATAGCAGCCTCTTGTA	C/T	TGGCTTAGAAATTATTGGTTCTATATGGTTGCATGCCTAGAGACAACATG	0	Yes	Solexa/Illumina sequencing (Hiremath et al. 2011)
1228	CKAM1228	Ca1C35860	TTCAATTTCACAGTAAACAATCATGCTTGAAACAAAACAAAACAAAACGA	C/T	GAGCTTAAGTGATACCTCATTCTTGATGATCAAAGCAACAATTTGCATTC	0.0420858	Yes	Solexa/Illumina sequencing (Hiremath et al. 2011)
1229	CKAM1229	Ca1C35865	AAAACTGTACATTTGTAGCCTTCTAAGTTAATACATAGTATTCAAGCAAG	A/C	TGATGAGGTTCAGATGTTTATGATTATTGATGGTGATGAGTATAGAAGCC	0	Yes	Solexa/Illumina sequencing (Hiremath et al. 2011)
1230	CKAM1230	Ca1C35917	TTTACCTGCATATTCTTATATTTTCTTTTTATCCTTATTGTTTTGGGGAG	G/A	GACTGTCACACTTTATGCCACGTCCTCGTCGAAACCGGAATCGAAATCGA	0.0651433	Yes	Solexa/Illumina sequencing (Hiremath et al. 2011)
1231	CKAM1231	Ca1C35964	CTTCATCACCCCCCCATTTTGTCCCTTTTTAACAAATTTTCCTCACCCCC	G/A	CCCCCTTTTTATTTGAGCAAATATATATAATTTTGTAACAAGTTCCAACT	0.0823217	Yes	Solexa/Illumina sequencing (Hiremath et al. 2011)
1232	CKAM1232	Ca1C35981	TATTTTTTGAGTTACAAATTATTGACGAGAAGGGAATAGATGCAAAAATT	T/C	TTCTCACTGAAGCCGCAATGCTATTAAAGCAATTACAATAAGTTAAGGCT	0.120708	Yes	Solexa/Illumina sequencing (Hiremath et al. 2011)
1233	CKAM1233	Ca1C36	CAACAGCAATGCTATGGTAGTGATGATGGCATGTGGATGGAAAGTAAGGG	A/T	CAAATGCAGCCACAGGTCCATCACTACCAGGACGATTCTTGGTCTAATGA	0.140595	Yes	Solexa/Illumina sequencing (Hiremath et al. 2011)
1234	CKAM1234	Ca1C36129	CTCCATTATGGAGCTAACCCATCGGGAAACAAATTTTTTCTCTCTTTTTG	G/C	TGATAATGCATCGGAAAACATTTTGATAGTATGCACTGAAATGCATGGTT	0.0210502	Yes	Solexa/Illumina sequencing (Hiremath et al. 2011)
1235	CKAM1235	Ca1C36131	CGGAAACTCGGCTGCTAACTTTTGTTGATCACTTAATCTCTGATTGCTAC	T/C	ATCTGGCCTTGAAGTTTTCTTGGATGTTTTTAAATCCTCCGGGTCATCAC	0.062435	Yes	Solexa/Illumina sequencing (Hiremath et al. 2011)
1236	CKAM1236	Ca1C36164	CCATACAAGCTGAAATTTATTAATTACTATAACCAAATCAAAAAAATAAA	C/A	GAAACAATAAAAGAAGCGTGATTAGAAAGAAAGAAAAGAAAAATGACCAT	0.0849383	Yes	Solexa/Illumina sequencing (Hiremath et al. 2011)
1237	CKAM1237	Ca1C36193	ATTTGCAGTTTTCGAGGGATTATTACAAGGTAACAGGAACAAACGGATTT	C/T	AAGTCACACAGCATTGACACATTTAAAATGCACCTAGAAAGTTCATCTGG	0.140595	Yes	Solexa/Illumina sequencing (Hiremath et al. 2011)
1238	CKAM1238	Ca1C36222	ATGTAAGAACAGCTTTCTAAACGTAATTTACAAATGTAATTTACAAAGTA	T/G	CCATCCATCACGTACACGGAAAAAACACGAGGCAAAGGTAGGATCCAACA	0	Yes	Solexa/Illumina sequencing (Hiremath et al. 2011)
1239	CKAM1239	Ca1C36264	GCATGCAAGGTTTGTAGACTTTGTAAAGACAGAAATAAACATTTTATGTC	T/C	TTCAACTTCAAGGAGGGTGATGAACTGATGATGCATGAATGGAGATAGTT	0	Yes	Solexa/Illumina sequencing (Hiremath et al. 2011)
1240	CKAM1240	Ca1C36267	AATTGGGCATCTGTTCTGTTATGTGGCTTCGTTTTACGTGTATTTGTATT	T/C	CTGCATCCGTTAGTGTATAAACGTGCCTTTTTCTATGATAATTTAGTTAC	0.0840478	Yes	Solexa/Illumina sequencing (Hiremath et al. 2011)
1241	CKAM1241	Ca1C36358	GCACTATTTTTATTACTGATGAAAAAAATATATCAAAAAACAGAGAAGAA	G/A	GAGAGATACACGGAGAGGTTAGCAGATATTATAGTGGCAATAATAAAGGT	0.0831758	Yes	Solexa/Illumina sequencing (Hiremath et al. 2011)
1242	CKAM1242	Ca1C36396	CGTACTTACCAGTTACTACCTGATTAATCCTTTACCAAAAGGACAGTTTG	C/A	TGAAAAGGTGTTTGTTCTTCGGACACCATTTTAATTTAGTTATACACCAA	0.101746	Yes	Solexa/Illumina sequencing (Hiremath et al. 2011)
1243	CKAM1243	Ca1C36419	AGAGAGAGAGTAACAGAAAAGTGAGAGAAAAAGAAAGAAGAGAATGGCGG	T/G	GGCAGCAAGCACAAGCACGGTGTTAGTCCCTCCTCTTCCTCGGCTTCTCA	0	Yes	Solexa/Illumina sequencing (Hiremath et al. 2011)
1244	CKAM1244	Ca1C36494	GAGAAGTACAAATCTGAAGATGAAGAGCATAAGAAGAAGGTTGAGGCCAA	A/G	AATGCATTGGAAAACTATGCATACAACATGAGGAATACCATTAAGGATGA	0.0222194	Yes	Solexa/Illumina sequencing (Hiremath et al. 2011)
1245	CKAM1245	Ca1C3651	TGCTATTTTGCTGATTGTGCATTGCTTGTCAAAAAGCCCCCAAATATTGG	C/T	TGGCTGGAGCTACACTCAAGCAAATTTTTTATTGAATTAAAACATTTTTA	0.139207	Yes	Solexa/Illumina sequencing (Hiremath et al. 2011)
1246	CKAM1246	Ca1C36511	TACCCTAACTATTTTTTTCGTTGAATTTCATTAAATTGTATCTTAGAGAA	T/A	ATTGTAAATAGTGCGTTCAAGAACATCAAATACAGCTACTAAAACATTCA	0	Yes	Solexa/Illumina sequencing (Hiremath et al. 2011)
1247	CKAM1247	Ca1C36627	CCAATCCTCTCCTCCCATCTACACCCACACCTAACAATTTTCTATTTTTC	C/T	TTTTTCTACCGCGGATGACAAATTTTAAATAAATAAAATCTGAAGAAATA	0.0823217	Yes	Solexa/Illumina sequencing (Hiremath et al. 2011)
1248	CKAM1248	Ca1C36640	TCTCAATCCCAACATTTAAAATTCCGAAACAAAAGTTGTTGTCTGATTTC	A/G	AAAGTAAAATAAAAACAAAACCAAGTAACTAAAGAACCTCAGAACCCAAG	0.0831758	Yes	Solexa/Illumina sequencing (Hiremath et al. 2011)
1249	CKAM1249	Ca1C36699	TCTTGTGCACACACCATGAACAAATGACTAGACACATTAATAACCTTATA	A/T	CGTTGTTTTCATCCAACATATTCAAATAGTAACACATCCCAAACTTCATG	0.0858477	Yes	Solexa/Illumina sequencing (Hiremath et al. 2011)
1250	CKAM1250	Ca1C367	ACATTAAACACCAAAGACCTATAGAACTTTCAACATTAACAGACCGCTAC	G/T	CAACATTTACATACTTAAAACCCACCACGAAAACCCAATACAAGGGGGAG	0.121928	Yes	Solexa/Illumina sequencing (Hiremath et al. 2011)
1251	CKAM1251	Ca1C36704	TTGTAGTCCAGTAGCTAGTTGACCTTGGTGTCCCAAATCTTAACAGGAAG	A/G	AACTATTCTGTGTTATGTTCGTAAATGTTATATTCTTAGACTTTTGGCGT	0	Yes	Solexa/Illumina sequencing (Hiremath et al. 2011)
1252	CKAM1252	Ca1C36741	TCCCCAACCAATGTACAAGGAAGTGACCCCTATAGCATCCCTTGCAACTA	G/A	GAAACTATTGTCACGAGTATCCAGCAGAACAAAAGAGAATATACCATCCA	0.139207	Yes	Solexa/Illumina sequencing (Hiremath et al. 2011)
1253	CKAM1253	Ca1C36751	GAGAGGAAAAAAGAGTAGGGACACATAACTGATACTCATTAAGACCAGCA	A/G	CATTAATTAAGAGTAAAACTAGAAACATAACAAACAACTTGGAATCTTAA	0.0444215	Yes	Solexa/Illumina sequencing (Hiremath et al. 2011)
1254	CKAM1254	Ca1C36815	TTTTTTTAGAAAAAACACACCACAGTTATTTTATAAATGTTTCAAAATAT	G/A	TTACAACAATTTCACCAGGGGGGATTGGAGCCCTCTCTAACAGATGGAGA	0.35124	Yes	Solexa/Illumina sequencing (Hiremath et al. 2011)
1255	CKAM1255	Ca1C36824	AAGAAGAAAATGGAGGGTGGAGACGAAGGAGTAGAGATGGTAGTGGATTC	C/G	AAAGACATGCAGCAGCAGAGTAAAGCATTCGATAAACTCACTGACCGCGT	0.062435	Yes	Solexa/Illumina sequencing (Hiremath et al. 2011)
1256	CKAM1256	Ca1C36854	CATAAACATAAATGGTGCAAACAAATTGGTGGGTTCATGTAAAAAACCAT	C/A	TACTAGAGTGATATGGGATGGGACTCATTACACACAAGCAGCTAACAAGG	0.496444	Yes	Solexa/Illumina sequencing (Hiremath et al. 2011)
1257	CKAM1257	Ca1C36865	GATCAAGACCATTTTATATATTTGAATTTCCACATCTAATGCAAACTTTC	C/T	CTAGGGAGTTGAATATGTGGGTGAGTGTGATTTATGTTATCATATATACT	0.0823217	Yes	Solexa/Illumina sequencing (Hiremath et al. 2011)
1258	CKAM1258	Ca1C36913	TTTTTGGAAATTTCACCATTTCCTCTTTCTCAGAAGGGAGAGATCAAGCT	C/T	CCAACAATCTCTGACATGTTTGCCTAGCTTAATCACCAAAAGGAATAGAA	0.0630907	Yes	Solexa/Illumina sequencing (Hiremath et al. 2011)
1259	CKAM1259	Ca1C3694	ACAGGTACAGGAGCACAGGAAACAGTGAGAATTGTAGATCAATGTAGCAA	C/T	GGAGGGTTGGATTTGGATGTGGGAGTGTTTAACAGAATAGACACAGATGG	0.0630907	Yes	Solexa/Illumina sequencing (Hiremath et al. 2011)
1260	CKAM1260	Ca1C37019	CCAGTGACAATCTGTGGTAATTTAAGTTAAGTGCGTGAAAAGCAAAATAA	A/G	TATACGGTAGGCTTAAAGTTTTCCCTGAGGGGAAAGTCTACATACATCAT	0.0217365	Yes	Solexa/Illumina sequencing (Hiremath et al. 2011)
1261	CKAM1261	Ca1C3702	ACCATACTATCAAATCTACCAAAACATTGCTGCTTTTCGTTACAAAGAAC	A/C	AAAGGCCAATATGTCACACAACACATAAGTGTATATATATATAAAATGAA	0.139207	Yes	Solexa/Illumina sequencing (Hiremath et al. 2011)
1262	CKAM1262	Ca1C37078	TCTTTTTGCCTACATGATTGATTGAAGTAATTTTGACTTCGATACCAGAC	A/G	CCAACAGTAGTATTCGGAGAATGTACAGACTAACTTGCGATTGTTTTACT	0.312175	Yes	Solexa/Illumina sequencing (Hiremath et al. 2011)
1263	CKAM1263	Ca1C37130	GGCGGTCGGAGTCGTTACAAGCTATGTAAGATGTGGCGTTGAGATTTTGG	G/A	GTGGAAATGTAAATCTGAGAAAATGTTGGGTTAATTTTAGAAGGAGGAGA	0.04299	Yes	Solexa/Illumina sequencing (Hiremath et al. 2011)
1264	CKAM1264	Ca1C372	GAAAAAGAAAAGGATGAGAAAGTCAAGCCAAAGAAAGACGATGAAAAAAC	C/G	GATGAAGGAGAAAAGAAGAAGGATAAGAAAAAACACAAGGATGAAGATGT	0.0831758	Yes	Solexa/Illumina sequencing (Hiremath et al. 2011)
1265	CKAM1265	Ca1C37215	AGATAACAATATATTGCAAATAATTTCAATCTCTGGTGAGTGTGTATTAA	T/G	TGTGTGCTCCACCGATCCGGTGTTCACCGAAACACACTGCAACAAGGGTA	0.0439338	Yes	Solexa/Illumina sequencing (Hiremath et al. 2011)
1266	CKAM1266	Ca1C37229	TACTCTTGAAATGTAGTGATTGGAGGTCCTAATAAAGAAGCTATAACTAG	G/A	CACACATTCATGGTATGTGTCAGATAGTTATTGGTATAAGTCTTTTGTGG	0.0637604	Yes	Solexa/Illumina sequencing (Hiremath et al. 2011)
1267	CKAM1267	Ca1C37263	AAAGGAAGATCATAAAAAAATTGATCAAATTAAGCAGAACCGTTTGANCC	A/C	TGGACCAACTAAGCCCAGCCTCAATGACCTTTGGGATGATGAAATAATAA	0.174818	Yes	Solexa/Illumina sequencing (Hiremath et al. 2011)
1268	CKAM1268	Ca1C37296	AATAATACATGCTCGAGCAATGAAAATCTAAGTAGGGCAAGAAAACCAGA	C/T	GTTGGATATCGTAATCGCTAAAGTAAACTCAACTTCTTGTACCCTTAACT	0.0823217	Yes	Solexa/Illumina sequencing (Hiremath et al. 2011)
1269	CKAM1269	Ca1C37492	GGCCAAAGTAAGCAACTTAATACATTATACGTACTACATGATACCTTTTT	C/T	TTGGGTCTAAGTATTACATGATGCTTTAACAGAGATAGTTTCACGTATGA	0	Yes	Solexa/Illumina sequencing (Hiremath et al. 2011)
1270	CKAM1270	Ca1C37510	TTTCAATGTAATAAATCCATTTCGTATCTTGAGGGTTGTTAGTTTTTCAT	A/G	CACAAGAAAGTGAAAGGTTGTACTTGGATCAAATTTATGGTTATAGGCTT	0.0831758	Yes	Solexa/Illumina sequencing (Hiremath et al. 2011)
1271	CKAM1271	Ca1C37532	GAAAGAACGAGGACCCGTGATAATAATTTGTTGGGCAAGTTTGAATTGTC	G/T	GGTATTCCTCCTGCTCCAAGGGGTGTTCCTCAGATCACTGTTTGCTTTGA	0.0849383	Yes	Solexa/Illumina sequencing (Hiremath et al. 2011)
1272	CKAM1272	Ca1C37584	TAAATAAATAGTTTGTTGGGTCCTGCCAAATCAATTTGTGAAACGATTCC	A/G	AATGGTTTAGTTATGTAAAGCTCATATTTTCCACCGAAAAAAAAAAAAAA	0.062435	Yes	Solexa/Illumina sequencing (Hiremath et al. 2011)
1273	CKAM1273	Ca1C37804	TTTGCAGAATGCCGGATCGCATAATTAGCATACTGATTTCTAAATTTAGG	G/A	CATGTTTTCTTAAAACTTTTGGGCCATATAACGATATTATCATTTTTGAA	0.103852	Yes	Solexa/Illumina sequencing (Hiremath et al. 2011)
1274	CKAM1274	Ca1C37919	ATTTTAGCAACAAGTATTAATAAAGAAGATTCTTGCAATTACAAAAACAT	T/A	GAAATTGGAAGTGTTGGTATTAAATCAAAGAAAAAGGTAGAAGAATGTGT	0	Yes	Solexa/Illumina sequencing (Hiremath et al. 2011)
1275	CKAM1275	Ca1C37967	TTGACTAAATTTAAATTGAATTGGCCTTCTTCTTACAGCATTAGGATATT	T/G	AGGACACACAAGTACAATCACATCTACAAAAGCAGAACAATCGAGTAGTA	0.0823217	Yes	Solexa/Illumina sequencing (Hiremath et al. 2011)
1276	CKAM1276	Ca1C38011	TCCGGTGCCTTGTGAAAGTACAGATATCCACCAAAAATCTCATCAGATCC	T/A	TCACCAGAGATTACCCATTTGACACCAAGTGATTTAATCTTCCTTGACAT	0.103852	Yes	Solexa/Illumina sequencing (Hiremath et al. 2011)
1277	CKAM1277	Ca1C38043	AAATTGTCATATATCTCACCAAAAGATAACGCAAACTCGACATGATCATC	G/A	ATCAAGTACTCAAACAAGAACACAGCTGCAAGTAAAAAACACATGCCAGA	0.104938	Yes	Solexa/Illumina sequencing (Hiremath et al. 2011)
1278	CKAM1278	Ca1C38149	TTGTCAACTGATGATAAGAAGAAGATCGAAGATGCTATTGACCAGGCTAT	T/C	CAATGGCTTGATGGAAATCAGCTTGCAGAGGCTGATGAATTTGAGGACAA	0.101746	Yes	Solexa/Illumina sequencing (Hiremath et al. 2011)
1279	CKAM1279	Ca1C38209	ATCGCCCTTTATATGCTATTTCTTTCTTTCAGAGTTTGTACTTCTATGGG	G/T	CTAATAACAATTGCTGGTTTAAGTTAGACTTTTTGTGCTTTACCTAAGTT	0	Yes	Solexa/Illumina sequencing (Hiremath et al. 2011)
1280	CKAM1280	Ca1C38238	TTTGGGTTCCGAGGTTCTTTAGTTACTTGGTTTTGTTTTTATTTTACTTT	T/C	GAAATCAGACAACAACTTTTGTTTCGGAATTTTAAATGTTGGGATTGAGA	0.0823217	Yes	Solexa/Illumina sequencing (Hiremath et al. 2011)
1281	CKAM1281	Ca1C38254	ACAAAACAACACACCAGGTATAATAAAAGCACTTAATTGTAATTAGGATT	G/T	GCCAAACAATAACCCTCAAGTGCCTTGAAAAGACCATCACCCTTGGCTTT	0.062435	Yes	Solexa/Illumina sequencing (Hiremath et al. 2011)
1282	CKAM1282	Ca1C38286	TCTAGTACTTGGATATCATCTCCCACAATTTGTACACATCATAGTTCGGT	C/T	TCTCCTTTAAAAGCAGGGAGATGCAGCAAATTCACAGTATGTATCATACA	0.103852	Yes	Solexa/Illumina sequencing (Hiremath et al. 2011)
1283	CKAM1283	Ca1C38346	AAAAGTTCAAATATTATGTCTCTTAAGATTTGTCCTCAAGAGTTTTGACT	A/T	TGAATGGTGTTAATTATGAATGTGGAACTTATTTTGAAATTGAATTAATG	0.102788	Yes	Solexa/Illumina sequencing (Hiremath et al. 2011)
1284	CKAM1284	Ca1C38376	GTTTTTTAAATGCACAATATCTTAATTACTGCACAATTATTTTAAAAAAC	T/C	GGGAATTGATGCTTATGGTTATGAACAACGGTTTTGTTGTATGTTTATTT	0	Yes	Solexa/Illumina sequencing (Hiremath et al. 2011)
1285	CKAM1285	Ca1C38382	TTAGTTGCTATGGATATGTATTAAGGCAAAACATCATTTTAAAATACTTG	A/T	TGGCGTATCTTGGCAGAACATTTTAGCTTAGTTTGGAATTTTGAAATAGT	0.0420858	Yes	Solexa/Illumina sequencing (Hiremath et al. 2011)
1286	CKAM1286	Ca1C38484	GGGGAAGGATAGTGGATCTGGAAAGAGAGAGAAGAGGCTTAAAGGGGAAA	A/G	GATAATTGGAAACAGCAGTGGAAAAAGTGGGTCCAAATTTGGGGGTTCCA	0.102788	Yes	Solexa/Illumina sequencing (Hiremath et al. 2011)
1287	CKAM1287	Ca1C38490	CCTCTTCTTTGTCTTTCACTGTCACAACTTCTTCTACCTTCTCAGCTTCA	T/A	CCAATGGCTTGGTTTCTTCAGCTGAAGATTCAACAACAGTTTCTTTTTCT	0.101746	Yes	Solexa/Illumina sequencing (Hiremath et al. 2011)
1288	CKAM1288	Ca1C38522	TTCAATAAGATGAAGTTTTTTTGCTAAAACTTCATTTGTGATCATCATAA	C/G	TTAGCTCCCTTGGGTTTCTTAATAAGTGTGTTTTTGCTGTGTGTATGTAA	0.104938	Yes	Solexa/Illumina sequencing (Hiremath et al. 2011)
1289	CKAM1289	Ca1C38523	TGTAGAATTGTAGAAGTGCGGTTCATATCTATACTAGCGTCTTGGCATAT	C/G	CACATCAGATTTCCTTTAATTATTTAATTTAAAATAGAATTTACAATTTA	0.143457	Yes	Solexa/Illumina sequencing (Hiremath et al. 2011)
1290	CKAM1290	Ca1C38537	AAACATGCCTCGAAAGCAACTACATACAAAATAAATAACGAAAGTCGATC	C/G	ATTGAGTGATATTTATGAGGATCAGCTCAACATACGTAGCTGATGATAAA	0.155727	Yes	Solexa/Illumina sequencing (Hiremath et al. 2011)
1291	CKAM1291	Ca1C38617	TTTTTTTGCCAAAAACTGGCAATATACCTCGATCACTATATTAAAAAAAA	A/T	TTGTTTTACAAAAGCAAATTCTGGTTATGATTGCAATGACAATGCTGTCC	0	Yes	Solexa/Illumina sequencing (Hiremath et al. 2011)
1292	CKAM1292	Ca1C38625	GTGCAATTAGAGATGTGGAAAATGTGTTTGTAGTTTACTACTCTACTAAG	A/T	TTTAGTGTTATTTAGATATGAGTTGTTAGGGGAATTGATTAGAGTAATAC	0.165289	Yes	Solexa/Illumina sequencing (Hiremath et al. 2011)
1293	CKAM1293	Ca1C38670	GATTGTGGTTAGAAAAATACAAACTTAATAGTGTAGGCAGAAATTGAATG	T/C	GATTCTTTATTGCTAACACCTTTTGGCAAACACGATAACAGATTACAATA	0.49973	Yes	Solexa/Illumina sequencing (Hiremath et al. 2011)
1294	CKAM1294	Ca1C38697	GGAATGTTGGAAGGCTTATGTTTTAATTACTTTGGTTTTGTAATCCCATC	T/G	ATTACTGCATGGTTGTTATGAATGTACTTTTGTTTGATTTAATTTTCTCT	0	Yes	Solexa/Illumina sequencing (Hiremath et al. 2011)
1295	CKAM1295	Ca1C3873	AGGATCCTTTGGGTTTATGGCCTCGTCTACCTATCCAGTCACCATGTATT	G/C	GTAGGAACATGATTGGGTGTTTGAGATATAGTAGGACTTGTTTGGTTTCC	0.0416478	Yes	Solexa/Illumina sequencing (Hiremath et al. 2011)
1296	CKAM1296	Ca1C38760	AAAATGAATATACTGATATACAATCATGGCCATTGATTCATTCTGTACTT	G/C	CACAACCAAATATTTTACAACTTTTATACACAGTCATCAGGAGACTTTCG	0	Yes	Solexa/Illumina sequencing (Hiremath et al. 2011)
1297	CKAM1297	Ca1C38764	GTGATTACGACATTGCATTATCCATGAATTGTAAACACCAACCTTCTGTC	T/A	ATATGAACCTCCTCCTCCTTTTGCAATTTATGGAGAGAGGTACAGTGTAT	0.0637604	Yes	Solexa/Illumina sequencing (Hiremath et al. 2011)
1298	CKAM1298	Ca1C38847	CCAAAAGAAAATGGAAAAGTAATTATTGTTGAAGCAGTGATTGAAGAAGG	A/G	GAAAAAACAAGAACAAGTATAAAGATGTTGGGTTAATGTTAGACATGGTG	0	Yes	Solexa/Illumina sequencing (Hiremath et al. 2011)
1299	CKAM1299	Ca1C38855	ACGAAGAAGAAGAAAAAGAAGAAAATGGGAACGACGGTGGCGGGTCTAGC	T/C	CCGGGATTATCACGGAAGCTGAAGAAAGTTCTAGAATCAAGGATCGATAC	0.0823217	Yes	Solexa/Illumina sequencing (Hiremath et al. 2011)
1300	CKAM1300	Ca1C38866	CATATGCATATATGTATGATAATATATGTATGATTTTGTTGTACTCTATC	C/T	CCGAAATGAAATATACAAAAAAAGAAACTGAAAAGTTGATGTATCTGATC	0	Yes	Solexa/Illumina sequencing (Hiremath et al. 2011)
1301	CKAM1301	Ca1C390	AGCTGGTGTCCTTGCTTAAAAACATCGCTGCGTCTCATTTTAATTCTATG	C/T	TAAATGTATGTTTCTTAGTGTTTGGAAAATAAAACAGTTGCAGAGTGTTT	0.140595	Yes	Solexa/Illumina sequencing (Hiremath et al. 2011)
1302	CKAM1302	Ca1C39042	CAATCTATTCATGTAATGTGTTTAGGTTGAGGAAAGTATCTAGGCTGTCT	C/T	GAAACATTCCCGATGTTTATCTTTTCCGTCTATTGCCAGATTTTGCTATG	0.100724	Yes	Solexa/Illumina sequencing (Hiremath et al. 2011)
1303	CKAM1303	Ca1C3908	TCGCAGAAAAAAGAGAGAAACATCAAAATCACAGCCATGTCTGGAAGAGG	A/T	AAAGGAGGAAAGGGTCTTGGAAAGGGAGGAGCTAAACGTCACCGTAAAGT	0.0637604	Yes	Solexa/Illumina sequencing (Hiremath et al. 2011)
1304	CKAM1304	Ca1C39094	TACAAAGCTGAGCATTTAAGATGTAGCTGCAGCCCTTGTGTTTTACTGTT	C/T	TGTATGTATACATTTACTCCATTTTTCAGTGCAAAGGATGAAATTTATCA	0.0644444	Yes	Solexa/Illumina sequencing (Hiremath et al. 2011)
1305	CKAM1305	Ca1C39128	TATTAGTCTTCACAAGAACAGCACCCCTCGACAACAAATGGTGTAACTAT	C/A	CATCACACTCTGTATATTTCACCTAATTCCCATCTGAATAAGAAACAAGT	0	Yes	Solexa/Illumina sequencing (Hiremath et al. 2011)
1306	CKAM1306	Ca1C39190	CTTTCTTTCATAACAGGATAATAACATGAATAAACAATTTCTTTTACTGC	T/A	TCTCTACTGGTCTACTTGTACCCCTGCGTCATATGTGTCTCCAGCCTTCC	0	Yes	Solexa/Illumina sequencing (Hiremath et al. 2011)
1307	CKAM1307	Ca1C39200	CAACAAAAGGTTCTAAATTTAGATCCAGTGTTTAAGTTCCTATCCATAGA	C/T	CAACAGGAAACTAGGTAATATTCTTCAACAAGCAACAAGCACTGGCCATC	0.139207	Yes	Solexa/Illumina sequencing (Hiremath et al. 2011)
1308	CKAM1308	Ca1C39220	ACCCTCCACCTCCTTGCCTCACCCTTCTAAGTTTGTCTTGTTTATGCTTT	C/T	TTTGTGTAGTTTTTTTCCTGTTTCCTTATGAGCAACATGGTATATATTGA	0.103852	Yes	Solexa/Illumina sequencing (Hiremath et al. 2011)
1309	CKAM1309	Ca1C39227	GTAATAGTACATGTCAAAATGGTATGTGCAATTGACAGTTGATTTCAGAA	A/G	GATCCATAGACATGAGTAGATTGTATATGAGTATGGTTTTCATTATGATT	0.140595	Yes	Solexa/Illumina sequencing (Hiremath et al. 2011)
1310	CKAM1310	Ca1C39231	ATTATTTTTGATTGTTGTTGAATATATGTGTGAGATATTCCTAAAACATT	G/T	GTGTATTATGTAATGTATAAACGTTTTTAATTGACATGATAAAGTTGTTG	0.0425331	Yes	Solexa/Illumina sequencing (Hiremath et al. 2011)
1311	CKAM1311	Ca1C39280	CAGCTCGCAGCTGGACACAGAAGTATGCCATGGGATGATGATCATGCATT	C/T	GTCCTAGCTGTTCAATGCAAGCAGCAATGTCATAATTTATGTAAAAGAGC	0.121928	Yes	Solexa/Illumina sequencing (Hiremath et al. 2011)
1312	CKAM1312	Ca1C39292	TTTTTTTTTTTTTTTCCACGGTTTAATGAAACTCGATTAAATTTCAATTT	C/G	AACCAATGGACATAATCACTCCTCACATGAGGATAAGTTCCTCTCTGCAT	0.0806648	Yes	Solexa/Illumina sequencing (Hiremath et al. 2011)
1313	CKAM1313	Ca1C39392	AGAAAAGAAAGAAACCCGGTCAAGAAAGAGAGAAAAAGGGAGAAAGGAAA	G/A	AAAAAAAGTGAAAGAATACATTCTTTACTTGAGAAGAGGTAACAGCTAAA	0	Yes	Solexa/Illumina sequencing (Hiremath et al. 2011)
1314	CKAM1314	Ca1C3949	AAAGAAACTGCAGTGTGGATTGATGCGATGCTGTGGATCTAGGATTGCCT	A/T	TTAATACTCCCATTCAAAGACTCGCCATTTATTAAGGTGAAGATGACCTC	0.0219753	Yes	Solexa/Illumina sequencing (Hiremath et al. 2011)
1315	CKAM1315	Ca1C395	AACAAAATGCAGCAATTCTGTTTGGCTTGGAAAATAAGTGATACAAATGC	C/A	GCTTTCCATACACCATAAGGAATTTAAAGCCTTCTACCCCTTCTACCACT	0	Yes	Solexa/Illumina sequencing (Hiremath et al. 2011)
1316	CKAM1316	Ca1C39501	CACAATCTTGTATGATAGGCCAGCTTCAAACTTTGTCACGTTTCATCTAA	G/A	CATTTATTTCCATTGCTTTGATACTTCGATACTCTACACAACGTACATGA	0.300172	Yes	Solexa/Illumina sequencing (Hiremath et al. 2011)
1317	CKAM1317	Ca1C39503	AATTTTTGGTGCTAAATGGACCCTGTTAAGACCGAGTAAATATAGGCTAT	A/C	CTTCAACTCAATGTGTAACCTTAATTTCCATTGTGCTGTTTTTGGAATGC	0.499095	Yes	Solexa/Illumina sequencing (Hiremath et al. 2011)
1318	CKAM1318	Ca1C39574	ACTTTAGCATCGCTTTCTTTTTAAGAATGCAATGTCAGATGCCTTGGTTC	T/C	GAGATGGTTGTTGGATTGGAATATTTTGTTACCGGCCATCTATGTTTTGG	0	Yes	Solexa/Illumina sequencing (Hiremath et al. 2011)
1319	CKAM1319	Ca1C39592	TGCTCATGCCAAATGGATCGGATCGCGTAACGTCTCATCCACTCCAAGAA	T/C	TGCAGCCCACAAAAACAATTGAAGATCCAGAGATCAATGCCTGGCTAGCC	0.0849383	Yes	Solexa/Illumina sequencing (Hiremath et al. 2011)
1320	CKAM1320	Ca1C39627	AATCCACATAATGGGTGATAAAATCACAAAGACAACTCAACGTCAAAGGA	G/C	CAAGGCAACAAATATGTCTGCAAAAACAAAACTCGGCTCAGGATAGTAGT	0.0222194	Yes	Solexa/Illumina sequencing (Hiremath et al. 2011)
1321	CKAM1321	Ca1C39659	TGTTAATTAAATATACGGCACTCAATTCTTTCAAAATAACAACAATCTTT	C/T	TTTTTCTTTCCTTTTTCCCCATTGATCAACTAATTATCATCAAGAGTCAT	0	Yes	Solexa/Illumina sequencing (Hiremath et al. 2011)
1322	CKAM1322	Ca1C39688	AAGATTTGCAACTGAAATAGTGTGTATCAACTTAGCTTGCCACGCAATTC	A/C	CCTTCACAAATACAATTTTGTTTTTANAAATAAAAATTAATACCGAATTT	0	Yes	Solexa/Illumina sequencing (Hiremath et al. 2011)
1323	CKAM1323	Ca1C397	TTCTTGAGCCCAGATCCTCCAAAAGATCCCTTCTGTTGTGCCTTAGCTTT	T/C	AACTCCTTTAGAGCCTTCTCCTCATCCTTTTTCTTCTGGATGTTAGCCAT	0.04299	Yes	Solexa/Illumina sequencing (Hiremath et al. 2011)
1324	CKAM1324	Ca1C39936	AATAAAAACAAGTACACGAAGTTTTCATGTGTTTTGAGGTGGGGATTGGC	G/T	ATGTAGATCAAAAAGAATATTCACTGCCACAAGGCAGGGTCAAATTAGCT	0.0651433	Yes	Solexa/Illumina sequencing (Hiremath et al. 2011)
1325	CKAM1325	Ca1C3995	ACTTCACAAATTTATTTGCTCGTAAGCTTGAAGGAAAGTCTTACATCGAT	C/G	TCATGAGAATATAGAGCATCTCAATTGAATTATGGGGAATAAATTAAAGC	0.121928	Yes	Solexa/Illumina sequencing (Hiremath et al. 2011)
1326	CKAM1326	Ca1C40026	GACAATATGGTGTTGCAGAAAAAGTTACAAAAAAGGCTGAAGAGTAAATG	T/C	CCATCCCAAAAGAGTAACAACAAAAACAAAATTAAGTGAAGAAAAAGATA	0	Yes	Solexa/Illumina sequencing (Hiremath et al. 2011)
1327	CKAM1327	Ca1C40049	AACGAACACATTCGTTTTTCTAAATAAGGATCGATAATCAAAGAGTTGGG	G/A	CGATCCTTGGTCATTCGCATCACAAGACTAAGATGAAAAAATTTACAGCA	0.0630907	Yes	Solexa/Illumina sequencing (Hiremath et al. 2011)
1328	CKAM1328	Ca1C40124	TTTGACTTTGAATGTCTAGCTCATTAAGTTAGAAACTTGATTGGTGCTAA	A/G	TGTTAAAGTCCAGCAATTTTCTATTCCAATTGAACCTAAGAGATTTGAGA	0.236233	Yes	Solexa/Illumina sequencing (Hiremath et al. 2011)
1329	CKAM1329	Ca1C40219	AAGAAGAGAAAGAAAGGTGTTAAAGGGAAGAAAGGAGGGGATTCTAGTGA	A/G	TTGGGAAGTGTGAAATCATTGAAGGATTCTGCTAAGCGGAAGAAGAAATT	0.120708	Yes	Solexa/Illumina sequencing (Hiremath et al. 2011)
1330	CKAM1330	Ca1C40272	AGCTTGCCTTTCCACCTTAGGTCAAAAGCTTTCATTCTTTTCGCCTTTTT	A/T	AAAATGTTATGGTTCATAATAAAGATATCCTTGTAAAACCAGACCCAAAT	0.101746	Yes	Solexa/Illumina sequencing (Hiremath et al. 2011)
1331	CKAM1331	Ca1C4028	CATGTTGTCTCTAGGCATGCAACCATATAGAACCAATAATTTCTAAGCCA	G/A	TACAAGAGGCTGCTATTTCCAGCAATCATTCAAAAGCAGCAGGCAAAACC	0	Yes	Solexa/Illumina sequencing (Hiremath et al. 2011)
1332	CKAM1332	Ca1C40301	GCTTTCAAACAAGCTACCCCAAAAGCCACCTAAAAGTCCATACTCAACCC	T/A	CTAAACAATCAACCTACACAAAATGGGTAAAGAAGGATGGATATATAGGA	0	Yes	Solexa/Illumina sequencing (Hiremath et al. 2011)
1333	CKAM1333	Ca1C40320	ATGGGAGGGTCAACCATGTTGCCTTGTGTGAAGGCACTACGAACATGGAA	T/A	AACAGTAAAGTCGAACATTATGTCTTTCTAACTAAAAGATGCGTTTAAGA	0.0823217	Yes	Solexa/Illumina sequencing (Hiremath et al. 2011)
1334	CKAM1334	Ca1C40325	TTTTGTGCCTCGAAAGCAACTACATACAAAATAAATAACGAAAGTCGATC	C/G	ATTGAGTGATATTTATGAGGATCAGCTCAACATACGTAGCTGATGATAAA	0.15879	Yes	Solexa/Illumina sequencing (Hiremath et al. 2011)
1335	CKAM1335	Ca1C40363	TTTATCGCCTGAGGATGAGCCCGCGTTGGATTAGCTAGTTGGTGGGGTAA	A/T	GGCCTACCAAGGCGACGATCCGTAGCTGGTCTGAGAGGATGATCAGCCAC	0	Yes	Solexa/Illumina sequencing (Hiremath et al. 2011)
1336	CKAM1336	Ca1C40411	TAGAGTTCCACTACTGTAAATTCATCCTTTGTAGTCCTATTTAAAAAATC	A/C	CCCATTAGAACATTGCACAACAAAAATAACAGATGCAGCAAGTATTTCTT	0	Yes	Solexa/Illumina sequencing (Hiremath et al. 2011)
1337	CKAM1337	Ca1C40414	GAAGTTCCACTCCATATCCATAGTCAAATACAAACCAAAGTATCACAACT	G/C	ACAAGTAAATAGAATGAGTAGATGCAGTAAAGTTTAACAGAACAGTTCTA	0.472958	Yes	Solexa/Illumina sequencing (Hiremath et al. 2011)
1338	CKAM1338	Ca1C40446	GTGACACCAAATCACCATGTTGCTTCTATTGTGGCTGCTGCATTTTATGC	A/T	ATTTGGAACCTCTTTTCAGGATTTGTCGTCCCGAGACCTAGCATTCCAAT	0.101746	Yes	Solexa/Illumina sequencing (Hiremath et al. 2011)
1339	CKAM1339	Ca1C40474	CTTAAAAAAATAGAGATATTTTAAAAAGTTGAGTCTGGGAAAGGGTGAAG	C/A	GGAAAGTGAGAGGAAAAGGAGGAAGAAAAGAAATGGCGGAAACAAAAGAA	0.0823217	Yes	Solexa/Illumina sequencing (Hiremath et al. 2011)
1340	CKAM1340	Ca1C405	GAGACCTTAAAAGATGTGATTGATCGTCCCCATCCAGAAATAACAAACAA	C/G	TGGTTGAACTCTTCTAGTGTTTTTTCTGTTTGGGACTCACCTCCAAACAA	0.103852	Yes	Solexa/Illumina sequencing (Hiremath et al. 2011)
1341	CKAM1341	Ca1C40507	ATCGGTTGATGTTGACTTGACTCGATCGGAGGGAAAGCCGTGATGGTTTT	C/G	GCTTTTGTTATTGTAAATTGTTATTGTAAATTGTAATTAACTGATCAGTG	0.224766	Yes	Solexa/Illumina sequencing (Hiremath et al. 2011)
1342	CKAM1342	Ca1C40562	TTTTCCATTATTTCATCCACTACCTTTTTGAAGTTAATATCTCTTTCCCT	A/T	ATTTCTTTTTCTCTTTGATAATTAATCATCCCAATTATCTTCCCATCCAT	0.119511	Yes	Solexa/Illumina sequencing (Hiremath et al. 2011)
1343	CKAM1343	Ca1C40597	TGTCATCATTTTCCTCTTTTTCTCCTGCCACGTCATCATTTTCCTCTTTT	C/T	CTCCTGCCACGTCATCAATTCCAACATCAACAACACCACGCTCACGTTGT	0.15879	Yes	Solexa/Illumina sequencing (Hiremath et al. 2011)
1344	CKAM1344	Ca1C40614	GGAGCCACCGCTGGCATTCTAGGCGGGGAGGCCGAACTTCAATTCCGGTG	G/A	TAGATGACACAAATCAAGGTGTTATGTGATGATTTTATGAAATGTATATA	0.10718	Yes	Solexa/Illumina sequencing (Hiremath et al. 2011)
1345	CKAM1345	Ca1C4064	TGCACCAGCAATCTGTGGGGTCATGTTGAGGTTCATCTGGAGGCCGTGTG	A/G	GCGATGCAATTTCTATTTTTGTTAAGAACCTTTGATTAAGCAAGAAAGAT	0.0831758	Yes	Solexa/Illumina sequencing (Hiremath et al. 2011)
1346	CKAM1346	Ca1C40685	GGATCTTTCTGTCCAAAAAAGGATTGTAGCATCTTTACCGATGGTTAGTT	T/G	TGAAATTTGAGTATATGTTAATTATGAACAATTGAATGGTTATATCTCAT	0.103852	Yes	Solexa/Illumina sequencing (Hiremath et al. 2011)
1347	CKAM1347	Ca1C4077	ATTCGAATGTGTTGTCTGTCCTGATAAAATAACTGATTGCAGGGAATTTT	C/T	AAATAAAAACTCTTTCAATTTGTATGTGACTCATGCAGTGATGAAAGACT	0.101746	Yes	Solexa/Illumina sequencing (Hiremath et al. 2011)
1348	CKAM1348	Ca1C40879	GAATCATGTAAACTCTTGTATTCCCACTTTTATATTCTTCCTTGTTTGTG	G/A	GTTCAAGAATGTTTGGTAATAGATAAATGGAGTGAAAGAAATCGTTTGGT	0.0823217	Yes	Solexa/Illumina sequencing (Hiremath et al. 2011)
1349	CKAM1349	Ca1C40910	GTGCTGAGGCTTCTTTCTTTAGCAATTCGGGAAAATGTGTGACTTAATCG	T/A	TTACAGAATAATCTTTTTTTTCTACACAACAATGCCCGCATGAGCGCGCA	0.13651	Yes	Solexa/Illumina sequencing (Hiremath et al. 2011)
1350	CKAM1350	Ca1C40921	GGTGTGAATGGTGCTTCTGACATCCTGATTGTATAACAAAGTCGAAAAGT	G/A	TAGAAATGAAACCCTAAATTCTTCTTTCCCCGCAACTCCACTAGCTCCGC	0.0814848	Yes	Solexa/Illumina sequencing (Hiremath et al. 2011)
1351	CKAM1351	Ca1C40939	TGTAATTTTTCTATCCCTTGCTCTGTAATTTCTCTTGCCGTGGATGCAAT	C/T	TCACATGCTCAAATAAAATCTGGTACTTGACGAGCATTTCAAATTTAATT	0.0823217	Yes	Solexa/Illumina sequencing (Hiremath et al. 2011)
1352	CKAM1352	Ca1C410	TCTGAAGCTGCTGATAACATGGAAGATAACCAATTGGAGTCACTGCCTAT	G/A	GTTCCAGAAAATAAAGTTAAGGATGATTTATCTACTGATGCCAAAGTTGA	0	Yes	Solexa/Illumina sequencing (Hiremath et al. 2011)
1353	CKAM1353	Ca1C41106	AGGAGAGAAGAACGCTTTGCTCAAGGTCCCGGTGAGAAGCCTGCCCCAGC	T/A	CCAGCTGTAGCTGCAACCCAACCAGCCCAAGCACCAAAGAAGTCCAAGAA	0.104938	Yes	Solexa/Illumina sequencing (Hiremath et al. 2011)
1354	CKAM1354	Ca1C41121	ACTTGTTTATATATATATGGTTGGGCACAGCTTGTAATTTATTGTTAATT	A/G	TATCCACGAAACATGAAATTATACATTGATTTGGATCGGTATAATTTACT	0.0831758	Yes	Solexa/Illumina sequencing (Hiremath et al. 2011)
1355	CKAM1355	Ca1C41125	AAACATATGTACATATTTTCCACCACATAAAAGGGTACATGGAATTTCAA	C/T	ATAAAAAATCGGGTTCCATGCCTTCTCAGCTCACTTACATCAATATGCCG	0.0823217	Yes	Solexa/Illumina sequencing (Hiremath et al. 2011)
1356	CKAM1356	Ca1C41138	CACCATATGGGGGATAAACAGCATATCAATTACAGTTTGAGATGAAAGTC	G/A	GGTGTGTAATTTGATAGATTAGTGACAGTTACACACTTAATAAAGGGTGA	0.24049	Yes	Solexa/Illumina sequencing (Hiremath et al. 2011)
1357	CKAM1357	Ca1C41155	ATGGTTCTTGATCATCTTTGCATTTGAGATGCTCACAATCTGAATTTCAG	A/G	CACCAAGAAAAAAGAAAGAAATAAATAAAAGTTTGCATCACCATGTCAGA	0	Yes	Solexa/Illumina sequencing (Hiremath et al. 2011)
1358	CKAM1358	Ca1C41243	CATTACATTTTTTTTTCACACAAAAACTTGCAGCAATGATTTGCTAATCC	G/C	AGTTTACCAGAAACATTGCTGATAATGAAGCACAAACTTTTAAGTATCTG	0	Yes	Solexa/Illumina sequencing (Hiremath et al. 2011)
1359	CKAM1359	Ca1C41271	ATTTAGTTGGTGGAACTTGTGCGGGCTTGTTTTGATTGTTTCAATTTCCT	T/C	TTTCATATATGTAGTCTGACCCTTAAAAATATATCTTGATGGATAGATTA	0.190131	Yes	Solexa/Illumina sequencing (Hiremath et al. 2011)
1360	CKAM1360	Ca1C41295	TAATCTTTGTCTCAAATTTTTCTCTTTCATAACAACAAAGAAAAAAAGGG	T/C	AAAAAAAGGAGAGAATTTTGAGAACAATGGAGGCATTGAAGATGAATGTT	0.0823217	Yes	Solexa/Illumina sequencing (Hiremath et al. 2011)
1361	CKAM1361	Ca1C4133	AATAGACACAATATCTCTCTCATCTGACCTACAAAACTTGCAAGAACCCA	C/T	ACCTACAGAGTTTTAACTCTCTTGTCACACTCAAATAGCAAAATTTAATG	0.0658574	Yes	Solexa/Illumina sequencing (Hiremath et al. 2011)
1362	CKAM1362	Ca1C41417	CCAAGAACAACCATGCAATGCGCCTATCATAGTCACAGCATGCTAATATG	A/G	TTTGACTTTGATAGCAAATAATAAAACAGTACGATGGTTTTTAATATGGT	0.124444	Yes	Solexa/Illumina sequencing (Hiremath et al. 2011)
1363	CKAM1363	Ca1C41425	GGTGGTGGTGATGGTGGTTCTCGCTACTCACGTGGCGGTGAAGGTGGTGG	A/T	AACTGGAGGGACTAGATTTAAGTTCTTCTTGTTGGGGTTTATGATTAAGA	0.0416478	Yes	Solexa/Illumina sequencing (Hiremath et al. 2011)
1364	CKAM1364	Ca1C41468	GAAATAATTACCATGTAATATTACAGGAAATCATATGCAAAGTTTAGCCA	T/C	GGGACAATGATGGCACCAAATTAAGTTGAAATTTTAGTGGTTTTGTTTAT	0.0858477	Yes	Solexa/Illumina sequencing (Hiremath et al. 2011)
1365	CKAM1365	Ca1C41475	CTGTTAGCGACATGTAAAACACACGACATAGCGAAGACATACTCAGCATA	A/C	TGGTGGCTGTTGAGACTATGCTGGATCGCTTTGTGAATAATGTGCTGATA	0.121928	Yes	Solexa/Illumina sequencing (Hiremath et al. 2011)
1366	CKAM1366	Ca1C41495	TTATAACTGCATATATTGTGTAGTTATAAATCTCACCTTTCTTTCACGTT	T/A	ACATTTTTTTTTACTTTATTGTGCTTTAAGACTCTCAACGTATGGGAAGA	0	Yes	Solexa/Illumina sequencing (Hiremath et al. 2011)
1367	CKAM1367	Ca1C41501	TAGTTACAGTTACAATTACTAGTTGGAATAATGTACTCGCGAATAGGCGT	T/C	TACCATAGACAACATATTATTGAACAACTCCAAGTTGGATTCTTTAGAAG	0.0840478	Yes	Solexa/Illumina sequencing (Hiremath et al. 2011)
1368	CKAM1368	Ca1C41594	AACAGTCTTGAACGGGTTTCCCTCAAAGCAAGCCTGGATAACATCTTCAA	T/C	ACGGTCATTGCATCGATGAGCTTTGGGTTCAGGATGATTCTCTCCAGTTA	0.101746	Yes	Solexa/Illumina sequencing (Hiremath et al. 2011)
1369	CKAM1369	Ca1C41633	GGATATGGTGGAGGCGGTGGATATGGTGGTGGACGTCGTGAAGGTGGATA	T/C	AACAGAGGTGGCGGTGGAGGATATGGTGGTGGAGGTGGATATGGCGGAGG	0.0425331	Yes	Solexa/Illumina sequencing (Hiremath et al. 2011)
1370	CKAM1370	Ca1C41642	AGCTGAAGTAAAACTTGAACATTTTGTCTGATAATATGTGTGATTGTTTA	G/C	AAATATGGGGCGAAAAGTAGCACTCAGTTTACTGGCATCTACTAAAAAAA	0.46281	Yes	Solexa/Illumina sequencing (Hiremath et al. 2011)
1371	CKAM1371	Ca1C41653	CGTGTAAACGACAATAGTTTACGACCGTTCTTAAGATGTGGGGCTTCTTT	C/A	GCAGCATGAGTCAAGGCTTTCTTTAAGTAATTAATTAATCATGTACACTA	0	Yes	Solexa/Illumina sequencing (Hiremath et al. 2011)
1372	CKAM1372	Ca1C41710	ATAACTGCATGCATTGCACGGTGGATATGAAGAAGTAGACCATTATCGCG	A/G	CAATAGTGAGACAAGCTAGTATTTGCAGTGAAGCCCCCTGTTAAGTAGTC	0	Yes	Solexa/Illumina sequencing (Hiremath et al. 2011)
1373	CKAM1373	Ca1C41772	TTAGCAAAACACACCAACAAACAACACAATTATTATATCTAAGAGAAACT	G/A	CACACATCAACCCTTCAAAATGCTAAATTACATCATCCTATTCTTATTTC	0.0434568	Yes	Solexa/Illumina sequencing (Hiremath et al. 2011)
1374	CKAM1374	Ca1C41836	TAATAGAATGTAGATTTAAACTTTTGTGCTAAACACAGCACAAGCATTGA	C/G	AACAAGCATCATACAGAAACAACTCATAATTTTTTGTCCAACATAAATGC	0.0831758	Yes	Solexa/Illumina sequencing (Hiremath et al. 2011)
1375	CKAM1375	Ca1C41886	ACACACACACACAAATCCCAATTTCAAAGGTACAAAGAAAGTGCAACAAC	C/G	AAACACACAAACACAAACACATGAATCATAATTAAAATAAAAATAAAATA	0.0644444	Yes	Solexa/Illumina sequencing (Hiremath et al. 2011)
1376	CKAM1376	Ca1C41945	TGTTTTGAGTTCTTGTTATGAATGTATAGTTGAGTATATTACCTTTTGAG	A/T	ATAATGCATACACTATTTATTGTGGGCAAAATTGGAAAGAATAATAATTG	0.04299	Yes	Solexa/Illumina sequencing (Hiremath et al. 2011)
1377	CKAM1377	Ca1C41953	TGTTTACATGTTTTGTGCCTTCAAAATGCATATACAAGACTTTAAATTAC	C/A	CATCGCTAAAGTCACTTGAATATCAATAAATTACGAGTGCAAATAATTAA	0.0651433	Yes	Solexa/Illumina sequencing (Hiremath et al. 2011)
1378	CKAM1378	Ca1C41963	CACGTGTTCAAAGCCGATCTTCCAGGTGTGAAGAAGGAAGAAGTGAAAGT	C/T	GAGATCGAAGAGGATCGCGTCTTGAAAATAAGCGGAGAGAGGAAAATTGA	0.13651	Yes	Solexa/Illumina sequencing (Hiremath et al. 2011)
1379	CKAM1379	Ca1C41967	AGTTATGAGCATATCACAAGCCCCAAAAGGCTAGTTGCTTGTTATTTTTA	T/C	TTTTGTTCATTTTTTTTCCCCACCTAACACAAAAACTCAAAACATAAAAA	0.0849383	Yes	Solexa/Illumina sequencing (Hiremath et al. 2011)
1380	CKAM1380	Ca1C41980	CATTTATTAATTAATGGGTTTGCATATTCCTCAGGGAAGAGGGATTTTGT	A/G	ACATATATTTATTGGTTTGGGAAAATTAGTGGTAGTAATGTGGAAGAAAG	0.04299	Yes	Solexa/Illumina sequencing (Hiremath et al. 2011)
1381	CKAM1381	Ca1C42061	CGGTTCTCTAGTTTGTTTGCAGTGGCTGCAACTAAACATATTGAATCTGG	T/C	ACCGAAATCTGTAACTTTAGCCTTTTATGCACTTTTTGTTTTACTGTGTT	0	Yes	Solexa/Illumina sequencing (Hiremath et al. 2011)
1382	CKAM1382	Ca1C42094	CACAAGAGTCACCATCGCAAGAGTTACGATGACGAGTAAACAAAACAAAA	A/G	TGGTTGCTGCGTGAATGGAAGTCATCCCATAGTTACCTACTAAATAAAGG	0.101746	Yes	Solexa/Illumina sequencing (Hiremath et al. 2011)
1383	CKAM1383	Ca1C42217	CAACATCGACAATTAGTTGTCTACGAACAGTCAAAAATACATGCACAAGT	C/T	CTTGTAGGTTTAGTAGTTATGTTGTAGGTTTAGTAGTTATGTCTTCAGAA	0.120708	Yes	Solexa/Illumina sequencing (Hiremath et al. 2011)
1384	CKAM1384	Ca1C4229	AGAAACGGCATTTTAGTCCTCAATTTCAACTAGACTGAATGGCAGCAAAT	C/A	TGACAGGAGAATCTAGTATAGCGTACAACTTGGCCACAAAGCAGCACTAC	0.104938	Yes	Solexa/Illumina sequencing (Hiremath et al. 2011)
1385	CKAM1385	Ca1C42306	CTCTTGTCATACTCATCTTCTTCATCCTCCTCCTCTTCCTCCACCTCTTC	T/C	TCCACTTCTTCTTCTTCTTCTTCGCCTTCCCAGCCAAAACCTTTGACGGG	0.123174	Yes	Solexa/Illumina sequencing (Hiremath et al. 2011)
1386	CKAM1386	Ca1C42318	AAAAAAAAAAGAAGTAAAAATGTTACCAGCTTGTTCAACAACTGCTAATC	C/T	ACGAACTACATTCTCTCACCTCAACTATCGCAGAGATCCTTCATCTTCTC	0.146436	Yes	Solexa/Illumina sequencing (Hiremath et al. 2011)
1387	CKAM1387	Ca1C42329	TCTTTTTGCCTACATGATTGATTGAAGTAATTTTGACTTCGATACCAGAC	A/G	CCAACAGTAGTATTCGGAGAATGTACAGACTAACTTGCGTTTGTTTTACA	0.312175	Yes	Solexa/Illumina sequencing (Hiremath et al. 2011)
1388	CKAM1388	Ca1C42344	TTTATAAAAGACAGCTTGCCTCTCAGGGAACAACAATGGTGAAGGTGATA	C/A	ATATATTAATTGCCTCCAGATAATTATTGCTGGTGTACAATGACCAGATA	0.121928	Yes	Solexa/Illumina sequencing (Hiremath et al. 2011)
1389	CKAM1389	Ca1C42345	GACATTTCTTCAACTACACCACAATATGTAACTCAAATCAAACAAAGAAC	A/T	CCACTTGTACCAATCAAACTAACCATTGATCTTGGCGGTGGCTACTTATG	0	Yes	Solexa/Illumina sequencing (Hiremath et al. 2011)
1390	CKAM1390	Ca1C42396	CCCTTTAAGTAGCTATCGTTGAGCAGCTGATAATGGTTTAGATGTTGAAT	T/A	CCTGTTTCATGGGAGTGATATGCTTCACTTAATTTCATGTTATAAAATGA	0.0644444	Yes	Solexa/Illumina sequencing (Hiremath et al. 2011)
1391	CKAM1391	Ca1C4240	TCTGGCGAGTTGAATTCTCCGGTGCAACAATATTGTGGTTGATTGAAAGC	T/C	AGACATGCACTCTTGCAAGCAACAACATTACCATCAGGTCCTTTCATTTG	0.062435	Yes	Solexa/Illumina sequencing (Hiremath et al. 2011)
1392	CKAM1392	Ca1C4244	GGTGAGACCCTTCATATAGGAGGGGATAAGAAAGAAGGTGAACACAAAGG	A/G	GAGAGCCATGTTGAACAACAACATGGGTATGGTGGAGAGCACAAAGGAGA	0.119511	Yes	Solexa/Illumina sequencing (Hiremath et al. 2011)
1393	CKAM1393	Ca1C42463	CGTCTGAGTACGGTGGCTCCGGTACCAGATCTGCAATTATTAGTACTAAT	C/T	TGAGAGACGCTAGTTGATCCGTGTAATTTGAAGTTCAATAAAACGAATCG	0.102788	Yes	Solexa/Illumina sequencing (Hiremath et al. 2011)
1394	CKAM1394	Ca1C42477	GGTAAACAGGGTGAGGGTTGAGGATACTTGTGAGCAGGGGGTGGTGGAGA	A/G	TGGTAAACTGGGTGTGGATGAGGGTAGGTGTGAACTGGTGGTGGAGGTGA	0.0425331	Yes	Solexa/Illumina sequencing (Hiremath et al. 2011)
1395	CKAM1395	Ca1C42520	CAAATTCGGTATTAATTTTTATTTATAAAAACAAATTGTATTTGTGAAGG	T/G	GAATTGCGTGGCAAGCTAAGTTGATACACACTATTTCAGTTGCAAATCTT	0	Yes	Solexa/Illumina sequencing (Hiremath et al. 2011)
1396	CKAM1396	Ca1C42529	CATCAGTTGGCATAGGAACTCCTAGAAAAGACTTCAATCTAGCCATTGAT	C/T	TAGCTGGTGAAAATCTTTGGTATGATTGTGACACTCACTACAATTCATCA	0.0849383	Yes	Solexa/Illumina sequencing (Hiremath et al. 2011)
1397	CKAM1397	Ca1C42588	AAACTATTTCTAATTTTGTTGAGACATGTGGTGGTTTTTTATATCGCCTG	T/G	TTTTTTGTTTACTTTAAGACTGTCGGAAAAGGAAATACTCATTTTGGTCT	0.151344	Yes	Solexa/Illumina sequencing (Hiremath et al. 2011)
1398	CKAM1398	Ca1C4260	CAGAGTGAAAGCAACAACAATAACCAGTTGGTAGTTCAGAATTCTGGAAG	T/C	TTAAGCTTCAGTAGTCACTTGTCTAAGGAAGATGAAGAGATGTCAAAATC	0.0611634	Yes	Solexa/Illumina sequencing (Hiremath et al. 2011)
1399	CKAM1399	Ca1C42601	TTCTATTGTAGTCCAATATATCCATCAAAACAATCCTTACGTCTTATTGT	C/T	ACATTGGTTTCATTCTCTAGCCATCTCAATGCTGGAACTAGATTTGATTC	0.106047	Yes	Solexa/Illumina sequencing (Hiremath et al. 2011)
1400	CKAM1400	Ca1C42652	AAACAAGGACATAAATGTGAAAGAAACAGAAAGCAAAAGTAAGGAAATTG	A/G	AGGAGGAAGTGTAGATCTGTGAGTTGGGGGAAGGAAAGAAGGGAGGTGTA	0.0877263	Yes	Solexa/Illumina sequencing (Hiremath et al. 2011)
1401	CKAM1401	Ca1C42748	CATGTACTTATGGAGATAATTTCTAAACATCCAATGTTTGGAATCACAAT	C/G	AATCTGATAAAACTAGTAGTGCTGTGATCTTGTTGAAGCTCCAAAGTTTA	0.0849383	Yes	Solexa/Illumina sequencing (Hiremath et al. 2011)
1402	CKAM1402	Ca1C429	CTGAGTTTGCAGCTTAAGAATCAAGCCGCGAAAGGGAAGCTGGTGAAGAT	C/A	AAGGCTTCGTATAAACTATCTGAAGCCGCGAAGCCGAAGAAGGAAGTTAC	0.101746	Yes	Solexa/Illumina sequencing (Hiremath et al. 2011)
1403	CKAM1403	Ca1C42962	AAAGCAAAGAAAAAAACACAACAACAACAACAACATTTGAAGCAGCTAAC	T/A	AACGAAGTCAAAACAACTTTGAAATGGTTTTACTGTGACAAAACAAAATA	0.15879	Yes	Solexa/Illumina sequencing (Hiremath et al. 2011)
1404	CKAM1404	Ca1C43003	AGTTATGAGCATATCACAAGCCCCAAAAGGCTAGTTGCTTGTTATTTTTA	T/C	TTTTGTTCATTTTTTTCCCCACCTAACACAAAAACTCAAAACATAAAAAG	0.119511	Yes	Solexa/Illumina sequencing (Hiremath et al. 2011)
1405	CKAM1405	Ca1C43008	GAACTCAAAATGAGAGTAGGTAACTATTAAAACAGGGCAAAACCATCATA	C/A	TTTGAACATCTTCTCAATGCACTAAACTCAATGCTTTATGATTAACCAAA	0.0416478	Yes	Solexa/Illumina sequencing (Hiremath et al. 2011)
1406	CKAM1406	Ca1C43105	ATATAACTAGTGCTATTTCTTTTGCTGTATACCGAGATGAGAAGAGAGGA	G/T	AGGGTTTTCAATAATTTAATTTCCTATTTATTGTGTTTTCACATAAAAAA	0	Yes	Solexa/Illumina sequencing (Hiremath et al. 2011)
1407	CKAM1407	Ca1C43111	TGTATGGTTGTCACTGCACCGTACTTAAATATTCTATTTGAATTTGATAT	T/C	GAAATTCCCAGTTATTCAATTTTATTAATCATTTCAATTAACTAAACATT	0.0840478	Yes	Solexa/Illumina sequencing (Hiremath et al. 2011)
1408	CKAM1408	Ca1C43200	TTTATGTGATAGAATGGAGGGTGTAGATATAAAAAAAACTAGGCACAATT	G/A	AAAATTGTGTATGTGAAATATAATGTATGTATTGTGTGAGGGTAAAGACG	0.127066	Yes	Solexa/Illumina sequencing (Hiremath et al. 2011)
1409	CKAM1409	Ca1C43406	AAAGGTCAATCAAGGAGAAATTGATCTTCAACAAAGTAACAGATGACCCT	A/T	GTCCCTACACTCATTTATCACTAAAATTTTCAAGTTTACAAATGTCATAC	0.0215028	Yes	Solexa/Illumina sequencing (Hiremath et al. 2011)
1410	CKAM1410	Ca1C43418	ATCATGTTCTTTCCTAAAGACACAACATTATACATAAAATGTGTTCATTA	G/T	GTTCTGGATTCAAAAGACTCATCAAAACACATTCAAAGAGCCTTGATGAT	0.0637604	Yes	Solexa/Illumina sequencing (Hiremath et al. 2011)
1411	CKAM1411	Ca1C43500	CCTTCACTAGAGCCAATGGCTTATCAAATTCCATTGGCATAGTACTTCTG	A/T	TGGTCTACCCCGTCTGGGCACTCATCGTCATAATTCTTTAGGCACCAGTG	0.0617927	Yes	Solexa/Illumina sequencing (Hiremath et al. 2011)
1412	CKAM1412	Ca1C43505	TGCAAACGTACATCTCAATGCTTGCAACCCTTCAGCAACACAAAAGTGAA	T/A	CTTGATCCCATATTTTTGCACAAGGGTCAGAATCAATAGGGGCAATAATT	0.102788	Yes	Solexa/Illumina sequencing (Hiremath et al. 2011)
1413	CKAM1413	Ca1C43515	GGGGGGAATCTCAGTTAATTCTTCGCAGTTTATCTTCTTCGTTGGGTTTT	C/G	GTCTGAACTTCTCTTCCGTTTTCAACAACCATGAGGGCTAAGTGGAAGAA	0.193762	Yes	Solexa/Illumina sequencing (Hiremath et al. 2011)
1414	CKAM1414	Ca1C43517	ATGTTTGAGGTAGGACAAACGCGAAAAAACATAAAATCAAAAAGCGAGAG	A/G	GAACCCGATTCCACTCTCTTACTAAGAAGTATCTTTCAAAACAAGAACAA	0.139207	Yes	Solexa/Illumina sequencing (Hiremath et al. 2011)
1415	CKAM1415	Ca1C43534	TATCATATCACATAAATTAAAAAAGATAACACATGAGGGATAAAATTAAA	T/A	AAAAACAAAAAACTAAAGGGTAAAAGGAAGGGATAGAAATACAGGCTTTA	0	Yes	Solexa/Illumina sequencing (Hiremath et al. 2011)
1416	CKAM1416	Ca1C43568	ACAGAGGGTAAAAAAAAAAACTAATAACCATCACATCCTTAATCCTACTA	G/C	TTCTTGGGTGCAAGCTTAGACTTAATTTTCTGAACCTCCTTGGTACCAAT	0	Yes	Solexa/Illumina sequencing (Hiremath et al. 2011)
1417	CKAM1417	Ca1C43601	TTCCCAATATTTTCGGTTTAATATTTATTATATAAGAACACGGCTTGAAA	G/A	TGTGTATGTTGGATACTATAGCCAAACTAATGATGCTAATAGATTCTGTT	0.120708	Yes	Solexa/Illumina sequencing (Hiremath et al. 2011)
1418	CKAM1418	Ca1C43698	TCTTTCAAACAACTATAAAGTCAGTTATGTTCGGAGACAAGCTAATCGTG	T/C	TGTTCACTCTCTTGCGAGGGTGTCGCCTTCTTTTGCTAGTCCCCAAGTTT	0.0611634	Yes	Solexa/Illumina sequencing (Hiremath et al. 2011)
1419	CKAM1419	Ca1C43724	GAATCTGAAGAAGAGAAGAAAAGCAAGAGGGAGAGAACAATAGATGATGA	A/G	GAAAAGAAGAACCGGAAGAGGGAAAAGAAAGAGAAAAGGAAGCATTCCAA	0.0823217	Yes	Solexa/Illumina sequencing (Hiremath et al. 2011)
1420	CKAM1420	Ca1C43760	TGCTTAGTTAACACATTTACTATAACAGCACACCACTTCCAAAACATGGA	T/C	CAAAGCAGCACCAATTGTTTCTTGTGCCTACTGTGATCTCAATGAAAAAG	0.0831758	Yes	Solexa/Illumina sequencing (Hiremath et al. 2011)
1421	CKAM1421	Ca1C43773	AAGCTTTTGTTAATTAAACAGCCTATACCCTATGTTGAATTATGAGCCTT	G/A	TTTTGGTTCTAGTGCAATTGTGCATGTATTGTGTTAATTCTAAAATCTAT	0.101746	Yes	Solexa/Illumina sequencing (Hiremath et al. 2011)
1422	CKAM1422	Ca1C4378	AGGCATAACATTAGGCCAAACAAGAAACAGAACATGTCCACTCGACGTAA	T/C	TCGCAACCCCGACGCTATCGGTAGCCCAGTCTTCTTCTCCGCATCAGGTC	0.106047	Yes	Solexa/Illumina sequencing (Hiremath et al. 2011)
1423	CKAM1423	Ca1C43810	ATTGGAATCTCATGGTTCTTCCAGCATGTGATTTGTAATATATAGTATTA	G/C	TGTGTTTGCAATTTGAGTTTATGTAATATGCCTCAATAATGCTAAATAAT	0.114952	Yes	Solexa/Illumina sequencing (Hiremath et al. 2011)
1424	CKAM1424	Ca1C43815	TTAATCTCCTCCACAAGTCTCCTCTGCACATTCGGATACTTCACCAAATT	T/C	GCCATAATCCACTGCAAAGCTGTCGAAGTAGTATCTGTACCGGCGTTCAA	0.157244	Yes	Solexa/Illumina sequencing (Hiremath et al. 2011)
1425	CKAM1425	Ca1C43846	CTGCTGCTGCTGATATCCTTCAGAATTTGAGTGTTGAAGGGAGTGCAGAT	A/G	CTGAAAAGAAAGATGAAGAGAAGAAGTCTGAGGACAACACTAAGGAGCAA	0.102788	Yes	Solexa/Illumina sequencing (Hiremath et al. 2011)
1426	CKAM1426	Ca1C43982	TCAAGAAAGGCAGTTGCTACCAGAATGGTAGGGAAGAGCTTACAAGCTGG	A/G	GATGCTGTGTTTGAGAGGGTGTTCAATGCTGTCTATTCGGCTTTGCGTGG	0.173155	Yes	Solexa/Illumina sequencing (Hiremath et al. 2011)
1427	CKAM1427	Ca1C43985	TTTTACCAGTAAGATTATAAGATGTCACGATACCACTCAGTGTGTCAGCT	T/C	TAAAATTGTTCACAACTGTAATGAAAAGTTCTCAGTCCAACAAAAGCATC	0.102788	Yes	Solexa/Illumina sequencing (Hiremath et al. 2011)
1428	CKAM1428	Ca1C44000	ATGCTCAAGGATGATGAAGGGAAGGAGTACCAAAAGGGAGGGTGTGGAGG	C/G	TTTGGTAAAGGAAACTTCTCAGAGCTTTTCAAATCCATTGAAGAATATGA	0.102788	Yes	Solexa/Illumina sequencing (Hiremath et al. 2011)
1429	CKAM1429	Ca1C44049	TCTCAAAAAACACCCCTATTCGGAACTTGCATCAAAACAACATGGAGTTA	G/A	GAACACAAGTTACTAATAATTAGTGTTTGATGTGTGATGCAATTGAGGGA	0.0425331	Yes	Solexa/Illumina sequencing (Hiremath et al. 2011)
1430	CKAM1430	Ca1C441	ACTGGTGTTAGAAATTAAATGCTATTGCTAATCTCAGTTCAAGCTTGTTA	C/T	CAAGTTATTACAATTTAAATCCCGTAAGTATTCTTCAACAGTTTTAATTT	0.140595	Yes	Solexa/Illumina sequencing (Hiremath et al. 2011)
1431	CKAM1431	Ca1C4410	AACTACAATAACAAAATATTTAGTTTATATATAGATTGCTGCCTTTTAGT	T/C	AGGCCTTGGTTTCCTCTACTTTGGTGTTTTTTTTATATGGTGTTTGTTAG	0.102788	Yes	Solexa/Illumina sequencing (Hiremath et al. 2011)
1432	CKAM1432	Ca1C44125	TAGGTTGAACCAAATAAATTGCCGTAGTGGTGTCCTTATGGAGCTACATA	G/T	TAACAATACTTCACTTCAACTTTAGTGGGCATATGTTTACGTTCCACTTA	0.100724	Yes	Solexa/Illumina sequencing (Hiremath et al. 2011)
1433	CKAM1433	Ca1C44131	GTGAGACTTTCATAATTATAAGAACTTGAGATTAAGAACAACAAGAGAGA	G/A	AGAAAAGGAGAGATTTTGAACAACAACATGGGGTACTGGAAATCTAAGGT	0.0814848	Yes	Solexa/Illumina sequencing (Hiremath et al. 2011)
1434	CKAM1434	Ca1C44194	GTTAGGAATTATTTGCAATTTAAGTTGAACAAACAAAGTTTGTGAGTTCT	T/C	AGTGCCAATCTAGGCCAGTACAAGAGTGCATAAATTTTGAATACCATTGC	0.206655	Yes	Solexa/Illumina sequencing (Hiremath et al. 2011)
1435	CKAM1435	Ca1C44230	GTTTCTTAAATTTGATATGATTCCTTTAAATAAAAGTACCATAAAACCGG	G/C	ATTTATGTTTTAAACAGAGTATAGCATTCATGTCAATGTATACTGGAATG	0.0823217	Yes	Solexa/Illumina sequencing (Hiremath et al. 2011)
1436	CKAM1436	Ca1C44253	TGTATGATACATACTGTGAATTTGCTGCATCTCCCTGCTTTTAAAGGAGA	G/A	ACCGAACTATGATGTGTACAAATTGTGGGAGATGATATCCAAGTACTAGA	0.103852	Yes	Solexa/Illumina sequencing (Hiremath et al. 2011)
1437	CKAM1437	Ca1C44277	TTCATTCTACCCGTTCATTCCAGGTAAGCAGTTGTATAAATTCATTGAGC	A/G	GAACTATAACAAAAAAGGATTTGACATGACAAGCTAACATCCCAAAGCAT	0.0840478	Yes	Solexa/Illumina sequencing (Hiremath et al. 2011)
1438	CKAM1438	Ca1C44286	TTATTTGAAGATGGTGATGGCGCAAATACATTCCGTGCTTTTAACCCAAC	G/T	CAAGCGGAAGAAACTTATTCAATGGTCACCGCTAACCGCTTTTGGTCCCA	0	Yes	Solexa/Illumina sequencing (Hiremath et al. 2011)
1439	CKAM1439	Ca1C44293	CATAGAACCGCAGCCGGGCCTGATTCGTGTTGTGATATATTGAGCCAAGT	G/A	ATATGAACAAGAAGTATACAAGTTTTTGACAGTAAAAATCCATGAACATA	0.429183	Yes	Solexa/Illumina sequencing (Hiremath et al. 2011)
1440	CKAM1440	Ca1C4433	TACTCTTGAAATGTAGTGATTGGAGGTCCTAATAAAGAAGCTATAACTAG	G/A	CACACATTCATGGTATGTGTCAGATAGTTATTGGTATAAGTCTTTGTGGG	0.0637604	Yes	Solexa/Illumina sequencing (Hiremath et al. 2011)
1441	CKAM1441	Ca1C44348	TATATTTTGAACGAGAAGTGTACATAGGTTTTGGTTCCATCCATAACATA	C/T	TACTAACATCAAAGCTTGCAATGGTTATGTGAATAGAAAGTCTAGTCAAA	0.0630907	Yes	Solexa/Illumina sequencing (Hiremath et al. 2011)
1442	CKAM1442	Ca1C44371	GACCAAAGAACTAGCTTCAACTGCCAGTTTGTTGTTCCATTTAAGCAAAA	G/A	ATATTTTTGTGTTTTCTTATTGTTCAACCATTTGGTTATGGACTATGGTC	0.157244	Yes	Solexa/Illumina sequencing (Hiremath et al. 2011)
1443	CKAM1443	Ca1C4438	ACGGCGCCATCAAGCGTCCGCCGTGTTCTCATGAGCGCACCTCTCTCATC	T/C	GACCTCCGATCCAAATACAATGTCCGCTCCATGCCAGTCAGGAAGGACGA	0.472612	Yes	Solexa/Illumina sequencing (Hiremath et al. 2011)
1444	CKAM1444	Ca1C44384	CCAGATGAACTTTCTAGGTGCATTTTAAATGTGTCAATGCTGTGTGACTT	G/A	AAATCCGTTTGTTCCTGTTACCTTGTAATAATCCCTCGAAAACTGCAAAT	0.15879	Yes	Solexa/Illumina sequencing (Hiremath et al. 2011)
1445	CKAM1445	Ca1C44421	CACTATTACTAGGGGTTAAGCAAAGCTATAGTTGGCTACTATTAGTTCAC	T/A	TTGAAAATCGTAAACTGTCTGAATATCCAAATGCTAAGTTAATGAAGACA	0.103852	Yes	Solexa/Illumina sequencing (Hiremath et al. 2011)
1446	CKAM1446	Ca1C44541	TTAACAAAACACACCAACAAACAACACAATTATTATATCTAAGAGAAACT	G/A	CACACATCAACCCTTCAAAATGCTAAATTACATCATCCTATTCTTATTTC	0.0637604	Yes	Solexa/Illumina sequencing (Hiremath et al. 2011)
1447	CKAM1447	Ca1C44546	CGACTATTTAACATACAAATGGTGGGTTACATAACAGCATGCACAGGGCT	G/T	CTCGTGAAGGACAATAGCCCAGTATATCTCTCAAGGGGATGGAAATTTTC	0.121928	Yes	Solexa/Illumina sequencing (Hiremath et al. 2011)
1448	CKAM1448	Ca1C44564	ATTCGTCTATTTTTCTTTGGCCATTAATTTTGATATCCTCTATTTATTTA	C/T	ATTTAGAGATTGGTGTTTTCTGCTGTAATATGGTGTCATAGTCAGTGAAG	0.15879	Yes	Solexa/Illumina sequencing (Hiremath et al. 2011)
1449	CKAM1449	Ca1C44565	TGGGTACAATCTTGTAAGTCCATGTACGTGCATATGTATGTATGTTTATC	C/T	CACTTCTTTTTTGCTATTTTAGAAAGTTAAATCCATTATAATAAGAGAGA	0.0840478	Yes	Solexa/Illumina sequencing (Hiremath et al. 2011)
1450	CKAM1450	Ca1C44613	GACAGTGTTGCTATTTATGTTAATGATTTTCAATATGGAGTTTACTCCCC	A/G	CCTTCTTATTTTCCGTGGAATTGTTTTGTGTATGTTACAATTCAGTTTTG	0.106047	Yes	Solexa/Illumina sequencing (Hiremath et al. 2011)
1451	CKAM1451	Ca1C44704	GTATTTGTATTCCTTCCTCATGTGAAAAGCTTTTCTAGGCAAAGGAAACA	A/G	CATTTGTTGTAACTATCTAGAAATGAATTGTTATATGTAACAACACAAAC	0.102788	Yes	Solexa/Illumina sequencing (Hiremath et al. 2011)
1452	CKAM1452	Ca1C44756	CAAACCGAGCTAGATTTTCTTATGGTTATGAATTTTGCCTTATTTGAAGG	A/G	AAATATAATGGAAGCACAATTACTATATTGGGAAGAAATGTTGCTAACAA	0.0644444	Yes	Solexa/Illumina sequencing (Hiremath et al. 2011)
1453	CKAM1453	Ca1C44938	TTTGGTTGGTTAATCCGATCAGTTCATAGATGGTCCGCAAGTATGATGGT	T/C	TTAATGATGATCTTGCACGTATTTCGCGTGTATCTAACAGGTGGTTTTAA	0	Yes	Solexa/Illumina sequencing (Hiremath et al. 2011)
1454	CKAM1454	Ca1C44950	TAATCAGAATGAAAACGGTTATTTTGTTGGTGTTGTTAATGGGAATGAGA	A/G	AGAGAAAGAGAAAGAGAAAGAAAGAGAGATAGAACAACAAGAGCAAGAAG	0.0611634	Yes	Solexa/Illumina sequencing (Hiremath et al. 2011)
1455	CKAM1455	Ca1C44962	CTGCTTGTTTCCTCTCGCTTCTTTTCCCTGCGTAAGTCTCTATCCACATA	C/T	CTGTCCCTACTCCTATCGTTTTCCCTATCCCTATGCCGGGACTCCCTACT	0.125742	Yes	Solexa/Illumina sequencing (Hiremath et al. 2011)
1456	CKAM1456	Ca1C45021	TCAATGTAGATTTATCTATGCTATGTACTCTGTTTGTCTATGGGATTATT	C/T	GTGCTGAGTGTTAACTATATTCACTGGACAGCGTTATCTTATGTCATGAA	0.119511	Yes	Solexa/Illumina sequencing (Hiremath et al. 2011)
1457	CKAM1457	Ca1C45039	TCACCAGAGAGATTTTTAACATCAGAAATTGATTATAAAGGTCATCATTT	C/T	GAACTTATACCCTTTGGTGCTGGAAGAAGAATTTGTCCTGGCTTGCCACT	0.0630907	Yes	Solexa/Illumina sequencing (Hiremath et al. 2011)
1458	CKAM1458	Ca1C45075	GGAGAATGGGAATGGGAAGGGAAAAAGGAGAAGAAGATGAAAATGAAAGG	T/A	GTGTTGTTAGAAGGGTATGTGGTGGATGAGGAGGATCTAACGAGAAGTAA	0.102788	Yes	Solexa/Illumina sequencing (Hiremath et al. 2011)
1459	CKAM1459	Ca1C45087	TTGTATACCATATTTGTTATACTATAAATAAGGTCTGAATAACTTGAACT	T/G	GTTTGTTGAAGGCATATTAGGTACTAGAGATCAGTATAAAAGAAAAAAAA	0	Yes	Solexa/Illumina sequencing (Hiremath et al. 2011)
1460	CKAM1460	Ca1C45166	CTTGAATGGGGTGTGTTGTTTGGATTTGGACCAGGACTTACTATTGAAAC	T/A	GTTGTTCTACACAGTGTGGCTATATGAAATTGTTTTATTGTTACTTTATT	0.102788	Yes	Solexa/Illumina sequencing (Hiremath et al. 2011)
1461	CKAM1461	Ca1C4517	TTTTTTTTTTTTGAAAGTTAAAAGCATTGCGAATTTATTGCGTTAGCTTT	C/G	TGCAAGTCAATATATTAGATAATTACATAAGAGGGTTTATATGTACAATG	0.102788	Yes	Solexa/Illumina sequencing (Hiremath et al. 2011)
1462	CKAM1462	Ca1C45231	AAAAAGAAGAAGAAAAGAAAAAAATAGATGGAAGCATGTCATGATGTTTT	A/G	TTATCATTCTTGCAACACATGCAAGAGTTCAAATTGTCATGGATGTCACC	0.255752	Yes	Solexa/Illumina sequencing (Hiremath et al. 2011)
1463	CKAM1463	Ca1C45381	TGGGTAAGTGTGGGGAAATAAAAGGGTCTTTGTGAGTTTGTTAGTTTGTT	A/T	GTGTATTTTTGGTACTTTGGCTTGATATGTTATTACTCGTGTATAGTGAT	0.174818	Yes	Solexa/Illumina sequencing (Hiremath et al. 2011)
1464	CKAM1464	Ca1C45458	CAACGAAAATGTTGGATCTGGATTTGTATTAATAAAATTTGAGTGTAATT	G/A	TTTGATATCAATGGAAAAAATGGAAAGAGAATGATATTGTGATGAGAATA	0.140595	Yes	Solexa/Illumina sequencing (Hiremath et al. 2011)
1465	CKAM1465	Ca1C45494	AACAACATTCTACAAACTTGGCCACAACTAACTTGGTTTTCACCAATCAC	A/C	ATTCATAATGTAACTCGAGGAAATGAGACATGCAATAATGCATTAGATTC	0.102788	Yes	Solexa/Illumina sequencing (Hiremath et al. 2011)
1466	CKAM1466	Ca1C4559	CCTTCAATTATCCCAACCACTTTCCCATCCATCCCATTTTTCTCTCCACC	T/A	CCTTCAACCTCTACCCCTTAATTAAACACTTTTTCACTTGTTACTTTGCT	0.102788	Yes	Solexa/Illumina sequencing (Hiremath et al. 2011)
1467	CKAM1467	Ca1C45674	CAATCCCATTAAATATATATATGTTTATTGTCTTTCTCGTGTATAAGTAA	A/T	ATAATGGAATAATATACATGCATGTCGCACCCTTTCATTTACTTAATTAT	0.0814848	Yes	Solexa/Illumina sequencing (Hiremath et al. 2011)
1468	CKAM1468	Ca1C45677	GGAATGAAGTCAATTAGACAATAAGTGTGATGCAGTCTCAACATTGGCAT	C/T	GTAGTTTTACACTTCTTTGCTCATGTAAATTGGATTATAATACTTATAAA	0.0867769	Yes	Solexa/Illumina sequencing (Hiremath et al. 2011)
1469	CKAM1469	Ca1C45688	TTCTGAACAACCACAATAAGTAGCCCGATTCCTCTCCTCGTACTTGACAA	T/C	TATAATGCCAGTCATTCCCTTAAAATAGAACAATCTAGTGAACTAATTCC	0.163616	Yes	Solexa/Illumina sequencing (Hiremath et al. 2011)
1470	CKAM1470	Ca1C45694	AGTTGGATCTATATTTCACTGTCCTTGGTTGGTTGCTTTTGCATGTATGC	T/C	TGAAGCTTTCGCCTGTTCGAACTTAATCATGCAGTTTCGTAAATAAAGTT	0.0831758	Yes	Solexa/Illumina sequencing (Hiremath et al. 2011)
1471	CKAM1471	Ca1C45754	TAACTTGTAAGTGATTAGAAGATTCAGTTAGGGATAAAAAAAAGATTGTG	C/T	GCGATTGGCTTTGATCAGGAAATACTAATGTAGAATCACAAACATCGCAA	0.140595	Yes	Solexa/Illumina sequencing (Hiremath et al. 2011)
1472	CKAM1472	Ca1C45788	AAATCACCCAATATTTAACATATTTCATTCAAAGACTATAAAACATCACA	T/C	CAAAGTTACCATTGGATACACTTAAACCACACACTATTTTTTCTCTTAGT	0.0630907	Yes	Solexa/Illumina sequencing (Hiremath et al. 2011)
1473	CKAM1473	Ca1C45800	ATCTTCTAGTACAAGACATATGATCTTCACGAAACAATATAATATGGTCC	G/A	ATAACACATTAATATATATATATAAGCATAAACTGACTGTTGAGTTAACA	0.139207	Yes	Solexa/Illumina sequencing (Hiremath et al. 2011)
1474	CKAM1474	Ca1C46	ACCACCAACGTCAAAGATGAAGGAGGTAGTAGCCAGTTAATGAGGAACTC	T/G	TCTCTGCCTTCAACGCCGACAACCCCAGGGACTCCGGCAACACCTCCATC	0.0644444	Yes	Solexa/Illumina sequencing (Hiremath et al. 2011)
1475	CKAM1475	Ca1C46061	TTTTTTTTTTTTTTTTTTTGTTAGGCAAAAGCATCAATTCGTTCATGTTA	A/G	TAACAAAACCTCAAACAGAATCACATCAACCAACCCATCATCAACTCATT	0.0425331	Yes	Solexa/Illumina sequencing (Hiremath et al. 2011)
1476	CKAM1476	Ca1C46063	CCGAAGAAAAAATTGATTTGAGGGAGGGCAAAGGACTCACCATGCCAATG	G/A	GTGTTCCACTCAAGGCCATGTGTAAACCACTACCTATTGCCAATTATATT	0.101746	Yes	Solexa/Illumina sequencing (Hiremath et al. 2011)
1477	CKAM1477	Ca1C4617	TATTGTACAACTTGGTGGTAAAGGGCTGCAAGAGCTGCACCAATGAATGG	C/G	CCAACCCAGAAAATCCATTGATCATCCCAGCCAAGGTCTTTGTTGAAGAT	0.120708	Yes	Solexa/Illumina sequencing (Hiremath et al. 2011)
1478	CKAM1478	Ca1C46223	CCGGCGAGTTTTGGTTAAATTGAAGAATCAGATAGCGGCAACAACCGTAG	A/G	AGATTTTCTGCATAGATCTTATTGAGATTGGACACTTCATCACTATTGCA	0	Yes	Solexa/Illumina sequencing (Hiremath et al. 2011)
1479	CKAM1479	Ca1C46235	TAGAACCTACAAACATGGATGGCTTCTTTTCTCACCCTTATATATATTCT	A/C	AAAAGCCTCCAAAATACACCTCCAGATTATTCAAAATGAACATAAGAGTG	0.0425331	Yes	Solexa/Illumina sequencing (Hiremath et al. 2011)
1480	CKAM1480	Ca1C46263	TGTGTATTGTGTTGTTTGGTTTGAATTCATAATAATAACATAAGCTTAAA	A/C	AAATAAAATATAAATAGAAAGAAGCTTGCAGTGAAGGTGTTTGACATTGA	0	Yes	Solexa/Illumina sequencing (Hiremath et al. 2011)
1481	CKAM1481	Ca1C46285	GAAGTTCAAAGGGGTAGAAACGGTGATCCTTGACGGTGACAAGGATTTGG	C/T	AACAGTGAAAGGAACAATGGATCCGAAGGAGTTGGTAGAATATTTGAAGG	0.103852	Yes	Solexa/Illumina sequencing (Hiremath et al. 2011)
1482	CKAM1482	Ca1C46287	TGCAAGTTCTTTTTGAGAAAGTTCTTGTACCATTTTGCAGAAAGTTTTGG	G/A	TACCTTTTTAATCCATCTTTATAATCTACAAAGGTTAATCCAAACCGAAC	0.0630907	Yes	Solexa/Illumina sequencing (Hiremath et al. 2011)
1483	CKAM1483	Ca1C46293	ATAAAGCTAGTCACAATTATTTTATTTTAAAATGATGGTACATGTTGAAC	A/G	TAGATAGGTTTTTTCGTTACATAAAAATTCAAGCAAATTTGAAAGCAATA	0.102788	Yes	Solexa/Illumina sequencing (Hiremath et al. 2011)
1484	CKAM1484	Ca1C46294	AGTATATATGATAACATAAATCACACTCACTCACATATTCAACTCCCTAG	G/A	GAAAGTTTGCATTAGATGTGGAAATTCAAATATATAAAATGGTCTTGATC	0.0831758	Yes	Solexa/Illumina sequencing (Hiremath et al. 2011)
1485	CKAM1485	Ca1C46311	TCTTGAACCTCCTTTTCATTGGGCTTAGCATCTCCTTTGGTTTGATATTT	G/T	ACACTCACCTTCCCAATGGACCCTCCATTTGGGCCTTCACACAATTTTGN	0.0439338	Yes	Solexa/Illumina sequencing (Hiremath et al. 2011)
1486	CKAM1486	Ca1C46317	TAGAATTCAAAATGTTATGGGGGACCCTTAACCACATCCTTCTAAAAAAC	C/A	AATGGAATTTTGATTAGACTTAATGATCAACCTTGTCTTGTCAGATTATA	0	Yes	Solexa/Illumina sequencing (Hiremath et al. 2011)
1487	CKAM1487	Ca1C46326	GATCGGCGCCTCGCTCGTGTTGTCCATGCTTGCCGCGTTCAAGTTCTGAA	C/A	ATTTCAATTTATGGATTTTTGTTTGTACACAGTATATGAGTGATTTATCT	0.0831758	Yes	Solexa/Illumina sequencing (Hiremath et al. 2011)
1488	CKAM1488	Ca1C46330	ACGTTGTCGATTGTGTCAGAACTCTCCACCTCAAGGGTAATAGTTTTACC	A/C	GTGAGGGTCTTCACGAAGATTTGCATACCACCACGAAGACGCAACACAAG	0.137845	Yes	Solexa/Illumina sequencing (Hiremath et al. 2011)
1489	CKAM1489	Ca1C46343	CATAACGATAACTTAAACAAGTTTAACAGTAACTGAATGTATTTCAAAAG	A/T	AAATCAAAACTAAAAGTCTTGGCATGACAAAAATAAGGAGACAAAGCAAA	0.294912	Yes	Solexa/Illumina sequencing (Hiremath et al. 2011)
1490	CKAM1490	Ca1C46361	ATAAACTTATTTAATTTTTATTGATAAAGGGAGATACAAAGACATGAAAT	A/G	TCACATTTCAGGAGAGAGAAAGGAAAACTAAACAAGAGAACAGTTTATTT	0.0222194	Yes	Solexa/Illumina sequencing (Hiremath et al. 2011)
1491	CKAM1491	Ca1C46365	GAGGCAAAATTGTGTGAAGGCCCAAATGGAGGGTCCATTGGGAAGGTGAG	C/T	GTAAAATATCAAACCAAAGGAGATGCTAAGCCCAATGAGAAGGAGGTTCA	0.0658574	Yes	Solexa/Illumina sequencing (Hiremath et al. 2011)
1492	CKAM1492	Ca1C46366	CCCTCAGCTACATTACTTACGTTACAAGTTACAATAACAACCCTAAAAAA	A/C	CACACTTTCCCCCACTCCTTGCAACAAATAGATGTCTTGTCTACTTATTA	0.13651	Yes	Solexa/Illumina sequencing (Hiremath et al. 2011)
1493	CKAM1493	Ca1C46367	TATGCTGGCCAAGAGAAAGTAGCCAGTGTTGATTATCCAAAGAAAAATTA	C/T	GATCCAGCTTCACAGTTGTAAATTGTTGGAATTCTGGCAAATAACAAAAG	0.103852	Yes	Solexa/Illumina sequencing (Hiremath et al. 2011)
1494	CKAM1494	Ca1C46368	CTTGTTGTAGAACTACAACTTTTGAGCAAAACAAAGAGATTGAAGAAACC	A/G	CAAAAGAACATAAAAAGCAGGGGAGCAAAGTAAGCTGGAGTTGGCCTGTA	0.139207	Yes	Solexa/Illumina sequencing (Hiremath et al. 2011)
1495	CKAM1495	Ca1C46369	TTTGCTGAACAAAAGTGGGGAAGACCAGGAAATAGCTCTAAAGCAAGCCA	G/A	AGAAGCAATAGAGAAAATAGAAGAGGAGATAAAGGGGAATAAATTCTTTG	0.0658574	Yes	Solexa/Illumina sequencing (Hiremath et al. 2011)
1496	CKAM1496	Ca1C46372	AGAAGATCTCATTTGAGGCTAAATTGATTGCAGGCCCAAATGGAGGATCC	A/G	TTGCAAAGTTGAGTGTGAAGTATCACACCAAAGGAGATTTTACTCCTTCT	0.062435	Yes	Solexa/Illumina sequencing (Hiremath et al. 2011)
1497	CKAM1497	Ca1C46375	TGAACCTCCTTCTCATTGGGCTTAGCATCTCCTTTGGTTTGATATTTTAC	G/A	CTCACCTTCCCAATGGACCCTCCATTTGGGCCTTCACACAATTTTGCCTC	0.0651433	Yes	Solexa/Illumina sequencing (Hiremath et al. 2011)
1498	CKAM1498	Ca1C46380	ATGGTGGAGGAGAAGGTGTGGTTCCAGATGGTGGAGGTGGTGGTGATTAA	A/G	GAAATAATGCATGAATGAATTGATTAAGATATATAGATATAATATGGTTG	0.0831758	Yes	Solexa/Illumina sequencing (Hiremath et al. 2011)
1499	CKAM1499	Ca1C46382	GCAAAATTGTGTGAAGGCCCAAATGGAGGGTCCATTGGGAAGGTGAGTGT	C/A	AAATATCAAACCAAAGGAGATGCTAAGCCCAATGAAAAGGAGGTTCAAGA	0.0630907	Yes	Solexa/Illumina sequencing (Hiremath et al. 2011)
1500	CKAM1500	Ca1C46383	ATTTATTAAATTGGAAGCTGACATAGTTGAAGGATGGATCAGTTGTAATT	A/T	GGATTGGCCAAAACGTAACCCTCAATGGCCTTGAAAANAGCATCACCCTT	0	Yes	Solexa/Illumina sequencing (Hiremath et al. 2011)
1501	CKAM1501	Ca1C46394	GGTGTTGTTGTTTCTAATGGGAACGATGTTAGTGAGTGGTCAAAGTGCGA	A/G	CAACGTAAGAGCAACATACAATTTGTACAACCCTCAGAATATTGGTTGGG	0.120708	Yes	Solexa/Illumina sequencing (Hiremath et al. 2011)
1502	CKAM1502	Ca1C46395	TTTTTTTTTTTTTTTTTTTTTTTTTTTATTATTTATGATGTTATTAGGCA	C/G	GAGCAGTACATTAATAAATTATTGATCACAAAGAGTGATTGATTTATTGA	0.125742	Yes	Solexa/Illumina sequencing (Hiremath et al. 2011)
1503	CKAM1503	Ca1C46398	TCNATCCAAAGTAACNCCGGTTGTTTTATTATTTATGATGTTATTAGGCA	C/G	GAGCAGTACATTAATAAATTATTGATCACAAAGAGTGATTGATTTATTGA	0.0665874	Yes	Solexa/Illumina sequencing (Hiremath et al. 2011)
1504	CKAM1504	Ca1C46399	CACTGGTGCCTAAAGAATTATGACGATGAGTGCCCAGACGGGGTAGACCA	T/A	CAGAAGTACTATGCCAATGGAATTTGATAAGCCATTGGCTCTAGTGAAGG	0.0637604	Yes	Solexa/Illumina sequencing (Hiremath et al. 2011)
1505	CKAM1505	Ca1C464	TGAGCATGCCTGATACTACTAGATGATCAATCATTGAGAGCTTTAATCCC	A/G	TGGATCTGTTCAGTATCAAACTATATGTTGCCAGAATGGTTAATGATGGA	0	Yes	Solexa/Illumina sequencing (Hiremath et al. 2011)
1506	CKAM1506	Ca1C46413	AATTGCAAAATCTTGATCACAAATTCCGAAGTCTTGTCGGGATTGTACTG	A/G	GATTGAGGTGGAGTGTAGGTACGCTTCAGCGGAACAGTTGATGGATCAAT	0.142012	Yes	Solexa/Illumina sequencing (Hiremath et al. 2011)
1507	CKAM1507	Ca1C46505	TTTTTTTTTTTTTTATATGCTCCATAAACATTAGAAGATAATTAAGTTTA	C/T	ACTTATGATATTCTAATTCATGTACCTACCATGTTGCCATGGCTATGGAT	0.137845	Yes	Solexa/Illumina sequencing (Hiremath et al. 2011)
1508	CKAM1508	Ca1C46536	CCTTACTGTTTTTATGATTTAGCAATACTTCTGCAATTTTATATTACAAT	C/G	TCGTTGTTGCCCACCTACCTCGATTACCCCATAATTCTATATATTCTATG	0.102788	Yes	Solexa/Illumina sequencing (Hiremath et al. 2011)
1509	CKAM1509	Ca1C46540	TTTTACACTACTATTACTCGTGCTCGGTTTGAAGAGCTCAACATGGATCT	G/C	TTTAGGAAATGTATGGAGCCTGTTGAGAAGTGTTTGAGGGATGCTAAGAT	0.0637604	Yes	Solexa/Illumina sequencing (Hiremath et al. 2011)
1510	CKAM1510	Ca1C46549	ACAAGATAATAATTATTTCAAAAGCAATTAACAACTTAAGGACCACAAGT	A/G	AATTTTCTAAGGTGCCTCAAAATACAAACATACAAAACTATACATTGTTT	0.0831758	Yes	Solexa/Illumina sequencing (Hiremath et al. 2011)
1511	CKAM1511	Ca1C46577	AGCCGCACAAATTCACAACCAAAGTTTGAATGAACATACTCAAATATCAA	T/A	TAGTCGGCGCTGAATTTCGTTGTTGATTTTTTCAGGTTTATATGCTTTTG	0.0630907	Yes	Solexa/Illumina sequencing (Hiremath et al. 2011)
1512	CKAM1512	Ca1C46615	ACAAAACATAGCAACGATACGTAGCACAACTCTCTGCACGGAACGGATTC	A/C	TTGAAGATTTGCTCCACTTCCTAACGAGGGAGAAATCTGTATATATTGAT	0.0831758	Yes	Solexa/Illumina sequencing (Hiremath et al. 2011)
1513	CKAM1513	Ca1C46623	ATCACCCTTGAGGTGGAAAGCTCTGATACTATTGACAATGTCAAGGCCAA	G/A	ATTCAGGACAAGGAGGGCATTCCACCAGACCAACAGAGGCTCATTTTTGC	0.0630907	Yes	Solexa/Illumina sequencing (Hiremath et al. 2011)
1514	CKAM1514	Ca1C4667	TTCCCTGAAAAGGCACCTCCACCGTGAGCACCCCATCCACCATAAGTGTC	A/G	ATGATAATCTTTCTTCCGGTCAGACCGGCATCACCATGGGGACCTCCAAT	0.0823217	Yes	Solexa/Illumina sequencing (Hiremath et al. 2011)
1515	CKAM1515	Ca1C46680	ATGAGCACACCCTCAAAGAACTAAAGTAAACTTCATAGAACAACGAGACA	A/T	TAAATAATATTTACATAACAAGATGTATCGGACATAGAAAAATAACTCGT	0.106047	Yes	Solexa/Illumina sequencing (Hiremath et al. 2011)
1516	CKAM1516	Ca1C4835	TGTTGTCGGAGTCGTTACAAGCTATGTAAGATGTGGCGTTGAGATTTTGG	G/A	GTGGAAATGTAAATCTGAGAAAATGTTGGGTTAATTTTAGAAGGAGGAGA	0.0434568	Yes	Solexa/Illumina sequencing (Hiremath et al. 2011)
1517	CKAM1517	Ca1C4905	TCTCAATCCCAACATTTAAAATTCCGAAACAAAAGTTGTTGTCTGATTTC	A/G	AAAGTAAAATAAAAACAAAACCAAGTAACTAAGGAACCTCAGAACCCAAG	0.100724	Yes	Solexa/Illumina sequencing (Hiremath et al. 2011)
1518	CKAM1518	Ca1C496	CATGTTTTTGTGTCGTTATTTTTTGTATTATATGCCTATTGTATCCTCCG	T/C	GACCTTGTTTAGGTCGCAAAGTGGAATTAGCCGTCTGGTTCCTCATGTGG	0.139207	Yes	Solexa/Illumina sequencing (Hiremath et al. 2011)
1519	CKAM1519	Ca1C4985	ATGTATGCATTCTCTTTGCATGTGGAGGTGCTGTTCATTGGTTTAGATGC	G/T	TTTTTAGACTTGTTGGAAACATGTACTCTGGTAATAAATAATAAGGAATG	0.139207	Yes	Solexa/Illumina sequencing (Hiremath et al. 2011)
1520	CKAM1520	Ca1C4986	TGGAGATGATGTTGTTGAAAAATTTAAGTTTGCTTGGGGTGAAGATGTTC	G/A	TAAGACTGCTAAATTTCCAATTTATCTAAGAATTGGAAGAGTGGGGAATG	0.102788	Yes	Solexa/Illumina sequencing (Hiremath et al. 2011)
1521	CKAM1521	Ca1C501	CCATCATCTACCCTTTTGGATTTTTTCTTTTCATTCTTCATCTTCTTTGT	T/G	TTATCAGCACTCTTAGTTACGTCACCGGATTTTCCAGTTTTTTTCGCATC	0.022469	Yes	Solexa/Illumina sequencing (Hiremath et al. 2011)
1522	CKAM1522	Ca1C5056	GATCTATGTTCATAAATGGTTGGTGAAAGATGCTAAATTTATTGTGGACA	G/A	ACTTCAATGTGTTTGGGTACCATTGTTTTCCGGTTTGAAGCTTGGAACAT	0.0823217	Yes	Solexa/Illumina sequencing (Hiremath et al. 2011)
1523	CKAM1523	Ca1C509	CAAGCAAGATTGAAAGTCATACAATGAAATAAAGTAACAATAAAACATTT	C/T	ATATAGCCACACTGTGTAAAACAACAGTTTCAATAGTAAGTCCTGGCCCA	0.101746	Yes	Solexa/Illumina sequencing (Hiremath et al. 2011)
1524	CKAM1524	Ca1C5188	CCAGTTGCTTGTTTTGCACACACCCTATTAGGCCTCATAACAGTATGTAG	T/C	GACGGAATGATAGTAGAGTAATTTATTGCATGAGCTTATCTTATAAAAAA	0.173155	Yes	Solexa/Illumina sequencing (Hiremath et al. 2011)
1525	CKAM1525	Ca1C5217	TTTGCTTTTCTCATTTGTAGCAATGGTAGAATCAAGAAAAGATCCAGCAG	A/G	ATACTGGAAAATGGTCATGAAAGATAAAGATATGCCAGAAGCAATTCAAG	0.103852	Yes	Solexa/Illumina sequencing (Hiremath et al. 2011)
1526	CKAM1526	Ca1C5228	TAGTACTGAATCTCCATTTCTCAGTGATGGTTAACACTGGAGAGGGGTTT	T/A	TGTAGCAATAAGTGGATAAAGCGAAGAAAGAGTGTAATGTGGAAGTTATT	0.176512	Yes	Solexa/Illumina sequencing (Hiremath et al. 2011)
1527	CKAM1527	Ca1C526	ATTTAATCTGGTTGGATAGAATTCATAAAGAAGAGATTTTGCTTGTGTTT	C/T	GAAGGGCGTGTCAGTTGCCTCTTTGTTTTTTCTTATGTTTAGCCACACTA	0	Yes	Solexa/Illumina sequencing (Hiremath et al. 2011)
1528	CKAM1528	Ca1C5267	AACTTCTGTATCCGTATATTTGATTTGCTTGATTAGTCTTTTTTTGTTAC	G/T	TTTTATCAAACTTGTTTTTGGAGCTTCCAAGAGAAACCAGTGATCGATTT	0	Yes	Solexa/Illumina sequencing (Hiremath et al. 2011)
1529	CKAM1529	Ca1C5277	TTTTTGTTTATGTTATTTTACAATTTTTTTTCTTTTCTGTAAAGAAAGTT	A/C	ATGACTTCAACCTCGTTGTGTTGTCTCCTCTAATGGTAATTTATTTTTTT	0.0849383	Yes	Solexa/Illumina sequencing (Hiremath et al. 2011)
1530	CKAM1530	Ca1C5298	CGTCTCAGGGGAGGTATGCAAATCTTTGTCAAGACCCTCACAGGAAAGAC	C/G	ATCACACTGGAGGTAGAAAGTTCAGACACAATAGACAATGTCNAAGCCAA	0	Yes	Solexa/Illumina sequencing (Hiremath et al. 2011)
1531	CKAM1531	Ca1C5360	TTAGGTAAAGTTGGATAAATAAACTCTATATATTTAAAACCATTCCACCC	A/G	CCCCCTTCCTTTTGATGCACTTGCATGTACTTTTCTTTTCTATACATGGA	0	Yes	Solexa/Illumina sequencing (Hiremath et al. 2011)
1532	CKAM1532	Ca1C5437	GGTGGGATAACCTGTCAGTTTACAGGTCAATATAAATAAATACTATCCTT	A/G	GATGGTGGGATAATCTGTCAGTTTACAGGTCAATATAAATAAATACTATC	0	Yes	Solexa/Illumina sequencing (Hiremath et al. 2011)
1533	CKAM1533	Ca1C5499	TATATTTTGTTTACATAAAATTATTTAGTGTCCTGTCCAAAAATGAAACC	A/T	CAAGTGATGGTTGAGATGCAGCATGCTAGTTATTATGCACTTGTACATTT	0.062435	Yes	Solexa/Illumina sequencing (Hiremath et al. 2011)
1534	CKAM1534	Ca1C5552	AACTAGTGAGGAAAAGAGTGAGGTAGAGAATGAAGAGAACAAAGAGGAAG	A/T	GAAGAGTGAGGTAGAGAATGAAGAGAACAAAGAGGAAGAGAAGAGTGGGG	0	Yes	Solexa/Illumina sequencing (Hiremath et al. 2011)
1535	CKAM1535	Ca1C5575	GTAACTCAAGTGAGGGCATCAAGGTGGTGGGACATGGTTCAGGTTTCACT	T/G	GGTTGGACTGACTCTGCAATTGTTGGCCCGCCCACTCCAAGCTGAGAGTT	0.139207	Yes	Solexa/Illumina sequencing (Hiremath et al. 2011)
1536	CKAM1536	Ca1C56	CCTTTTGGAGTATTAGAATAAAGTTGCAATGTTCTGTTTACCCTTTGAGC	G/A	AATTCTATTGTCTTGGATTTGTGATGATGGGTGTATTTTAGTTTTAATCA	0.0644444	Yes	Solexa/Illumina sequencing (Hiremath et al. 2011)
1537	CKAM1537	Ca1C5645	GCTGGCTTCACAGAGCAGTGAACACCTCCTGCTCTTGACAGTGGAGGGAT	A/C	ACAGGCTGCTGTAGTCTCAGTCCACATGGCCTGTTGAGTCTAGCCCATTG	0.103852	Yes	Solexa/Illumina sequencing (Hiremath et al. 2011)
1538	CKAM1538	Ca1C567	AAACAACATTTATTTTTAGTATAGGTTCCATGGGGTAGGATGAAATGCCC	C/A	CAAACCCTACAAGTGACCTAACTAAATAAAGCTAACACAAGCCTTCCAAA	0.157244	Yes	Solexa/Illumina sequencing (Hiremath et al. 2011)
1539	CKAM1539	Ca1C5750	ACAATCCCTACGTTTTATCTGTGGTGTTGCGCACACCAATGAAGAAATTG	A/G	CGAGCTCTGAATTATATCTACCCTTTCCATTCCCGACAAAAAAAAAAAAA	0.062435	Yes	Solexa/Illumina sequencing (Hiremath et al. 2011)
1540	CKAM1540	Ca1C5758	ATTTGGTGGAGAAAGAAGGAATGGAGAAATTGTCAACGATGACTTCAATG	C/G	AACTACGGTTTCTCTTAAGAGTGATATGTAAGACGAAATAGCGTTTTAAA	0.0630907	Yes	Solexa/Illumina sequencing (Hiremath et al. 2011)
1541	CKAM1541	Ca1C5768	AGCGGTCTAGACTTTCCAGTGCTACAAAGCCAACTGCCACGGCATAAGCA	T/G	CTTACAGCCAGAGACATGGTGAAGTTTTGTAAACTTTGCCATAGTTTTCA	0.102788	Yes	Solexa/Illumina sequencing (Hiremath et al. 2011)
1542	CKAM1542	Ca1C579	GAAACGAGAAGGAGAAGAAAGGGCATGGGAAGGACAAAGACAGGGATAAA	A/G	AGAAAAAAAAGGAGGATAAAGCAAAGGAGAAAATTGAGCATAGAAATGGA	0	Yes	Solexa/Illumina sequencing (Hiremath et al. 2011)
1543	CKAM1543	Ca1C583	TTGTCAGTGGATCACCAATTAGCCCATGACAAAAGGACCAAACCTTATGT	A/C	AAGAAAATGGCTAAGAGTCAAGATTATTTCTTCAAGGAATTTTCTAGAGC	0.0831758	Yes	Solexa/Illumina sequencing (Hiremath et al. 2011)
1544	CKAM1544	Ca1C592	CCACATATTTTCCCCTTTACTCACTCTTCTCAATTGGAGTCTCAGTGTTG	A/G	TGATAACTTTTTCCTCTTTCTTTTCATCTAAAGCTTCTTCTTCTGCATCA	0.0823217	Yes	Solexa/Illumina sequencing (Hiremath et al. 2011)
1545	CKAM1545	Ca1C60	ATAACCTATGTTGATATTCTGTAATACTTGTGTTCCTGGTTAGCTATAAT	A/G	GCTCAAGTGCAAAAGCAGGGTATTTGTGTCTAAATGTTCATATATTCGGT	0.0637604	Yes	Solexa/Illumina sequencing (Hiremath et al. 2011)
1546	CKAM1546	Ca1C6054	TATTTCATATGTGGTTTCTCGGGACACTGCTCCGCTGGTCAAAAGCTTTC	A/G	ATCAACGTTGGTGCTAAAACTATCAGCCCTGCCACATCACCTTCTCCAAC	0.0831758	Yes	Solexa/Illumina sequencing (Hiremath et al. 2011)
1547	CKAM1547	Ca1C606	GATATAAAAAGGACCAAATTTATCATTGAATCACCAGGATACTGATTACA	G/C	GAAAGATGGACCATTTGAAAGTGGATCAGGTAAACAAAAAAACGCAGTTC	0.101746	Yes	Solexa/Illumina sequencing (Hiremath et al. 2011)
1548	CKAM1548	Ca1C6065	GGAGTTTATTTCATCTGTTTCTGACTCCGAGTATGCCGACCTATGTAAGA	C/T	ACATCTTTCAGCTACACGACTTAGGCATTATCCTGATTAAATTTGTTTGG	0.451382	Yes	Solexa/Illumina sequencing (Hiremath et al. 2011)
1549	CKAM1549	Ca1C609	AAGGGGATTACATTATGTTTGCACGGCAAGACACAAAATACTCTCGGTAA	A/C	CCAACACCGTGTAATGCTTTGCTAGTACATTTCACAAATTGCACATACAT	0	Yes	Solexa/Illumina sequencing (Hiremath et al. 2011)
1550	CKAM1550	Ca1C6097	ATGGCTCCAAAACAACCCAGTACGGGTCTTTTTGTTGGTTTGAACAAGGG	T/C	CACGTTGTCACCAAGAAGGAGTTGGCTCCACGCCCCTCAGATCGCAAGGG	0.0823217	Yes	Solexa/Illumina sequencing (Hiremath et al. 2011)
1551	CKAM1551	Ca1C6117	TTTTTAAACTGTTTTACTGTGATAATTGGCATGCATAATATGCAGACACC	G/A	ATGTGTTCACTATTTATGCTTCTTCTCAAATCTGGATGAAGTGGTTTAAT	0.0840478	Yes	Solexa/Illumina sequencing (Hiremath et al. 2011)
1552	CKAM1552	Ca1C6166	TTACAAGCTGATAAACTATTATATTATATACCCGGTAGTTGTTGATAGGA	G/A	TTTGGGGTAATATCATGTAAGCTGGTCTTGTTATTGATATAAATGATTTA	0.0439338	Yes	Solexa/Illumina sequencing (Hiremath et al. 2011)
1553	CKAM1553	Ca1C6168	GGTAGCTGCAAGACTCCAAGAGGAGCCAAAGTGTATCGGTCAGGAAAAGA	T/C	CAGATAAGGCTTGCTAGAGGACAAAACTATTTCATCTGCAATTATGTTGG	0.0823217	Yes	Solexa/Illumina sequencing (Hiremath et al. 2011)
1554	CKAM1554	Ca1C6181	CCTGTTGTTAATCAGAGCACAAAGAAAGAACATACATATACATTGTTTTA	C/T	GGTCAAGGATACTGCATGGAAATGTTCGTCATTGTCATTATAGTATATGA	0	Yes	Solexa/Illumina sequencing (Hiremath et al. 2011)
1555	CKAM1555	Ca1C6191	AATTTAGAATTAATAGCGTGTGTTTGTTGTTGGTTGATGAAAAGTGAAAA	A/T	TTTTGTATGGAGTTTGTGCGAATATTGTGAGCCTCTGGCCTCTTTGTGTG	0.0651433	Yes	Solexa/Illumina sequencing (Hiremath et al. 2011)
1556	CKAM1556	Ca1C625	ACAGCTCATTGCTCAATGTATTAAGCAACCAAAAAAACTAACGCTCCATA	A/G	GGGGCAAACTCCATGATTTCAGGAAATCAATTTATTACATTAAAAAAAGG	0.04299	Yes	Solexa/Illumina sequencing (Hiremath et al. 2011)
1557	CKAM1557	Ca1C6269	TCAATTACTATGCAGTGATCAGTAATGCCAGTTTGAACAAGCTCTCAAAA	C/G	AATCCAGGCATGAGCAGCTTATTTAAAATTTCTTCAGTTTTCAAATGAAA	0.0840478	Yes	Solexa/Illumina sequencing (Hiremath et al. 2011)
1558	CKAM1558	Ca1C628	AATATAATTGGCAATAGGTAGTGGTTTACACATGGCCTTGAGTGGAACAC	C/T	CATTGGCATGGTGAGTCCTTTGCCCTCCCTCAAATCAATTTTTTTCTTCG	0.102788	Yes	Solexa/Illumina sequencing (Hiremath et al. 2011)
1559	CKAM1559	Ca1C6313	TCGGTGGTCGTGGTGCTCGTGCTAGGTTCCAGAAGTCATACCGTTGAAAT	C/T	GTTTATTTGGAAGGGACGAAGAAAGAAAAACGAGGTGTTTTTTGGTTGTT	0.062435	Yes	Solexa/Illumina sequencing (Hiremath et al. 2011)
1560	CKAM1560	Ca1C638	CTTAAAAAAGTGCTCTGCATGGGAGTAGCTGTTGGCAATGTCAGTATGGA	T/C	GAAAAACAAATTTTCCAAAATGTACAACTGAGTGTTTACTTCCTTGTCTC	0.0217365	Yes	Solexa/Illumina sequencing (Hiremath et al. 2011)
1561	CKAM1561	Ca1C6401	TGTTTGTAATTTCGCTTGGATCGGTATTCGTACAAGTTGTGTGAGCCTTT	T/G	TTTTATAACTTTGATGGGGCTTCTTTTCCCTGTGGAATAATTTGGAGGTC	0.0630907	Yes	Solexa/Illumina sequencing (Hiremath et al. 2011)
1562	CKAM1562	Ca1C641	GGAATTAACCCTGCTAGGAGTTTTGGACCCGCTGTTATCTACAACAACGA	C/A	AAAGCTTGGGATGATCAGTGGATTTACTGGGTTGGACCATTTATTGGAGC	0.0831758	Yes	Solexa/Illumina sequencing (Hiremath et al. 2011)
1563	CKAM1563	Ca1C650	CGATCCATGTAAATTCATCGAAATAAAAAAAATCAATTAAAAAAAGCGTG	G/A	GTCTCTACATCATCAAAGCAGCAGCGAAAAGGACAACAGCAGCAAATCCA	0.121928	Yes	Solexa/Illumina sequencing (Hiremath et al. 2011)
1564	CKAM1564	Ca1C6504	ACCCTTTGTCTCCTTATGTTCCTTTATTTTCTTTCTCACCTTCTCCACAC	T/C	GACCTTTCCTCTCGCACGCTTGTTCAATACTTTCTTTACTTTAATATCTT	0.120708	Yes	Solexa/Illumina sequencing (Hiremath et al. 2011)
1565	CKAM1565	Ca1C6514	TGAGAGTTGAGACAATGATTTGGTATTTTTTATAATGGTTGTTTGCTCTT	G/A	ATTATCATTTCTATTTAATTTAATCTGGTTGGATAGAATTCATAAAGAAG	0.118338	Yes	Solexa/Illumina sequencing (Hiremath et al. 2011)
1566	CKAM1566	Ca1C6645	AAAATGGAAGGAAAGGTTTGCCTAAAAATTATAGTACACGTTAATATAAA	A/T	GCGTGATAATTTAGAAATATTTACAACCAGAAATGAAGACTTGTCAAGAC	0.102788	Yes	Solexa/Illumina sequencing (Hiremath et al. 2011)
1567	CKAM1567	Ca1C6657	TTCATCAGCATCTTTTGATTTCTTCTTAGAAGTAGATGCCTTAGAAGGCA	G/A	ATCCTTCTTTGGTTCCTTCTTGGCAGGCTTCTCTGTCTCGCCACCACTTT	0	Yes	Solexa/Illumina sequencing (Hiremath et al. 2011)
1568	CKAM1568	Ca1C670	AGGAATTACCATGCCAAAGAAGGTTCCACTTGAGGCTATGTGTAAACCAC	T/G	ACCTATTGTCAATGATATTATGAAGTGATGGTATTAATTCATCTTGAAGC	0.0823217	Yes	Solexa/Illumina sequencing (Hiremath et al. 2011)
1569	CKAM1569	Ca1C678	CAGAATACTTATTTGGTGTTTAGTTTTTGATGACTGTTATATGTTCAAAA	A/T	TAGATTTATAATGTCTGTTGTTCAATACTCTCAGCTAGCTCGCTATAAAT	0	Yes	Solexa/Illumina sequencing (Hiremath et al. 2011)
1570	CKAM1570	Ca1C689	ATTTTGGGAGGGAAATTGAATGTTAATGATTGGGGGTTCTTAGGGATTTG	A/G	AAAATATTGTTGATGTGTTTGATATGAATATGTTTGCAGGAGCAATCTTG	0.102788	Yes	Solexa/Illumina sequencing (Hiremath et al. 2011)
1571	CKAM1571	Ca1C692	AAAAGATAGCATCTCATCTGAACATGAGGCCTAGCATTTAAGTTAAGGTC	C/G	TCGCCAACCATGAAATTATCGAAATAGTTGCAGATGTGTGAAGATTATGA	0.121928	Yes	Solexa/Illumina sequencing (Hiremath et al. 2011)
1572	CKAM1572	Ca1C6964	GACTTACAATCTCACACTTCCACAACAAAATGAAAAGAAGAAGAGAGTAT	G/T	ACATTTGGCAACCAAATTAAGCACACTAAATATAATAAAATGTGTCACAA	0.0630907	Yes	Solexa/Illumina sequencing (Hiremath et al. 2011)
1573	CKAM1573	Ca1C698	AACGCAGAGTACGCGGGTAGATTTGCGGACTAGAGTGAACAAATTAGGGC	T/C	ATGACTGAGATGCAAGGGGTTCTTTGTTCAACAAGGCCCATGAGGATTGG	0.0227243	Yes	Solexa/Illumina sequencing (Hiremath et al. 2011)
1574	CKAM1574	Ca1C7	CACAGAGAAGCTAACAGCAGCGATATGCTTTTAGCAAGCACTTATTCTTT	G/A	GCTGAGAACATTTATCGCTATCACTAACTTCTAGAGCATCGCACGCCCCA	0.121928	Yes	Solexa/Illumina sequencing (Hiremath et al. 2011)
1575	CKAM1575	Ca1C7042	CGTTCTCGTTTCTCGTTGATTCATTCTTTAGCGTGGTTGGTGAAGATGGG	G/A	AAAAATATTATTCCGGTGAAATCTGTGGTGTATGCTCTATCTCCTTTCCA	0.103852	Yes	Solexa/Illumina sequencing (Hiremath et al. 2011)
1576	CKAM1576	Ca1C7074	TCGTTCGATGGACTCAACATCTCGTGGAGCTTTCAGTCGTTTCTACAGCG	G/A	CAAAGGTAAGATTCTTAGCGAAGAGGAACAAGCCAAAGAAAACGTCTACA	0.101746	Yes	Solexa/Illumina sequencing (Hiremath et al. 2011)
1577	CKAM1577	Ca1C708	TCTTTAATGCAAATAATCATACAGATGTAACACGTTCATACTGTCCAACA	G/C	TAAAACTTGTCTGTGGTTTCTTTTATTCATATATGCAATAAATATTATAT	0.159687	Yes	Solexa/Illumina sequencing (Hiremath et al. 2011)
1578	CKAM1578	Ca1C7096	CCTTAGGGTATGTTGTGAATATTTCTCACCCTCAGAAAAATTGTCAAGAA	C/T	TCCTGCAGCTCTGTTCTGCTTGGTTACCCTGACGTCAGGGTTGCCGGTTA	0.0858477	Yes	Solexa/Illumina sequencing (Hiremath et al. 2011)
1579	CKAM1579	Ca1C71	GGAAAAGTGATTGTGATAGGTATGGTGATAAATGAAAAGAAAGATGAGAA	C/T	CAAATTACTCAAATAAAGCTCCTTATGGATGTGAACATGGCATGTCTTAA	0	Yes	Solexa/Illumina sequencing (Hiremath et al. 2011)
1580	CKAM1580	Ca1C7113	CAAATAAGTATTCTGCAAGCAAATTTGAAGGGATACAAAACCCGGTTCCG	A/G	TGAAATTTCAATGTTACTAGCAATCAAAGGGGGAAGGAGGGGAGGAAAAG	0.0651433	Yes	Solexa/Illumina sequencing (Hiremath et al. 2011)
1581	CKAM1581	Ca1C7141	GGTTTGATACAACAAACGTGAGTACACATAAAAGAAAGTGAATGGTCTCA	A/G	TTTCCAATACTAAAAGTACCCTGGTCGAACAAAGCAGGTAATCTTGCAGC	0.104938	Yes	Solexa/Illumina sequencing (Hiremath et al. 2011)
1582	CKAM1582	Ca1C7169	CTTCATCACTCCCCCATTTTGTCCCTTTTTAACAAATTTTCCTCACCCCC	G/A	CCCCCTTTTTATTTGAGCAAATATATATAATTTTGTAACAAGTTCCAACT	0.0840478	Yes	Solexa/Illumina sequencing (Hiremath et al. 2011)
1583	CKAM1583	Ca1C719	TTCAGATAATCAGGACAGCAACGAGTGGAGGCATGGCATAATGGAGCTTT	G/T	AGTTGGACTGTGTCATCTTCTCTTTCTTAGCCCTGTAGAAAATATGACTA	0.101746	Yes	Solexa/Illumina sequencing (Hiremath et al. 2011)
1584	CKAM1584	Ca1C72	CTGTAAGAAGCTTATTATATGTATGCAAATCATCGTGTGTTCCTGGTTTG	T/G	TTGAAGAGTGTAATAAAAATATTGAAATAGTATGTTCCAAAAAAAAAAAA	0.0831758	Yes	Solexa/Illumina sequencing (Hiremath et al. 2011)
1585	CKAM1585	Ca1C7226	CAATGACATAATTCACATTTACCTTAACTTAAAAAAATGCAAAATCTAAC	A/C	CTTGTGTTTGAGATATTGATGTTACAACTTACAAAGAGAAAAGCGAGAAG	0	Yes	Solexa/Illumina sequencing (Hiremath et al. 2011)
1586	CKAM1586	Ca1C7228	TGTATATAAAATTATGAATGTAATAACATGATGTGAAAACATCACCAAGA	C/A	CTGTCAGCTACTGTGAGCCATATTTGTGGCCAAGAGAATTGCAACATGAC	0.174818	Yes	Solexa/Illumina sequencing (Hiremath et al. 2011)
1587	CKAM1587	Ca1C7268	GACATGGATTGGTTGGCTGGCATGGCACCTGACTGTATAAGCAAATGCCT	C/T	CTCCACCATGCTTGTTTGATTTCACTTCTAACTTCTATATGGCTTCAATA	0.0831758	Yes	Solexa/Illumina sequencing (Hiremath et al. 2011)
1588	CKAM1588	Ca1C7473	ACAAAACATGGTATAGGTGCACTTCCAATGACCAGAGAATGTTTGAAAGG	G/A	TATGCTGGATCATGTCTATCAAGGCTAAACTGTACAGTGAATTGTTTTTA	0.117188	Yes	Solexa/Illumina sequencing (Hiremath et al. 2011)
1589	CKAM1589	Ca1C75	CCTGTAATTTCATGTTGGTTTTATTAAGTTTTTCTTTAATAGACATGGAG	T/A	TTCCCTCCTGAACCTACTAGAATTTGTGTGCTTGATAGTTTTTGTCTCTA	0.0630907	Yes	Solexa/Illumina sequencing (Hiremath et al. 2011)
1590	CKAM1590	Ca1C7534	CATCTTGTACGTTATGCTTTGTAGTTGTCCATCGTGAACGTAAAATGTCC	C/G	GATACGATGATAAGTCTTTGTTGATAGTTGTCTGATGATAAGTCTTTGTT	0.04299	Yes	Solexa/Illumina sequencing (Hiremath et al. 2011)
1591	CKAM1591	Ca1C7621	ATGATAAATTAAGATCCAGAGGATGATTCTTACATTTACTGAGTCCACCA	T/C	AGTAGACTTAAATAGACACCATATAGTTCTAAACTATTCCAACATTGTAT	0.0420858	Yes	Solexa/Illumina sequencing (Hiremath et al. 2011)
1592	CKAM1592	Ca1C7654	TTCTTAGTTAACACATTTACTATAACAGCACACCACTTCCAAAACATGGA	T/C	CAAAGCAGCACCAATTGTTTCTTGTGCCTACTGTGATCTCAATGAAAAAG	0.0644444	Yes	Solexa/Illumina sequencing (Hiremath et al. 2011)
1593	CKAM1593	Ca1C7655	TTTTTTATTTTTGGTGGGTTTGAAATGTTAGTATTCTTGTAAAAGTATGT	G/T	AATTTGAATTTGAGAGGTCATTGGATATGGATAGTGGGTGGATGATTGGG	0.0823217	Yes	Solexa/Illumina sequencing (Hiremath et al. 2011)
1594	CKAM1594	Ca1C769	ATATCTAGGCTCTTGCATCGATGAAGAACGTAGCGAAATGCGATACTTGG	T/A	GAATTGCAGAATCCCGTGAACCATCGAGTCTTTGAACGCAAGTGGCGCCC	0	Yes	Solexa/Illumina sequencing (Hiremath et al. 2011)
1595	CKAM1595	Ca1C7694	TTCATTTTACCCCACAGTTATGTTTTCCCAAATGTCTGTATCCGTGGCTC	T/C	GCCACAATCCTTTTTAATATGCAATTTTTACCAGTTTTGTGACGAAAAAA	0.19193	Yes	Solexa/Illumina sequencing (Hiremath et al. 2011)
1596	CKAM1596	Ca1C7695	TGTGAGTGTTGTATGTTCTTCTTTGCTTCTTAGAAGATATAGAAAACCCA	G/A	ACTTACTACTATACTTGAGTTTGATATAGTTGTAAATTAACGAGAGATTA	0	Yes	Solexa/Illumina sequencing (Hiremath et al. 2011)
1597	CKAM1597	Ca1C77	TCTGAAGTCACTGCAGTCACATTTCGTGGTCCTAGTGATACTCATTTGGA	T/C	AGTCTTGTTGGACAAGCTTTGTTTGGAGATGGAGCTGCTGCATTGATTGT	0.0215028	Yes	Solexa/Illumina sequencing (Hiremath et al. 2011)
1598	CKAM1598	Ca1C7754	CATGCACTGAGTTTTGGATTTGCATGATTAATCTTGTAATAATTTAAGTT	T/G	GAACATATGGTTTTAAACTTAATGACAATGCCTTTGTGACTTTAAAAAAA	0.062435	Yes	Solexa/Illumina sequencing (Hiremath et al. 2011)
1599	CKAM1599	Ca1C7762	TATTTTCAAGACTGTAGATGTAAATTTGAATGCTTAATTTTAATGAAGAA	G/A	TGCCACCATTCTTGCTACCTTTGGTTTTTTTTTATTAAGTTGCTTTTATA	0.0416478	Yes	Solexa/Illumina sequencing (Hiremath et al. 2011)
1600	CKAM1600	Ca1C7774	ATTTACTGATCAGGGTCTAACCAAACGTGCATCAAGTGAAAATGGAGAAC	T/C	AAATAACACTAGAATTTAGATGCATAGTTTTTATTTGCATAATATGTAGT	0.137845	Yes	Solexa/Illumina sequencing (Hiremath et al. 2011)
1601	CKAM1601	Ca1C7785	AGAAAGAGGATTCATGTTCGGGTGGAACATGTTATGCCTTCCAGGTGCAC	C/T	GAGGAGTTCCGATTGAGGAAGATCAAGAATGATCAACTGAAGGCTGAGGC	0.0651433	Yes	Solexa/Illumina sequencing (Hiremath et al. 2011)
1602	CKAM1602	Ca1C7889	ACTGTTTGCTTTGATATTGATGCCAATGGTATCTTGAATGTCTCTGCCGA	G/A	GACAAAACAACTGGGCAGAAGAACAAGATCACCATTACCAACGACAAAGG	0.0840478	Yes	Solexa/Illumina sequencing (Hiremath et al. 2011)
1603	CKAM1603	Ca1C789	TTGTTGGTTGCTTATTTTCTAAGGATTAAAACCATTGTGTGTGTTGGAGC	A/G	ATGCTCTGATTAACTGCAGTTACTAGGTTTTTATTGTACTGATTACAAGT	0.0630907	Yes	Solexa/Illumina sequencing (Hiremath et al. 2011)
1604	CKAM1604	Ca1C7950	GCTCCCTACCCTCTCTCTCACGACCATAATCCTTTTCTTCCCTCAAACGA	T/C	ATCGGTCTCTGTCCCTCTCCCTATCCCTGTCCCTTTCCTTTTCCCTATCT	0.483471	Yes	Solexa/Illumina sequencing (Hiremath et al. 2011)
1605	CKAM1605	Ca1C7979	TTATTTTTAAACAAAAAAAAAAAACAGCAGAACCAATACAATAAGAGACA	C/T	CATCATCATCCATGAAATTGTTTGCCCCCAAATTTATTTTGAACAGAATA	0.0420858	Yes	Solexa/Illumina sequencing (Hiremath et al. 2011)
1606	CKAM1606	Ca1C80	TTTGTTGTCAAAGACTCCATCACAATTTTTGTAGTCTGACTGTCTAAGAT	G/A	TTGTTATACTCGGTTGCAAGTATTTAAGCGTTATTTGTTCTTCTTTTAAA	0.0823217	Yes	Solexa/Illumina sequencing (Hiremath et al. 2011)
1607	CKAM1607	Ca1C81	TGTAGTAGTCATTGACCTTTCTTCCTACATTTTTATTTCACGGTTAAATG	T/C	TGATTAGTGGTAAGTCCCTACTATTGGTGGTTGTGGTTGAATGGTGTCTT	0.0831758	Yes	Solexa/Illumina sequencing (Hiremath et al. 2011)
1608	CKAM1608	Ca1C8225	TTGCTTCAATCTTGTCTAGTTACTGAATCTTAATTTGTATTGCAGTAGTA	G/C	CTTTTCAGAATCAAATAATGAATGAATTGCCCCTTTGATGTATGAAAACT	0.0840478	Yes	Solexa/Illumina sequencing (Hiremath et al. 2011)
1609	CKAM1609	Ca1C8252	CTCGTAAATTTTGAAATCACATAAGACTGACACCTTACCGCACGCCCTCA	G/A	TGTAGCAATTAGACCAAAGTGGTCTTAAAAAACACCATACAAAACATAAA	0.0823217	Yes	Solexa/Illumina sequencing (Hiremath et al. 2011)
1610	CKAM1610	Ca1C8268	TGTCTTTTTTTTTGGACCATTAAATTTTGTTGCAGTGTTAGGAAAATGTG	C/T	AAGATTTAAGGATTATCTGATATTATATCATATGCCGTTTGTTTGCTATG	0	Yes	Solexa/Illumina sequencing (Hiremath et al. 2011)
1611	CKAM1611	Ca1C83	TATTGCTTTCAAATTTGCTTGAATTTTTATGTAACGAAAAAACCTATCTA	T/C	GTTCAACATGTACCATCATTTTAAAATAAAATAATTGTGACTAGCTTTAT	0.104938	Yes	Solexa/Illumina sequencing (Hiremath et al. 2011)
1612	CKAM1612	Ca1C8304	ACGTACAATCTACCAGATAGAGTTTATGCTACATTTCTGTATTCTGTTTT	G/A	CAAATTTGACTTTTTATTTAAATTTTGTCTTGCTTTATGGGTGTGCCAGT	0.0831758	Yes	Solexa/Illumina sequencing (Hiremath et al. 2011)
1613	CKAM1613	Ca1C8343	CTTTATTGCATCTCAATTCTAAATAACAACTAACATGTTTGCAGACATAC	T/C	GAACAAATCCTTTATTGCATCTCAATTCTAAATAACAACTAACATGTTTG	0.062435	Yes	Solexa/Illumina sequencing (Hiremath et al. 2011)
1614	CKAM1614	Ca1C8376	AAACTATTTCTAATTTTGTTGAGACATGTGGTGGTTTTTTATATCGCCTG	T/G	TTTTTTGTTTACTTTAAGACTGTCGGAAAAGGAAATACTCATTTTGGTAC	0.0877263	Yes	Solexa/Illumina sequencing (Hiremath et al. 2011)
1615	CKAM1615	Ca1C8391	ATTTATTTGCACAAAACTGGTAAAAATTGCATATTAAAAAGGATTGTGGC	A/G	GAGCCACGGATACAGACATTTGGGAAAACATAACTGTGGGGTAAAATGAA	0.181795	Yes	Solexa/Illumina sequencing (Hiremath et al. 2011)
1616	CKAM1616	Ca1C8432	ATGCAGTACTGTGTTGATCATCCTGAGGAGATAAGCAAGCTTGCAAAGGT	C/G	AAAGCTCAGGTTTCTGAAGTCAAAGGTGTCATGATGGAGAATATTGAAAA	0.062435	Yes	Solexa/Illumina sequencing (Hiremath et al. 2011)
1617	CKAM1617	Ca1C8450	GCAGCCTTAAAGCTTTCAAAAAAGGCTTTTTGGTCGGTGCTGAATTTGTT	A/G	ACAATGTCAATAGTATCTGCGCCAGATGTTGAGAACAATTCTTGATCACT	0.120708	Yes	Solexa/Illumina sequencing (Hiremath et al. 2011)
1618	CKAM1618	Ca1C849	GCAGGGAAAAACATTTGGCGAATTCCTTCAGCCTTAATTATGGGTAAGAT	A/G	ATTCCAGATGCACCAGAGATTAACCTAGCTCCGATCCACATCCGTTTAGG	0.123174	Yes	Solexa/Illumina sequencing (Hiremath et al. 2011)
1619	CKAM1619	Ca1C8517	GTGTCTTTAATTTGGTACCATTTATTTCCCGCAGCAAGTTTTATAGTTAT	T/C	ATCATTGGAGATTTTGCCATAAAAATTCAGATGCAGTTATTTATATGCTG	0.0823217	Yes	Solexa/Illumina sequencing (Hiremath et al. 2011)
1620	CKAM1620	Ca1C8536	AATTTGCATCGTCACCTCAAAAAAAAAAAAAAAAACTAGAAACTCAAAAC	C/A	CTAGCTCCTTCAACCAAAACTACAACACCATCATTATCATGATTGGTTAA	0	Yes	Solexa/Illumina sequencing (Hiremath et al. 2011)
1621	CKAM1621	Ca1C8621	AATTGCAAAATCTTGATCACAAATTCCGAAATCTTGTCGGGATTGTACTG	A/G	GATTGAGGTGGAGTGTAGGTACGCTTCAGCGGAACAGTTGATGGATCAAT	0.160367	Yes	Solexa/Illumina sequencing (Hiremath et al. 2011)
1622	CKAM1622	Ca1C8623	TGAGGGAGTAACTGATCTCACAGATTGGAATAGAAGTGGAATACGGATTG	T/C	TAACAGTGACCTTAGCCAAATACTCGACACACTCGCGGGTCACGCGCTTG	0.102788	Yes	Solexa/Illumina sequencing (Hiremath et al. 2011)
1623	CKAM1623	Ca1C8630	TTGATGTATCATTATGAACACAAGTGAGTAGCGAGTCTTAGAGGGACGAC	A/T	AAAAGAATAACACTGACTTTGGAATGAATAGTGTGGTTTACTTGGTTAAG	0.102788	Yes	Solexa/Illumina sequencing (Hiremath et al. 2011)
1624	CKAM1624	Ca1C867	CCACAACAAGTAAAAGAAACATCAGACAGATATTAATCCCACAGCCACAG	A/C	TTAGAAACCACCACGAAGACGGAGCACAAGGTGAAGGGTGGACTCCTTCT	0.121928	Yes	Solexa/Illumina sequencing (Hiremath et al. 2011)
1625	CKAM1625	Ca1C8678	AGAGGTTTTAGCTAGTTCTAGACAAGTTTTGCTTTGATTTCACTATTTCA	G/A	TAATTCACGTGTTACAGGACATAAAGTATCTAAGCGTGTATTTGGTTGAG	0.04299	Yes	Solexa/Illumina sequencing (Hiremath et al. 2011)
1626	CKAM1626	Ca1C8781	CTGTGTATATTTAAAGTACAAAAATAAACCCAACTTCTTGACTTTATATC	T/C	ATTAAGCCTCCCTGCGCACAAAATAAAGCTTGCCCATCACATGAAGGATG	0.121928	Yes	Solexa/Illumina sequencing (Hiremath et al. 2011)
1627	CKAM1627	Ca1C8809	TTGTTTAGGAGAGTCTGAAAATTAGAGATTTAGTTAAGTTGAAATAAATC	G/A	GGCTGTGTTTGAGTCTTTACTCTTCAGCAACGAAATCATATATGTAATAA	0.0217365	Yes	Solexa/Illumina sequencing (Hiremath et al. 2011)
1628	CKAM1628	Ca1C8830	CAAGGATGCAGAGCTCAAAATGTCCAGTGCCCACACTGGAAAATTATAGT	A/G	GCACATTTACAAAATACCATCAATAAACAAACCTAATCTGCGCAACTGCT	0	Yes	Solexa/Illumina sequencing (Hiremath et al. 2011)
1629	CKAM1629	Ca1C8940	TGAGAAAGATCAGAAAAAGAGTGGTGAAGGAGAGGAAAAGAAAGAAGCTG	T/C	AGAAGGAGATGGTGAAAAATCAGGTGGTGATGGAGGTGGTGCAGAGGAAA	0.120708	Yes	Solexa/Illumina sequencing (Hiremath et al. 2011)
1630	CKAM1630	Ca1C8989	TTTTTTTTTTTTGTAACACCAAATAAAAGTCAACTTTCACGGAATGCACA	A/T	AATGACCTCACTATTTTGCAGCAAATCAGTAATAAATACATAATCCAATT	0.0831758	Yes	Solexa/Illumina sequencing (Hiremath et al. 2011)
1631	CKAM1631	Ca1C9111	TAGCACTAAAGTTTATAAAACTGAAAGGAAGAGAAAATGCATATTTGTAT	G/A	TCTAATTCACAGCCCTACAATTTCTCCTTATTTGGCCCTGTTGTCCCGTA	0.120708	Yes	Solexa/Illumina sequencing (Hiremath et al. 2011)
1632	CKAM1632	Ca1C9119	CAATGGTGGCATGAAGTTGGACGCGTGCTGAAACATATTCTCACGGTACT	A/G	TGAATATATCCTCCCTAACTATGCAAACTGTTAGCAAGATATTAAAGTTT	0.0867769	Yes	Solexa/Illumina sequencing (Hiremath et al. 2011)
1633	CKAM1633	Ca1C9146	TCATAGAATGGCGGAAGCAAATAGAGCTTTTGCACATTTTCGTTAATCTA	T/G	GAAGAGACAGGTATCTAGGATCTATATAGATGTGTGTTTATATAGACACA	0.0210502	Yes	Solexa/Illumina sequencing (Hiremath et al. 2011)
1634	CKAM1634	Ca1C9181	TCCTCCGACCTCCGCACTACCCCAACTCCTTACCCATGTCCGATGATTCC	C/A	TCCCGCCGTCTCCACCTCCTTCCTTTCTCTTCCACCGTCCGCCGCTTCTT	0.101746	Yes	Solexa/Illumina sequencing (Hiremath et al. 2011)
1635	CKAM1635	Ca1C9240	GCTATCATTTAGAAGGAAATATACAACACCTTCCTTTCTTCATCTAAATA	C/T	TTAGGTTCATATAGTTAGTTGAAACTAAAAACAAAACCAGCTAAAACCAA	0.062435	Yes	Solexa/Illumina sequencing (Hiremath et al. 2011)
1636	CKAM1636	Ca1C9454	CTGACTTTACCAGTCATGCTATGCTAGCCATGAAGGTCACTTGTGGGAAA	C/T	AATCATGGGGAATAAAACACATTGACTCTGAGTGAACTATGGTCTTTGTA	0.103852	Yes	Solexa/Illumina sequencing (Hiremath et al. 2011)
1637	CKAM1637	Ca1C9495	AATATTGAAGGTTTCATTATCACAAACAACTGTCAAATACCACCAAAAAC	A/G	CAAAACATTGAAGGTTTCATTATCGCAAACTTGACACTTCTTTTTAAAAC	0	Yes	Solexa/Illumina sequencing (Hiremath et al. 2011)
1638	CKAM1638	Ca1C9498	AGAAGAAAGAGGCGGATAAGCCTAAGGATGCAGAGAAGCCCAAGCCCAAG	C/T	CCGACAGTGATAAGCCCATAGAAAAGCTCGTATCCCATCCGGTCCCAATG	0.103852	Yes	Solexa/Illumina sequencing (Hiremath et al. 2011)
1639	CKAM1639	Ca1C9572	AATTGGACATTGAACCCATTTCATATGATGGGCGTTGCTGGTGTATTGGG	T/C	GCTGCCCTACTATGCGCTATTCATGGTGCTACCGTAGAAAATACTTTATT	0	Yes	Solexa/Illumina sequencing (Hiremath et al. 2011)
1640	CKAM1640	Ca1C9622	TTTTTTTTTTTTTTCTTTTTTTTTTTTTTTTTTCGGTCCTGCAAATGGGA	A/G	ATTTTTATTGAATATACACCTAAACTTGTGTTATATATACCTGTATTTTA	0.125742	Yes	Solexa/Illumina sequencing (Hiremath et al. 2011)
1641	CKAM1641	Ca1C9708	TTTATGTTATTTTTGTTGCCATCCTTTTAAACTCTGTAGTGGTGTCTTCC	A/G	TTAGCTATTTTGGTAATCCGTGCATACTCATGGGTTATTTTTGCAGTACT	0.499764	Yes	Solexa/Illumina sequencing (Hiremath et al. 2011)
1642	CKAM1642	Ca1C9714	TAATAATTTCAAGGATGTTCAAGTCATCAAAGAAAATACCCCTCACCAAG	A/G	GAAGTTCGTGGCTTTTTTGAAGCCTCTTTTTGAAAAAATCTTGGCATCTT	0	Yes	Solexa/Illumina sequencing (Hiremath et al. 2011)
1643	CKAM1643	Ca1C9726	CAAGTCAGAACACAATAATTTGCAAAGACTTCGGTGCTTTGTGAAACTGG	T/C	GATGATAACTGTATAGTTTTTATATCTGATTTTGCTTTGGGGCATTCAAG	0.155727	Yes	Solexa/Illumina sequencing (Hiremath et al. 2011)
1644	CKAM1644	Ca1C9740	TATTCTGTACAAAAGTGGCACTCCTAATATGTTTCAGTTATATTCATACT	T/C	AGAGACATGATCCCTTCCTGCCCATCTCTCTTCATATTTTCCAAATGAGT	0.100724	Yes	Solexa/Illumina sequencing (Hiremath et al. 2011)
1645	CKAM1645	Ca1C9879	TGCCACTTTTCTTTTGACCATCATTCTTTTTCAACCAAGTACACCAAGCA	C/G	TCACTAACAAATGTGATGTTTTTTTTCATTCTTTTCCTTTCACAAATAAG	0.142012	Yes	Solexa/Illumina sequencing (Hiremath et al. 2011)
1646	CKAM1646	Ca1C99	TTTTAACTTTCCTTTTCTCGAATATGAAGTTTTGCTCCATTTCCTGTGAT	A/C	ATCTCTGGGATTAGGCTTAATGGTATTTCTCATAATGTTTCATAGCAGTT	0.0877263	Yes	Solexa/Illumina sequencing (Hiremath et al. 2011)
1647	CKAM1647	Ca1C9961	TATGTCATTGAAGCACAATGTATTGAGTTGTATTTGCTTTTACCTTGTTT	G/A	ACTATATTGGACATTGTGATATTTACTACAAGACTTGAATAAATAAAATG	0.103852	Yes	Solexa/Illumina sequencing (Hiremath et al. 2011)
1648	CKAM1648	Ca1C9965	TATCTTTCTGCTTAATCAAAGGTTCTTAACAAAAATAGAAATTGCATCGC	T/C	CACACGGCCTCCAGATGAACCTCAACATGACCCCACAGATTGCTGGTGCA	0.0831758	Yes	Solexa/Illumina sequencing (Hiremath et al. 2011)
1649	CKAM1649	Ca1S003459_1851_2072	CATCTTTGACAAACAAACGAGTACGGAAAAGTTTAGAAAAAGATGTACTT	T/A	CTGTATGACGTTCGATTTATTTAATTTATAGTTCCTTAATTTTTTTTTAA	0.128419	Yes	Solexa/Illumina sequencing (Hiremath et al. 2011)
1650	CKAM1650	Ca1S009756_0856_2341	ATCCTTTTGGTAAAACTGCACTGTCTAAAATAAATCATGTAGTAGTTGCA	G/T	CCCCAACTTGCTGGGTTGTGAATGAAGAAACCTATGCTATGCTATGTTTT	0.0858477	Yes	Solexa/Illumina sequencing (Hiremath et al. 2011)
1651	CKAM1651	Ca1S020576_3150_0797	TTCTTGGTGGAATTGCACTTGTGGAAGGTGCTGATTTTATTGAAGATAAG	G/A	TTGCTGATAATGCTGCGGAGAAAGTTGAGGATGATATTGGTTATGACGAT	0.446834	Yes	Solexa/Illumina sequencing (Hiremath et al. 2011)
1652	CKAM1652	Ca1S020592_0640_2342	ACATGTAATATAACGATTCATAAGTCCATGTATTATATTACACAGGTGCT	G/T	TTAAAACAGTAAACATACAGTGGAGACTGTCCACTTTGATCTTCTGTCTG	0	Yes	Solexa/Illumina sequencing (Hiremath et al. 2011)
1653	CKAM1653	Ca1S025396_2944_1335	TACTACTCGATTGTTCTGCTTTTGTAGATGTGATTGTACTTGTGTGTCCT	A/C	AATATCCTAATGCTGTAAGAAGAAGGCCAATTCAATTTAAATTTAGTCAA	0.0831758	Yes	Solexa/Illumina sequencing (Hiremath et al. 2011)
1654	CKAM1654	Ca1S026237_2718_0797	GTCAAAGTTCACTTTTAAATTATATTAAATCATCTCAAAGGAAATGGATG	G/C	TCCGGGACTCCGATTACAAAAACAGATAAATAGACTTCCAAAGATAACAT	0	Yes	Solexa/Illumina sequencing (Hiremath et al. 2011)
1655	CKAM1655	Ca1S026347_1473_2615	CAAATGATTAACTAAATTCTGTTGTTATATTGATACCCACGTTAAGTGCA	T/C	GAGTTCTGGATCGAAGGTCTTGGATGCCGGATCAGTTGTTCGAAAAAAAA	0.0222194	Yes	Solexa/Illumina sequencing (Hiremath et al. 2011)
1656	CKAM1656	Ca1S028830_2927_1044	AACTAGATTTCTGCAAGTTACAGCCCTGTCATCCTTTTTACACCCCCAGA	T/A	ACCGCTAGATTCATTAACTGTTTGTTACTCACTATAAAAAAAGTGATTTT	0	Yes	Solexa/Illumina sequencing (Hiremath et al. 2011)
1657	CKAM1657	Ca1S029371_2471_2666	TAAAAACAGATGATATGATTTTATAATGTGATCGGTATTCCAATCTGATA	A/G	AAGTCCTTTGCAATGGATAATAATTTTTGAGCTATCACTGGTTTTCTTCT	0.0420858	Yes	Solexa/Illumina sequencing (Hiremath et al. 2011)
1658	CKAM1658	Ca1S032301_1049_0985	ACATATATGCAATGACTTAACATATAATACATTCAGTGAAACTTGAGACT	T/G	GTCAAGACATTGTTGTTGACAGGATCAGCAAGATGATCTAAGAGGTTTTG	0.101746	Yes	Solexa/Illumina sequencing (Hiremath et al. 2011)
1659	CKAM1659	Ca1S032410_1412_1899	AGTAAAAGAGATAGAGATATGTTTTGGTGTTAGTTAATGTTATTGATGTC	C/A	AAACCATGCACATTTTGTGTGAGATTAACATCACTGAACCATATGCTTCT	0.0831758	Yes	Solexa/Illumina sequencing (Hiremath et al. 2011)
1660	CKAM1660	Ca1S034646_2713_1279	GACTCTCACCAAACTGGGGTATGGGAGGGAGCAGCTGTTTGGAACTCATG	C/A	TGTGAGAGATATGATCTGGACAAATTCTCCGAATGTAGATAATAATGAAT	0.120708	Yes	Solexa/Illumina sequencing (Hiremath et al. 2011)
1661	CKAM1661	Ca1S036688_1028_1835	CCTGTAATTTCATGTTGGTTTTATTAAGTTTTTCTTTAATAGACATGGAG	T/A	TTCCCTCCTGAACCTACTAGAATTTGTGTGCTTGATTAGTTTTTGCTCTA	0.0630907	Yes	Solexa/Illumina sequencing (Hiremath et al. 2011)
1662	CKAM1662	Ca1S038828_1260_2119	ATGTTGTGTTGTGTTGTTTGTTAGCGAATATATGCAAATGCAGCTACATG	C/T	ATTAAGACAAAATATATTCAAAACAATATTAACTATGTGTTCTCTGCAAA	0.0425331	Yes	Solexa/Illumina sequencing (Hiremath et al. 2011)
1663	CKAM1663	Ca1S040134_0411_0391	TCCAAGTAGTAGAGAAAGATTCAGCGGGATGTTTGAAGAAGCCGAAAGGA	G/A	ATGAGAATGAAAAAGAAGAAGAAAATGAAACAAAGAAAGAGCCATTGAAA	0.139207	Yes	Solexa/Illumina sequencing (Hiremath et al. 2011)
1664	CKAM1664	Ca1S041866_3897_2257	TCCAATGTAAAGACGGTTTTCAGTGCTGGTTATCCAGTTACAGAAGCGAC	C/T	CCATAGGTTTTCGCTATCGCGTCTCTCTAAAATTGCAGTCATGGTAAAAT	0	Yes	Solexa/Illumina sequencing (Hiremath et al. 2011)
1665	CKAM1665	Ca1S042837_3516_1262	TTTCAATGGCTCTTTCTTTGTTTCATTTTCTTCTTCTTTTTCATTCTCAT	C/T	TCCTTTCGGCTTCTTCAAACATCCCGCTGAATCTTTCTCTACTACTTGGA	0.139207	Yes	Solexa/Illumina sequencing (Hiremath et al. 2011)
1666	CKAM1666	Ca1S043547_3084_1879	ATGGTTAACCACTTTGTTCAAGAGTTTAAGAGAAAGAACAAGAAAGACAT	T/C	AGTGGCAACCCCAGAGCACTCAGGAGGTTGAGGACTGCTTGTGAGAGGGC	0.0630907	Yes	Solexa/Illumina sequencing (Hiremath et al. 2011)
1667	CKAM1667	Ca1S044284_1506_1559	TATATACATTTCATAAAATCATCACATAACACCTTGATTTGTGTCATCTA	C/T	CACCGGAATTGAAGTTCGGCCTCCCCGCCTAGAATGCCAGCGGTGGCTCC	0.102788	Yes	Solexa/Illumina sequencing (Hiremath et al. 2011)
1668	CKAM1668	Ca1S045208_1087_1599	TAACATCGACAAATTCTGAAAAAATCAACAACGAAATTCAGCGCCGACTA	A/T	TTGATATTTGAGTATGTTCATTCAAACTTTGGTTGTGAATTTGTGCGGCT	0.0831758	Yes	Solexa/Illumina sequencing (Hiremath et al. 2011)
1669	CKAM1669	Ca1S051291_0788_3152	TGTGTAAATATGCTATACATTCTCAATGGTCTTGTAAATTAAGTCACAAA	T/G	TAGAGGCTTTTTTCACTATTGTTTGGTTGGTAGGTTTGGACTATCAAATG	0.104938	Yes	Solexa/Illumina sequencing (Hiremath et al. 2011)
1670	CKAM1670	Ca1S052005_0651_2808	ATAACAATATTATTGCAAATTAATTTCAATCTCTGGTGAGTGTGTATTAA	T/G	TGTGTGCTCCACCGATCCGGTGTTCACCGAAACACACTGCAACAAGGGTA	0.04299	Yes	Solexa/Illumina sequencing (Hiremath et al. 2011)
1671	CKAM1671	Ca1S052165_3938_3431	CTTAAGAACAGCTGCCTATGGACACGTTTTGGAAGGGATGACCCTGACTT	T/C	ACCTGGGAAGTTGTGAAGCCACTCAAGTGGGAGAAGCCTCAAGCTTAAGA	0.0637604	Yes	Solexa/Illumina sequencing (Hiremath et al. 2011)
1672	CKAM1672	Ca1S056733_1737_2833	AAAAAACTACCTTCAATGTCACCAGAGGAACAATTCAGAAAGTGCATTAC	T/A	TAGTAGAGGCAAAATCAATCAGGCAGCACAATAAGCAGACATTCAACCCA	0.0425331	Yes	Solexa/Illumina sequencing (Hiremath et al. 2011)
1673	CKAM1673	Ca1S061990_2992_3266	GTTGTTATCAAAATGTTTCTTGGACAAATCTTTTTATTTGTCTTTCTGCC	T/A	CTAATTGTTGTCTGCGAATTTCAAGGATAGTATATTTTAGTTTATTTTCT	0	Yes	Solexa/Illumina sequencing (Hiremath et al. 2011)
1674	CKAM1674	Ca1S063928_3448_0499	AAATCAAAGGGAATGAGATAGTCTCGGCTTGTTGGTTTGGGAGTGAGGGT	A/G	GTTGATGCTTTTTTTGAACTTTTTTTGTTCCCTTAGATCATGAGTTGGTG	0	Yes	Solexa/Illumina sequencing (Hiremath et al. 2011)
1675	CKAM1675	Ca1S066137_3759_2716	CATTTACAGTTGCCATGTCCTGATTGTTGAAATTCAAAAATGACACATCT	T/A	TCAAAACTATTTAACAGACAACAATTGTAGACAAAATTTACATAAATATT	0.119511	Yes	Solexa/Illumina sequencing (Hiremath et al. 2011)
1676	CKAM1676	Ca1S067349_0304_1699	ATAAATGTCACATTATGTTTTCAGGCTTTTTTGTTTGTGGAATAATATTT	T/C	GATAGATGTATGTGAAATGGATCATTCATGTTCTCAAACGATTAATGAAT	0.0823217	Yes	Solexa/Illumina sequencing (Hiremath et al. 2011)
1677	CKAM1677	Ca1S067727_3658_0413	GCAACATTTTTGTAGGGTAATTTGGATTATCTTGATTGGTAGGATAACCA	G/A	CAGGAGGAAGAGGTGCAGTTGAAGGTGGGGGGTACACTATATAGAAAATA	0.157244	Yes	Solexa/Illumina sequencing (Hiremath et al. 2011)
1678	CKAM1678	Ca1S073350_2891_2317	GTGATATGGTTAAGTCTTTTGTTAATGGTATGATGCATGAAAATGTAAAA	A/G	TTGTGGCAAACTACTAGTGACCATGAATTAAAACACTTGACCAAGACAAA	0.0823217	Yes	Solexa/Illumina sequencing (Hiremath et al. 2011)
1679	CKAM1679	Ca1S076640_3248_0397	GTCCAAAGTAAGCAACTTAATACATTATACGTACTACATGATACCTTTTT	C/T	TTGGGTCTAAGTATTACATGATGCTTTAACAGAGATAGTTTCACGTATGA	0	Yes	Solexa/Illumina sequencing (Hiremath et al. 2011)
1680	CKAM1680	Ca1S081173_1411_1270	CTTTGTTGGTTAATCCGATCAGTTCATAGATGGTCCGCAAGTATGATGGT	T/C	TTAATGATGATCTTGCACGTATTTCGCGTGTATCTAACAGGTGGTTTTAA	0	Yes	Solexa/Illumina sequencing (Hiremath et al. 2011)
1681	CKAM1681	Ca1S081726_0496_0622	ACTCTTCTATTAGCCATACTATCTCTCACCACCTTCCCATCACAAATTTC	A/C	GCAAACAATTACTTGTATTCCTCACCCCCACCACCCAAGGTATACCCCCC	0.0637604	Yes	Solexa/Illumina sequencing (Hiremath et al. 2011)
1682	CKAM1682	Ca1S082752_3652_2678	CATGTATTAATTTAAGTATGTTTGTCCTCCCAGATGTGTGAATGAATCAT	A/G	TAATTAGCGGTTATTGCACTGAATTTATAATATAGTAATTCAAACTCTGA	0.0858477	Yes	Solexa/Illumina sequencing (Hiremath et al. 2011)
1683	CKAM1683	Ca1S084356_1345_1542	GTATTGGATGCACAAGATTGGTTAAAAACCCTAATTGCACAAGAATAAGC	C/A	TAGGGAGGACGAAAATGACCTAAACGTTCATCCAATTACAGAAATGAACT	0	Yes	Solexa/Illumina sequencing (Hiremath et al. 2011)
1684	CKAM1684	Ca1S085594_2819_0498	AGAAGCTCGTGAAAGAGCAGCTGTTGAAGCTGCTAAAAGCAAAGAAGGTG	G/T	GCAATTGGAAAAAGATGACAGAGCTATACAAGAAGAGAAAGAAAAACAGG	0.102788	Yes	Solexa/Illumina sequencing (Hiremath et al. 2011)
1685	CKAM1685	Ca1S091382_2958_1301	CGATTCGTTTTATTGAACTTCAAATTACACGGATCAACTAGCGTCTCTCA	G/A	ATTAGTACTAATAATTGCAGATCTGGTACCGGAGCCACCGTACTCAGACG	0.0840478	Yes	Solexa/Illumina sequencing (Hiremath et al. 2011)
1686	CKAM1686	Ca1S093079_1585_3656	CCCCGTCAATTCCTTTGAGTTTTAATCTTGCGACCGTACTCCCCAGGCGG	A/G	GAGCTTAATGCGTTAGCTGCGTCACCGACATGCATGCATGCCGACAACTA	0.0444215	Yes	Solexa/Illumina sequencing (Hiremath et al. 2011)
1687	CKAM1687	Ca1S093117_3769_2027	TGTGTCTCCCTTTGGAGTTATGATAATTACATCTGTTTAGTGTTTTGGCT	G/A	TGATAATAACATTCTTGACACGGTTTAATTTTAAATTATGTGTTTGGTTA	0.0425331	Yes	Solexa/Illumina sequencing (Hiremath et al. 2011)
1688	CKAM1688	Ca1S094864_1837_0960	TATTGTGACACCCAGGCAGACGTGCCCTCAACCTAATGGCATCGGGCGCA	A/G	CTCGCGTTCAAAGACTCGATGGTTCACGGGATTCTACAATTCACACCAAG	0	Yes	Solexa/Illumina sequencing (Hiremath et al. 2011)
1689	CKAM1689	Ca1S101534_3996_1528	GAGAAGATGAAGGATCTCTGCGATAGTTGAGGTGAGAGAATGTAGTTCGT	G/A	GATTAGCAGTTGTTGAACAAGCTGGTAACATTTTTACTTTCTTTTTTTTT	0.101746	Yes	Solexa/Illumina sequencing (Hiremath et al. 2011)
1690	CKAM1690	Ca1S102685_1343_0900	CCTGTAATTTCATGTTGGTTTTATTAAGTTTTTCTTTAATAGACATGGAG	T/A	TTCCCTCCTGAACCTACTAGAATTTGTGCGCTTGATAGTTTTTGTCTCTA	0.0823217	Yes	Solexa/Illumina sequencing (Hiremath et al. 2011)
1691	CKAM1691	Ca1S103553_3070_1315	TTTAGTAGAAACAAAAATAGTCACTCATTCTTGGTTCACAACACTACATG	T/C	GTGTCCGTCTTACATCTGGACTTCTTCCTACGAATTAAATATGCTCTACC	0.120708	Yes	Solexa/Illumina sequencing (Hiremath et al. 2011)
1692	CKAM1692	Ca1S104216_3084_3409	AAAACATAAAACTTTGATAACAAAAATAATCCAAACTCATCCAGCAAAGA	A/C	AAAGATAAACTGTGTCCAAGTACTCGCCACACAACAAAAGAAGCTTTGAA	0	Yes	Solexa/Illumina sequencing (Hiremath et al. 2011)
1693	CKAM1693	Ca1S104964_1408_3295	AAAAGAAGTCTAAACAACATCAGATTTCCGTTGAATCACGCCAACATCAA	G/A	GGAATCATTGATTCAAATCTCTACACATAACTACACAAAGATAAACGCCT	0.0823217	Yes	Solexa/Illumina sequencing (Hiremath et al. 2011)
1694	CKAM1694	Ca1S106076_0624_1090	CTCATTTGGAAAATTATGAAGAGAGATGGGCAGGAAGGGATCATGTCTCT	A/G	AGTATGAATATAACTGAAACATATTAGGAGTGCCACTTTTGTACAGAATA	0.0840478	Yes	Solexa/Illumina sequencing (Hiremath et al. 2011)
1695	CKAM1695	Ca1S107825_2681_2192	AACATCAATTAGAGACAACAATTGAAGATTAATTTAAAGGACTTTTAAGT	T/G	AAGACATATTTTGTAATGTTTTATATCTCATCATCCCAAAGGTCATTGAG	0.0823217	Yes	Solexa/Illumina sequencing (Hiremath et al. 2011)
1696	CKAM1696	Ca1S108754_0445_0736	TTTTTTTTTTTGTAACTTTGAAATCGCAATCCTTGTATTTGCACTTCAAT	A/C	ATCCAATTTATATTAAGAAATTATGAAAAAGGTTTTACAATAACACAAGA	0.0217365	Yes	Solexa/Illumina sequencing (Hiremath et al. 2011)
1697	CKAM1697	Ca1S113456_3048_2821	GCGGTCGGAGTCGTTTACAAGCTATGTAAGATGTGGCGTTGAGATTTTGG	G/A	GTGGAAATGTAAATCTGAGAAAATGTTGGGTTAATTTTAGAAGGAGGAGA	0.0434568	Yes	Solexa/Illumina sequencing (Hiremath et al. 2011)
1698	CKAM1698	Ca1S117473_1883_1299	ATTTAGACTCCTTTCCCTGTGATGAAGCAAGATCAGCCATGGTGTAACAG	T/A	CTCTCCATCATCATCAACTAAGAAAAAGAAGTAAAAGCAGCAAAAATGAA	0	Yes	Solexa/Illumina sequencing (Hiremath et al. 2011)
1699	CKAM1699	Ca1S121461_0732_1028	TTGTCAACTGATGATGAGAAGAAGATCGAAGATGCTATTGACCAGGCTAT	T/C	CAATGGCTTGATGGAAATCAGCTTGCAGAGGCTGATGAATTTGAGGACAA	0.102788	Yes	Solexa/Illumina sequencing (Hiremath et al. 2011)
1700	CKAM1700	Ca1S123448_0283_0558	TCTGAAGGAGATGAAGAATATCAGGGCGATGATGATAATGTAGAAGATGA	A/G	GAAGAAGAAGAAGAAGACGATGATGATGAAGATTCTATAAGCATGAGTGA	0.0444215	Yes	Solexa/Illumina sequencing (Hiremath et al. 2011)
1701	CKAM1701	Ca1S124600_2493_1627	TTTTTTTTTCTTTTTTTTTTTTTATTACAATCTACTCATGTCTATGGATC	T/C	TTCTGAAATCAACTGTCAATTGCACATACCATTTTGACATGTACTATTAC	0.139207	Yes	Solexa/Illumina sequencing (Hiremath et al. 2011)
1702	CKAM1702	Ca1S124728_1466_2853	GTATAATAATGAAATTGGAACTATATATATTCAGTTCCAATGGTTCATGA	C/T	TTATTGTTGTTGTATAGGAGGTTCAAAATAGAGACATCTAGTCGCTATAA	0	Yes	Solexa/Illumina sequencing (Hiremath et al. 2011)
1703	CKAM1703	Ca1S125721_3942_2000	AACAAAGAGTGTTTTTGCGTGGAAAGGCCATTACAGTGATGGAAGGGTGT	A/G	TTCTGGTCTAGTCCTACTCCTAACATTTCAATTAAAATAAATGAAATCAA	0.102788	Yes	Solexa/Illumina sequencing (Hiremath et al. 2011)
1704	CKAM1704	Ca1S128003_2872_3421	GTTACTCCGTCATCGATTTCTAACACTCCAACAGAAGCACCAACCCCTTC	T/C	CCAAATGGTGCCGTTTTGAACAGATTCAGTGTCGCTGGATCTGCTGCTGT	0.0823217	Yes	Solexa/Illumina sequencing (Hiremath et al. 2011)
1705	CKAM1705	Ca1S135123_0582_2044	TACTCTTAATAGAACTTTGTTCCAACCTTTTAGTTATTGTAAATATTAGT	T/C	TGTGTGTGATTTGGATCCCTGTTAAAGTAAACTGTGCAGAAGTGCAATTC	0.0630907	Yes	Solexa/Illumina sequencing (Hiremath et al. 2011)
1706	CKAM1706	Ca1S135612_0872_0132	GTGTTCATTTTTTGTCATCCTTTATTACTAGCTCAATGCTATATACCCCC	C/A	AATATGCGTGTGTATATTCATATGTATACTGATTGAAAAAAAGGTTCACT	0.140595	Yes	Solexa/Illumina sequencing (Hiremath et al. 2011)
1707	CKAM1707	Ca1S135885_0524_1179	AAAAAAAAGAAGGTAAAAATAGTTACCAGCTTGTTCAACAACTGCTAATC	C/T	ACGAACTACATTCTCTCACCTCAACTATCGCAGAGATCCTTCATCTTCTC	0.108337	Yes	Solexa/Illumina sequencing (Hiremath et al. 2011)
1708	CKAM1708	Ca1S142246_2458_2424	TTTTTTTTCAAAGTTCACTAAGAAATAATAATGTTGCATATATATATATA	T/G	AGAGAGAGAGATGCACATGTGTGTTGTTCTATTTAAATAAACAATCAAAG	0.0831758	Yes	Solexa/Illumina sequencing (Hiremath et al. 2011)
1709	CKAM1709	Ca1S143123_3399_0516	TAGTAAGCATTACCAAAAAGCTAAGTACTGGTTGGTCTGATTCTGAGTTC	G/C	AGAGCCTTAAAAAAAAAAAAAAGATTCTGAGTTTTTAGTAGTCTTCTTAA	0.479175	Yes	Solexa/Illumina sequencing (Hiremath et al. 2011)
1710	CKAM1710	Ca1S149737_4007_1642	ACTTGTTGTTAAAGGCACTGTTTGATTGTTCGTGCATTTGAAAAACAAAA	C/T	GTGGTTGATCTCTCTGCCTGAGCAGCATGTATGCTGTGGTTGAGAATAAC	0.140595	Yes	Solexa/Illumina sequencing (Hiremath et al. 2011)
1711	CKAM1711	Ca1S157714_1830_3543	AACTGTGATAGAAGAGAACTCCTGTCTCAGTTACTAAAATGACCAAAATA	C/T	CAAGAGCAATCCCAAATTCACGCGATTTCGAAAACCCTTTAAAAGACACG	0.101746	Yes	Solexa/Illumina sequencing (Hiremath et al. 2011)
1712	CKAM1712	Ca1S157715_1723_2999	TTTAAGAAGAAAACAAAAATGTCACTCATTCTGGTTCACAACACTACATG	T/C	GTGTCCGTCTTACATCTGGACTTCTTCCTACGAATTAAATATGCTCTACC	0.120708	Yes	Solexa/Illumina sequencing (Hiremath et al. 2011)
1713	CKAM1713	Ca1S159141_2233_0375	TATGTTCATGGATTTTTACTGTCAAAAACTTGTATACTTCTTGTTCATAT	C/T	ACTTGGCTCAATATATCACAACACGAATCAGGCCCGNTGCGGTTCTATGA	0.425362	Yes	Solexa/Illumina sequencing (Hiremath et al. 2011)
1714	CKAM1714	Ca1S159143_2227_2102	CCTCGGGAGACAGACTGCGAGGGATAAGCTTCGTAGTCGAGAGGGAAACA	A/G	CCCAGACCAACAGCTAAGGTCCCAAATTCATACTTAGTCACTAAGGAGGT	0	Yes	Solexa/Illumina sequencing (Hiremath et al. 2011)
1715	CKAM1715	Ca1S160026_1035_2482	AAGCAACATCGTCCTTTGATTTCTAAGATCCTGAATTCTATGTTATCATG	A/G	CGACAACAATACAAGCAACACCAGACAGGACCCAATGATAATAAACACCA	0.103852	Yes	Solexa/Illumina sequencing (Hiremath et al. 2011)
1716	CKAM1716	Ca1S161392_3624_0675	TCTGATTGCGTCTTTTCCTTTTGTTCTGTTGAATGCTGTTCTGGTTCTTT	C/G	TTATTTTCTTCAACTTCAGTAACCACAGGATCTGCATTTTCTGTTTCTGT	0.106047	Yes	Solexa/Illumina sequencing (Hiremath et al. 2011)
1717	CKAM1717	Ca1S162593_3818_1956	GTGATATGGTTAAGTCTTTTGTTAATGGTATGATGCATGAAAATGTAAAA	A/G	TTGTGGCAAACTACTAGTGACCATGAATTAAAACACTTGACCAAGCAATA	0.0849383	Yes	Solexa/Illumina sequencing (Hiremath et al. 2011)
1718	CKAM1718	Ca1S165886_2414_0832	TCCGTCAATTCACAAGCCAACATTTGCCTTATCATGCCCACATCCTTCAA	A/T	TTTTTTTTTGTCCAGGCGCTGGCCTAAAATCTGGCCCACGCCAGGAGCAC	0.174818	Yes	Solexa/Illumina sequencing (Hiremath et al. 2011)
1719	CKAM1719	Ca1S165993_3667_2471	ATCGGTCAGAGACAGCAGCGAGCATACCATTCAGCCTAGCCACTAGCCAG	A/G	GAGAGGGAGGAGAGAAAAAGNGAGAAGAATCATGAGGCCTATACTGATGA	0.0840478	Yes	Solexa/Illumina sequencing (Hiremath et al. 2011)
1720	CKAM1720	Ca1S169508_3408_2791	AGTGGTCTCTGGGGAAGAAAACAGAATAATCTTATTCTGATGAAGTTTTT	A/T	TTTTACTTATTTACAGACTTTGCTTTTGAGTGACTTTGTTTTCTGAGTTG	0.195629	Yes	Solexa/Illumina sequencing (Hiremath et al. 2011)
1721	CKAM1721	Ca1S169865_3707_0904	TAGGTTGAACCAAATAAATTGCCGTAGTGGTGTCCTTATGGAGCTACATA	G/T	TAACAATACTTCACTTCAACTTTAGTGGGCATATGTTTACGTTCCAACTT	0.0840478	Yes	Solexa/Illumina sequencing (Hiremath et al. 2011)
1722	CKAM1722	Ca1S171246_0947_1521	GTTCTAAGTTTACAGAAAGCAAAGTACATGGTTGAGTTGGAAATTCAAGT	C/T	CCCACACCATTTGATCCATTTGCTGAGGACCAAAGAATCGGATCGCCCCC	0.161975	Yes	Solexa/Illumina sequencing (Hiremath et al. 2011)
1723	CKAM1723	Ca1S172085_1083_2856	GGATTCACAAACCATTGGATTCAAGGATCTAAATCTACAATTTGCAAGTG	A/T	ATTCATCACCCAAATCAATGTCATGAATCTGTTTGAATAAAACATCCTTT	0.123174	Yes	Solexa/Illumina sequencing (Hiremath et al. 2011)
1724	CKAM1724	Ca1S173899_3317_3686	TAGATTTTAGTAATTAACACAATACATGCACAATTGCACTAGAACCAAAA	C/T	AAGGCTCATAATTCAACATAGGGTATAGGCTGTTTAATTAACAAAGCTTA	0.101746	Yes	Solexa/Illumina sequencing (Hiremath et al. 2011)
1725	CKAM1725	Ca1S175044_2657_0782	GAAAACGGAGACACCGGAGGAGTAGAACCAGCGGGAGAAATCGGTGGCGA	C/T	CCACTTTGGTAACCTGGCGGTTTCACGATCATGATACTACGGGTTACTCT	0.0425331	Yes	Solexa/Illumina sequencing (Hiremath et al. 2011)
1726	CKAM1726	Ca1S176818_3018_0364	TTACGGCCGGGGTAGGATGTTTTATGTTATGCTAGAACTTTTGCCAGAGA	T/A	TATATGTAGCTTGGCATTGCCCTTTTGTGGCAGAGGCACAGATTTGAGCC	0.121928	Yes	Solexa/Illumina sequencing (Hiremath et al. 2011)
1727	CKAM1727	Ca1S177814_1490_0554	GTACAATCAAATGGGTAAGTAGCCCTTAATAAATCACAACAAGCGACTCA	T/C	TCCATTGGCCCAATAAATCATAAGTTCATAACAAGTATACTATGTCTGTG	0.0831758	Yes	Solexa/Illumina sequencing (Hiremath et al. 2011)
1728	CKAM1728	Ca1S178487_2660_2962	ATTAACAATAGTACTACATTCTCAACACTCACACAACACAAGACTCTGCT	G/A	TCTGACCTGATGGAACCAAAATCCCATTCACGAATCATAGCTTAATTAGA	0	Yes	Solexa/Illumina sequencing (Hiremath et al. 2011)
1729	CKAM1729	Ca1S178797_3115_3102	TTTTTTTTGTGTCCAAGATATCTGGATCCATAATATCAAGCTCAAACAAT	A/G	CAGTAAAGCAGGCTGGAATATACAACAGTAGCTGCTAAAAGCTTAAACCC	0.0831758	Yes	Solexa/Illumina sequencing (Hiremath et al. 2011)
1730	CKAM1730	Ca1S180061_3389_1245	CTTGACAAATACCCTGGCAGCTTAATCCTATCTTTCACTATCTTCTGCTG	A/G	ATCTTCTCACGGTTCCCACCACAGAAGGGCGGCTTCCCAGTAAGTATCTC	0	Yes	Solexa/Illumina sequencing (Hiremath et al. 2011)
1731	CKAM1731	Ca1S180308_1417_1679	GCCACTAAGTGAAGAGATTAGATGTTGCAATTGTTGCCATTTTTAGGAAT	C/G	GAGAAATGTTTGGCGCGATTAAAGTGTGAACTTATAGTTTATGTCTATGT	0.151344	Yes	Solexa/Illumina sequencing (Hiremath et al. 2011)
1732	CKAM1732	Ca1S180936_1831_3497	GGGGGTTCTTCTTCTTTCCTGTGGGTGGTCGAGTTTGAAGTTTGATCGAT	C/T	GAACGGTACACATTCAACAAGATGACGCGAGGAAAGCAGAAGATCGAAGC	0.101746	Yes	Solexa/Illumina sequencing (Hiremath et al. 2011)
1733	CKAM1733	Ca1S188604_2363_0195	GTCCAGTATCAAAGGGTTCAAAATAAGTGGATGTGTAGTGTTACCGTATT	G/A	TATTTGAAGGACTTATAATGTACTAGGCATGCAAGCACTTATTTCTCTAA	0.140595	Yes	Solexa/Illumina sequencing (Hiremath et al. 2011)
1734	CKAM1734	Ca1S188799_0466_0213	CCAGGACCACCATTTCCCTCAACGGTTTCAACAGTCTTAATGGCATCAAC	A/G	GCCTTTGGAATGATGACATCAGCATCTTTCACCATAGCTTTGTAAAGCTT	0.0806648	Yes	Solexa/Illumina sequencing (Hiremath et al. 2011)
1735	CKAM1735	Ca1S188856_2890_1724	CTATAAATGATCTTTGTTGTGTTCACACTACATATCATTGTATTAAGGTT	G/C	TATTTGTATGATTGAGTCACTATTGTTCTTGTTGTTGATTATAATAATAT	0.102788	Yes	Solexa/Illumina sequencing (Hiremath et al. 2011)
1736	CKAM1736	Ca1S192527_1280_2352	GAAGTAGTTGAATAGGAGGATGACTATGACTATCGCTCTTGGTAAATTTA	C/T	CAAAGATCAAAATGATTTATTTGATATTATGGATGAACTAGGTTAACGGA	0	Yes	Solexa/Illumina sequencing (Hiremath et al. 2011)
1737	CKAM1737	Ca1S195818_1562_1474	GTGGCTGATCATCCTCTCAGACCAGCTATGGATCGTCGCCTTGGTAGGCC	T/A	TTACCCCACCAACTAGCTAATCCAACGCGGGCTCATCATACCCCGATAAA	0.0217365	Yes	Solexa/Illumina sequencing (Hiremath et al. 2011)
1738	CKAM1738	Ca1S200054_3368_2780	TCAGATGTTGCTCAACGAGGAAGCAGCTGCAGCTTGATAATTACATTTTT	G/T	TCTCCGTTTTCAGTCATTGTATCTGTTTTGCTAGAACTAGAAGTTGACAC	0.139207	Yes	Solexa/Illumina sequencing (Hiremath et al. 2011)
1739	CKAM1739	Ca1S200989_3404_0427	TAATAAAAAGAAAGAAGGAAGGAACTAATTACCCGCAAAGAAAAGAAGAA	T/C	GGCGAATAGAGAAAGGAAAAGAAGAATTGAAGAAGACATGGCTTGGTTTG	0	Yes	Solexa/Illumina sequencing (Hiremath et al. 2011)
1740	CKAM1740	Ca1S207312_2601_2032	GTATTCGTTTTATTGAACTTCAAATTACACGGATCAACTAGCGTCTCTCA	G/A	ATTAGTACTAATAATTGCAGATCTGGTACCGGAGCCACCGTACTCAGACG	0.0651433	Yes	Solexa/Illumina sequencing (Hiremath et al. 2011)
1741	CKAM1741	Ca1S208085_2591_0881	TGTATTTAAGAAAAATACAGAAACAACTTATTTTTTTTATTTTGCAGTTA	A/T	CTTACAAGTTTTGTCAGCATGATGACGAAATAAGATTATCAATTTTTCAT	0.04299	Yes	Solexa/Illumina sequencing (Hiremath et al. 2011)
1742	CKAM1742	Ca1S208783_3007_2289	TGTTTCGGTTGGTTCTTCGATTGTTTCTTCTACTAGGCTAGTTTTTTATT	A/G	AGGATCTTTTCTATTTCAGTTTTTGATTTACCGAATGTAATGGAGGATGT	0.103852	Yes	Solexa/Illumina sequencing (Hiremath et al. 2011)
1743	CKAM1743	Ca1S210380_3662_1878	GTAACTTCCTTCTTCGGCTTCGCGGCTTCAGATAGTTTATACGAAGCCTT	G/T	ATCTTCACCAGCTTCCCTTTCGCGGCTTGATTCTTAAGCTGCAAACTCAG	0.102788	Yes	Solexa/Illumina sequencing (Hiremath et al. 2011)
1744	CKAM1744	Ca1S210620_3449_2220	CTGTGTATATTTAAAGTACAAAAATAAACCCAACTTCTTGACTTTATATC	T/C	ATTAAGCCTCCCTGCGCAACAAAATAAGCTTGCCCATCACATGAAGGATG	0.120708	Yes	Solexa/Illumina sequencing (Hiremath et al. 2011)
1745	CKAM1745	Ca1S210636_3798_1601	AGAAGGAGTAAAATCTCCTTTGGTGTGATACTTCACACTCAACTTTGCAA	T/C	GGATCCTCCATTTGGGCCTGCAATCAATTTAGCCTGAGATCTTCTCAACT	0.062435	Yes	Solexa/Illumina sequencing (Hiremath et al. 2011)
1746	CKAM1746	Ca1S213135_3629_0241	ATTTTACCATGACTGCAATTTTAGAGAGACGCGATAGCGAAAACCTATGG	G/A	GTCGCTTCTGTAACTGGATAACCAGCACTGAAAACCGTCTTTACATTGGA	0	Yes	Solexa/Illumina sequencing (Hiremath et al. 2011)
1747	CKAM1747	Ca1S214664_3729_0654	TGTGTAAATATGCTATACATTCTCAATGGTCTTGTAAATTAAGTCACAAA	T/G	TAGAGGCTTTTTCACTATTGTTTGGTTGGTAGGTTTGAACTATCAAATGT	0.102788	Yes	Solexa/Illumina sequencing (Hiremath et al. 2011)
1748	CKAM1748	Ca1S215205_2819_3422	ATTTTGTTTTGTTTTGTTGGTTAGAACATGAAAAAAGGCAAAGCTGGTGA	T/C	ACACACTGATCTGGTGTGTGTGTTTGAGCTTGCATGTTAAGAGATTAGTT	0.0831758	Yes	Solexa/Illumina sequencing (Hiremath et al. 2011)
1749	CKAM1749	Ca1S216872_3715_2543	CCAATTTGTAGTCACTATGCACAGATATTTCAGAAACTTTATAAGCACTT	T/C	GCCACATGGTTGAATGATTTTATTGATCCATGACTCCTACATAAAGGGAA	0	Yes	Solexa/Illumina sequencing (Hiremath et al. 2011)
1750	CKAM1750	Ca1S217090_0705_1380	TTTTAAATGTCCTTCCTATTGGGATGACCAATCCTTCAAATTAGTATACA	C/T	CATGTACATTTACTCTGCTGCTCATTATATAAGGTTTACTCATGTGTTGA	0.120708	Yes	Solexa/Illumina sequencing (Hiremath et al. 2011)
1751	CKAM1751	Ca1S223711_1707_2345	TCGTTAAATTTTGAAATCACATAAGACTGACACCTTACCGCACGCCCTCA	G/A	TGTAGCAATTAGACCAAAGTGGTCTTAAAAACACCATACAAAACATAAAA	0.0823217	Yes	Solexa/Illumina sequencing (Hiremath et al. 2011)
1752	CKAM1752	Ca1S224865_0683_2145	AAATGTACAAGTGCATAATAACTAGCATGCTGCATCTCAACCATCACTTG	T/A	GGTTTCATTTTTGGACAGGACACTAAATAATTTTATGTAAACAAAATNTA	0.062435	Yes	Solexa/Illumina sequencing (Hiremath et al. 2011)
1753	CKAM1753	Ca1S227440_2683_2185	TAACTTATTGAAGATATAATTGAAGTGAAGATCCTAGATGCTGAGAAATT	C/T	CCCCACCTACATTCATGGTTTAATAATTTCAAAGATGCCCCTGTTCATCA	0.0823217	Yes	Solexa/Illumina sequencing (Hiremath et al. 2011)
1754	CKAM1754	Ca1S229968_0934_2894	AGAGACAAAAACTAATCAAGCACACAAATTCTAGTAGGTTCAGGAGGGAA	A/T	CTCCATGTCTATTAAAGAAAAACTTAATAAAACCAACATGAAATTACAGG	0.0637604	Yes	Solexa/Illumina sequencing (Hiremath et al. 2011)
1755	CKAM1755	Ca1S231042_1022_3649	TAAGATGTGTTTTGCAACATAAATTGTATTTCTTGAGTTAGCTGTGGCAA	C/A	AAATTTTACCTGAGTTTATTAATATGTAGTTAGAGTTCGGCCAAAAAAAA	0.103852	Yes	Solexa/Illumina sequencing (Hiremath et al. 2011)
1756	CKAM1756	Ca1S233357_0943_0242	ATGTGATATATAACATCAAAATATCCGAATATGTAAAAATCTCATAACAT	C/A	TTAAGCATGACATTTTTCAAGATAACTCACTACTCATCAATATCCAACCA	0.102788	Yes	Solexa/Illumina sequencing (Hiremath et al. 2011)
1757	CKAM1757	Ca1S235684_0467_0166	GATCAAGGTTGTATAGATGATGTTGTAGGTGATGGTGAAGATTCAGATTC	G/A	GATAAAGAACATGGTGATAATAAATGTGATGGCAGTAGTGGTAGGAAAAA	0.463869	Yes	Solexa/Illumina sequencing (Hiremath et al. 2011)
1758	CKAM1758	Ca1S236229_3020_2784	TTTCCTCTGCACCACCTCCATCACCACCTGATTTTTCACCATCTCCTTCT	A/G	CAGCTTCTTTCTTTTCCTCTCCTTCACCACTCTTTTTCTGATCTTTCTCA	0.120708	Yes	Solexa/Illumina sequencing (Hiremath et al. 2011)
1759	CKAM1759	Ca1S240882_3485_1567	GGCGGAGACGGTGGTTCCCGCTACTCAAGAGGAGGCGGCGGCGGCGGTGG	A/G	TCTGATGGAGGAAACTGGAGGAATTAAGCATGTGTTGAATGTTGAATTTA	0.101746	Yes	Solexa/Illumina sequencing (Hiremath et al. 2011)
1760	CKAM1760	Ca1S241013_0854_2235	GGCTGAAAAGCACACAAACCAATTGCATTCTAAAGGTCGTCGACTACAAG	C/A	TCATGGCCGAAACAAGAGTTGGTTTACAAACTAACACACAAAAAATACAA	0.0849383	Yes	Solexa/Illumina sequencing (Hiremath et al. 2011)
1761	CKAM1761	Ca1S242954_2359_3076	TTTGTTGTCAAAGACTCCATCACAATTTTTGTAGTCTGACTGTCTAAGAT	G/A	TTGTTATACTCGGTTGCAAGTATTTAAGCGTTATTTGTTCTTACTTTTAA	0.0644444	Yes	Solexa/Illumina sequencing (Hiremath et al. 2011)
1762	CKAM1762	Ca1S243987_1748_3336	AAGATGCCAAGATTTTTTCAAAAAGAGGCTTCAAAAAAGCCACGAACTTC	T/C	CTTGGTGAGGGGTATTTTCTTTGATGACTTGAACATCCTTGAAATTATTA	0	Yes	Solexa/Illumina sequencing (Hiremath et al. 2011)
1763	CKAM1763	Ca1S248615_2512_2943	CGTCATGTTATGACAAACCTAGGCGAGAAGCTGACCGACGAAGAAGTGGA	T/C	GAGATGATTCGTGAGGCTGATGTTGATGGTGATGGTCAGATCAACTATGA	0.120708	Yes	Solexa/Illumina sequencing (Hiremath et al. 2011)
1764	CKAM1764	Ca1S249964_3567_1409	TGAGACTTTTCATAATTATAAGAATTTGAGATTAAGAACAACAAGAGAGA	G/A	AGAAAAGGAGAGATTTTGAACAACAACATGGGGTACTGGAAATCTAAGGT	0.0831758	Yes	Solexa/Illumina sequencing (Hiremath et al. 2011)
1765	CKAM1765	Ca1S251406_0760_0469	TCATTCTACCCGTTCATTCCAGGTAAGCAGTTGTATTAAATTCATTGAGC	A/G	GAACTATAACAAAAAAGGATTTGACATGACAAGCTAACATCCCAAAGCAT	0.0831758	Yes	Solexa/Illumina sequencing (Hiremath et al. 2011)
1766	CKAM1766	Ca1S254586_1099_1794	TACATAAGTTGTTCAACATAAGCAAGATGAAAAGTTTTGATTGTGTAAAC	C/T	GAAAGGGCGGTCAGGTGTAGTTTCTGTTCATTTGCACATGACAATGTGCG	0.102788	Yes	Solexa/Illumina sequencing (Hiremath et al. 2011)
1767	CKAM1767	Ca1S255153_2604_0769	TGCACACTGATTAATCTTCATCGATAAATAATTTATAGTTCATAAACTAG	T/A	CAGATATCACAGATTAAAATTTGTTATTATTCTTATTTTTTATTTTTACA	0.120708	Yes	Solexa/Illumina sequencing (Hiremath et al. 2011)
1768	CKAM1768	Ca1S262151_2609_3637	ATATGCACATCTGCACAAATTAAATGTCACTGCAAATACTAAAATCATCC	G/A	AAACTCCAGTAACTGCATGAGGCAACAGAGTTGATAATGTGGTACAGGCA	0.106047	Yes	Solexa/Illumina sequencing (Hiremath et al. 2011)
1769	CKAM1769	Ca1S263650_2515_3428	TAACCAACAGTTGACCTATTAGTACATGCTTATAAAAGATAAATAGTCCT	G/T	TAGGTAGAATGGAAATGAAAAGTTGAACATCTTCAACAAATTCTGGTTGA	0.171524	Yes	Solexa/Illumina sequencing (Hiremath et al. 2011)
1770	CKAM1770	Ca1S264354_1141_2560	CCTTTCAAATGCTATGTATAACATACCACCGAGGTCTAGCGCAAGTGGTT	T/C	GTGTGTTTGTGTGAATGTTGTAAACCATGGAATAGTGAATTCAATTTTTA	0.104938	Yes	Solexa/Illumina sequencing (Hiremath et al. 2011)
1771	CKAM1771	Ca1S269700_1547_3125	ATGGGTGATCAATAAGGCCCATGGCCTAGGGTGGTGACCTCCATTGCACT	C/T	AGGAGGAGTGCCAACCTAAGGTCTACCCAAGTGGTGGAGCCTACATCATA	0.0217365	Yes	Solexa/Illumina sequencing (Hiremath et al. 2011)
1772	CKAM1772	Ca1S273215_1209_1158	CATTATTTGAAGATGCTGTGAATATTAGTTATCATTGATGATGAATGCAA	C/T	AATTATCATCAAAATCACACATCCAAGACATATTATTGCATCTATTTCAC	0.121928	Yes	Solexa/Illumina sequencing (Hiremath et al. 2011)
1773	CKAM1773	Ca1S275667_0167_1394	AATAGTTTTAATTTCAATAAAAAAATTTAGCTTGAGTGTAGCTCCAGCCA	G/A	CCAATATTTGGGGGCTTTTTGACAAGCAATGCACAATCAGCAAAATAGCA	0.139207	Yes	Solexa/Illumina sequencing (Hiremath et al. 2011)
1774	CKAM1774	Ca1S277213_3661_3648	CATAGCAAAATCTGGCAATAGACGGAAAAGATAAACATCGGGAATGTTTC	G/A	AGACAGCCTAGATACTTTCCTCAACCTAAACACATTACATGAATAGATTG	0.0867769	Yes	Solexa/Illumina sequencing (Hiremath et al. 2011)
1775	CKAM1775	Ca1S277833_3162_3368	ATACCAATAAATTAATCGTAGTGTTTGTAAATCTTAATGTTAGCCATGGG	C/T	GGGATCGATTGACAGGCCAGGGATGATAATCTCCATCAAAATAACTAAAC	0.0425331	Yes	Solexa/Illumina sequencing (Hiremath et al. 2011)
1776	CKAM1776	Ca1S279603_2263_0585	CAAAACTGAATTGCAACATACACAAAACAATTCCACGGAAAATAAGAAGG	T/C	GGGGAGTAAACTCCATATTGAAAATCATTAACATAAATAGCAACACTGTC	0.102788	Yes	Solexa/Illumina sequencing (Hiremath et al. 2011)
1777	CKAM1777	Ca1S283471_3551_1292	ATAAATTCATTTTCTTTAAATGTTTATAAGAATCGCGGTATTAAATGTCA	G/T	GGAGATTTCATTTTCATCACTTCCAACATCACATGTTCAGGGAATACAAA	0	Yes	Solexa/Illumina sequencing (Hiremath et al. 2011)
1778	CKAM1778	Ca1S289621_2181_2177	TTGTTTCACTCATAATTATGGTGCAGCCATAATTTTACAAGCCAGATATG	T/C	GAACAGAAAGCCCTGTGTACAATTTTATATAACAAAACTTTAATCTAGTG	0.0425331	Yes	Solexa/Illumina sequencing (Hiremath et al. 2011)
1779	CKAM1779	Ca1S292082_3731_0223	GTGTTCTTTCATTCAACTGTTTCTATAAGGTGAAGAAGTTTATAAACCTA	C/A	AGAATCCACTGGCTACAATTTCATCTGCCCAGTAAGACCTTTAAATGAAC	0.0831758	Yes	Solexa/Illumina sequencing (Hiremath et al. 2011)
1780	CKAM1780	Ca1S292791_3413_0196	TTTGGCAGAGTAGGTCTCCATGGTATACCTCTGATTTCGCTTTGATCTCT	T/G	CTGTTACCAACGACATCGTTTTGGTTACTGCTTAATGCGTTCTTCTTCTT	0.0831758	Yes	Solexa/Illumina sequencing (Hiremath et al. 2011)
1781	CKAM1781	Ca1S294573_1669_2513	AAGTAGAAAAGCAACAACAATAACCAGTTGGTAGTTCAGAATTCTGGAAG	T/C	TTAAGCTTCAGTAGTCACTTGTCTAAGGAAGATGAAGAGATGTCAAAATC	0.0425331	Yes	Solexa/Illumina sequencing (Hiremath et al. 2011)
1782	CKAM1782	Ca1S296678_0840_2427	TTACATACACACAGCAAAAACACACTTATTAAGAAACCCAAGGGAGCTAA	G/C	TTATGATGATCACAAATGAAGTTTTAGCAAAAAAACTTCATCTTATTGAA	0.125742	Yes	Solexa/Illumina sequencing (Hiremath et al. 2011)
1783	CKAM1783	Ca1S297935_3165_0137	ATTTTTTTTTTTTTTTGGTGCCAAGTGTTTTTTTCATTGTTGTTCTAGCT	T/C	CAAACTTGGTTTTACAAATTACAACCAATATACACTTGTGAAAATTACTT	0.0858477	Yes	Solexa/Illumina sequencing (Hiremath et al. 2011)
1784	CKAM1784	Ca1S299414_1398_2146	ATTACTTTCAAAGCAAGCTGTCTAAAAGCTTTCTTAACATCAGATTCACA	A/T	GCACCTGGTTGAATTCTCAATGTCTTATAAGGATCCATACAATAAGAAAG	0	Yes	Solexa/Illumina sequencing (Hiremath et al. 2011)
1785	CKAM1785	Ca1S301573_3048_2758	TACTATGTCAGGGAGATTTCATTTTCATCACTTCCAACATCACATGTTCA	G/T	GGAATACAAATCAAAGACCATTTCTCTTACACAAGCCCAAGCAGACTATT	0.103852	Yes	Solexa/Illumina sequencing (Hiremath et al. 2011)
1786	CKAM1786	Ca1S302870_3070_3080	AATTTAAAAGTTCCGCTACTACCACAAACATTTTAACATTCCAGATCCTT	C/T	CACTGTGGCTGTTTAGCAACCAAGTTTACCCAGATGTCTTTGCTACATCA	0.101746	Yes	Solexa/Illumina sequencing (Hiremath et al. 2011)
1787	CKAM1787	Ca1S304668_3069_0638	AAATGACCTAAATGTTCATCCAATGACACAAACACACCTATTGGATGCAC	A/G	AGATTGGTTAAAAACTCTAATTGGACAAGAATAAACCTAGAGAGGATGAA	0	Yes	Solexa/Illumina sequencing (Hiremath et al. 2011)
1788	CKAM1788	Ca1S305668_3616_3460	TCACCCTTTATTAGGTGTGTAACTGTCACTAATCTATCAAATTACACACC	C/T	GACTTTCATCTCAAACTGTAATTGNTATGCTGTTTATCCCCCATATGGTG	0.255752	Yes	Solexa/Illumina sequencing (Hiremath et al. 2011)
1789	CKAM1789	Ca1S306254_0449_2112	CCCCATGGGAAATTCAAGCATGGCAGGTTCAAGCATGGAAAATTCGGCAA	G/A	CATGGGAAATTTAAGCACGGAAAGTTTGGCAAGCATGGTATGTTCAGGAA	0.104938	Yes	Solexa/Illumina sequencing (Hiremath et al. 2011)
1790	CKAM1790	Ca1S307069_2452_0499	TTTTTTTTTTCGTTCCTCAATTTACAAACTAAGACTGAATGGCAGCAAAT	C/A	TGACAGGAGAATCTAGTATAGCGTACAACTTGGCCACAAAGCAGCACTAC	0.121928	Yes	Solexa/Illumina sequencing (Hiremath et al. 2011)
1791	CKAM1791	Ca1S307384_2911_0184	GTTAACCACTTTGTTCTTAAGTAGTTTAAGAGAAAGAACAAGAAAGACAT	T/C	AGTGGCAACCCCAGAGCACTCAGGAGGTTGAGGACTGCTTGTGAGAGGGC	0.0605469	Yes	Solexa/Illumina sequencing (Hiremath et al. 2011)
1792	CKAM1792	Ca1S310578_1917_0983	CTGTTTCACTCATAATTATGGTGCAGCCATAATTTTACAAGCCAGATATG	T/C	GAACAGAAAGCCCTGTGTACAATTTTATATAACAAAACTTTAATCTAGTG	0.0425331	Yes	Solexa/Illumina sequencing (Hiremath et al. 2011)
1793	CKAM1793	Ca1S312581_1278_1795	TTATAATATTTATTGCATATATGAATAAAAGAAACCACAGACAAGTTTTA	C/G	TGTTGGACAGTATGAACGTGTTACATCTGTATGATTATTTGCATTAAAGA	0.172336	Yes	Solexa/Illumina sequencing (Hiremath et al. 2011)
1794	CKAM1794	Ca1S315884_0708_3965	AATTGGGCATCTGTTCTGTTATGTGGCTTCGTTTTACGTGTATTTGTATT	T/C	CTGCATCCGTTAGTGTATAAACGTGCCTTTTTTACTAAAAAAAAAAAAAA	0.0630907	Yes	Solexa/Illumina sequencing (Hiremath et al. 2011)
1795	CKAM1795	Ca1S316396_1129_1383	CACACAAAGAGGCCAGAGGCTCACAATATTCGCACAAACTCCATACAAAA	T/A	TTTTCACTTTTCATCAACCAACAACAAACATACGCTATTAATTCTAAATT	0.0644444	Yes	Solexa/Illumina sequencing (Hiremath et al. 2011)
1796	CKAM1796	Ca1S317825_0477_1936	CTTCAAATATTCTACCAACTCCTTCGGATCCTATTGTTCCTTTCACTGTT	G/A	CCAAATCCTTGTCACCGTCAAGGATCACCGTTTCTACCCCTTTGAACTTT	0.104938	Yes	Solexa/Illumina sequencing (Hiremath et al. 2011)
1797	CKAM1797	Ca1S321485_0320_2776	TTGTAATTCCAAATCCTATTAATGTTAAGCTCTTAAAGTTAAGTAAGTGC	C/G	ACTATATGAACCAAATTCCATCCAAAAAATATATAAAAACACAAGCNTAA	0.495317	Yes	Solexa/Illumina sequencing (Hiremath et al. 2011)
1798	CKAM1798	Ca1S327464_1123_0575	TTTGTTTAAATTCTTTGCAACTCATAAGCCCAAAAATCAAGTGATTCAAC	A/C	ACAAATAATCCCGAAGTACAAGACAGACTGATAGTCATACACAAAAAACT	0.0823217	Yes	Solexa/Illumina sequencing (Hiremath et al. 2011)
1799	CKAM1799	Ca1S328513_1887_1734	TTTTTTGAAAAAAATATCACATCTTACCATTTCACATCTGTAATCCAGAC	C/A	AGGAAAATATTAGTGGTACATTAATTGAACCATTGTTAAGCAAACTGGTT	0.04299	Yes	Solexa/Illumina sequencing (Hiremath et al. 2011)
1800	CKAM1800	Ca1S328707_1405_1324	ACAAACTTGTGAAATGTAATAGGTCTTTTAATCAAGTTTTTTATGCTTTG	T/C	TATGCATGATGTCATTGAAACCAGTCCCTTTGTCTTTAAATATAAGATCT	0.0823217	Yes	Solexa/Illumina sequencing (Hiremath et al. 2011)
1801	CKAM1801	Ca1S328898_0409_1900	CTGAGACTAAATGGCGGTTTTTCAGATGGCACCCGCTTCACAGTGTCATT	C/T	TCTGACTTCCTGTTTTGAGGAGGAACAGAGGTTCGGCCACCAGCTCCCAC	0.0840478	Yes	Solexa/Illumina sequencing (Hiremath et al. 2011)
1802	CKAM1802	Ca1S331278_1385_3003	CATCAAGGTGTTTGATTTAAAAAGAGAAGAAGCATTACAACTCGCATAAA	G/T	TAGTTCCGCATACATACATTATTAAATGTATAAATAACAGGAGGGACTTG	0.499522	Yes	Solexa/Illumina sequencing (Hiremath et al. 2011)
1803	CKAM1803	Ca1S331389_2960_1347	ACTCAATCAAATGAACATACTATTTCAATATTTTTATTTACACTCTTCAA	A/C	CAAACCAGGAACACACGATGATTTGCATACATATAATAAGCTTCTTACAG	0.0831758	Yes	Solexa/Illumina sequencing (Hiremath et al. 2011)
1804	CKAM1804	Ca1S333807_3776_2730	AACTTTTGGTAGCTTCAACAAGATCACAGCACTACTAGTTTTATCAGATT	G/C	ATTGTGATTCCAAACATTGGATGTTTAGAAACTATCTCCATAAGTACATG	0.0840478	Yes	Solexa/Illumina sequencing (Hiremath et al. 2011)
1805	CKAM1805	Ca1S334209_1190_3616	GTAGGAGAATCACATAATATATTTTTGTTAAAATATGTACACAATACAAT	C/A	ATTATATGTACATGTAATATTTGGAAGTCCACGACTTTATCCTTACTGAA	0.15879	Yes	Solexa/Illumina sequencing (Hiremath et al. 2011)
1806	CKAM1806	Ca1S334755_3566_0990	TCAACACTAATTTATATCTATATACTCACATATGTTGGAATAAGATGATT	T/C	AATGAAGGTGTTGTTGTTTGTATGGAGATTGTTAAATGATCATTTGTTGT	0.176512	Yes	Solexa/Illumina sequencing (Hiremath et al. 2011)
1807	CKAM1807	Ca1S335548_2765_0718	ACCTCGATTTCGCGTCCCGTTGGATCCTTCAAAACGGTGAGTTTTGAGTT	C/G	GTGTTGTTCGCGTTGAAATTGTAATCGATTGCGAAGGGATTTTCCTTTTT	0.10718	Yes	Solexa/Illumina sequencing (Hiremath et al. 2011)
1808	CKAM1808	Ca1S335876_1624_0851	ATTATAACCAACTAACAATATATAACGGTGTAAACAAACTTGGTTTCTTA	G/T	CCACAATCAGGTGATAGTTAATCAAATAGACACTTAAACTTAAAAGGCTA	0.0637604	Yes	Solexa/Illumina sequencing (Hiremath et al. 2011)
1809	CKAM1809	Ca1S336798_3043_0963	AATGTCCATTCACAATGCCTCATGGCTGCCAGAAAGATTAATTCCAAGGC	T/C	AGCCAGAGTATATAGAGTTTAGGATAACATGCCAACCCGGCCAACGCATT	0	Yes	Solexa/Illumina sequencing (Hiremath et al. 2011)
1810	CKAM1810	Ca1S344149_0582_2764	AACATGTAATTTCTAATTAGTCCGTGTCAAACTCCGAGGATGAATGGAGG	C/A	TGGCAAAGAGTATAGCTAAAAGAAAAGGCACAAATATTGTAATAACTACA	0.173155	Yes	Solexa/Illumina sequencing (Hiremath et al. 2011)
1811	CKAM1811	Ca1S345699_0110_1941	CCTGTAATTGCTAGGCATGATGACCAAAAAGAAAAGTGAAAACTGAGGGA	T/A	AAAACAAAAGCTATTTATCTTTTGATTTCTTTGAATCGTTGTGTTAAACT	0.120708	Yes	Solexa/Illumina sequencing (Hiremath et al. 2011)
1812	CKAM1812	Ca1S348397_3115_2906	CAACAAGTAGGAGAGGCAGGGCAATTCCAAAGCAACAACTGATATAGTAT	C/T	ATTATTCAGAATATGTATATAACTTTCAAGCGAACTGATCAAGGAATTCA	0.155727	Yes	Solexa/Illumina sequencing (Hiremath et al. 2011)
1813	CKAM1813	Ca1S350650_1550_3291	TTGTTCATCATGCGATGATGGGACATGGTCATGATTCTATTGCTTAAGTG	T/C	TCAATAACCCACATAACATATACATATACATATATAGATATAGATATAGA	0.0630907	Yes	Solexa/Illumina sequencing (Hiremath et al. 2011)
1814	CKAM1814	Ca1S352801_2799_2102	TAAACTTTGGAGCTTCAACAAGATCACAGCACTACTAGTTTTATCAGATT	G/C	ATTGTGATTCCAAACATTGGATGTTTAGAAACTATCTCCATAAGTACATG	0.0823217	Yes	Solexa/Illumina sequencing (Hiremath et al. 2011)
1815	CKAM1815	Ca1S355111_1168_2789	TTTTTTTAGTGTCCAAGATATCTGGATCCATAATATCAAGCTCAAACAAT	A/G	CAGTAAAGCAGGCTGGAATATACAACAGTAGCTGCTAAAAGCTTAAACCC	0.0814848	Yes	Solexa/Illumina sequencing (Hiremath et al. 2011)
1816	CKAM1816	Ca1S358910_2486_0276	CTGTAGATATAACTCAGTGTTATACATGTCGACAGAAACGCAGGGTACTA	T/C	TCATAATAACAATTATTGGTAGAACAGAGTACAGAGGCTTTCATTGTGCA	0	Yes	Solexa/Illumina sequencing (Hiremath et al. 2011)
1817	CKAM1817	Ca1S359145_0079_2757	TCAGGATGACCATGGAGAAAGAAAACATGGAAGGAGGGAAGATGACCGCA	C/T	AGGAAGAAAATACTTAAGGGATGAGGATGATTCTAGAGAAGGAAAGCATA	0	Yes	Solexa/Illumina sequencing (Hiremath et al. 2011)
1818	CKAM1818	Ca1S360188_0749_3180	ATGTCATACAACCAAATTAAATAAATACCATTAACTTAAGTATCTTCTCA	T/A	CGAGAAGAGAACAAATGCATTACAGTTTCATTCAGCACAACACAAACTAC	0.102788	Yes	Solexa/Illumina sequencing (Hiremath et al. 2011)
1819	CKAM1819	Ca1S360643_1801_1988	CCTCTTCTTTGTCTTTCACTGTCACAACTTCTTCTACCTTCTCAGCTTCA	T/A	CCAATGGCTTGGTTTCTTCAGCTGAAGATTCAACAACAGTTTTCTTTTTC	0.102788	Yes	Solexa/Illumina sequencing (Hiremath et al. 2011)
1820	CKAM1820	Ca1S362850_2205_3035	TGGTGTTTGTGTCGGTGTTAACGTTGTGTTTGGTGTTCATGTCAGTATAT	G/T	TGTTTTATAGTTACCACTCCAATTTGCTTCAGAACTTGAAAGTATTGTAT	0.0439338	Yes	Solexa/Illumina sequencing (Hiremath et al. 2011)
1821	CKAM1821	Ca1S364325_3103_1817	AGGAGCTTATTGATGGGAGAGGAGGACATCATAGAAAAGATATTGACACT	A/G	GGACATTGCAAAGATCAAAGAGCTGCAATGATGACAGCAAAAAACAATCA	0.449072	Yes	Solexa/Illumina sequencing (Hiremath et al. 2011)
1822	CKAM1822	Ca1S365142_2904_2097	TAGAGGGTAAAACTATAAAATATGTTTGGCACATAACACAATGATTGGCT	T/G	ATCCCAAAATATCAAGTATCGAATATGGCCGGTCAAAATCTTGTCATCCT	0.0219753	Yes	Solexa/Illumina sequencing (Hiremath et al. 2011)
1823	CKAM1823	Ca1S366616_0340_3862	TCTTTGAGCCCAGATCCTCCAAAAGATCCCTTCTGTTGTGCCTTAGCTTT	T/C	AACTCCTTTAGAGCCTTCTCCTCATCCTTTTTCTTCTGGATGTTAGCCAT	0.0217365	Yes	Solexa/Illumina sequencing (Hiremath et al. 2011)
1824	CKAM1824	Ca1S366632_2229_3613	CAATGGGCTAGACTCAACAGGCCATGTGGACTGAGACTACAGCAGCCTGT	T/G	ATCCCTCCACTGTCAAGAGCAGGAGGTGTTCACTGCTCTGTGAAGCCAGC	0.120708	Yes	Solexa/Illumina sequencing (Hiremath et al. 2011)
1825	CKAM1825	Ca1S366993_2471_1409	ACATCATGTCCTGTATAATTTGACTGGAGATAATATGTTAAGAGATGAGA	C/T	GCATCATCGGTATTTTGGACATTAGTTTTTGCTCCCAATTAGAACGGGTT	0.157244	Yes	Solexa/Illumina sequencing (Hiremath et al. 2011)
1826	CKAM1826	Ca1S367638_0632_3234	GCAGGAGTGTCGTCTTTCTTAGCTGCTGCTCCATCGGCAACTTTCTTCTC	G/C	GTTTCATTCTTTTGCTCTCCCATTTGTTTGATTCTTCTATTTCCTCTTCT	0.0867769	Yes	Solexa/Illumina sequencing (Hiremath et al. 2011)
1827	CKAM1827	Ca1S367752_3582_2810	TAAGGTAAGTAATTAGTGTGGTTGAATGTGAAATTAAAAATAAATGTTTT	G/A	AGTGATGATTCTGTATATGTTTGTATATATGCAGATAGTCATATTTTATA	0	Yes	Solexa/Illumina sequencing (Hiremath et al. 2011)
1828	CKAM1828	Ca1S368602_0338_0691	TGTATCATTCAACAATCATACAACAGTGCCATAAAAAATTAAAGCTTTGC	A/C	AAATTACAAAGTGGAAATTGGAATCACATTAACATAACTGGTACAAATTA	0.0420858	Yes	Solexa/Illumina sequencing (Hiremath et al. 2011)
1829	CKAM1829	Ca1S370096_2815_0714	GCGGAGCTAGTGGNGTTGCGGGGAAAGAAGAATTTAGGGTTTCATTTCTA	C/T	ACTTTTCGACTTTGTTATACAATCTGGATGTCAGAAGCACCATTCACACC	0.0651433	Yes	Solexa/Illumina sequencing (Hiremath et al. 2011)
1830	CKAM1830	Ca1S372630_0890_0078	TTTTTTTAAATTGAAAATGCATGTAGATTACATCTATTAATATAAACAGT	A/G	AAATACATAACTAGAGTCTTCTCCCCAGCCAAGCAAGAAAAAAAACCAGC	0.15879	Yes	Solexa/Illumina sequencing (Hiremath et al. 2011)
1831	CKAM1831	Ca1S379016_0790_3541	TCTTGTGTTATTGTAAAACCTTTTTCATAATTTCTTAATATAAATTGGAT	T/G	ATTGAAGTGCAAATACAAGGATTGCGATTTCAAAGTTCAATCAGGTCAGC	0.0215028	Yes	Solexa/Illumina sequencing (Hiremath et al. 2011)
1832	CKAM1832	Ca1S389250_0565_2802	TCACCCTTTATTAGGTGTGTAACTGTCACTAATCTATCAAATTACACACC	C/T	GACTTTCATCTCAAACTGTAATTGATATGCTGTTTATCCCCCATATGGTG	0.231111	Yes	Solexa/Illumina sequencing (Hiremath et al. 2011)
1833	CKAM1833	Ca1S389996_1690_2151	AAATAAAAAGCTGTATGCTATGCTCAACTGTTTTAGATGTTATCCTCCAC	T/C	GATGGGAACGTGAAATGTTATTTATACTGCCCAACTTCATATTTACATAA	0.0420858	Yes	Solexa/Illumina sequencing (Hiremath et al. 2011)
1834	CKAM1834	Ca1S396845_2556_1184	TGGATCTGCTGCTGTTGTCCTTTTCGCTGCTGCTTTGATGATGTAGAGAC	C/T	CACGCTTTTTTTAATTGATTTTTTTTATTTTGGTGAATTTACATGGATCG	0.120708	Yes	Solexa/Illumina sequencing (Hiremath et al. 2011)
1835	CKAM1835	Ca1S397535_3748_3333	AAGAGCACAAAACGATATAATAAGTTATGGAATCAAAACAAATCAAAACA	A/T	ACATCTGTCTAAGTATATAGACCTCTGATCTATTGAGCATATATAATTAA	0.0212741	Yes	Solexa/Illumina sequencing (Hiremath et al. 2011)
1836	CKAM1836	Ca1S400913_1919_1691	TATATAAAAAGGACCAGATTTATCATTGAATCACCAGGATACTGATTACA	G/C	GAAAGATGGACCATTTGAAAGTGGATCAGGTAAACAAAAGAACGCAGTTC	0.102788	Yes	Solexa/Illumina sequencing (Hiremath et al. 2011)
1837	CKAM1837	Ca1S405455_0935_1179	CTTCCTCTCCATTTTGTTCTTCTTGCTCCTCTAGTATAATCCTCTTCTTC	G/A	TTTTGTTCTTCATGCGCTTCTGTATAATCCTCTTCTCCATTTTTGTTTAG	0.0217365	Yes	Solexa/Illumina sequencing (Hiremath et al. 2011)
1838	CKAM1838	Ca1S405739_1946_2710	CGTAAGTTCCTGGTTCAATTGATTGACATCATGATCCATATCCATATATC	C/T	GAGGATTTATTTCCTCCAATTTTCTATTCAAGATTGAATAGAAAAAGAAA	0	Yes	Solexa/Illumina sequencing (Hiremath et al. 2011)
1839	CKAM1839	Ca1S408778_3407_0199	ATAACTGCATGCATTGCACGGTGGATATGAAGAAGTAGACCATTATCGCG	A/G	CAATAGTGAGACAAGCTAGTATCTGCAGTGAAGCCCCCTGTTAAGTAGTC	0	Yes	Solexa/Illumina sequencing (Hiremath et al. 2011)
1840	CKAM1840	Ca1S410378_3720_2124	AACGTGTAAGCTCACCCAGATGACAAACTTAATGGGAGAGAGACTCTCTC	C/G	AATTTAACATAACAACAAACCCTTTCAGTTTTCATGAAGATTCACTCTCT	0.120708	Yes	Solexa/Illumina sequencing (Hiremath et al. 2011)
1841	CKAM1841	Ca1S419793_1073_3228	CATGATTAAAGATTCTCAGTGAATTTACAACTTTCTTTTTGGCTATAAAA	C/A	CCACGAGTTAACAGACTAAACTTCTACTTCACGGTCCTTTATCATTAGAA	0	Yes	Solexa/Illumina sequencing (Hiremath et al. 2011)
1842	CKAM1842	Ca1S423280_2656_3596	TCTCAAATCTCTTAGGTTCAATTGGAATAGAAAATTGCTGGACTTTAACA	T/C	TTAGCACCAATCAAGTTTCTAACTTAATGAGCTAGACATTCAAAGTCAAA	0.212535	Yes	Solexa/Illumina sequencing (Hiremath et al. 2011)
1843	CKAM1843	Ca1S424251_2369_2144	AAAATTGTGTGAAGGCCCAAATGGAGGGGTTCCATTGGGAAGGTGAGTGT	C/A	AAATATCAAACCAAAGGAGATGCTAAGCCCAATGAAAAGGAGGTTCAAGA	0.062435	Yes	Solexa/Illumina sequencing (Hiremath et al. 2011)
1844	CKAM1844	Ca1S425830_1001_1955	TTGGTGTATAACTAAATTAAAATGGTGTCCGAAGAACAAACACCTTTTCA	G/T	CAAACTGTCCTTTGGAAAGGNTTAATCAGGTAGTAACTGGTAAGTACGGT	0.101746	Yes	Solexa/Illumina sequencing (Hiremath et al. 2011)
1845	CKAM1845	Ca1S433309_3421_3506	CCCTTTCTTCTCAGGAACTACCCACACGAATTCGTAACCCGATGCTTCAA	T/C	CCCGCACGCAATCTCATATAACTGTTTATCAGGAAAATGGCACAGACTTC	0.062435	Yes	Solexa/Illumina sequencing (Hiremath et al. 2011)
1846	CKAM1846	Ca1S438665_2438_3058	TTTTTTTTTTTTTTTTTTCGAAATTTTTCTTTGGATACTAGGAAACGAAT	T/A	CAAACATAGCTTGTGACATAGTATATTATGACCATTATACATAAAAGAAG	0.0599426	Yes	Solexa/Illumina sequencing (Hiremath et al. 2011)
1847	CKAM1847	Ca1S442927_1623_1383	ACATAGCAACACGAGACTCCAAAAATGAACACAGCTATTGGTTCAACACT	G/A	AACATGTAGAATTATATCGATGTTAACATAAATACTGATCGAATAACAAA	0	Yes	Solexa/Illumina sequencing (Hiremath et al. 2011)
1848	CKAM1848	Ca20156	AACAATATGGTAACATCATGTGGCGTCACACTGAGACTGGAATTCCTAAT	G/C	AATTTGTAAGACTCTTTTATTACACATAATTCAATTAATCTCTTTCTAAT	0.5	Yes	Sequencing of candidate genes (Gujaria et al. 2011)
1849	CKAM1849	Ca21249	CTGACGACTTCATTAGCAGCGGCGTTTAAGCCAGGTTACGGCGCGTACAC	A/G	GCGTCGAAGGCGGCGGTGGAAGCGATGGTGAAGATTCTGGCTAAGGAGTT	0.0210502	Yes	Sequencing of candidate genes (Gujaria et al. 2011)
1850	CKAM1850	Ca21417	GAGGAGGATATATATAGCAGATGAAAAGCATTAGGCTGGAACTTTCGTAT	C/G	TATGAAACTAGCAAAACTTGATCAGACATCTTCTTGAAATGTATAGATAC	0.470693	Yes	Sequencing of candidate genes (Gujaria et al. 2011)
1851	CKAM1851	Ca22434	ATCAGTAGGAAAACAAAGCTTAAAGGTAATTCTACAAAAGTAAAAACACT	G/A	GCAGCCATTTACCTCAAACTTAAAGATTGCCATTGAACCTCCAAAGATGG	0	Yes	Sequencing of candidate genes (Gujaria et al. 2011)
1852	CKAM1852	Ca2C11129	ATTAACACACCAATAAACCTGGTCAGTACTCAAAACTCAAACTTTCTATA	C/T	TATGCTATCAGTAATCACTAATGTAGCAGAGATATGTTTTTACTTTTTAT	0.0434568	Yes	Solexa/Illumina sequencing (Hiremath et al. 2011)
1853	CKAM1853	Ca2C15786	GCAAGTGGTCAACCTTTTTGGGATTACCTATATATATATTTATATAAAAT	A/C	AGTAATGAATCAAGTATTGGAATAGAAATAAATAAGTGAAACATAATATT	0	Yes	Solexa/Illumina sequencing (Hiremath et al. 2011)
1854	CKAM1854	Ca2C1614	CGTAAGACAATTCGAAATCGAAACAAAATTTAATCAAAAATCATAAAAGA	T/C	AACGGTAACATTAGATCCACAACTGACCACAGCAACGGATTTGTTATCAG	0.0840478	Yes	Solexa/Illumina sequencing (Hiremath et al. 2011)
1855	CKAM1855	Ca2C25794	GGAGAAGATTGGTATAATGCTTCACCTCGGCGTTTGTGTGAACGGGCATT	A/G	AGGGAATTGCCCAAGAAAGAAAATCAACAACTTGTTATCCTATCACAGGT	0.121928	Yes	Solexa/Illumina sequencing (Hiremath et al. 2011)
1856	CKAM1856	Ca2C31438	CATGATTCTGGCTAAAAGTAAGTTGAATGTAAAATGATTTATGTTTGGAT	A/T	AATTTACGTAATCGAGGGTTGAATAATAAACTTGAGTGTAAAAATCACAT	0.0644444	Yes	Solexa/Illumina sequencing (Hiremath et al. 2011)
1857	CKAM1857	Ca2C3233	TAGTAAAATGAATTATTACTGTAGTAATCTTTTGCACAGTAAAAATAGTG	T/A	AAATATTCTATTAAACTAGGCAGATTATTTCATCGTCAAGTTGTTTTATA	0.0425331	Yes	Solexa/Illumina sequencing (Hiremath et al. 2011)
1858	CKAM1858	Ca2C32639	TCTTATGTGGGATCACACCATCTGAAGAATTTGACACGAAAAACAATGCC	A/G	AGTCAAAGTTTGTCCATTACGAACCTGAAGTAATTGCACCACTATGGCAC	0	Yes	Solexa/Illumina sequencing (Hiremath et al. 2011)
1859	CKAM1859	Ca2C32873	CCTTTCTAAGTATAATATTGAATTTGATACTATAATCATACACAGTGTAT	G/C	TGGACAAATTTAAAAAGGTCAAAGAGAGTGCATACAACTTCATGTGATTG	0.0831758	Yes	Solexa/Illumina sequencing (Hiremath et al. 2011)
1860	CKAM1860	Ca2C34020	CTGATATTGCAACAGTTATGGAGGAACCATTGGCAGCTTGAAGAACAGTG	T/C	GACGTAAACACGACAACTGCTTTGCAAACCAAAGTGTAGCATCTGGTCTT	0.124444	Yes	Solexa/Illumina sequencing (Hiremath et al. 2011)
1861	CKAM1861	Ca2c34206	ACCTTTGAGGTTGTTGATAATCACAACTATGATGGAAGTAGAAGAAGGGC	T/G	TNAAGTGTTAGAGGTTCTGATCATGAGAGGAAGAAAGGTGTNCCTTGGAC	0.0212741	Yes	Solexa/Illumina sequencing (Hiremath et al. 2011)
1862	CKAM1862	Ca2C34583	AGTCGTCCCTTGTGGGATCAAGTATATGGGCCGTCTCAAATGCAAATGCA	G/A	GGATTTGGAGAGAAGCTGAGCTTGAGTCATGGGACGAAAAAGATGGAGTA	0	Yes	Solexa/Illumina sequencing (Hiremath et al. 2011)
1863	CKAM1863	Ca2C36391	ACTGATATTTTCTCATCCTAGTTTATGAAATTTTGAAGATTAATGATATT	A/G	TACACTTCTGCAGGCGACAGGAGAATTTGACTTCTGATTTTGTCGGGGCC	0.102788	Yes	Solexa/Illumina sequencing (Hiremath et al. 2011)
1864	CKAM1864	Ca2C36626	TCGGGTTTACTAAGGTAGACAGAGATGAGGTGTGTATCTTTTTGAAGTTT	T/G	TCCTGGAGTTTCATTGGTTATTAGTCTTGTTAAACTAACTATCATTTCAT	0.0896886	Yes	Solexa/Illumina sequencing (Hiremath et al. 2011)
1865	CKAM1865	Ca2C37037	AACACCATGGGACTGGAGAACAGAGCCAAGGTACTTGCTATATAAACTTT	A/T	AGTTATATGTCCTGTGATTTTCATATCATACTTTGTTTACGCAAGTGTTT	0.0219753	Yes	Solexa/Illumina sequencing (Hiremath et al. 2011)
1866	CKAM1866	Ca2C37368	TCTGGCCGCCTCTACCCTGAATACCGTCCAGCAGCCAGCCCTACTTTTGT	A/G	NNGAATCAATTCACTCAAACTGTCACAAGAAAGTTATGGAGATGAGATGC	0	Yes	Solexa/Illumina sequencing (Hiremath et al. 2011)
1867	CKAM1867	Ca2C38039	TGAGTGACTTTTGACAGAATCAGAACCTTGGCTACCAACTCTAGTATTTT	T/C	TTCTGCCTCAAGTAACTGAACAAATCAAATAAAGAGTTAATAATACATAG	0	Yes	Solexa/Illumina sequencing (Hiremath et al. 2011)
1868	CKAM1868	Ca2C3892	CAAGTGAAAATTTACTACTTGAGAAAGACAACTCTTAAATGCGCTTTTTA	T/C	CTTCGAAGAGATTAATCTTTGAAATTGCGTAAAGATATTCTGCAAANGCA	0.0449201	Yes	Solexa/Illumina sequencing (Hiremath et al. 2011)
1869	CKAM1869	Ca2C41582	TTCAAGTGAAGAGACTTGAGGATATCGACGAGATCCGGTATTAGATCGGA	G/C	CGATCCTCGCAGCATAATGAGGCTTTGAAAATGAGTCTGGTGTCGCCGGT	0.0651433	Yes	Solexa/Illumina sequencing (Hiremath et al. 2011)
1870	CKAM1870	Ca2C7044	TGATCTCCACCAGTAACAACAGTCCCATTTGAATTGTTCAAATCATTTCC	A/G	TTCTCATCAGAATCATAATTCAACCCTGAAAAATCATCAACATCAACATC	0.062435	Yes	Solexa/Illumina sequencing (Hiremath et al. 2011)
1871	CKAM1871	Ca2S12857	CAACTATTTGAATGCATTCGTTTGAACTATATATTATTATGCAAATTTCA	A/T	ATTTTGTCTTTCTTTTAACCACTTTTGTTTGAATAATTCTCAAAAGAACC	0.0644444	Yes	Solexa/Illumina sequencing (Hiremath et al. 2011)
1872	CKAM1872	Ca2S37998	CAAGAAATAATAGACCCAAGTCCCAACTGGACCCGGTCGAACCGGATCAC	A/G	AAACTGTCGACCAACTTTGCGGAGATGACTTGGGGTGGTTGGTTCAAATT	0.0823217	Yes	Solexa/Illumina sequencing (Hiremath et al. 2011)
1873	CKAM1873	Ca2S38128	TCATGACCAAANGTAAAACACCACTTTCAACAACAACAAAAAGTCAACTG	C/G	TTGAACTACATGACAAAATTTTAGCAAGGTGAAGTTCAGGTGTTAAAACA	0.0416478	Yes	Solexa/Illumina sequencing (Hiremath et al. 2011)
1874	CKAM1874	Ca2S41121	GAGGGGTATTTACACAACAGAAACTCTAGCTTTAACTCACTTNNTCCATT	A/T	GTACTACTTTTTAAGCTTTAACCGAAGAGGCATGAGTTGCAACGGTTGTA	0.0210502	Yes	Solexa/Illumina sequencing (Hiremath et al. 2011)
1875	CKAM1875	Ca2S82575	ACTATCATGCTCAATTTTACTATTGTTTGATATATACATTAATATAGGTG	A/G	ACCATACAGAGCAGCAACATAAAGTAAACAAGTGACCTAAAATCTGTAGA	0	Yes	Solexa/Illumina sequencing (Hiremath et al. 2011)
1876	CKAM1876	Ca9351169747446	ATAAACATAACTCTTAACTCATACTTCAAGAAGCAACTAACTAATCTTTT	C/T	GGAGTTCTAAAATCAATGATGCTGAGTTTCAGCATGTCATTTGGTGCATG	0	Yes	Sequencing of candidate genes (Gujaria et al. 2011)
1877	CKAM1877	Ca93773928149	ACTAAACTCTCGAGTTTTTTAGTGTCGTATTATACCATAATTGGTGTCGT	C/T	TTGGATAAACAACTTAATTAAGTGCTTATAGCGTAAATGTTTATCATATA	0.0630907	Yes	Sequencing of candidate genes (Gujaria et al. 2011)
1878	CKAM1878	CAAB57TF	TATGTTACAAATAGTATAAAAAATAACAAAAAAAAGCATAAAAAAAGTTT	A/C	GTGGAGTCAATACTCACAAATGACAACACTGAAACAATCCATCTGAACAN	0.119987	Yes	Sequencing of candidate genes (Gujaria et al. 2011)
1879	CKAM1879	CaESTSingleton16	TCATTTGTATGTATTCACCATAATCTTCAATCTTAACTAGAAGAAAATTT	C/A	TCCATTAGTTTAGCAAGTATTGACAGATAACAGATTGTTTCATTTAAACT	0	Yes	Sequencing of candidate genes (Gujaria et al. 2011)
1880	CKAM1880	CaESTSingleton30	TAGTATAATTAGTAAAATATAAAAAAAACCTTTGATCATTTGATATAACT	C/G	TCTTCACTCATGATGGTTGTTCTTTCATTATCATTCAAGTGAGTGTATAT	0	Yes	Sequencing of candidate genes (Gujaria et al. 2011)
1881	CKAM1881	CaHa36	TGTGTCCTCNACCGTTGACTCATCGTTGACTATGGTCATGGGAGATGATC	T/C	GGTTAAGGTGATTGCTTGGTATGATAATGAATGGGGTTACTCACAAAGGG	0	Yes	Sequencing of candidate genes (Gujaria et al. 2011)
1882	CKAM1882	CaHa506	TGGCCTGGTTATCATGTTATCACAAGTGCAACAGAGGCTAGTAAGTTTAC	A/G	GTAAAACAACTCATCCAAGGTAATGTTTGGTTGAAGAACACAGGAGTGGC	0.100724	Yes	Sequencing of candidate genes (Gujaria et al. 2011)
1883	CKAM1883	CaHa61	TTTGCTGTTTTCCCCTCCCTTCAGGGTGGTCCTCACAACCACCAGATTGG	T/C	GCCCTTGCTGTTGCTTTGAAACAGGCCACGACGCCCGGATTCAAGGCATA	0.157244	Yes	Sequencing of candidate genes (Gujaria et al. 2011)
1884	CKAM1884	CaSc_30024	GTAGTAACATTTGATTATCCAAAAAAATAGTCTTTAGTCATCTACTTAAA	G/T	ATAGAACTAAACTTGGATACACTGCAGTAATGTATGTTACAGATACGAAT	0.103852	Yes	Sequencing of candidate genes (Gujaria et al. 2011)
1885	CKAM1885	CaSc_32365	TTCTGTATGTTCATTCACTAGTTACATAATGTTGTGGGATGTATATTGGT	C/G	ATAGAGCTTTTGGATTTTACCAATGCTTGTAAGTCTAAGGCTATGTTTGG	0.059645	Yes	Sequencing of candidate genes (Gujaria et al. 2011)
1886	CKAM1886	CaSc_45921	CATGACCATGNTTCCAACCATTTATCTATACATTCCATATGGAAAACATG	G/A	TAACAATTCATCAATTCTCTAACGTCATCTTCCATTTTTAGTTTNGTTCA	0.368508	Yes	Sequencing of candidate genes (Gujaria et al. 2011)
1887	CKAM1887	CaSc11537	TTAGAAGCAATAAAGGACAACGGTCGCAGGTCGTTGCTTTCTTTTGATTA	T/C	TGTTTAATGGATAGGGAGATCACACGGCGACAGCGGCACGATTCATGTCG	0.0867769	Yes	Sequencing of candidate genes (Gujaria et al. 2011)
1888	CKAM1888	CaSc12819	TATAGTGTAGCTCTTTATATGGAGAAGAAAATTAAAGGGAAAGTTACATT	G/A	GAGGTAATTGACACTATTGGACATTTTCCTATGCTAACTTCTCCACTTCA	0.280268	Yes	Sequencing of candidate genes (Gujaria et al. 2011)
1889	CKAM1889	CaSc1674	AGCTCAATCTTGAGGACGTCGAACCCTGTGTCTCAGGTCCAAAAAGGTAA	T/C	GAGTCTTCACGTTTTCCACTTAAAAGTAAGGGAACAAAATTGTACTGTTC	0.121928	Yes	Sequencing of candidate genes (Gujaria et al. 2011)
1890	CKAM1890	CaSc18385	TTCCACACAGCATGAGAACAGAAGACAAACTTTGCAATGACTAGTGCTTT	A/T	TCAACAGATCTTCCAAATGCGAGCGTATCTGTTCTCTAACAGCATCTCTG	0.0877263	Yes	Sequencing of candidate genes (Gujaria et al. 2011)
1891	CKAM1891	CaSc19236	CAACATTTTCCTTCTGTGGTTTCCTGAAAAGAGTCTTACGTGTTGGGTGT	C/G	TTTATGTTAAAAGCCATTGAGACTTTCTAGTTTGTTTTGCAAGTATAGAT	0	Yes	Sequencing of candidate genes (Gujaria et al. 2011)
1892	CKAM1892	CaSc26402	GAAGAGCGAAAGAAAACTAGAGAGGCTCTTTCCATAGGAGAACAACTGCC	A/G	ACTGTTCTGACTAGGAACGAAAAGAATAATCTCTCCTTTNCTCAGAAGGA	0	Yes	Sequencing of candidate genes (Gujaria et al. 2011)
1893	CKAM1893	CaSc3	ACTCAACCTGAAAATTATCTTCATCGCATAGGGCGAAGTGGTCGTTTTGG	T/A	AGAAAAGGTGTTGCAATAAACTTTGTCACATTGGATGATGCAAGAATGCT	0.124444	Yes	Sequencing of candidate genes (Gujaria et al. 2011)
1894	CKAM1894	CaSc38434	CAAGAGAATTCTTGGTTACCTTCTCAACATTTGATATATTCCCTGGAATG	A/G	ATTTTGATGATGATAGAATTTCATAATGTGAGACCCCAATATCTGGACAT	0.48255	Yes	Sequencing of candidate genes (Gujaria et al. 2011)
1895	CKAM1895	CaSc40395	AAGCATGACCCTTTTGTTGTTTTGTGTCATTGGTAAGTCTAAGTAAGCCA	T/C	TGGAGGTTAACTCAGCAATACCATCAAGATATAAATGAGATGATTGGAAT	0.120708	Yes	Sequencing of candidate genes (Gujaria et al. 2011)
1896	CKAM1896	CaSc44133	CCAAAAACTACACTCTCTTGTTATACATTTTGAACATCTGATGTGATCAA	T/A	TTTTTCCCTTGATTATTGGTCTGATCTAACCATAAATTACAACATGGACA	0.0219753	Yes	Sequencing of candidate genes (Gujaria et al. 2011)
1897	CKAM1897	CaSc44373	GCAGATCCTATCATGGCAGGCAATGTTAAGAAAGATAACTTGGGGGTAGG	T/G	GCTGTCCAACCTGGGGAGGTGACTCCTGAGGATGACATCTATGAGCAGTA	0.062435	Yes	Sequencing of candidate genes (Gujaria et al. 2011)
1898	CKAM1898	CaSc5605	AGTGTTATTGTGAATTAGTTGTGTGGAGTGTTAATGATGCTATTTTCTTA	C/T	ATAAGTGATTTATAGATGTAGTTTATAATTCCTGCTGGATAATGCCGAAT	0	Yes	Sequencing of candidate genes (Gujaria et al. 2011)
1899	CKAM1899	CaSc9027	GAACATACACCTGACAGTAGCTCGGAGAATCCATTTTATGCTGGAGGCAA	T/C	AATGAATCTACAACAACAGAATTCACAGAGCAAAATGATGGAAATTTTAT	0	Yes	Sequencing of candidate genes (Gujaria et al. 2011)
1900	CKAM1900	CaSc9074	AACCTGCAACATCTCTTGCAAAGGAAGCGACAACCCAAGCTGAACAAGCA	A/C	AACATGTCGAGGCTTAATCCTCCTTTCCAAGCTAAAAGAGAAAAATTGAG	0.0215028	Yes	Sequencing of candidate genes (Gujaria et al. 2011)
1901	CKAM1901	CaSs1005	TAAGATATTCATTCAATTTCATACCTGCTATAAAATCAGGACAATGTCAA	G/A	NNTACAAAGNNTTTTCAAAGANGATAAACAAAAAGACTATACGATATAAC	0	Yes	Sequencing of candidate genes (Gujaria et al. 2011)
1902	CKAM1902	CaSs2305	TAAGATTTGTGTTATTTTGACACTAAAATATGACTTGGAATATATCAAGT	G/A	CCGCAACTCATTAACCATTCATTAAACATATATAACCACGAGTTTAATGA	0.453407	Yes	Sequencing of candidate genes (Gujaria et al. 2011)
1903	CKAM1903	CD07C12	ATCGTCATAACCAANATCATCCTCAACTTTCTCCGCAGCATTATCAGCAA	C/T	CTTATCTTCAATAAAATCAGCACCTTCCACAAGTGNAATTCCACCAANAA	0.444444	Yes	Solexa/Illumina sequencing (Hiremath et al. 2011)
1904	CKAM1904	CD105-G3	GGAGAAAAAACAAAAAAGCAAAGTTAAGGGAAAAGCTGGATAACAAAATT	A/G	AAATTCAAAACAAATTAAAGCATACTATAAATTAAGCATTTTACATTAAG	0.143457	Yes	Solexa/Illumina sequencing (Hiremath et al. 2011)
1905	CKAM1905	CD109-D2	GGAGAAAAAACCAAAAAGCAAAGTTAAGGGAAGAGCTGGATAACAAAATT	A/G	AAATTCAAAACAAATTAAAGCATACTATAAATTAAGCATTTTACATTAAG	0.146436	Yes	Solexa/Illumina sequencing (Hiremath et al. 2011)
1906	CKAM1906	CD10B02	AACTTCAGTATCCGTATATTTGATTTGCTTGATTAGTCTTTTTTTGTTAC	G/T	TTTTATCAAACTTGTTTTTGGAGCTTCCAAGAGAAACCAGTGATCGATTT	0	Yes	Solexa/Illumina sequencing (Hiremath et al. 2011)
1907	CKAM1907	CD10-G6	GGAAAAGTGATTGTGATAGATATGGTGATAAATGAAAAGAAAGATGAGAA	C/T	CAAATTACTCAAATAAAGCTCCTTATGGATGTGAACATGGCATGTCTTAA	0	Yes	Solexa/Illumina sequencing (Hiremath et al. 2011)
1908	CKAM1908	CD110-H1	TTCATGACATAAGATAACGCTGTCCAGTGAATATAGTTAACACTCAGCAC	G/A	AATAATCCCATAAACAAACAGAGTACATAGCATATATAAATCTACATTGC	0.103852	Yes	Solexa/Illumina sequencing (Hiremath et al. 2011)
1909	CKAM1909	CD12-B5	TCTTCCACTACCTTCTTCTTTTCCTTCTTTTTCTTTTTCCTCTTCTCTCC	A/G	TCTTCTCCTTCCTCTTCGCTCGAAGAGCTTGAGGAAGGAGAAGATGGAGA	0.102788	Yes	Solexa/Illumina sequencing (Hiremath et al. 2011)
1910	CKAM1910	CD13-H1	TCGGTGGTCGTGGTGCTCGTGCTAAGTTCCAGAAGTCATACCGTTGAAAT	C/T	GTTTATTTGGAAGGGACGAAGAAAGAAAAACGAGGTGTTTTTTGGTTGTT	0.0637604	Yes	Solexa/Illumina sequencing (Hiremath et al. 2011)
1911	CKAM1911	CD16D12	GACTTACAATCTCACACTTCCNCAACAAAATGAAAAGAANAAGAGAGTAT	G/T	ACATTTGGCAACCAAATTAAGCACACTAAATATAATAAAATGNGTCACAA	0.0637604	Yes	Solexa/Illumina sequencing (Hiremath et al. 2011)
1912	CKAM1912	CD17D07	TAAGTATAANAACCGCCAGTTGTATACCCNGNGGCATTCGGATTTCCACC	A/T	ACACGAGTATTATGGGCCGTAGCGGTCCCATCNGGGCCTCTATTANTTCC	0.0420858	Yes	Solexa/Illumina sequencing (Hiremath et al. 2011)
1913	CKAM1913	CD18C11	ATTTATTAGATTGGAAGCTGACATAGTTGAAGGATGGATCAGTTGTAATT	A/T	GGATTGGCCAAAACGTAACCCTCAATGGCCTTGAAAAGAGCATCNCCCTT	0	Yes	Solexa/Illumina sequencing (Hiremath et al. 2011)
1914	CKAM1914	CD18H08	GTTATCCAGCTCTTCCCTTAACTTTGCTTTTTTGTTTTTTCTCCTTCAGC	A/G	AGTGATGAGTTAAAATAAAAGTATGTTTAATTAGATTTGACATTTTTTTT	0.102788	Yes	Solexa/Illumina sequencing (Hiremath et al. 2011)
1915	CKAM1915	CD19A03	TAACCGGCAACCCTGACGTCAGGGTAACCAAGCAGAACAGAGCTGCAGGA	G/A	TTCTTGACAATTTTTCTGAGGGTGAGAAATATTCACAACATACCCTAAGG	0.0673337	Yes	Solexa/Illumina sequencing (Hiremath et al. 2011)
1916	CKAM1916	CD19D07	AACGCAGAGTACGCGGGGGAAACAGTGAGAATTGTAGATCAATGTAGCAA	C/T	GGAGGGTTGGATTTGGATGTGGGAGTGTTTAACAGAATAGACACAGATGG	0.0222194	Yes	Solexa/Illumina sequencing (Hiremath et al. 2011)
1917	CKAM1917	CD20E01	TAACCATCGGGCAAAATGTATATATAAAATATATAAATTACCCTACGTCA	C/A	ATGACATACGAAAAACAAGGAACATAATAATTCATGAANAAATAGACAAA	0.0617927	Yes	Solexa/Illumina sequencing (Hiremath et al. 2011)
1918	CKAM1918	CD20H06	TTTTTTTTTTTTTTTTTTTTTTCGAGTCAACATCGGANAATTTTTTAACG	G/A	AAAAAGCTGGGGATTACCCTCTTTAACAATGTTATTTCAATAGAGGATCA	0.0630907	Yes	Solexa/Illumina sequencing (Hiremath et al. 2011)
1919	CKAM1919	CD20H10	GCTTTAATTTATTCCCCATAATTCAATTGAGATGCTCTATATTCTCATGA	G/C	ATCGATGTAAGACTTTCCTTCAAGCTTACGAGCAAATAAATTTGNGAAGT	0.0849383	Yes	Solexa/Illumina sequencing (Hiremath et al. 2011)
1920	CKAM1920	CD38H01	AAGCAACATCGTCCTTTGATTTCTAAGATCCTGAATTCTATGTTATCATG	A/G	CGACAACAATACAAGCAACACCCGACAGGACCCAATGATAATAAACACCA	0.0831758	Yes	Solexa/Illumina sequencing (Hiremath et al. 2011)
1921	CKAM1921	CD39-C3	GGTTCTTTCTTCTCTTCTTCTTTCTTCGGGTCTTCCTCCGGTTTTTTCTC	T/C	TCCACTTTGTTTTCCTCTGGGTTCTTTTCTTCCCCTCCCATTGGATTAAT	0.143457	Yes	Solexa/Illumina sequencing (Hiremath et al. 2011)
1922	CKAM1922	CD52-D9	AAACTTGGGGACTAGCAAAAGAAGGCGACACCCTCGCAAGAGAGTGAACA	A/G	CACGATTAGCTTGTCTCCGAACATAACTGACTTTATAGTTGTTTGAAAGA	0.0617927	Yes	Solexa/Illumina sequencing (Hiremath et al. 2011)
1923	CKAM1923	CD53-B11	TTGTCGATTGTGGGAATCAGCTAGACATCACCCACCCTTTACTCTCCATC	T/C	TCAATGCTTAATTTCATAATCAATTTATTACTCAAATTTATCTTTATCTA	0.04299	Yes	Solexa/Illumina sequencing (Hiremath et al. 2011)
1924	CKAM1924	CD56-E7	TCTAGGTTAACGCGCAGATGGACACCGTAACCCAATTTCCGGTTCATCCC	G/T	AATCGCCAGTTCTGCTTACCAAAATAGGCCCACTTGGAGCTCTCGATTCC	0	Yes	Solexa/Illumina sequencing (Hiremath et al. 2011)
1925	CKAM1925	CD59-G12	TCAAAGCACTGGGCAGAAATCACATTGCGTCAACATCCGCAGGGACCATC	C/A	CAATGCTTTGTTTTAATTAAACAGTCGGATTCCCCTTGTCCGTACCAATT	0.407165	Yes	Solexa/Illumina sequencing (Hiremath et al. 2011)
1926	CKAM1926	CD59-H9	TAAGGGATTTAAATTGTACTCATTCCAATTACCAAACTCAATGAGCCCGG	A/T	ATTGTTATTTATTGTCACTACCTCCCCGGGTCAGGATTGGGAAATTTGCG	0	Yes	Solexa/Illumina sequencing (Hiremath et al. 2011)
1927	CKAM1927	chs	AAGATTACTCATTTGATCTTTTGTACCACAAGTGGTGTTGACATGCCTGG	A/T	GCTGATTACCAACTGACCAAATTGTTGGGTCTTCGTCCATATGTGAAAAG	0.147972	Yes	Sequencing of candidate genes (Gujaria et al. 2011)
1928	CKAM1928	CISP5_189	AAACCACGAAATACATCTCCTTGTGCATCCTTCAGTGTCTTTCCTTGTTC	A/G	GTGGTCACATTAAGAGCAAGTTTATCCTAAAACAATTACACAGTCGAAAT	0.0840478	Yes	Sequencing of candidate genes (Gujaria et al. 2011)
1929	CKAM1929	Cp_Sa_385	CATCGGTTGAGTTATTATCATCCCAAACAACAATGCCATGGAGTAATTTA	C/T	TTTTAAGGAGGTATCTGATGAACTCGATAATTATATGTTCCGGATGAGAG	0	Yes	Sequencing of candidate genes (Gujaria et al. 2011)
1930	CKAM1930	Cp_Sa_939	TGACTTGATGTCCATTGATTCCAAGCATTAACAAGATTGTTAATGTTTCC	A/G	TTTGAGTATTGACATTGAGGATTATTATAAAACTGAACCCAAACATAATC	0	Yes	Sequencing of candidate genes (Gujaria et al. 2011)
1931	CKAM1931	Ct6874464	TACTTGTAATATATGGTTAACATTAAAATCATCACAGCTCTGAAATGGAA	G/A	ATCATTTGCATAAACATTGCAGTGGAACTCAATTTTTCACAAGTGGAGGC	0	Yes	Sequencing of candidate genes (Gujaria et al. 2011)
1932	CKAM1932	Ct6875390	CATGCACAGGAGGCCCTCCGTCGTGCCAAGTTCAAGTTCCCTGGTCGTCA	A/G	AAGATCATTGTTAGCAGGAAGTGGTATGTATTTATTCTGTTGGCTGTATG	0	Yes	Sequencing of candidate genes (Gujaria et al. 2011)
1933	CKAM1933	Ct6875951	TTGAGACATTTCTTCAAAAAGTGAAGAGTTTGGTTAAGTTGAACTGCTAT	A/G	CTCAAAAGGTTGACACGGACTATAGTTTATCTTGGAACATCTTTGTATAT	0.485137	Yes	Sequencing of candidate genes (Gujaria et al. 2011)
1934	CKAM1934	ge13bg	AGTGATGTGAGGTCTTATTTAGATCCTTTTATTGGTTACTTGGTATATGC	G/A	GGTGCACCTTTACTTGTTAATGTTTACCCTTATTTTAGCTATGTTGGTAA	0	Yes	Sequencing of candidate genes (Gujaria et al. 2011)
1935	CKAM1935	Gm2077934	TGTTTGCTTCATGTAAGTATACTCTCATACATACTATTGAAATATTTAGT	C/T	CAAATTTTGAATCAGATACATTAATTTTCTTTTAACTCTGCTTTTACTAT	0	Yes	Sequencing of candidate genes (Gujaria et al. 2011)
1936	CKAM1936	Gm2099239	TATTGGCGGTTAGTTAGTCTGCAAAACTAGCATTAAGAATCAAATATCAC	A/T	ATATATATATAATGTCTAATGAAACTTGTATTCCAAATATTTACCTTACC	0	Yes	Sequencing of candidate genes (Gujaria et al. 2011)
1937	CKAM1937	Gm2103135	AAGTTCAGGGATCTCATGACAGAGTTTCAGGTATGCTAGTCTGAAACACA	A/G	ACACCTAACACTAGAAGCTGTCTTTCCAAGTTTATGTCTATCATCTCATC	0.0444215	Yes	Sequencing of candidate genes (Gujaria et al. 2011)
1938	CKAM1938	Gm2117188	AGACAGAATTTGTAACTTGCTATACTCTTGCCTAGCAGGCAATTACCGAC	G/A	TGAAAAGGATGATTCATTCGGATCGATATGAGAGTCCCCAACCGCATTGC	0	Yes	Sequencing of candidate genes (Gujaria et al. 2011)
1939	CKAM1939	Gm2118543	ATCAGTTAGATATTCAATGTTCATCTGTGATTGTATTACTTCCACATTCT	A/G	TTCTGTGCTCTGACAGTGCCACTATTTTTTTGCTTATCAGGAGCTGTGCA	0.0420858	Yes	Sequencing of candidate genes (Gujaria et al. 2011)
1940	CKAM1940	Gm2120918	GAGAAAGAGAAGAAAAAATTTAAGGGTTGTTTTTTACTTTTTGCCGCAAT	T/C	TGTTTTTTCTGTAGGTGGATCCATCAGGTTCATATTTTTCTTGGAAAGCT	0.0449201	Yes	Sequencing of candidate genes (Gujaria et al. 2011)
1941	CKAM1941	Gm2123242	TCAATTGCTATAGGCTAAGTGTGTGTTTGGATTTAGCAACAATCACTATG	C/T	GACTGTGAGTTGAGCGAAAAGCTCCAATTTCTAACTTTATAAAATCACAA	0.104938	Yes	Sequencing of candidate genes (Gujaria et al. 2011)
1942	CKAM1942	Gm2125123	GTTTATCAAAGACATATGATTTTTACATTTGATTAAATGCATAAAACTCA	G/A	TGTAAGTAGCAATTTTGCAAATAATAACTCACTTAATAATTTTACCATTT	0.102788	Yes	Sequencing of candidate genes (Gujaria et al. 2011)
1943	CKAM1943	Gm2129282	GCAGGAGGAGCATACACTTTGAAGTAATTTATTTTATTCCCTACTTTCAA	C/T	GTTTTATTTTTCAAATCTGAAATGCAGCTACATGACTTTGTTCTCATTAT	0	Yes	Sequencing of candidate genes (Gujaria et al. 2011)
1944	CKAM1944	Gm2132124	GTGTTGTTCTTATTTTTAACTTGTGTTTTTATTAGGCTAGGAATGATATT	G/A	GTTCTGTTTTAATCATTCAGGGTATTCCAAGGACAGTGGTGCTTGATAAA	0	Yes	Sequencing of candidate genes (Gujaria et al. 2011)
1945	CKAM1945	kpi1	ACGATACTATCGACAAAGCTTGTATTGGTATTGGTGGTCCTGAAAATTAT	T/C	CGGGTAAACAAACATTGAGTGGCACATTTAATATTCAAAAATATGGATCT	0.0420858	Yes	Sequencing of candidate genes (Gujaria et al. 2011)
1946	CKAM1946	LG103_138	TACAGCAGAGGAAATGTATTTGGATACAAGTTGTGTTTTTTCTTTGCTTT	A/T	ATTTTAAGTCCATTTACTTGGTGGTGCAAACGGAAACTATAGTGTAGATT	0.144931	Yes	Sequencing of candidate genes (Gujaria et al. 2011)
1947	CKAM1947	LG105	CAGCGGTATTGTACAAGTTTCCAATTTTCTCATTTTTTGCTATTGTTGTG	T/G	AGTCACATTTGGTTTTCACTGATGTTAGTTTAATAATTGCAGCACCCAGA	0	Yes	Sequencing of candidate genes (Gujaria et al. 2011)
1948	CKAM1948	LG111_255	TGAACAAACCGCTATTTTTTCACAAATTTGTGGTTGACAACACTGGTACA	A/G	CCTATTGAACACTAAATTGACTTTGCTTTACTCAAAAAGTGCTAACAATT	0	Yes	Sequencing of candidate genes (Gujaria et al. 2011)
1949	CKAM1949	LG73	TTTGACTTCGAGTATCCTTTGAGGAACAAAAATTATATGTGAATTAAAAT	T/C	AACAACAAATATGGTAATTATAAGTTGAAGGTAAGTGAAATTTAGGTGTC	0.0637604	Yes	Sequencing of candidate genes (Gujaria et al. 2011)
1950	CKAM1950	LG80	TTGAATCTCNGTAGAGAACCCTNGGTAAAATCATTCAATTCAGATAACCT	T/C	GGGATAATAAATCGCAAGAATGTTAAGGTAACATAATCCTACCTGATATT	0	Yes	Sequencing of candidate genes (Gujaria et al. 2011)
1951	CKAM1951	LG87	TATGTTTTATTTGCTCATTAGATTAAATCCAATTTAGCTTTCCACCCTCA	T/C	TCCTCNCTTGAGGTTCTAACCTTTGATATCCTATCATTGAAGGCTGCTCT	0	Yes	Sequencing of candidate genes (Gujaria et al. 2011)
1952	CKAM1952	LG90	TCTCACCTACAATGACAGAGGTTTCTACTTTTCTGAAACCTATGAGATTG	C/T	CATATAGCAGATAATGGTTTATACTAACTCATTCCCAATGATATGCAGGG	0	Yes	Sequencing of candidate genes (Gujaria et al. 2011)
1953	CKAM1953	LG91	GCTCGAGAACCTGAAACAAAGGTTTCTAAACCCAGTGCACCACCTTCATC	T/C	GGAGATCGCATATTTGCTAGTCCCCTTGCTAGAAAGTTGGCTGAAGAGAA	0.18	Yes	Sequencing of candidate genes (Gujaria et al. 2011)
1954	CKAM1954	LG95	ATGATTATATTCGCCAGTAAGTTAACAATTTTTAAATTGCAAGGATTGCC	G/A	TCAAATTTGTGAATGACCTTAAATGTAACATTTGTTATTTTGTTTTTCTG	0.193762	Yes	Sequencing of candidate genes (Gujaria et al. 2011)
1955	CKAM1955	LG99	CATAATGTGGGCTTTCTTCTGCTTCAATCCCTTCATCTTCTTGATCTGTA	C/T	GATGAAAGTAGAGAGATACTTATGTTACAAAACTGAATCACATTTAATAC	0	Yes	Sequencing of candidate genes (Gujaria et al. 2011)
1956	CKAM1956	LUP120	TTGTTCTTTTTCTGTTTGCAATTGTTATTGGAATATGCCCTTGTTTTGAT	T/C/G	ACCAGTTTAATTAAGTCCTTATGTATTAGTTATCATTATAGCAAATGT	0	Yes	Sequencing of candidate genes (Gujaria et al. 2011)
1957	CKAM1957	LUP211	TCATGGTCGCTATCGTATCATAACAGAGGTATGCTCACCTTGTAATATAG	C/T	TGCTTCATTTAATAAATTCGTAATAATTTCCGTTCTAGATCTTGTTTAGG	0	Yes	Sequencing of candidate genes (Gujaria et al. 2011)
1958	CKAM1958	LUP240	CCAATGTTGGTGTTCAGGATTCCACTCAGGTATATTTTTTGATTACAGAT	A/C	ATCGGTGACAATTTTTTCCTTCTTTATTTGCCTACATGTTATAATAAACT	0	Yes	Sequencing of candidate genes (Gujaria et al. 2011)
1959	CKAM1959	LUP241	GTAACATATTATTGTTTTACCTTTCCAGTGAGCTCATATAGATCATTGGA	A/G	AATAATACCCAGGGCCAATCAGATAAGATTGTTTCCTTATCGAAATGGAG	0.0212741	Yes	Sequencing of candidate genes (Gujaria et al. 2011)
1960	CKAM1960	LUP246	ATTTGAGTCTCACATCATTAAGAAACTAAGGTTTTATTTTTCCTTGAAGT	T/A	AAAGCATTTAAATAGGTGGCATTGTATGGTTTGCACATAGTGTACAATGG	0.0823217	Yes	Sequencing of candidate genes (Gujaria et al. 2011)
1961	CKAM1961	LUP276	TTTTGTTCTTTGTAGCACAACACTTTAGATTCAAGACATTTTTGTTTAGT	G/A	TTTGACACACAGNTGTCGCCACCCTGATATAGGTGTGAGCTNTGTTAGTG	0	Yes	Sequencing of candidate genes (Gujaria et al. 2011)
1962	CKAM1962	LUP318	GGTTCATGGTCTTATTAATTAAACTNNGAGTTACTATCTTATTTTGTCTG	C/T	TGTGAAGGTACGTATCAACCTACCAAATGGTGACATGGTGGGGCATACAG	0	Yes	Sequencing of candidate genes (Gujaria et al. 2011)
1963	CKAM1963	LUP326	ATTATTAATAAACTAAACCCTTAAATGATGTTGTTGACTCCTGTATTATT	T/C/G	AGCGTCATACGGTCATTTTAGCGGGGTTTCATTTTNGTCTTCAATTAA	0.498967	Yes	Sequencing of candidate genes (Gujaria et al. 2011)
1964	CKAM1964	LUP51	ATACAATTACNNGTGTGTTGATTTTATTTATTTTTTATCTTAGAAGGGAT	A/G	ATGAATATCATTACGTGTGTTTAGTGAATTAGTGTTTAGAAGAGGTACAA	0	Yes	Sequencing of candidate genes (Gujaria et al. 2011)
1965	CKAM1965	LUP94	TGGTGTTCAGGATTCCACTCAGGTATATTTTTTGATTACAGATAATCGGT	G/T	ACAATTTTTTCCTTCTTTATTTGCCTACATGTTATAATAAACTTTTATAT	0.173155	Yes	Sequencing of candidate genes (Gujaria et al. 2011)
1966	CKAM1966	Ms6943512	GGTTATATTCAATCTCTTCTTTTTTTTCTTCAAATTATTATAAGTGCCTA	T/C	GTATCAGTATTGTGTCATTCATTCACAGACACAGTTATTCATAGGTTGTA	0.139207	Yes	Sequencing of candidate genes (Gujaria et al. 2011)
1967	CKAM1967	Mt106141	GCCAATCTGAGTCCCAGGCCAAGAGTGTGAAGATGTCTGCACCACCCAAA	C/G	AAGAGGATGACTGTGGAGAGGAGGAAGAAGAAGATGATGAACAGGGTGCA	0	Yes	Sequencing of candidate genes (Gujaria et al. 2011)
1968	CKAM1968	Mt106628	GTTTTCTTTCCGATAGATTATCTACAAATTCATTATTAAGAAAATAAAAT	G/C	AGAAATATTCATAAATAAAATAAGTTTCTCACTAATTTATTCCCTACTAA	0.0823217	Yes	Sequencing of candidate genes (Gujaria et al. 2011)
1969	CKAM1969	Mt123479	GACAATGCACATTGCATTAGTGCATCAAATTTTGAATGTTTATGATTTTT	C/T	TCTATTTTCCATCTGACATAGTATTCAATGGCAGGTTTTGGGGAAGCACG	0.121928	Yes	Sequencing of candidate genes (Gujaria et al. 2011)
1970	CKAM1970	Mt124331	TATAATTAGAAACTACTACTTATTTCTGATGAGGAATTTTTTTGTCAATA	C/T	TAATTTCAGCCACACTTAAAAGGAACCGTTCACTTACAAAAGATGAAATC	0	Yes	Sequencing of candidate genes (Gujaria et al. 2011)
1971	CKAM1971	Mt125375	TACTAAAGAAAAATTCTTTTATTGGGGACTGTAGATTGTTAGTGGTGATG	A/G	GAAAAGGGTTAAGCGACTCAATCCACTTCATTTCAATGAATTTAAAGACC	0.44709	Yes	Sequencing of candidate genes (Gujaria et al. 2011)
1972	CKAM1972	Mt127721	CGTGTGATTAACTGACAAGTTTGTTCTTTTTCTTTGATTCACACTTTTCT	T/A	CCTTAGATGTGTGGCAATGGAGTGCGATGTTTTGCTAAATTCNTTTCTCA	0	Yes	Sequencing of candidate genes (Gujaria et al. 2011)
1973	CKAM1973	Mt133126	GGGTCAGCATTGGGTGTTACAACAACTGCAACATTTGTGGAATCAACGGC	T/C	GGGATGAAAGAAGGTGGCAGAACAGGATTAACGGCTGTGATTGTTGGTTT	0.15879	Yes	Sequencing of candidate genes (Gujaria et al. 2011)
1974	CKAM1974	Mt6799803	GTGAAATTACCCAAAACTTTCCCATCATGCCATTCTCTGCCAGGTAACTT	A/G	ATCAGCTATATGTTTAAACCAGAGGGTTTGAAATTCGATATTCTTTACTG	0.0637604	Yes	Sequencing of candidate genes (Gujaria et al. 2011)
1975	CKAM1975	Mt6817377	ATGTTGGTGGCCATAAATATGCTGGGAATTTAATCACATTTAGTCCTGGC	T/C	CAGATGGAAAAATTATGGGTCACTGGTTAGCTCTCACACTTTTATTATTG	0.123174	Yes	Sequencing of candidate genes (Gujaria et al. 2011)
1976	CKAM1976	Mt6836854	CCTAGATGAAGTATTTGGTATACAACTCAATCTATTATCCTCTTTGAGAT	A/T	GAGATTCGCCTATGTAGTAACATTGATCATTACTATCTTGCACTATTTGT	0.161975	Yes	Sequencing of candidate genes (Gujaria et al. 2011)
1977	CKAM1977	ntp	TTCCTCACAACTCTATCTCTTGGTTTCTTCATCAGCAGTTTCCTTGTGTC	G/A	GTTGTGAAGAAAGTAACTGGGACTAGAGATGGACAAGGATGGCTTGCTGA	0.0425331	Yes	Sequencing of candidate genes (Gujaria et al. 2011)
1978	CKAM1978	Ps1768451	ACATAATGGTGTCACTCGCTGCCAAAGACGGTAAGAAACATAAATGAGTC	A/C	TGATCATTCCGAATTTTAACCAAAAAGAAAGTAAAGTCTGACTAATGATT	0.103852	Yes	Sequencing of candidate genes (Gujaria et al. 2011)
1979	CKAM1979	Pv4540	GAGTTGTACGTTGAATGAGATAAGACATGAACATGTGTTTATAAGTAGGG	C/T	TGATCTTTATCTTACAAATCCAATCCAAATTCTAATATGGTATCAGAATC	0	Yes	Sequencing of candidate genes (Gujaria et al. 2011)
1980	CKAM1980	Pv4675	TATATAAATTTTGCACACGCAACCAATTTTTTTAATTGGGTGAAATTCAA	G/T	GCTAATGTTGTAAGCTATAGTGTTACACATTTTCTCAGATATACGTTCAT	0.0212741	Yes	Sequencing of candidate genes (Gujaria et al. 2011)
1981	CKAM1981	Rp1788051	GTCAAGGTTGCAAACATGTTTCTCAACATGCTATTAAGGTAAGTTAGTTT	G/A	TGTTTGTTTATGTTTTTCTTTTTGTGAGTGTTTGGGTTTTAATTTGTAAT	0	Yes	Sequencing of candidate genes (Gujaria et al. 2011)
1982	CKAM1982	Rp1788514	TGACACAAAGAAGAGGTAGCTTGGTATGCTGGCAAGCGATTGGCATACAT	C/T	TACAAGGCCAAAGTGAAGAAGAATGGAACCCATTACCGCTGCCTATGGGG	0	Yes	Sequencing of candidate genes (Gujaria et al. 2011)
1983	CKAM1983	SHMT	ACAAGTGAGGAATTAGTATGCATGCCTCATCAACATAATACATTAAAAAC	A/G	TTATTAAAAACGATATGATATGATTGACATAAATGTGCATACCTGATGGA	0.0416478	Yes	Sequencing of candidate genes (Gujaria et al. 2011)
1984	CKAM1984	TC101057	TCCGTCAGCCACCGTGGATTTGACCTCAATCTACCTGCGCCTCTAACTGA	G/A	TTCTGGTCTCCGGTGGGATTCGGAGGTGGCGATTCCAAGAAGAAGAGCGT	0.0840478	Yes	Sequencing of candidate genes (Gujaria et al. 2011)
1985	CKAM1985	TC103928	AAAAGTGTTGTTCTGAAGGGTGTAACGCATGGTGCTTGTGATTACCTAAT	T/C	AAACCTGTTCGTATAGAGGCTTTGAAGAACATATGGCAACATGTGGTTCG	0	Yes	Sequencing of candidate genes (Gujaria et al. 2011)
1986	CKAM1986	TC76606	TCCATTTTGAACCATGTTGTGCTTACTTTTNCTTTTTTCAGAAAAAAANC	A/T	CAAAATTGTATAAATTAATCTGATTAATCAAACCCCATGTGTTTTATGGT	0	Yes	Sequencing of candidate genes (Gujaria et al. 2011)
1987	CKAM1987	TC77707	TCAGAAGGCTTCTTATAACAGAATTCACATAAGAACTCAAAGGACATTGC	T/C	GAAAGCCGGCCATCGTAAACCTCGACTTCCACTTTCCGAACAGTTCGTGG	0	Yes	Sequencing of candidate genes (Gujaria et al. 2011)
1988	CKAM1988	TC85165	TTTAAGATCATTAACTTGAACAAAAGTAGATATAGCTGATGGAGCAAAGT	T/C	GAGTTTTCTAACACTCTTTTCCAAAAACTGAATCCTCCAACGAATAAACT	0	Yes	Sequencing of candidate genes (Gujaria et al. 2011)
1989	CKAM1989	TC85414	CTTGCCTTCGAGTCTAACTTATCGATTATACCCGTCATTAACAAGATAGA	C/T	CAGCCAACAGCTGATCCAGACCGTGTTAAAGCCCAATTGAAATCGATGTC	0	Yes	Sequencing of candidate genes (Gujaria et al. 2011)
1990	CKAM1990	TC86258	CTACAAAACAATCTATGTGGCGATAAACATGGTAGCAGCAGCCAGGGAAC	A/T	CCTCTTTCTTTCGAAACCTTCGATGAACAATGCTTCACCCTGGAATCATA	0.0831758	Yes	Sequencing of candidate genes (Gujaria et al. 2011)
1991	CKAM1991	TC87719	CATAGCAGAGAGCTTCTGCTTGTTTATGAATACATACCTAATGGAACAGT	A/G	GCTGATCATCTTCATGGGAACCGATCGAGCTCGACTTTGCTTCCTTGGGC	0	Yes	Sequencing of candidate genes (Gujaria et al. 2011)
1992	CKAM1992	TC87769	CAAAAAGTGGTGGCTCTGAGTCTAATATTGAACCTCNTTGCTCCTGAGAC	A/T/G	GCTGGTTCCACATGCAGTGGTTGCCATTTTAAGTCAAACTCACATAGT	0	Yes	Sequencing of candidate genes (Gujaria et al. 2011)
1993	CKAM1993	TC87800_51	TGGCATTGGNCCCCTATCATCTTTTCCCCTAAGAGGTATGTATATAATTG	A/G	ATAACCTTAATCTTCTTCTTATTCATCCACTCACATATATAATATATGTT	0.0831758	Yes	Sequencing of candidate genes (Gujaria et al. 2011)
1994	CKAM1994	TC87946	GAAGAGTTCGGTGATTCTGAATCAAGCAGCAACCTCTTATCAGAAAACAC	G/T	CCAAAAGCTCCAAGAGACGATGTTCAAGTGTCGGATAATAAAAGGGAANG	0	Yes	Sequencing of candidate genes (Gujaria et al. 2011)
1995	CKAM1995	TC92821	TTGCAGTTCTTTGGGTGGTGACTATCTCTATATTATTCTCATTGCCTGTT	T/G	CCTACCCAATAACCATTGAGACACTTAACTACACACCTGTTGCTGTTGGA	0	Yes	Sequencing of candidate genes (Gujaria et al. 2011)
1996	CKAM1996	TC94373	ACTGATACATTGCTGCAACTATCAGATAGTTCAAAAGGATTGAACTCAGA	A/T	CATAGTTGCAAGGTAAATGAATTCATCAAGAAACATGTAGTTTGTTTTTG	0	Yes	Sequencing of candidate genes (Gujaria et al. 2011)
1997	CKAM1997	TC95048	GTAACACAATCACATAATTTTCCTTTGCTCTGTTTTTCTAATAATATAAA	G/A	AATGTATAGTCTTAAATATAGATAAAAGTAGAGTTAAAGAAATGAATTTG	0	Yes	Sequencing of candidate genes (Gujaria et al. 2011)
1998	CKAM1998	TC96130	TCCAGAAGTTGATATCTATAAATTTGATCCTTGGGAATTGCCTGGTATGT	T/G	TATATTGTAACATCATTTCACACACTTTTATTATGCTTAAATTTGTATGA	0	Yes	Sequencing of candidate genes (Gujaria et al. 2011)
[truncated: 489 more rows]
