# Supplementary material for: Large-scale development of cost-effective SNP marker assays for diversity assessment and genetic mapping in chickpea and comparative mapping in legumes
Source: Plant Biotechnol J. 2012 Aug;10(6):716–32. doi: 10.1111/j.1467-7652.2012.00710.x (PMC3465799; doi:10.1111/j.1467-7652.2012.00710.x)
Supplement: Supplementary file 2 [file pbi0010-0716-SD2.xlsx]

## Sheet: Table S2
Table S2. Details on 70 chickpea genotypes used for validation of 2,486 SNPs
Sl. No.	Accession	Species	Origin	Type
1	ICC 8855	C. arietinum	Afghanistan	Kabuli
2	ICC 9895	C. arietinum	Afghanistan	Desi/Pea
3	ICC 11764	C. arietinum	Chile	Kabuli
4	ICC 3325	C. arietinum	Cyprus	Desi
5	Arerti	C. arietinum	Ethiopia	Kabuli
6	Ejere	C. arietinum	Ethiopia	Kabuli
7	Annigeri (ICC 4918)	C. arietinum	India	Desi
8	C 214 (ICC 4930)	C. arietinum	India	Desi
9	DCP-92-3	C. arietinum	India	Desi
10	ICC 4593	C. arietinum	India	Desi
11	ICC 12492	C. arietinum	India	Kabuli
12	ICC 15606	C. arietinum	India	Desi
13	ICC 283	C. arietinum	India	Desi
14	ICC 1431	C. arietinum	India	Desi
15	ICC 1882	C. arietinum	India	Desi
16	ICC 4958	C. arietinum	India	Desi
17	ICC 5135	C. arietinum	India	Desi
18	ICC 14402	C. arietinum	India	Desi
19	ICC 15567	C. arietinum	India	Desi
20	ICC 506EB	C. arietinum	India	Desi
21	ICCC 37	C. arietinum	India	Desi
22	ICCV 95423	C. arietinum	India	Kabuli
23	ICCV 2	C. arietinum	India	Kabuli
24	ICCV 10 (ICC 15996)	C. arietinum	India	Desi
25	ICCV 00108	C. arietinum	India	Desi
26	ICCV 04112	C. arietinum	India	Desi
27	ICCV 05107	C. arietinum	India	Desi
28	ICCV 05530	C. arietinum	India	Desi
29	ICCV 92318	C. arietinum	India	Kabuli
30	ICCV 97105	C. arietinum	India	Desi
31	JAKI 9218	C. arietinum	India	Desi
32	JG 11	C. arietinum	India	Desi
33	JG 14 (ICC 6049)	C. arietinum	India	Desi
34	JG 16 (ICC 6050)	C. arietinum	India	Desi
35	JG 62	C. arietinum	India	Desi
36	JG 74	C. arietinum	India	Desi
37	JG 130	C. arietinum	India	Desi
38	KAK2	C. arietinum	India	Kabuli
39	Phule G5 (ICC 12365)	C. arietinum	India	Desi
40	Phule G12 (ICC 14355)	C. arietinum	India	Desi
41	Vijay	C. arietinum	India	Desi
42	Vishal	C. arietinum	India	Desi
43	WR 315 (ICC 8933)	C. arietinum	India	Desi
44	ICC 3946	C. arietinum	Iran	Desi
45	ICC 3137	C. arietinum	Iran	Desi
46	ICC 6877	C. arietinum	Iran	Desi
47	ICC 7554	C. arietinum	Iran	Desi
48	ICC 13187	C. arietinum	Iran	Kabuli
49	ICC 7571	C. arietinum	Isreal	Kabuli
50	ICC 995	C. arietinum	Mexico	Desi
51	ICC 12037	C. arietinum	Mexico	Kabuli
52	ICC16796	C. arietinum	Portugal	Kabuli
53	ICC 6263	C. arietinum	Former USSR	Kabuli
54	ICC 8261	C. arietinum	Turkey	Kabuli
55	IG 72933	C. reticulatum	Turkey	Wild
56	IG 72953	C. reticulatum	Turkey	Wild
57	PI 489777	C. reticulatum	Turkey	Wild
58	ILC 3279 (ICC 19418)	C. arietinum	Former USSR	Kabuli
	BC3F2 lines of JG 11 × ICC 4958
59	BC3F2_103	C. arietinum	India	Desi
60	BC3F2_120	C. arietinum	India	Desi
61	BC3F2_155	C. arietinum	India	Desi
62	BC3F2_170	C. arietinum	India	Desi
63	BC3F2_178	C. arietinum	India	Desi
64	BC3F2_187	C. arietinum	India	Desi
65	BC3F2_195	C. arietinum	India	Desi
66	BC3F2_208	C. arietinum	India	Desi
67	BC3F2_215	C. arietinum	India	Desi
68	BC3F2_248	C. arietinum	India	Desi
69	BC3F2_254	C. arietinum	India	Desi
70	BC3F2_268	C. arietinum	India	Desi
