# Supplementary material for: Large-scale development of cost-effective SNP marker assays for diversity assessment and genetic mapping in chickpea and comparative mapping in legumes
Source: Plant Biotechnol J. 2012 Aug;10(6):716–32. doi: 10.1111/j.1467-7652.2012.00710.x (PMC3465799; doi:10.1111/j.1467-7652.2012.00710.x)
Supplement: Supplementary file 5 [file pbi0010-0716-SD5.xlsx]

## Sheet: Table S5
Table S5. Details of genotyping data on 131 RILs for 651 CKAMs and their respective Chi-square (χ2) test values
Sl. No.	Marker (KASPar assay) name	Chi-sqaure (χ2) Significance test for segregation distortion	Recombinant inbred lines (RILs) of inter-specific mapping population (ICC 4958 × PI 489777)
			RIL1	RIL2	RIL3	RIL4	RIL5	RIL6	RIL7	RIL8	RIL9	RIL10	RIL11	RIL12	RIL13	RIL14	RIL15	RIL16	RIL17	RIL18	RIL19	RIL20	RIL21	RIL22	RIL23	RIL24	RIL25	RIL26	RIL27	RIL28	RIL29	RIL30	RIL31	RIL32	RIL33	RIL34	RIL35	RIL36	RIL37	RIL38	RIL39	RIL40	RIL41	RIL42	RIL43	RIL44	RIL45	RIL46	RIL47
1	CKAM0003	chi-square significant	-	-	-	-	-	-	-	B	-	-	A	B	A	B	B	-	-	A	-	B	B	A	A	-	A	B	-	B	A	-	A	A	A	B	A	A	B	-	A	-	A	-	A	B	A	B	-
2	CKAM0005	*******	A	B	B	B	B	A	B	B	-	A	A	A	B	B	A	B	B	A	B	A	A	A	A	B	A	B	A	B	B	A	A	B	A	A	B	B	B	-	A	A	B	A	A	B	A	A	A
3	CKAM0010	chi-square significant	-	-	-	-	-	-	-	B	-	-	A	A	B	B	B	-	-	A	-	A	A	A	A	-	A	B	-	B	B	-	A	B	A	A	B	B	B	-	A	-	B	-	B	B	A	B	-
4	CKAM0014	chi-square significant	A	B	B	B	B	A	B	B	-	A	A	A	-	B	A	B	B	A	B	A	A	A	A	B	A	B	A	B	B	A	A	B	A	A	B	B	A	-	A	A	B	B	B	B	A	B	A
5	CKAM0016	chi-square significant	-	B	B	-	B	A	B	-	-	A	B	A	B	B	-	B	-	A	B	A	-	A	-	B	-	B	A	B	B	A	A	B	A	B	B	B	B	-	B	-	A	B	B	B	A	B	A
6	CKAM0017	*******	-	-	-	-	-	-	-	A	-	-	A	B	B	B	A	-	-	B	-	B	B	A	B	-	B	-	-	B	A	-	B	A	A	B	A	B	B	-	B	-	B	-	B	A	B	B	-
7	CKAM0018	**	A	-	A	B	B	A	A	-	-	-	B	B	B	A	-	B	B	A	-	A	-	A	-	B	B	B	B	A	A	A	B	A	B	B	A	A	B	-	-	B	B	B	B	A	B	B	-
8	CKAM0019	**	-	-	-	-	-	-	-	-	-	-	B	B	A	A	A	-	-	A	-	B	B	A	B	-	B	B	-	A	A	-	B	A	B	B	A	A	B	-	B	-	B	-	A	A	B	B	-
9	CKAM0021	chi-square significant	-	A	A	B	B	A	A	-	-	B	-	-	-	A	-	A	-	A	-	A	-	A	-	-	-	B	B	A	A	A	B	A	B	-	A	A	B	-	-	B	-	B	B	A	B	B	-
10	CKAM0027	***	-	-	-	-	-	-	-	B	-	-	B	B	B	A	A	-	-	A	-	B	B	A	B	-	B	B	-	A	A	-	B	A	-	B	A	A	B	-	B	-	B	-	A	A	B	B	-
11	CKAM0029	chi-square significant	-	-	-	-	-	-	-	B	-	-	A	A	B	B	A	-	-	B	-	B	A	B	B	-	A	B	-	A	B	-	A	A	B	B	B	A	A	-	B	-	B	-	-	B	A	-	-
12	CKAM0032	chi-square significant	-	-	-	-	-	-	-	B	-	-	A	A	B	B	A	-	-	B	-	B	A	B	B	-	A	B	-	A	B	-	A	A	B	B	B	A	A	-	B	-	B	-	B	B	A	B	-
13	CKAM0034	**	B	A	B	B	A	A	B	A	-	A	A	A	A	B	A	B	B	A	B	B	A	B	B	A	A	A	B	B	A	A	A	A	B	B	B	A	A	-	B	B	B	A	B	B	B	B	A
14	CKAM0037	chi-square significant	-	A	B	B	A	A	B	A	-	B	A	A	A	A	A	B	B	A	B	B	A	A	A	B	A	A	A	A	A	A	A	A	B	B	B	A	B	-	-	B	B	A	A	B	B	B	A
15	CKAM0039	chi-square significant	B	A	B	B	-	A	B	A	-	B	A	A	A	A	A	B	B	A	B	B	A	B	A	B	A	A	-	A	A	A	A	A	B	B	B	A	B	-	-	B	B	A	A	B	B	B	A
16	CKAM0042	*******	A	A	B	B	A	A	A	A	-	B	B	A	A	A	A	B	B	A	B	B	A	B	B	B	A	A	A	A	A	A	A	A	B	B	B	B	B	-	A	B	B	-	A	B	B	B	A
17	CKAM0044	chi-square significant	-	-	-	-	-	-	-	A	-	-	A	A	-	B	-	-	-	B	-	B	A	B	A	-	A	A	-	A	A	-	A	A	B	B	B	A	B	-	B	-	B	-	A	B	A	B	-
18	CKAM0163	chi-square significant	A	A	A	B	B	A	A	A	-	B	A	A	A	A	B	A	B	B	A	B	A	B	B	B	A	A	A	A	B	B	B	B	B	B	B	B	B	-	B	B	B	B	B	B	B	A	A
19	CKAM0166	chi-square significant	A	B	A	B	A	A	B	B	-	-	B	B	B	-	-	B	A	B	B	B	B	B	B	A	B	B	B	A	A	A	B	B	A	A	B	B	B	-	A	A	B	B	B	B	A	A	A
20	CKAM0168	chi-square significant	A	A	B	B	B	A	A	A	-	-	A	A	A	-	A	A	A	A	B	A	A	B	-	B	A	A	A	A	B	B	B	B	A	A	B	B	B	-	A	B	A	A	B	B	A	A	A
21	CKAM0170	chi-square significant	A	A	A	B	A	A	B	B	-	-	B	B	B	-	B	B	A	A	A	B	B	B	B	A	B	B	B	A	A	A	B	B	A	A	B	A	B	-	A	A	B	A	B	A	B	A	A
22	CKAM0173	****	A	A	B	B	B	A	A	A	-	-	A	A	A	-	A	A	B	A	B	A	A	B	A	B	A	A	A	A	B	B	B	B	A	B	B	B	B	-	A	A	A	A	B	A	A	A	B
23	CKAM0174	chi-square significant	A	A	A	A	A	A	A	A	-	B	A	B	A	A	A	A	A	B	A	A	A	B	B	B	A	A	A	A	B	B	B	B	B	A	B	B	B	-	B	B	B	B	B	B	B	-	A
24	CKAM0185	chi-square significant	B	A	A	A	A	-	A	A	-	B	A	B	B	A	A	B	A	A	A	B	A	A	A	B	B	A	B	B	B	A	B	B	B	A	B	A	B	-	B	A	A	A	B	B	B	B	A
25	CKAM0190	chi-square significant	A	A	A	B	A	A	B	B	-	-	A	A	A	-	A	A	B	B	B	B	B	A	A	-	A	B	A	B	A	A	A	A	A	A	A	B	A	-	A	A	B	A	A	A	B	B	A
26	CKAM0191	chi-square significant	A	A	A	A	B	A	A	A	-	B	A	A	A	A	A	A	A	B	A	A	A	B	B	B	A	A	A	A	B	B	B	B	B	B	B	B	B	-	B	B	B	B	B	B	B	A	A
27	CKAM0196	chi-square significant	A	B	A	B	B	A	B	B	-	-	B	B	B	-	-	B	A	B	B	B	B	-	B	A	B	B	B	A	A	A	B	-	A	A	B	B	B	-	-	A	B	B	B	B	A	A	A
28	CKAM0206	chi-square significant	A	A	A	B	B	-	A	A	-	B	A	A	A	A	B	A	B	B	A	A	A	B	B	B	A	A	A	A	B	B	B	B	B	B	B	B	B	-	B	B	B	B	B	B	B	A	-
29	CKAM0207	chi-square significant	A	A	B	B	B	A	A	A	-	-	A	A	B	-	A	B	A	A	A	A	B	A	-	A	B	A	A	A	A	B	A	A	B	A	A	A	B	-	A	A	A	B	B	A	B	A	A
30	CKAM0212	chi-square significant	A	A	A	B	B	A	A	A	-	-	A	A	B	-	-	B	B	A	A	-	A	A	A	A	A	A	A	A	A	B	A	A	B	A	A	A	B	-	A	A	A	B	B	A	B	A	A
31	CKAM0213	chi-square significant	A	A	A	A	A	A	A	A	-	B	A	A	A	A	A	A	A	B	A	A	A	B	B	B	A	A	A	A	B	B	B	B	B	B	B	B	B	-	B	B	B	B	B	B	B	B	A
32	CKAM0229	chi-square significant	A	A	A	B	B	A	A	A	-	-	A	A	B	-	-	B	B	A	A	B	A	A	-	A	A	A	A	A	A	B	A	A	-	A	A	A	B	-	A	A	A	B	B	A	B	A	A
33	CKAM0232	chi-square significant	A	A	A	A	A	-	-	A	-	B	A	B	A	A	A	A	A	B	A	A	A	B	B	B	B	A	B	B	B	B	B	B	B	A	B	B	B	-	B	B	B	B	B	B	B	B	-
34	CKAM0244	chi-square significant	A	A	A	B	A	A	B	B	-	-	A	A	A	-	A	A	B	B	-	B	B	A	A	A	A	B	A	B	A	A	A	A	A	A	A	B	A	-	A	A	B	A	A	A	B	B	A
35	CKAM0246	**	A	A	A	B	A	A	A	A	-	-	B	B	B	-	B	A	B	B	B	A	B	A	A	B	B	B	B	A	A	A	A	A	B	A	A	A	B	-	A	B	B	B	B	A	B	B	A
36	CKAM0256	chi-square significant	A	A	A	B	B	A	A	A	-	B	A	A	A	A	-	A	A	B	A	A	A	B	B	B	A	A	A	A	B	B	B	-	B	B	B	B	B	-	B	B	B	B	B	B	B	A	-
37	CKAM0257	chi-square significant	A	A	A	A	A	A	A	A	-	B	A	B	A	A	A	A	A	B	A	A	A	B	B	B	A	A	A	A	B	B	B	B	B	A	B	B	B	-	B	B	B	B	B	B	B	B	A
38	CKAM0261	**	A	A	A	B	B	A	A	A	-	B	A	A	A	A	B	A	B	B	A	B	A	B	B	B	A	A	A	A	B	B	B	B	B	B	B	B	B	-	B	B	B	B	B	B	B	A	A
39	CKAM0265	chi-square significant	B	A	B	A	A	-	A	A	-	B	A	B	B	A	A	B	A	A	A	B	A	A	A	A	A	A	B	A	B	A	B	B	B	A	B	A	B	-	B	A	A	-	B	B	B	B	-
40	CKAM0270	chi-square significant	A	B	B	B	A	A	B	B	-	-	B	B	B	-	-	B	A	A	A	B	A	B	B	A	B	B	A	B	A	A	B	B	A	A	B	A	B	-	A	A	B	B	B	A	B	A	A
41	CKAM0272	chi-square significant	A	A	A	B	B	-	A	A	-	B	A	A	A	A	B	A	A	B	A	A	A	B	B	B	A	A	A	A	B	B	B	B	B	B	B	B	B	-	B	B	B	B	B	B	B	A	A
42	CKAM0278	chi-square significant	A	B	B	B	B	A	A	A	-	-	A	A	A	-	-	B	B	B	A	B	B	A	B	B	B	B	B	A	B	B	A	A	B	A	B	B	A	-	A	A	A	B	A	B	B	B	A
43	CKAM0285	chi-square significant	A	A	B	B	B	A	A	A	-	-	A	A	A	-	A	A	B	A	B	A	A	-	A	B	A	A	A	A	-	B	B	B	A	B	B	B	B	-	A	A	A	A	B	A	A	A	B
44	CKAM0288	**	A	A	A	B	A	A	B	B	-	-	A	A	A	-	A	A	B	B	B	B	B	A	A	A	A	B	A	B	A	A	A	A	A	A	A	B	A	-	A	A	B	A	A	A	B	B	A
45	CKAM0291	**	B	A	A	A	A	A	A	A	-	B	A	B	B	A	A	B	A	A	A	B	A	A	A	A	A	A	B	A	B	A	B	B	B	A	B	A	B	-	B	A	A	A	B	B	B	B	-
46	CKAM0294	chi-square significant	A	A	A	B	B	-	A	A	-	B	A	A	A	A	B	A	B	B	A	B	A	B	B	B	A	A	A	A	B	B	B	B	-	B	B	B	B	-	B	B	B	B	B	B	B	A	A
47	CKAM0295	chi-square significant	A	A	A	B	B	-	A	A	-	B	A	A	A	A	B	A	A	B	A	A	A	B	B	B	A	A	A	A	B	B	B	B	B	B	B	B	B	-	B	B	B	B	B	B	B	A	-
48	CKAM0298	**	A	A	A	B	B	A	A	A	-	-	A	A	B	-	-	B	B	A	A	B	A	A	B	A	A	A	A	A	A	B	A	A	-	A	A	A	B	-	A	A	A	B	B	A	B	A	A
49	CKAM0307	chi-square significant	A	A	B	B	B	A	A	A	-	-	A	A	A	-	A	A	B	A	B	A	A	B	-	B	A	A	A	A	-	B	B	B	A	B	B	B	B	-	A	A	A	A	B	A	A	A	B
50	CKAM0310	***	A	A	B	B	B	A	A	A	-	-	A	A	A	-	-	A	B	A	B	-	A	B	-	B	A	A	A	A	B	B	B	B	A	B	B	B	B	-	-	A	A	A	B	A	A	A	B
51	CKAM0314	chi-square significant	B	A	A	A	A	-	A	A	-	B	A	B	B	B	A	B	A	A	A	B	A	A	A	B	A	A	A	A	B	A	A	B	A	A	B	A	B	-	A	A	A	A	B	B	A	B	-
52	CKAM0320	chi-square significant	A	B	A	B	B	A	A	A	-	-	A	A	B	-	A	B	B	A	B	A	A	A	B	A	B	A	A	A	B	A	B	B	B	A	A	B	B	-	A	B	B	B	A	B	B	B	A
53	CKAM0325	***	A	A	B	A	B	A	B	B	-	-	B	B	A	-	B	B	B	A	-	A	B	A	-	A	B	B	-	A	-	B	A	A	-	A	B	B	B	-	A	B	B	A	B	B	A	B	A
54	CKAM0332	chi-square significant	A	A	A	B	A	A	B	B	-	-	B	B	B	-	B	B	A	B	B	B	A	B	B	A	B	B	B	A	A	A	B	B	A	A	B	A	B	-	A	A	B	A	B	A	B	A	A
55	CKAM0338	chi-square significant	A	A	A	B	A	A	B	B	-	-	B	B	B	-	B	B	A	B	B	B	A	B	B	A	B	B	B	A	A	A	B	B	A	A	B	A	B	-	A	A	B	A	B	A	B	A	A
56	CKAM0340	chi-square significant	A	A	A	A	B	A	A	A	-	-	A	A	B	-	A	B	A	A	A	A	B	A	-	A	B	A	A	A	A	B	A	A	B	A	B	A	B	-	A	A	B	B	A	A	B	A	A
57	CKAM0342	chi-square significant	A	A	A	A	B	A	A	A	-	-	A	A	B	-	A	B	A	A	A	A	B	A	-	A	B	A	A	A	A	B	A	A	B	A	B	A	B	-	A	A	B	B	A	B	B	A	A
58	CKAM0343	chi-square significant	A	A	A	B	A	A	B	B	-	-	B	B	B	-	-	B	A	B	B	B	A	-	B	A	B	B	B	A	A	A	B	B	B	A	B	A	B	-	B	A	B	A	B	A	B	A	A
59	CKAM0351	chi-square significant	A	B	B	B	B	A	A	A	-	-	A	A	A	-	A	B	B	B	A	B	B	A	B	B	B	B	B	A	B	B	A	A	B	A	B	B	A	-	A	A	A	B	A	B	B	B	A
60	CKAM0356	chi-square significant	A	A	A	A	A	A	A	A	-	B	A	B	A	A	A	A	A	A	A	B	A	A	A	B	B	A	B	B	B	A	B	B	B	A	B	A	B	-	B	A	A	A	B	B	B	B	A
61	CKAM0358	chi-square significant	B	A	A	A	A	-	A	A	-	B	A	B	B	A	A	B	A	A	A	B	A	A	A	A	B	A	B	B	B	A	B	B	B	-	B	A	B	-	B	A	A	A	B	B	B	B	-
62	CKAM0359	chi-square significant	A	A	A	B	B	-	A	A	-	B	A	A	A	A	B	A	A	B	A	A	A	B	B	B	A	A	A	A	B	B	B	B	B	B	B	B	B	-	B	B	B	B	B	B	B	A	-
63	CKAM0360	chi-square significant	A	A	B	A	B	A	A	A	-	-	A	A	B	-	A	B	A	A	A	A	B	A	-	A	B	A	A	A	A	B	A	A	B	A	A	A	B	-	A	A	A	B	B	A	B	A	A
64	CKAM0366	chi-square significant	A	A	A	B	B	A	A	A	-	-	A	A	B	-	A	B	B	A	A	B	A	A	A	A	A	A	A	A	A	B	A	A	B	A	A	A	B	-	A	A	A	B	B	A	B	-	A
65	CKAM0375	chi-square significant	B	A	A	A	A	A	A	A	-	B	A	B	B	A	A	B	A	A	A	B	A	A	A	A	B	A	B	B	B	A	B	B	B	-	B	A	B	-	B	A	A	A	B	B	B	B	A
66	CKAM0387	chi-square significant	A	A	A	B	B	A	A	A	-	B	A	A	A	A	B	A	B	B	A	B	A	B	B	B	A	A	A	A	B	B	B	B	B	B	B	A	B	-	B	B	B	B	B	B	B	A	A
67	CKAM0391	chi-square significant	A	B	A	B	A	A	B	B	-	-	B	B	B	-	B	B	A	B	B	B	A	B	B	A	B	B	B	A	A	A	B	B	A	A	B	B	B	-	A	A	B	B	B	B	A	A	A
68	CKAM0400	****	A	A	B	B	B	A	A	A	-	-	A	A	A	-	A	B	B	B	B	B	A	B	B	A	B	B	B	B	-	B	A	A	B	A	A	B	A	-	A	A	A	B	A	B	B	B	A
69	CKAM0411	chi-square significant	A	A	A	B	A	A	B	B	-	-	B	B	B	-	-	B	A	B	A	-	B	-	B	A	B	B	B	A	A	A	B	-	A	A	B	A	B	-	A	A	B	A	B	A	B	A	A
70	CKAM0414	chi-square significant	A	A	A	A	B	A	A	A	-	-	A	A	B	-	A	B	A	A	A	A	B	A	A	A	B	A	A	A	A	B	A	A	B	A	B	A	B	-	A	A	B	B	A	A	B	A	A
71	CKAM0422	chi-square significant	B	A	A	A	A	-	A	A	-	B	A	B	B	A	A	B	A	A	A	B	A	A	A	A	A	A	B	A	B	A	B	B	B	A	B	A	B	-	B	A	A	A	B	B	B	B	-
72	CKAM0430	**	A	A	B	B	B	A	A	A	-	-	A	A	B	-	A	B	A	A	A	B	A	A	-	A	A	A	A	A	A	B	A	A	B	A	A	A	B	-	A	A	A	B	B	A	B	A	A
73	CKAM0434	chi-square significant	A	A	A	B	A	A	B	B	-	-	B	B	B	-	-	B	A	B	-	B	B	B	B	A	B	B	B	A	A	A	B	-	A	A	B	A	B	-	-	A	B	A	B	A	B	A	A
74	CKAM0438	chi-square significant	B	A	A	A	A	-	A	A	-	B	A	B	B	A	A	B	A	A	A	B	A	A	A	A	A	A	B	A	B	A	B	B	B	A	B	A	B	-	B	A	A	A	B	B	B	B	-
75	CKAM0441	chi-square significant	B	A	A	A	A	-	A	A	-	B	A	B	B	B	A	B	A	A	A	-	A	A	A	A	A	A	B	A	B	A	B	B	B	-	B	A	B	-	B	A	A	A	B	B	B	B	-
76	CKAM0443	chi-square significant	A	B	A	B	B	A	B	B	-	-	B	B	B	-	-	B	A	B	B	B	B	-	B	A	B	B	B	A	A	A	B	B	A	A	B	B	B	-	A	A	B	B	B	B	A	A	A
77	CKAM0455	chi-square significant	A	A	A	B	B	-	A	A	-	B	A	A	A	A	B	A	A	B	A	A	A	B	B	B	A	A	A	A	B	B	B	B	B	B	B	B	B	-	B	B	B	B	B	B	B	A	-
78	CKAM0460	chi-square significant	A	B	A	B	A	A	B	B	-	-	A	A	B	-	-	B	B	A	-	-	A	A	B	A	B	A	A	A	-	A	A	A	B	A	A	B	B	-	A	A	B	B	B	A	B	B	A
79	CKAM0463	chi-square significant	A	B	A	B	A	A	B	B	-	-	B	B	B	-	-	B	A	B	B	B	B	B	B	A	B	B	B	A	A	-	B	B	A	A	B	B	B	-	A	A	B	B	B	B	A	A	A
80	CKAM0468	**	A	A	A	B	B	-	A	A	-	B	A	A	A	A	B	A	B	B	A	B	A	B	B	A	A	A	A	A	B	B	B	B	B	B	B	A	B	-	B	B	B	B	B	B	B	A	-
81	CKAM0474	chi-square significant	A	A	A	B	B	A	A	A	-	B	A	A	-	A	B	A	A	B	A	A	A	B	B	B	A	A	A	A	B	B	B	B	B	B	B	B	B	-	B	B	B	B	B	B	B	A	A
82	CKAM0476	chi-square significant	A	B	A	B	A	A	B	B	-	-	B	B	B	-	-	B	A	B	B	B	A	B	B	A	B	B	B	A	A	A	B	B	A	A	B	B	B	-	-	A	B	B	B	B	A	A	A
83	CKAM0488	**	A	A	A	B	B	-	A	A	-	B	A	A	A	A	B	A	B	B	A	B	A	B	B	B	A	A	A	A	B	B	B	B	B	B	B	B	B	-	B	B	B	B	B	B	B	A	-
84	CKAM0493	chi-square significant	B	A	A	A	A	-	A	A	-	B	A	B	-	A	A	B	A	A	A	B	A	A	A	A	-	A	B	A	B	A	B	B	B	A	B	A	B	-	B	A	A	A	B	B	B	B	-
85	CKAM0499	chi-square significant	A	A	A	A	A	-	A	A	-	B	A	B	A	A	A	A	A	A	A	B	A	B	B	B	B	A	B	B	B	A	B	B	B	A	B	A	B	-	B	B	A	B	B	B	B	B	A
86	CKAM0511	chi-square significant	A	A	A	B	A	A	A	A	-	-	B	B	B	-	-	A	B	B	B	B	B	A	A	B	B	B	B	B	A	A	A	A	B	A	A	A	B	-	A	B	B	B	B	A	B	B	A
87	CKAM0512	chi-square significant	A	A	A	B	B	-	A	A	-	B	A	A	A	A	B	A	B	B	A	A	A	B	B	B	A	A	A	A	B	B	B	B	B	B	B	B	B	-	B	B	B	B	B	B	B	A	-
88	CKAM0515	chi-square significant	A	B	A	B	A	A	B	B	-	-	A	A	B	-	-	B	B	B	A	B	B	B	A	A	A	A	A	B	A	B	A	A	A	B	A	A	B	-	A	B	A	B	A	A	B	B	B
89	CKAM0520	chi-square significant	A	A	A	A	A	A	A	A	-	B	A	B	A	A	A	A	A	B	A	A	A	B	B	B	A	A	B	A	B	B	B	B	B	-	B	B	B	-	B	B	B	B	B	B	B	B	A
90	CKAM0525	chi-square significant	A	A	A	A	A	-	A	A	-	B	A	B	A	A	-	A	A	A	A	B	A	A	B	B	B	A	B	B	B	A	B	B	B	A	B	A	B	-	B	A	A	A	-	B	B	B	-
91	CKAM0539	chi-square significant	A	B	A	B	A	A	B	B	-	-	B	B	B	-	B	B	A	B	B	B	B	-	B	A	B	B	B	A	A	A	B	B	A	A	B	B	B	-	A	A	B	B	B	B	A	A	A
92	CKAM0541	chi-square significant	A	A	A	B	A	A	B	B	-	-	B	B	B	-	-	B	A	A	A	B	B	B	B	A	B	B	B	A	A	A	B	B	A	A	B	A	B	-	A	A	B	B	B	A	B	A	A
93	CKAM0542	**	B	A	A	A	A	A	A	A	-	B	A	B	B	B	A	B	A	A	A	B	A	A	A	A	A	A	B	A	B	A	B	B	B	-	B	A	B	-	B	A	A	A	B	B	B	B	-
94	CKAM0544	chi-square significant	A	B	A	B	A	A	B	B	-	-	B	B	B	-	-	B	A	B	B	B	B	-	B	A	B	B	B	A	A	A	B	B	A	A	B	B	B	-	A	A	B	B	B	B	A	A	A
95	CKAM0553	chi-square significant	A	A	A	A	A	A	A	A	-	B	A	B	A	A	A	A	A	A	A	B	A	B	B	B	B	A	B	B	B	A	B	B	B	A	B	A	B	-	B	B	A	B	B	B	B	B	A
96	CKAM0554	chi-square significant	A	A	A	A	A	-	A	A	-	B	A	B	A	A	A	A	A	B	A	A	A	-	B	B	B	A	B	B	B	B	B	B	B	A	B	B	B	-	B	B	B	B	B	B	B	-	-
97	CKAM0557	chi-square significant	A	A	A	B	B	A	A	A	-	B	A	A	A	A	B	A	A	B	A	A	A	B	B	B	A	A	A	A	B	B	B	B	B	B	B	B	B	-	B	B	B	B	B	B	B	A	-
98	CKAM0558	chi-square significant	A	A	A	B	A	A	B	B	-	-	B	B	B	-	-	B	A	B	A	B	A	-	B	A	B	B	B	A	A	A	B	-	A	A	B	A	B	-	A	A	B	A	B	A	B	A	A
99	CKAM0560	chi-square significant	A	A	A	A	A	A	A	A	-	B	A	B	A	A	A	A	A	B	A	A	A	B	B	B	B	A	B	B	B	B	B	B	B	A	B	B	B	-	B	B	B	B	B	B	B	B	A
100	CKAM0561	chi-square significant	A	B	B	B	B	A	A	A	-	-	A	A	A	-	A	B	B	B	A	B	B	B	B	B	B	B	B	A	B	B	A	A	B	A	B	B	A	-	A	A	A	B	A	B	B	B	A
101	CKAM0568	chi-square significant	A	A	B	B	B	A	B	B	-	-	A	A	A	-	A	A	B	B	B	B	A	B	A	B	B	A	A	B	-	B	A	A	A	B	A	B	A	-	A	A	B	B	A	A	A	B	B
102	CKAM0571	chi-square significant	A	A	A	A	A	-	A	A	-	B	A	B	A	A	A	A	A	A	-	B	A	B	B	B	B	A	B	B	B	A	B	B	B	A	B	A	B	-	B	B	A	B	B	B	B	B	-
103	CKAM0573	chi-square significant	A	A	A	B	B	A	A	A	-	B	A	A	A	A	B	A	A	B	A	A	A	B	B	B	A	A	A	A	B	B	B	B	B	B	B	B	B	-	B	B	B	B	B	B	B	A	A
104	CKAM0586	chi-square significant	A	A	A	A	A	A	A	A	-	B	A	A	A	A	A	A	A	B	A	A	A	B	B	B	A	A	A	A	B	B	B	B	B	B	B	B	B	-	B	B	B	B	B	B	B	B	A
105	CKAM0588	chi-square significant	B	A	A	A	A	-	A	A	-	B	A	B	B	A	A	B	A	A	A	B	A	A	A	A	A	A	B	A	B	A	B	B	B	A	B	A	B	-	B	A	A	A	B	B	B	B	-
106	CKAM0592	**	B	A	A	A	A	-	A	A	-	B	A	B	B	B	A	B	A	A	A	B	A	A	A	A	A	A	A	A	B	A	B	B	B	A	B	A	B	-	B	A	A	A	B	B	A	B	-
107	CKAM0596	chi-square significant	B	A	A	A	A	A	A	A	-	B	A	B	B	A	A	B	A	A	A	B	A	A	A	B	B	A	B	B	B	A	B	B	B	-	B	A	B	-	B	A	A	A	B	B	B	B	-
108	CKAM0605	*******	A	B	B	B	A	A	A	A	-	-	A	A	B	-	A	B	A	B	A	B	A	B	A	A	B	B	B	B	B	A	A	A	A	B	B	A	B	-	A	B	B	B	B	B	B	A	B
109	CKAM0609	chi-square significant	A	A	A	A	A	A	A	A	-	B	A	B	A	A	-	A	A	B	A	A	A	B	B	B	A	A	B	A	B	B	B	B	B	-	B	B	B	-	B	B	B	B	B	B	B	B	-
110	CKAM0610	chi-square significant	A	B	A	B	A	A	B	B	-	-	B	B	B	-	-	B	A	B	B	B	B	-	B	A	B	B	B	A	A	A	B	B	A	A	B	B	B	-	A	A	B	B	B	B	A	A	A
111	CKAM0612	chi-square significant	B	A	A	A	A	A	A	A	-	B	A	B	B	A	A	B	A	A	A	B	A	A	A	A	A	A	B	A	B	A	B	B	B	A	B	A	B	-	B	A	A	A	B	B	B	B	-
112	CKAM0622	chi-square significant	B	A	A	A	A	A	A	A	-	B	A	B	B	A	A	B	A	A	A	B	A	A	A	A	B	A	B	B	B	A	B	B	B	-	B	A	B	-	B	A	A	A	B	B	-	B	A
113	CKAM0626	chi-square significant	A	A	B	B	B	A	A	A	-	-	A	A	A	-	A	A	A	A	B	A	A	B	-	B	A	A	A	A	B	B	B	B	A	A	B	B	B	-	A	B	A	A	B	A	A	A	A
114	CKAM0628	chi-square significant	A	A	A	B	B	A	A	A	-	B	A	A	A	A	B	A	A	B	A	A	A	B	B	B	A	A	A	A	B	B	B	B	B	B	B	B	B	-	B	B	B	B	B	B	B	A	A
115	CKAM0634	chi-square significant	A	B	A	B	A	A	B	B	-	-	B	B	B	-	-	-	A	B	B	B	A	B	B	A	B	B	B	A	A	A	B	B	A	A	B	B	B	-	A	A	B	B	B	B	A	A	A
116	CKAM0636	**	B	A	A	A	A	A	A	A	-	B	A	B	B	A	A	B	A	A	A	B	A	A	A	A	A	A	B	A	B	A	B	B	B	A	B	A	B	-	B	A	A	A	B	B	B	B	-
117	CKAM0638	**	A	A	A	B	B	-	A	A	-	B	A	A	A	A	B	A	B	B	A	B	A	B	B	B	A	A	A	A	B	B	B	B	B	B	B	B	B	-	B	B	B	B	B	B	B	A	-
118	CKAM0639	chi-square significant	B	A	A	A	A	-	A	A	-	B	A	B	B	A	A	B	A	A	A	B	A	A	A	A	A	A	B	A	B	A	B	B	B	A	B	-	B	-	B	A	A	A	B	B	B	B	-
119	CKAM0645	chi-square significant	A	A	B	A	A	-	A	A	-	B	B	B	A	A	B	A	A	A	A	A	B	A	A	B	A	B	A	A	B	B	A	A	B	A	B	A	B	-	A	B	B	B	B	A	B	B	A
120	CKAM0646	chi-square significant	A	A	A	A	B	A	A	A	-	-	A	A	B	-	A	B	A	A	A	A	A	A	-	B	B	A	A	A	A	A	A	A	B	A	B	A	B	-	A	A	B	B	A	B	B	A	A
121	CKAM0649	**	A	B	A	B	A	A	B	B	-	-	A	A	B	-	-	B	B	A	B	A	A	A	B	A	B	A	A	A	B	A	A	A	B	A	A	B	B	-	A	A	B	B	B	A	B	B	A
122	CKAM0651	chi-square significant	A	A	B	A	B	A	A	A	-	-	A	A	B	-	A	B	A	A	A	A	B	A	-	A	B	A	A	A	A	B	A	A	B	A	A	A	B	-	A	A	A	B	B	A	B	A	A
123	CKAM0660	chi-square significant	A	A	A	A	B	A	A	A	-	B	A	A	A	A	-	A	A	B	A	A	A	B	B	B	A	A	A	A	B	B	B	B	B	B	B	B	B	-	B	B	B	B	B	B	B	A	-
124	CKAM0662	chi-square significant	A	B	A	B	A	A	B	B	-	-	B	B	B	-	B	B	A	B	B	B	B	B	B	A	B	B	B	A	A	A	B	B	A	A	B	B	B	-	A	A	B	B	B	B	A	A	A
125	CKAM0668	****	A	B	A	B	B	A	B	B	-	-	B	B	B	-	-	B	A	B	B	B	B	-	B	A	B	B	B	A	A	A	B	B	A	A	B	B	B	-	A	A	B	B	B	B	A	A	A
126	CKAM0673	chi-square significant	A	A	A	A	A	B	A	A	-	B	A	B	A	A	A	A	A	A	A	B	A	B	B	B	B	A	-	B	B	A	B	B	B	A	B	A	B	-	B	B	A	B	B	B	B	B	A
127	CKAM0675	chi-square significant	B	A	A	A	A	A	A	A	-	B	A	B	B	A	A	B	A	A	A	B	A	A	A	B	B	A	B	B	B	A	B	B	B	-	B	A	B	-	B	A	A	A	B	B	B	B	-
128	CKAM0681	chi-square significant	A	A	A	A	A	A	A	A	-	B	A	B	A	A	A	A	A	A	A	B	A	A	B	B	B	A	B	B	B	A	B	B	B	A	B	A	B	-	B	A	A	A	B	B	B	B	A
129	CKAM0692	chi-square significant	B	A	A	A	A	-	A	A	-	B	A	B	B	B	A	B	A	A	A	B	A	A	A	A	A	A	B	A	B	A	B	B	B	-	B	A	B	-	B	A	A	A	B	B	B	B	-
130	CKAM0695	chi-square significant	A	B	B	B	B	A	A	A	-	-	A	A	A	-	A	B	B	B	A	B	B	B	B	B	B	B	B	A	B	B	A	A	B	A	B	B	A	-	A	A	A	B	A	B	B	B	A
131	CKAM0701	chi-square significant	A	A	A	B	A	A	B	B	-	-	B	B	B	-	B	B	A	A	A	B	B	B	B	A	B	B	B	A	A	A	B	B	A	A	B	A	B	-	A	A	B	A	B	A	B	A	A
132	CKAM0706	chi-square significant	A	A	A	B	A	A	B	B	-	-	A	A	B	-	A	A	B	B	B	B	B	A	A	-	A	B	A	B	A	A	A	A	A	A	A	B	A	-	A	B	B	A	B	A	B	B	A
133	CKAM0709	chi-square significant	A	B	A	B	A	A	B	B	-	-	B	B	B	-	B	B	A	B	B	B	B	B	B	A	B	B	B	A	A	A	B	B	A	A	B	B	B	-	A	A	B	B	B	B	A	A	A
134	CKAM0711	chi-square significant	A	A	A	A	B	A	A	A	-	-	A	A	B	-	A	B	A	A	A	A	A	B	-	B	B	A	A	A	A	A	A	A	B	B	B	A	B	-	A	A	B	B	A	B	B	A	B
135	CKAM0715	chi-square significant	A	B	A	B	A	A	B	B	-	-	A	A	B	-	-	B	B	A	B	A	A	A	B	A	B	A	A	A	B	A	A	A	B	A	A	B	B	-	A	A	B	B	-	A	B	B	A
136	CKAM0722	**	A	A	A	B	B	A	A	A	-	-	A	A	B	-	A	B	B	A	A	B	A	A	-	A	A	A	A	A	A	B	A	A	-	A	A	A	B	-	A	A	A	B	B	A	B	A	A
137	CKAM0723	chi-square significant	A	B	B	B	A	A	B	B	-	-	B	B	B	-	B	B	A	A	A	B	A	B	B	A	B	B	A	B	A	A	B	B	A	A	B	A	B	-	A	A	B	B	B	A	B	A	A
138	CKAM0727	chi-square significant	A	B	B	B	A	A	B	B	-	-	B	B	B	-	B	B	A	A	A	B	A	B	B	A	B	B	A	B	A	A	B	B	A	A	B	A	B	-	A	A	B	B	B	A	B	A	A
139	CKAM0730	chi-square significant	A	A	B	A	B	A	A	A	-	-	A	A	B	-	A	B	A	A	A	A	B	A	-	A	B	A	A	A	A	B	A	A	B	A	A	A	B	-	A	A	A	B	B	A	B	A	A
140	CKAM0732	**	A	A	B	A	B	A	B	B	-	-	B	B	A	-	B	B	B	A	B	A	B	A	B	A	B	B	B	A	B	B	A	A	B	A	B	B	B	-	A	B	B	A	B	B	A	B	A
141	CKAM0735	chi-square significant	A	B	A	B	A	A	B	B	-	-	B	B	B	-	B	B	A	B	B	B	B	B	B	A	B	B	B	A	A	A	B	B	A	A	B	B	B	-	A	A	B	B	B	B	A	A	A
142	CKAM0737	chi-square significant	A	A	B	A	B	A	B	B	-	-	B	B	A	-	B	B	B	A	B	A	B	A	B	A	B	B	B	A	B	B	A	A	B	A	B	B	B	-	A	B	B	A	B	B	A	B	A
143	CKAM0742	chi-square significant	A	A	A	A	B	A	A	A	-	-	A	A	B	-	A	B	A	A	A	A	A	A	-	B	B	A	A	A	A	A	A	A	B	A	B	A	B	-	A	A	B	B	A	B	B	A	A
144	CKAM0745	chi-square significant	A	A	A	A	B	A	A	A	-	-	A	A	B	-	A	B	A	A	A	A	A	A	-	B	B	A	A	A	A	A	A	A	B	A	B	A	B	-	A	A	B	B	A	B	B	A	A
145	CKAM0747	**	A	A	A	B	A	A	B	B	-	-	A	A	B	-	-	B	B	B	B	B	B	A	A	B	B	B	B	B	-	A	A	A	A	A	A	B	B	-	A	B	B	B	B	A	B	B	A
146	CKAM0749	chi-square significant	A	B	B	B	B	A	A	A	-	-	A	A	A	-	A	B	A	A	B	A	A	B	-	B	A	B	A	A	B	B	B	B	A	A	B	B	B	-	A	B	B	A	B	B	A	A	A
147	CKAM0750	chi-square significant	A	A	B	B	B	A	B	B	-	-	A	A	A	-	-	A	B	B	B	B	A	-	B	A	B	A	B	B	B	B	A	-	A	B	A	A	A	-	A	A	B	B	A	A	A	B	B
148	CKAM0752	chi-square significant	A	B	B	B	A	A	A	A	-	-	A	A	B	-	A	B	A	B	B	B	A	B	A	A	B	B	B	B	B	A	A	A	B	B	B	A	B	-	A	A	A	B	B	A	B	A	B
149	CKAM0755	**	A	B	A	B	A	A	B	B	-	-	A	A	B	-	-	B	B	A	B	A	A	A	B	A	B	A	A	A	-	A	A	A	B	A	A	B	B	-	A	A	B	B	B	A	B	B	A
150	CKAM0759	chi-square significant	A	A	A	B	A	A	B	B	-	-	B	B	B	-	-	B	A	B	A	-	A	-	B	A	B	B	B	A	A	A	B	-	A	A	B	A	B	-	A	A	B	A	B	A	B	A	A
151	CKAM0761	chi-square significant	A	A	A	A	B	A	A	A	-	-	A	A	B	-	A	B	A	A	A	A	A	A	-	B	B	A	A	A	A	A	A	A	B	A	B	A	B	-	A	A	B	B	A	B	B	A	A
152	CKAM0769	chi-square significant	A	B	B	B	A	A	B	B	-	-	B	B	B	-	B	B	A	A	A	B	A	B	B	A	B	B	A	B	A	A	B	B	A	A	B	A	B	-	A	A	B	B	B	A	B	A	A
153	CKAM0770	chi-square significant	A	B	A	B	B	A	B	B	-	-	B	B	B	-	-	B	A	B	B	B	B	-	B	A	B	B	B	A	A	A	B	B	A	A	B	B	B	-	A	A	B	B	B	B	A	A	A
154	CKAM0775	chi-square significant	A	A	A	B	A	A	B	B	-	-	B	B	B	-	B	B	A	A	A	B	B	B	B	A	B	B	B	A	A	A	B	B	A	A	B	A	B	-	A	A	B	A	B	A	B	A	A
155	CKAM0779	chi-square significant	A	B	A	B	A	A	B	B	-	-	B	B	B	-	B	B	A	B	B	B	A	B	B	A	B	B	B	A	A	A	B	B	A	A	B	B	B	-	A	A	B	B	B	B	A	A	A
156	CKAM0784	chi-square significant	A	B	A	B	A	A	B	B	-	-	B	B	B	-	-	B	A	B	B	B	B	B	B	A	B	B	B	A	A	A	B	B	A	A	B	B	B	-	A	A	B	B	B	B	A	A	A
157	CKAM0787	chi-square significant	A	B	A	B	A	A	B	B	-	-	B	B	B	-	B	-	A	B	B	B	A	B	B	A	B	B	B	A	A	A	B	B	A	A	B	B	B	-	A	A	B	B	B	B	A	A	A
158	CKAM0788	chi-square significant	A	A	B	B	B	A	A	A	-	-	A	A	A	-	A	A	A	A	B	A	A	B	-	B	A	A	A	A	B	B	B	B	A	A	B	B	B	-	A	B	A	A	B	A	A	A	A
159	CKAM0791	**	A	A	B	B	B	A	A	A	-	-	A	A	B	-	A	B	A	A	A	A	A	A	-	A	A	A	A	A	A	B	A	A	B	A	A	A	B	-	A	A	A	B	B	A	B	A	A
160	CKAM0792	chi-square significant	A	B	B	B	B	A	A	A	-	-	A	A	A	-	-	B	B	B	A	B	B	B	B	B	B	B	B	A	B	B	A	A	B	A	B	B	A	-	A	A	A	B	A	B	B	B	A
161	CKAM0793	chi-square significant	A	B	A	B	B	A	A	A	-	-	A	A	B	-	-	B	B	A	B	A	A	A	B	A	B	A	A	A	B	A	B	B	B	A	A	B	B	-	A	B	B	B	A	B	B	B	A
162	CKAM0795	chi-square significant	A	B	A	B	A	A	B	B	-	-	A	A	B	-	A	B	B	A	B	A	A	A	B	A	B	A	A	A	B	A	A	A	B	A	A	B	B	-	A	A	B	B	B	A	B	B	A
163	CKAM0796	**	A	B	B	B	A	A	A	A	-	-	A	A	B	-	A	B	A	B	A	B	A	B	A	A	B	B	B	B	B	A	A	A	A	B	B	A	B	-	A	B	B	B	B	A	B	A	B
164	CKAM0798	chi-square significant	A	B	A	B	A	A	B	B	-	-	A	A	B	-	-	B	B	A	B	A	A	A	B	A	B	A	A	A	B	A	A	A	B	A	A	B	B	-	A	A	B	B	B	A	B	B	A
165	CKAM0801	chi-square significant	A	B	B	B	A	A	B	B	-	-	B	B	B	-	B	B	A	A	-	B	A	B	B	A	B	B	A	B	A	A	B	B	A	A	B	A	B	-	A	A	B	B	B	A	B	A	A
166	CKAM0802	chi-square significant	A	B	A	B	A	A	B	B	-	-	B	B	B	-	B	B	A	B	B	B	B	B	B	A	B	B	B	A	A	A	B	B	A	A	B	B	B	-	A	A	B	B	B	B	A	A	A
167	CKAM0804	*******	A	B	A	B	A	A	B	B	-	-	A	A	B	-	-	B	B	A	B	A	A	A	B	A	B	A	B	A	B	A	A	A	B	A	A	A	B	-	A	A	B	B	B	A	B	B	A
168	CKAM0811	chi-square significant	A	B	A	B	A	A	B	B	-	-	B	B	B	-	-	B	A	B	B	B	B	-	B	A	B	B	B	A	A	A	B	B	A	A	B	B	B	-	A	A	B	B	B	B	A	A	A
169	CKAM0812	chi-square significant	A	A	A	B	B	A	A	A	-	-	A	A	B	-	-	B	B	A	A	B	A	A	-	A	A	A	A	A	A	B	A	A	-	A	A	A	B	-	A	A	A	B	B	A	B	A	A
170	CKAM0814	chi-square significant	A	A	B	B	B	A	A	A	-	-	A	A	A	-	A	B	B	B	A	B	A	B	B	B	B	B	B	B	B	B	A	A	-	A	A	B	A	-	A	A	A	B	A	B	B	B	A
171	CKAM0819	chi-square significant	A	A	A	B	A	A	B	B	-	-	A	A	A	-	-	A	B	B	B	B	B	-	A	A	A	B	A	B	-	A	A	A	A	A	A	B	A	-	A	A	B	A	A	A	B	B	A
172	CKAM0820	chi-square significant	A	A	B	B	B	A	B	B	-	-	A	A	A	-	-	A	B	B	B	B	A	B	A	B	B	A	A	B	B	B	A	A	A	B	A	B	A	-	A	A	B	B	A	A	A	B	B
173	CKAM0822	chi-square significant	A	B	B	B	A	A	A	A	-	-	A	A	B	-	A	B	A	B	A	B	A	B	A	A	B	B	B	B	B	A	A	A	A	B	B	A	B	-	A	B	B	B	B	A	B	A	B
174	CKAM0826	chi-square significant	A	A	A	B	A	A	B	B	-	-	B	B	B	-	-	B	A	B	A	B	A	-	B	A	B	B	B	A	A	A	B	B	A	A	B	A	B	-	A	A	B	A	B	A	B	A	A
175	CKAM0827	chi-square significant	A	A	B	B	B	A	A	A	-	-	A	A	A	-	A	A	A	A	B	A	A	B	-	B	A	A	A	A	B	B	B	B	A	A	B	B	B	-	A	B	A	A	B	A	A	A	A
176	CKAM0830	chi-square significant	A	B	A	B	A	A	B	B	-	-	B	B	B	-	-	B	A	B	B	B	A	B	B	A	B	B	B	A	A	A	B	B	A	A	B	B	B	-	A	A	B	B	B	B	A	A	A
177	CKAM0835	chi-square significant	A	B	A	B	B	A	B	B	-	-	A	A	B	-	-	B	B	B	B	A	A	A	B	B	A	B	B	B	A	A	A	A	A	A	B	A	B	-	A	B	B	B	A	B	A	A	A
178	CKAM0837	***	A	A	B	B	B	A	A	A	-	-	A	A	B	-	A	B	A	A	A	B	A	A	-	A	A	A	A	A	A	B	A	A	B	A	A	A	B	-	A	A	A	B	B	A	B	A	A
179	CKAM0839	chi-square significant	A	B	B	B	A	A	A	A	-	-	A	A	B	-	A	B	A	B	A	B	A	B	A	A	B	B	B	B	B	A	A	A	A	B	B	A	B	-	A	B	B	B	B	B	B	A	B
180	CKAM0842	**	A	B	B	B	B	A	A	A	-	-	A	A	A	-	A	B	B	B	A	B	B	B	B	B	B	B	B	A	B	B	A	A	B	A	B	B	A	-	A	A	A	B	A	B	B	B	A
181	CKAM0843	chi-square significant	A	A	B	A	B	A	A	A	-	-	A	A	B	-	A	B	A	A	A	A	B	A	-	A	B	A	A	A	A	B	A	A	B	A	A	A	B	-	A	A	A	B	B	A	B	A	A
182	CKAM0844	chi-square significant	A	A	A	B	A	A	B	B	-	-	B	B	B	-	-	B	A	B	-	B	A	-	B	A	B	B	B	A	A	A	B	B	A	A	B	A	B	-	-	A	B	A	B	A	B	A	A
183	CKAM0845	chi-square significant	A	A	A	B	A	A	A	A	-	-	B	B	B	-	-	A	B	A	-	A	B	A	B	B	B	B	B	A	A	A	A	A	B	A	A	A	B	-	A	B	B	-	B	A	B	B	A
184	CKAM0846	chi-square significant	A	B	B	B	B	A	A	A	-	-	A	A	A	-	-	B	B	B	A	B	B	A	B	B	B	B	B	A	B	B	A	A	B	A	B	B	A	-	A	A	A	B	A	B	B	B	A
185	CKAM0847	chi-square significant	A	B	A	B	A	A	B	B	-	-	A	A	B	-	-	B	B	A	B	A	A	A	B	A	B	A	A	A	B	A	A	A	B	A	A	B	B	-	A	A	B	B	B	A	B	B	A
186	CKAM0848	chi-square significant	A	A	B	B	B	A	A	A	-	-	A	A	B	-	-	B	A	A	A	-	A	A	-	A	A	A	A	A	A	-	A	A	B	A	A	A	B	-	A	A	A	B	B	A	B	A	A
187	CKAM0854	**	A	A	B	B	B	A	B	B	-	-	A	A	A	-	-	A	B	B	B	B	A	B	A	A	B	A	A	B	B	B	A	A	A	B	A	B	A	-	A	-	B	B	A	A	A	B	B
188	CKAM0856	chi-square significant	A	B	B	B	A	A	A	A	-	-	A	A	B	-	A	B	A	B	B	B	A	B	A	A	B	B	B	B	B	A	A	A	A	B	B	A	B	-	A	A	A	B	B	B	B	A	B
189	CKAM0860	chi-square significant	A	B	B	B	A	A	A	A	-	-	A	-	B	-	A	-	A	B	B	B	A	B	A	A	B	B	B	B	B	A	A	A	A	B	B	A	B	-	A	A	A	B	B	B	B	A	B
190	CKAM0867	chi-square significant	A	A	B	B	B	A	B	B	-	-	A	A	A	-	-	A	B	B	B	B	A	A	B	A	B	A	B	B	-	B	A	A	A	B	A	A	A	-	A	A	B	B	A	A	A	B	B
191	CKAM0869	chi-square significant	A	A	A	A	B	A	A	A	-	-	A	A	B	-	A	B	A	A	A	A	B	A	-	A	B	A	A	A	A	B	A	A	B	A	B	A	B	-	A	A	B	B	A	B	B	A	A
192	CKAM0870	chi-square significant	A	B	B	B	A	A	A	A	-	-	A	A	B	-	A	B	A	B	B	B	A	B	A	A	B	B	B	B	B	A	A	A	B	B	B	A	B	-	A	A	A	B	B	B	B	A	B
193	CKAM0871	chi-square significant	A	B	A	B	A	A	B	B	-	-	A	A	B	-	A	B	-	A	B	A	A	A	-	A	B	A	A	A	B	A	A	A	B	A	A	B	B	-	A	A	B	B	B	A	B	B	A
194	CKAM0874	chi-square significant	A	B	B	B	B	A	A	A	-	-	A	A	A	-	A	B	B	B	A	B	B	B	B	B	B	B	B	A	B	B	A	A	B	A	B	B	A	-	A	A	A	B	A	B	B	B	-
195	CKAM0875	chi-square significant	A	A	B	A	B	A	B	B	-	-	B	B	A	-	B	B	B	A	-	A	B	A	B	A	B	B	B	A	-	B	A	A	B	A	B	B	B	-	A	B	B	A	B	B	A	B	A
196	CKAM0876	chi-square significant	A	A	A	B	A	A	B	B	-	-	B	B	B	-	B	B	A	B	B	B	A	B	B	A	B	B	B	A	A	A	B	B	A	A	B	A	B	-	A	A	B	A	B	A	B	A	A
197	CKAM0880	chi-square significant	A	B	A	B	A	A	B	B	-	-	A	A	B	-	-	B	B	A	B	-	A	A	B	A	B	A	A	A	-	A	A	A	B	A	A	B	B	-	A	A	B	B	B	A	B	B	A
198	CKAM0883	*******	A	A	A	B	A	A	B	B	-	-	A	A	A	-	-	A	B	B	B	B	B	A	A	-	A	B	A	B	A	A	A	A	A	A	A	B	A	-	A	A	B	A	A	A	B	B	A
199	CKAM0885	chi-square significant	A	B	A	B	A	A	B	B	-	-	A	A	B	-	-	B	B	A	B	A	A	A	B	A	B	A	A	A	B	A	A	A	B	A	A	B	B	-	A	A	B	B	B	A	B	B	A
200	CKAM0886	*******	A	B	A	B	B	A	B	B	-	-	B	B	B	-	B	B	A	B	B	B	B	B	B	A	B	B	B	A	A	A	B	B	A	A	B	B	B	-	A	A	B	B	B	B	A	A	A
201	CKAM0888	chi-square significant	A	A	B	A	B	A	B	B	-	-	B	B	A	-	B	B	B	A	B	A	B	A	B	A	B	B	B	A	B	B	A	A	B	A	B	B	B	-	A	B	B	A	B	B	A	B	A
202	CKAM0891	chi-square significant	A	A	A	B	A	A	A	A	-	-	B	B	B	-	B	A	B	A	B	A	B	A	B	B	B	B	B	A	A	A	A	A	B	A	A	A	B	-	A	B	B	B	B	A	B	B	A
203	CKAM0892	chi-square significant	A	A	A	B	A	A	B	B	-	-	B	B	B	-	-	B	A	A	A	-	B	-	B	A	B	B	B	A	A	A	B	-	A	A	-	A	B	-	A	A	B	B	B	A	B	A	A
204	CKAM0894	chi-square significant	A	A	B	B	-	A	A	A	-	-	-	B	A	-	-	-	B	B	B	B	A	A	-	A	B	A	B	B	-	B	-	-	-	A	A	A	A	-	A	A	A	-	A	A	A	-	A
205	CKAM0895	chi-square significant	A	B	B	B	B	A	A	A	-	-	A	A	A	-	-	B	B	B	-	B	B	-	B	B	B	B	B	A	B	B	A	A	B	A	B	B	A	-	A	A	A	B	A	B	B	B	A
206	CKAM0897	chi-square significant	A	B	B	B	B	A	A	A	-	-	A	A	A	-	A	B	B	B	A	B	B	B	B	B	B	B	B	A	B	B	A	A	B	A	B	B	A	-	A	A	A	B	A	B	B	B	A
207	CKAM0900	chi-square significant	A	A	B	A	B	A	B	B	-	-	B	B	A	-	B	B	B	A	B	A	B	A	B	A	B	B	B	A	B	B	A	A	B	A	B	B	B	-	A	B	B	A	B	B	A	B	A
208	CKAM0901	****	A	A	A	B	A	A	B	B	-	-	A	A	A	-	A	A	B	B	B	B	B	A	A	A	A	B	A	B	A	A	A	A	A	A	A	B	A	-	A	A	B	A	A	A	B	B	A
209	CKAM0905	**	A	B	B	B	B	A	A	A	-	-	A	A	A	-	-	B	B	B	A	B	B	B	B	B	B	B	B	A	B	B	A	A	B	A	B	B	A	-	A	A	A	B	A	B	B	B	A
210	CKAM0906	chi-square significant	A	B	A	B	B	A	B	B	-	-	B	B	A	-	-	B	A	B	B	A	B	B	B	A	B	B	B	A	B	A	B	B	A	B	A	B	B	-	A	A	B	B	B	B	A	A	B
211	CKAM0907	chi-square significant	A	A	B	B	B	A	A	A	-	-	A	A	A	-	A	A	B	A	B	A	A	-	A	B	A	A	A	A	B	B	B	B	A	B	B	B	B	-	A	A	A	A	B	A	A	A	B
212	CKAM0910	**	A	B	A	B	A	A	B	B	-	-	A	A	B	-	-	B	B	A	B	-	A	A	B	-	B	A	A	A	B	A	A	A	B	A	A	B	B	-	A	A	B	B	B	A	B	B	A
213	CKAM0911	chi-square significant	A	B	B	B	A	A	A	A	-	-	A	A	B	-	A	B	A	B	B	B	A	B	A	A	B	B	B	B	B	A	A	A	B	B	B	A	B	-	A	A	A	B	B	A	B	A	B
214	CKAM0914	chi-square significant	A	A	A	A	B	A	A	A	-	-	A	A	B	-	A	B	A	A	A	A	A	A	-	B	B	A	A	A	A	A	A	A	B	A	B	A	B	-	A	A	B	B	A	B	B	A	A
215	CKAM0918	chi-square significant	A	A	A	A	B	A	A	A	-	-	A	A	B	-	A	B	A	A	A	A	B	A	-	A	B	A	A	A	A	B	A	A	B	A	B	A	B	-	A	A	B	B	A	A	B	A	A
216	CKAM0920	chi-square significant	A	A	B	B	B	A	B	B	-	-	A	A	A	-	-	A	B	B	B	B	A	-	B	A	B	A	B	B	-	B	A	A	A	B	A	-	A	-	A	A	B	B	A	A	A	B	B
217	CKAM0921	chi-square significant	A	B	A	B	A	A	B	B	-	-	B	B	B	-	-	B	A	B	B	B	A	B	B	A	B	B	B	A	A	A	B	B	A	A	-	B	B	-	A	A	B	B	B	B	A	A	A
218	CKAM0923	chi-square significant	A	A	B	B	B	A	A	A	-	-	A	A	B	-	A	B	A	A	A	B	A	A	-	A	A	A	A	A	A	B	A	A	-	A	A	A	B	-	A	A	A	B	B	A	B	A	A
219	CKAM0925	chi-square significant	A	B	B	B	B	A	A	A	-	-	A	A	A	-	-	B	B	B	A	B	A	A	B	B	B	B	B	A	A	B	A	A	B	A	B	B	A	-	A	A	A	B	A	B	B	B	A
220	CKAM0927	***	A	B	B	B	B	A	A	A	-	-	A	A	A	-	-	B	B	B	A	B	A	A	B	B	B	B	B	A	A	B	A	A	B	A	B	B	A	-	A	A	A	B	A	B	B	B	A
221	CKAM0928	chi-square significant	A	A	A	B	A	A	B	B	-	-	B	B	B	-	-	B	A	B	B	B	A	-	B	A	B	B	B	A	A	A	B	B	B	A	B	A	B	-	A	A	B	A	B	A	B	A	A
222	CKAM0931	chi-square significant	A	A	B	A	B	A	A	A	-	-	A	A	B	-	A	B	A	A	A	A	B	A	-	A	B	A	A	A	A	B	A	A	B	A	B	A	B	-	A	A	A	B	A	A	B	A	A
223	CKAM0932	chi-square significant	A	B	B	B	A	A	B	B	-	-	B	B	B	-	-	B	A	A	A	B	A	B	B	A	B	B	A	B	A	A	B	B	A	A	B	A	B	-	A	A	B	B	B	A	B	A	A
224	CKAM0934	chi-square significant	A	A	A	B	A	A	B	B	-	-	B	B	B	-	-	B	A	B	B	B	A	-	B	A	B	B	B	A	A	A	B	B	B	A	B	A	B	-	A	A	B	A	B	A	B	A	A
225	CKAM0935	chi-square significant	A	A	A	A	B	A	A	A	-	-	A	A	B	-	A	B	A	A	A	A	A	B	-	B	B	A	A	A	A	A	A	A	B	A	B	A	B	-	A	A	B	B	A	B	B	A	A
226	CKAM0937	**	A	A	B	B	B	A	A	A	-	-	A	A	A	-	A	A	B	A	B	A	A	B	A	B	A	A	A	A	B	B	B	B	A	B	B	B	B	-	A	A	A	A	B	A	A	A	B
227	CKAM0941	chi-square significant	A	A	A	B	A	A	B	B	-	-	A	A	A	-	A	A	B	B	B	B	B	A	A	B	A	B	A	B	A	A	A	A	A	A	A	B	A	-	A	A	B	A	A	A	B	B	A
228	CKAM0943	chi-square significant	A	B	A	B	B	A	A	A	-	-	A	A	B	-	-	A	B	A	B	B	A	A	B	A	B	A	B	A	-	B	B	B	B	A	A	B	B	-	A	B	A	B	A	B	A	B	A
229	CKAM0944	chi-square significant	A	B	B	B	B	A	A	A	-	-	A	A	A	-	A	B	B	B	A	B	B	A	B	B	B	B	B	A	B	B	A	A	B	A	B	B	A	-	A	A	A	B	A	B	B	B	A
230	CKAM0947	chi-square significant	A	A	B	B	B	-	A	A	-	-	A	A	B	-	-	B	B	A	A	B	A	A	-	A	A	A	A	A	A	B	A	A	-	A	A	A	B	-	A	A	A	B	B	A	B	A	A
231	CKAM0948	**	A	A	A	B	A	A	B	B	-	-	B	B	B	-	B	B	A	B	A	B	A	B	-	A	B	B	B	A	A	A	B	B	A	A	B	A	B	-	A	A	B	A	B	A	B	A	A
232	CKAM0953	chi-square significant	A	B	A	B	A	A	B	B	-	-	A	A	B	-	A	B	B	A	B	A	A	A	B	A	B	A	B	A	B	A	A	A	B	A	A	A	B	-	A	A	B	B	B	A	B	B	A
233	CKAM0960	chi-square significant	A	A	A	A	B	A	A	A	-	-	A	A	B	-	A	B	A	A	A	A	A	B	-	B	B	A	A	A	A	A	A	A	B	B	B	A	B	-	A	A	B	B	A	B	B	A	B
234	CKAM0966	chi-square significant	A	A	A	B	A	A	A	A	-	-	B	B	B	-	B	A	-	B	-	B	B	A	A	B	B	B	-	A	A	A	A	A	B	A	A	A	B	-	A	B	B	B	B	A	B	B	A
235	CKAM0967	chi-square significant	A	A	A	B	A	A	B	B	-	-	B	B	B	-	B	B	A	A	A	B	B	B	B	A	B	B	B	A	A	A	B	B	A	A	B	A	B	-	A	A	B	B	B	A	B	A	A
236	CKAM0971	chi-square significant	A	A	A	B	A	A	B	B	-	-	B	B	B	-	B	B	A	B	A	B	A	B	B	A	B	B	B	A	A	A	B	B	A	A	B	A	B	-	A	A	B	A	B	A	B	A	A
237	CKAM0978	chi-square significant	A	B	A	B	A	A	B	B	-	-	B	B	B	-	-	B	A	B	B	B	B	-	B	A	B	B	B	A	A	A	B	B	A	A	B	B	B	-	A	A	B	B	B	B	A	A	A
238	CKAM0979	chi-square significant	A	A	A	B	A	A	B	B	-	-	B	B	B	-	-	B	A	B	A	B	A	B	B	A	B	B	B	A	A	A	B	B	A	A	B	A	B	-	A	A	B	A	B	A	B	A	A
239	CKAM0982	**	A	B	B	B	B	A	A	A	-	-	A	A	A	-	A	B	B	B	A	-	A	A	B	B	B	B	B	A	A	B	A	A	B	A	B	B	A	-	A	A	A	B	A	B	B	B	A
240	CKAM0984	chi-square significant	A	A	A	A	B	A	A	A	-	-	A	A	B	-	A	B	A	A	A	A	A	B	-	B	B	A	A	A	A	A	A	A	B	B	B	A	B	-	A	A	B	B	A	B	B	A	B
241	CKAM0990	chi-square significant	A	A	A	A	B	A	A	A	-	-	A	A	B	-	A	B	A	A	A	-	B	A	-	A	B	A	A	A	A	B	A	A	B	A	B	A	B	-	A	A	A	B	A	A	B	A	A
242	CKAM0992	chi-square significant	A	B	A	B	A	A	B	B	-	-	B	B	B	-	-	B	A	B	B	B	-	-	B	A	B	B	B	A	A	A	B	B	A	A	B	B	B	-	A	A	B	B	B	B	A	A	A
243	CKAM0993	******	A	A	A	A	B	A	A	A	-	-	A	A	B	-	A	B	A	A	A	A	B	A	-	A	B	A	A	A	A	B	A	A	B	A	B	A	B	-	A	A	B	B	A	A	B	A	A
244	CKAM0996	chi-square significant	A	A	B	B	B	A	A	A	-	-	A	A	A	-	A	A	A	A	B	A	A	B	-	B	A	A	A	A	B	B	B	B	A	A	B	B	B	-	A	B	A	A	B	A	A	A	A
245	CKAM0999	chi-square significant	A	A	B	B	B	A	B	B	-	-	A	A	A	-	-	A	B	B	B	B	A	B	A	A	B	A	A	B	B	B	A	A	A	B	A	A	A	-	A	A	B	B	A	A	A	B	B
246	CKAM1000	chi-square significant	A	B	B	B	B	A	A	A	-	-	A	A	A	-	-	B	B	B	A	B	A	A	B	B	B	B	B	A	-	B	A	A	B	A	B	B	A	-	A	A	A	B	A	B	B	B	A
247	CKAM1002	chi-square significant	A	A	A	A	B	A	A	A	-	-	A	A	B	-	A	B	A	-	A	A	A	A	-	A	B	A	A	A	A	B	A	A	B	A	B	A	B	-	A	A	B	B	A	B	B	A	A
248	CKAM1005	chi-square significant	A	A	A	B	B	A	A	A	-	-	A	A	B	-	-	B	B	A	A	B	A	A	A	A	A	A	A	A	A	B	A	A	B	A	A	A	B	-	A	A	A	B	B	A	B	A	A
249	CKAM1006	chi-square significant	A	A	A	B	B	A	A	A	-	-	A	A	B	-	A	B	B	A	A	B	A	A	-	A	A	A	A	A	A	B	A	A	-	A	A	A	B	-	A	A	A	B	B	A	B	A	A
250	CKAM1007	chi-square significant	A	A	B	A	B	A	B	B	-	-	A	A	A	-	-	B	B	A	A	A	B	A	B	A	B	B	B	A	B	A	A	A	B	A	B	B	B	-	A	B	B	A	B	B	A	B	A
251	CKAM1010	chi-square significant	A	A	A	A	B	A	A	A	-	-	A	A	B	-	A	B	A	A	A	A	A	A	-	B	B	A	A	A	A	A	A	A	B	A	B	A	B	-	A	A	B	B	A	B	B	A	A
252	CKAM1012	chi-square significant	A	A	B	B	B	A	B	B	-	-	A	A	B	-	A	A	B	B	B	B	A	B	A	B	B	A	A	B	B	B	A	A	A	B	A	A	A	-	A	A	A	B	A	A	A	B	B
253	CKAM1013	chi-square significant	A	B	A	B	A	A	B	B	-	-	A	A	B	-	A	B	B	A	B	A	A	A	B	A	B	A	B	A	B	A	A	A	B	A	A	B	B	-	A	A	B	B	B	A	B	B	A
254	CKAM1014	chi-square significant	A	A	B	B	B	A	A	A	-	-	A	A	A	-	A	A	B	A	-	A	A	-	-	B	A	A	A	A	-	B	B	-	A	B	B	B	B	-	A	A	A	A	B	A	A	A	B
255	CKAM1017	chi-square significant	A	A	A	B	A	A	B	B	-	-	B	B	B	-	-	B	A	B	A	-	A	B	B	A	B	B	B	A	A	A	B	-	A	A	B	A	B	-	A	A	B	A	B	A	B	A	A
256	CKAM1018	chi-square significant	A	A	B	B	B	A	A	A	-	-	A	A	A	-	A	A	A	A	B	A	A	-	-	B	A	A	A	A	B	B	B	B	A	A	B	B	B	-	A	B	A	A	B	A	A	A	A
257	CKAM1020	chi-square significant	A	B	A	B	B	A	B	B	-	-	B	B	B	-	-	B	A	B	B	B	B	B	B	A	B	B	B	A	A	A	B	B	A	A	B	B	B	-	A	A	B	B	B	B	A	A	A
258	CKAM1024	**	A	A	A	A	B	A	A	A	-	-	A	A	B	-	A	B	A	A	A	A	B	A	-	A	B	A	A	A	A	B	A	A	B	A	B	A	B	-	A	A	B	B	A	B	B	A	A
259	CKAM1030	****	A	A	A	B	A	A	B	B	-	-	B	B	B	-	B	B	A	B	B	B	A	B	B	A	B	B	B	A	A	A	B	B	B	A	B	A	B	-	A	A	B	A	B	A	B	A	A
260	CKAM1032	chi-square significant	A	A	B	B	B	A	A	A	-	-	A	A	B	-	A	B	A	A	A	A	B	A	-	A	B	A	A	A	A	B	A	A	B	A	A	A	B	-	A	A	A	B	B	A	B	A	A
261	CKAM1033	chi-square significant	A	A	B	B	B	A	A	A	-	-	A	A	A	-	A	A	B	A	B	A	A	B	A	B	A	A	A	A	B	B	B	B	A	B	B	B	B	-	A	A	A	A	B	A	A	A	B
262	CKAM1035	chi-square significant	B	A	B	B	A	A	B	B	-	-	A	A	A	-	A	B	A	A	A	B	B	-	A	A	A	A	B	A	-	A	B	B	A	B	B	A	A	-	A	A	B	B	B	B	A	B	B
263	CKAM1039	****	B	-	B	A	A	A	B	B	-	-	A	A	A	-	-	B	B	A	B	A	A	B	-	A	A	A	B	B	A	A	A	A	A	A	B	A	A	-	A	B	B	A	B	B	B	B	A
264	CKAM1041	chi-square significant	B	A	B	A	A	A	B	B	-	-	A	A	A	-	A	B	B	A	B	A	A	B	A	A	A	A	B	B	A	A	A	A	A	A	B	A	A	-	A	B	B	A	B	B	B	B	A
265	CKAM1042	****	B	A	B	B	A	A	B	B	-	-	A	A	A	-	A	B	A	A	A	B	B	B	-	A	A	B	B	A	B	A	A	A	A	A	B	A	A	-	A	A	B	A	B	B	A	B	A
266	CKAM1043	chi-square significant	B	A	B	B	A	A	B	B	-	-	A	A	A	-	-	B	B	A	B	B	A	B	-	A	A	A	B	A	A	A	A	A	A	-	B	A	B	-	A	B	B	A	A	B	B	B	A
267	CKAM1045	chi-square significant	B	A	A	A	B	A	A	A	-	-	A	A	B	-	A	B	A	A	A	A	A	-	A	B	B	A	A	A	A	A	A	A	B	B	B	A	B	-	A	A	B	B	A	B	B	A	B
268	CKAM1049	chi-square significant	B	A	B	B	A	A	B	B	-	-	A	A	A	-	A	B	A	A	B	B	A	-	B	A	A	B	-	A	-	A	A	A	-	A	B	A	A	-	A	B	B	A	B	B	A	B	A
269	CKAM1052	****	B	A	B	B	A	A	B	B	-	-	A	A	A	-	-	B	B	A	B	B	A	-	-	A	A	A	B	A	A	A	A	A	A	A	B	A	B	-	A	B	B	A	A	B	B	B	A
270	CKAM1053	chi-square significant	B	B	A	A	A	A	B	B	-	-	A	A	A	-	A	A	A	A	B	A	A	A	A	A	A	A	A	B	B	A	B	-	A	B	A	A	B	-	A	A	A	B	B	A	A	B	B
271	CKAM1054	chi-square significant	B	A	B	A	A	A	B	B	-	-	A	A	A	-	-	B	B	A	B	B	A	-	A	A	A	A	A	A	-	A	A	A	A	A	B	A	B	-	-	B	B	B	A	B	B	B	A
272	CKAM1056	chi-square significant	B	B	A	A	A	A	B	B	-	-	A	A	A	-	A	A	A	A	B	A	A	A	A	A	B	A	A	B	B	A	B	B	A	B	A	A	B	-	A	A	A	B	B	A	A	B	B
273	CKAM1058	chi-square significant	B	A	B	A	A	A	B	B	-	-	A	A	A	-	A	B	B	A	-	A	A	B	A	A	A	A	B	B	A	A	A	A	A	A	B	A	A	-	A	B	B	A	B	B	B	B	A
274	CKAM1062	chi-square significant	B	A	B	A	A	A	B	B	-	-	A	A	A	-	A	B	B	A	B	B	A	-	A	A	A	A	A	A	A	A	A	A	A	A	B	A	B	-	A	B	B	B	A	B	B	B	A
275	CKAM1063	chi-square significant	B	A	B	B	A	A	B	B	-	-	A	A	A	-	-	B	B	A	B	B	A	B	B	B	A	A	B	A	-	A	A	A	A	A	B	A	B	-	A	B	B	A	A	B	B	B	A
276	CKAM1064	chi-square significant	B	B	A	B	B	A	B	B	-	-	A	A	B	-	-	B	B	B	A	A	B	B	A	A	A	B	A	B	-	B	A	A	A	B	A	A	B	-	A	B	A	B	A	A	B	B	B
277	CKAM1068	chi-square significant	B	A	A	A	B	A	A	A	-	-	A	A	B	-	A	B	A	A	A	A	A	-	A	B	B	A	A	A	A	A	A	A	B	B	B	A	B	-	A	A	B	B	A	B	B	A	B
278	CKAM1073	chi-square significant	B	A	B	B	A	A	B	B	-	-	A	A	A	-	-	B	B	A	B	B	A	B	A	B	A	A	A	A	A	A	A	A	A	A	B	A	B	-	A	B	B	A	A	B	B	B	A
279	CKAM1074	chi-square significant	B	A	A	A	A	A	A	A	-	-	A	A	A	-	A	A	A	A	A	A	A	A	-	B	B	A	A	A	B	B	A	A	A	B	B	A	A	-	A	A	B	B	A	B	B	A	B
280	CKAM1075	**	B	A	B	B	A	A	B	B	-	-	A	A	A	-	-	B	B	A	B	B	A	-	A	B	A	A	A	A	A	A	A	A	A	A	B	A	B	-	A	B	B	A	A	B	B	B	A
281	CKAM1076	chi-square significant	B	B	A	B	B	A	B	B	-	-	A	A	B	-	A	B	B	B	A	A	B	A	A	B	A	B	A	B	A	A	A	A	A	A	A	A	B	-	A	B	A	B	A	B	A	B	A
282	CKAM1080	**	B	A	B	B	A	A	B	B	-	-	A	A	A	-	A	B	B	A	B	B	A	B	A	B	A	A	A	A	A	A	A	A	A	A	B	A	B	-	A	B	B	A	A	B	B	B	A
283	CKAM1082	chi-square significant	B	A	B	B	A	A	B	B	-	-	A	A	A	-	A	B	B	A	B	B	A	B	A	B	A	A	A	A	A	A	A	A	A	A	B	A	B	-	A	B	B	A	A	B	B	B	A
284	CKAM1088	chi-square significant	B	B	A	A	A	A	B	B	-	-	A	A	A	-	A	A	A	A	B	A	A	A	A	A	A	A	A	B	B	A	B	B	A	B	A	A	B	-	A	A	A	B	B	A	A	B	B
285	CKAM1089	***	B	A	B	B	A	A	B	B	-	-	A	A	A	-	-	B	B	A	B	B	A	B	-	A	A	A	B	A	A	A	A	A	A	A	B	A	A	-	A	B	B	A	A	B	B	B	A
286	CKAM1096	chi-square significant	B	A	B	B	A	A	B	B	-	-	A	A	A	-	A	B	B	A	B	B	A	B	A	B	A	A	A	A	A	A	A	A	A	A	B	A	B	-	A	B	B	A	A	B	B	B	A
287	CKAM1097	chi-square significant	B	B	A	B	A	A	B	B	-	-	A	A	A	-	-	B	B	A	B	A	A	A	A	B	B	A	A	B	B	A	B	B	A	B	A	A	B	-	A	A	A	B	B	A	A	B	B
288	CKAM1099	chi-square significant	B	A	B	B	A	A	B	B	-	-	A	A	A	-	A	B	A	A	B	B	B	B	-	A	A	B	B	A	B	A	A	A	A	A	B	A	A	-	A	A	B	A	B	B	A	B	A
289	CKAM1100	chi-square significant	B	A	B	A	A	A	B	B	-	-	A	A	A	-	A	B	A	A	B	A	A	B	A	A	A	A	B	B	A	A	A	A	A	A	B	A	A	-	A	B	B	A	B	B	B	B	A
290	CKAM1101	**	B	A	B	A	A	A	B	B	-	-	A	A	A	-	A	B	B	A	B	A	A	B	-	A	A	A	B	B	A	A	A	A	A	A	B	A	A	-	A	B	B	A	B	B	-	B	A
291	CKAM1106	*******	B	A	B	A	B	A	A	A	-	-	A	A	A	-	-	A	B	B	B	B	A	B	A	A	B	A	A	-	-	A	A	A	A	A	A	A	A	-	A	B	B	B	A	B	A	A	A
292	CKAM1108	chi-square significant	B	A	B	B	A	A	B	B	-	-	A	A	A	-	-	B	B	A	B	B	A	B	A	B	A	A	A	A	A	A	A	A	A	A	B	A	B	-	A	B	B	A	A	B	B	B	A
293	CKAM1113	**	B	A	B	B	A	A	B	B	-	-	A	A	A	-	-	B	B	A	B	B	A	-	-	A	A	A	B	A	-	A	A	A	A	A	B	A	B	-	A	B	B	A	-	B	B	B	A
294	CKAM1119	chi-square significant	B	A	B	A	A	A	B	B	-	-	A	A	A	-	A	B	A	A	B	A	A	B	-	A	A	A	B	B	A	A	A	A	A	A	B	A	A	-	A	A	B	A	B	B	B	B	A
295	CKAM1120	**	B	B	A	B	A	A	B	B	-	-	A	A	A	-	A	A	B	A	B	A	A	A	A	A	B	A	A	B	B	A	B	B	A	B	A	A	B	-	A	A	A	B	B	A	A	B	B
296	CKAM1121	chi-square significant	B	A	B	B	A	A	B	B	-	-	A	A	A	-	A	B	A	A	A	B	B	B	A	A	A	B	B	A	B	A	A	A	A	A	B	A	A	-	A	A	B	A	B	B	A	B	A
297	CKAM1123	chi-square significant	B	B	A	B	B	A	B	B	-	-	A	A	B	-	-	B	B	B	B	A	A	A	B	B	A	B	B	B	A	A	A	A	A	A	B	A	A	-	A	B	B	B	A	B	A	B	A
298	CKAM1124	chi-square significant	B	A	B	B	A	A	B	B	-	-	A	A	A	-	A	B	B	A	A	B	B	B	-	A	A	B	B	A	B	A	B	B	A	B	B	A	A	-	A	A	B	B	B	B	A	A	B
299	CKAM1125	chi-square significant	B	A	B	B	A	A	B	B	-	-	A	A	A	-	A	B	A	A	B	B	B	B	B	A	A	B	B	A	B	A	A	A	-	A	B	A	A	-	A	B	B	A	B	B	A	B	A
300	CKAM1126	***	B	A	B	A	A	A	B	B	-	-	A	A	A	-	A	B	A	A	B	A	A	B	A	A	A	A	B	B	A	A	A	A	A	A	B	A	A	-	A	A	B	A	B	B	B	B	A
301	CKAM1129	chi-square significant	B	A	B	B	A	A	B	B	-	-	A	A	A	-	-	B	B	A	B	B	A	-	-	A	A	A	B	A	A	A	A	A	A	A	B	A	A	-	A	B	B	A	A	B	B	B	A
302	CKAM1136	chi-square significant	B	A	B	B	A	A	B	B	-	-	A	A	A	-	A	B	B	A	B	B	A	-	-	-	A	A	B	A	A	A	A	A	A	A	B	A	B	-	A	B	B	A	A	B	B	B	A
303	CKAM1140	chi-square significant	B	A	B	B	A	A	B	B	-	-	A	A	A	-	A	B	B	A	B	B	A	-	-	-	A	A	B	A	A	A	A	A	A	A	B	A	B	-	A	B	B	A	A	B	B	B	A
304	CKAM1144	chi-square significant	B	B	A	A	A	-	B	B	-	-	A	A	A	-	A	A	A	A	B	A	A	A	A	A	A	A	A	A	B	A	A	A	-	B	A	A	B	-	A	B	A	B	B	A	A	B	B
305	CKAM1146	chi-square significant	B	B	A	B	B	A	B	B	-	-	A	A	B	-	A	B	B	B	B	A	A	A	B	B	A	B	B	B	A	A	A	A	A	A	B	A	A	-	A	B	B	B	A	B	A	B	A
306	CKAM1147	**	B	A	A	B	B	A	B	B	-	-	A	A	A	-	A	A	B	B	B	B	B	A	A	A	A	B	A	B	A	A	A	A	A	A	A	B	A	-	A	A	B	A	A	A	B	B	A
307	CKAM1155	chi-square significant	B	A	B	A	A	A	A	A	-	-	A	A	A	-	A	A	B	B	B	B	A	-	A	A	B	A	A	A	A	A	A	A	A	A	B	A	A	-	A	B	B	B	A	B	B	A	A
308	CKAM1158	****	B	A	B	A	A	A	B	B	-	-	A	A	A	-	A	B	A	A	B	A	A	B	A	A	A	A	B	B	A	A	A	A	A	A	B	A	A	-	A	B	B	A	B	B	B	B	A
309	CKAM1159	chi-square significant	B	B	A	B	A	A	B	B	-	-	A	A	A	-	A	B	B	A	B	A	A	A	A	B	B	A	A	B	B	A	B	B	A	B	A	A	B	-	A	A	A	B	B	A	A	B	B
310	CKAM1162	chi-square significant	B	B	A	B	A	A	B	B	-	-	A	A	A	-	A	B	B	A	-	A	A	A	A	B	B	A	A	B	B	A	B	B	A	B	A	A	B	-	A	A	A	B	B	A	A	B	B
311	CKAM1166	chi-square significant	B	A	B	A	A	A	B	B	-	-	A	A	A	-	A	B	A	A	B	A	A	B	-	A	A	A	B	B	A	A	A	A	A	A	B	A	A	-	A	A	B	A	B	B	B	B	A
312	CKAM1171	***	B	B	A	B	A	A	B	B	-	-	A	A	A	-	A	B	A	A	B	A	A	A	A	B	B	A	A	B	B	A	B	B	B	B	A	A	B	-	A	A	A	B	A	A	B	A	B
313	CKAM1175	*******	B	B	A	B	B	A	B	B	-	-	A	A	B	-	A	B	B	B	B	A	A	A	B	B	A	B	B	B	A	A	A	A	A	A	B	A	A	-	A	B	B	B	A	B	A	B	A
314	CKAM1177	chi-square significant	B	A	B	B	A	A	B	B	-	-	A	A	A	-	A	B	B	A	B	B	A	-	A	B	A	A	A	A	A	A	A	A	A	A	B	A	B	-	A	B	-	A	A	B	B	B	A
315	CKAM1178	chi-square significant	B	A	A	A	B	A	A	A	-	-	A	A	B	-	A	B	A	A	A	A	A	B	A	B	B	A	A	A	A	A	A	A	B	B	B	A	B	-	A	A	B	B	A	-	B	A	B
316	CKAM1179	chi-square significant	B	A	B	A	A	A	B	B	-	-	A	A	A	-	A	A	A	A	B	-	A	B	A	A	A	A	B	B	A	A	A	A	A	A	B	A	A	-	A	A	B	A	B	B	B	B	A
317	CKAM1181	**	B	B	A	B	B	A	B	B	-	-	A	A	B	-	A	B	B	B	-	A	A	A	B	-	A	B	B	B	A	A	A	A	A	A	B	A	A	-	A	B	B	B	A	B	A	B	A
318	CKAM1185	chi-square significant	B	A	A	A	B	A	A	A	-	-	A	A	B	-	A	B	A	A	A	A	A	B	A	B	B	A	A	A	A	A	A	A	B	B	B	A	B	-	A	A	B	B	A	B	B	A	B
319	CKAM1186	chi-square significant	B	B	A	B	B	A	B	B	-	-	A	A	B	-	A	B	B	B	-	A	A	A	B	B	A	B	B	B	A	A	A	A	A	A	B	A	A	-	A	B	B	B	A	B	A	B	A
320	CKAM1190	chi-square significant	B	A	B	A	A	A	B	B	-	-	A	A	A	-	A	B	A	A	B	A	A	B	-	A	A	A	B	B	A	A	A	A	A	A	B	A	A	-	A	A	B	A	B	B	B	B	A
321	CKAM1191	chi-square significant	B	A	B	B	A	A	B	B	-	-	A	A	A	-	A	B	B	A	B	-	A	-	A	B	A	A	A	A	A	A	A	A	A	A	B	A	B	-	A	B	B	A	A	B	B	B	A
322	CKAM1193	chi-square significant	B	B	A	A	A	A	B	B	-	-	A	A	A	-	A	A	A	A	B	A	A	A	A	A	B	A	A	B	B	A	B	B	A	B	A	A	-	-	A	A	A	B	B	A	A	B	B
323	CKAM1194	chi-square significant	B	B	A	B	B	A	B	B	-	-	A	A	A	-	-	B	B	B	A	A	B	A	A	B	A	B	A	B	A	B	A	A	A	B	A	A	B	-	A	B	A	B	A	B	A	B	B
324	CKAM1195	chi-square significant	B	A	B	B	A	A	B	B	-	-	A	A	A	-	A	B	A	A	A	B	B	B	-	A	A	B	B	A	B	A	A	A	A	A	B	A	A	-	A	A	B	A	B	B	A	B	A
325	CKAM1196	chi-square significant	B	B	A	B	B	A	B	B	-	-	A	A	A	-	A	B	B	B	A	A	B	A	A	B	A	B	A	B	A	B	A	A	A	B	A	A	B	-	A	B	A	B	A	B	A	B	B
326	CKAM1198	chi-square significant	B	A	B	B	A	A	B	B	-	-	A	A	A	-	A	B	B	A	B	B	A	B	A	A	A	A	B	B	A	A	A	A	A	A	B	A	A	-	A	B	B	A	B	B	B	B	A
327	CKAM1200	chi-square significant	B	A	B	B	A	A	B	B	-	-	A	A	A	-	A	B	B	A	A	B	B	B	A	A	A	B	B	A	B	A	B	B	A	B	B	A	A	-	A	A	B	A	B	B	A	A	B
328	CKAM1201	chi-square significant	B	A	B	B	A	A	B	B	-	-	A	A	A	-	A	B	A	A	A	B	B	B	A	A	A	A	B	A	B	A	B	B	A	B	B	A	A	-	A	A	B	B	B	B	A	B	B
329	CKAM1202	chi-square significant	B	B	A	B	B	A	B	B	-	-	A	A	B	-	A	B	B	B	A	A	B	A	A	B	A	B	A	B	A	A	A	A	A	B	A	A	B	-	A	B	A	B	A	B	A	B	B
330	CKAM1205	chi-square significant	B	B	A	B	A	A	B	B	-	-	A	A	A	-	-	B	B	A	-	A	A	A	A	B	B	A	A	B	B	A	B	B	A	B	A	A	B	-	A	A	A	B	B	A	A	B	B
331	CKAM1209	chi-square significant	B	A	B	A	A	A	B	B	-	-	A	A	A	-	A	A	A	A	-	A	A	B	-	A	A	A	B	B	A	A	A	A	A	A	B	A	A	-	A	A	B	A	B	B	B	B	A
332	CKAM1210	chi-square significant	B	A	B	A	A	A	A	A	-	-	A	A	A	-	A	A	B	B	B	B	A	B	A	A	B	A	A	A	A	A	A	A	A	A	A	B	A	-	A	B	B	B	A	B	B	A	A
333	CKAM1212	chi-square significant	B	A	B	B	A	A	B	B	-	-	A	A	A	-	A	B	A	A	A	B	B	B	A	A	A	A	B	A	B	A	-	-	B	B	B	A	A	-	A	A	B	B	B	B	A	B	B
334	CKAM1217	chi-square significant	B	A	B	A	B	A	A	A	-	-	A	A	A	-	A	A	B	B	B	B	A	B	A	A	B	A	A	A	A	A	A	A	A	A	A	A	A	-	A	B	B	B	A	B	A	A	A
335	CKAM1220	chi-square significant	B	A	B	B	A	A	B	B	-	-	A	A	A	-	A	B	B	A	B	B	A	B	-	A	A	A	B	A	A	A	A	A	A	A	B	A	B	-	A	B	B	A	A	B	B	B	A
336	CKAM1224	chi-square significant	B	A	B	A	A	A	A	A	-	-	A	A	A	-	A	A	B	A	B	B	A	B	A	A	B	A	A	A	A	A	A	A	A	A	B	A	A	-	A	B	B	B	A	B	B	A	A
337	CKAM1232	chi-square significant	B	B	A	B	B	A	B	B	-	-	A	A	B	-	-	B	B	B	A	A	B	A	A	B	A	B	A	B	A	A	A	A	A	B	A	A	B	-	A	B	A	B	A	B	A	B	B
338	CKAM1233	chi-square significant	B	A	B	A	A	A	A	A	-	-	A	A	A	-	A	A	B	B	B	B	A	B	A	A	B	A	A	A	A	A	A	A	A	A	A	B	A	-	A	B	B	B	A	B	B	A	A
339	CKAM1237	***	B	A	B	B	A	A	B	B	-	-	A	A	A	-	A	B	A	A	B	B	B	B	A	A	A	B	B	A	B	A	A	A	A	A	B	A	A	-	A	A	B	A	B	B	A	B	A
340	CKAM1242	chi-square significant	B	A	B	B	A	A	B	B	-	-	A	A	A	-	A	B	A	A	A	B	B	B	-	A	A	B	B	A	B	A	A	A	A	A	B	A	A	-	A	A	B	A	B	B	A	B	A
341	CKAM1245	chi-square significant	B	B	A	B	B	A	B	B	-	-	A	A	B	-	-	B	B	B	A	A	B	B	A	A	A	B	A	B	A	B	A	A	B	B	A	A	B	-	A	B	A	B	A	A	A	B	B
342	CKAM1247	chi-square significant	B	A	B	B	A	A	B	B	-	-	A	A	A	-	A	B	B	A	B	B	A	B	-	A	A	A	B	A	A	A	A	A	A	A	B	A	B	-	A	B	B	A	A	B	B	B	A
343	CKAM1248	chi-square significant	B	A	B	B	A	A	B	B	-	-	A	A	A	-	A	B	A	A	B	B	B	-	B	A	A	B	B	A	B	A	A	A	-	A	B	A	A	-	A	B	B	A	B	B	A	B	A
344	CKAM1250	chi-square significant	B	B	A	B	B	A	B	B	-	-	A	A	B	-	A	B	B	B	A	A	B	A	A	B	A	B	A	B	A	A	A	A	A	A	B	A	B	-	A	B	B	B	A	B	A	B	A
345	CKAM1252	****	B	B	A	B	B	A	B	B	-	-	A	A	B	-	A	B	B	B	B	A	A	A	B	B	A	B	B	B	A	A	A	A	A	A	B	A	A	-	A	B	B	B	A	B	A	B	A
346	CKAM1254	chi-square significant	B	A	B	B	A	A	B	B	-	-	A	A	A	-	A	B	B	A	B	B	A	B	-	B	A	A	B	A	A	A	A	A	A	A	B	A	B	-	A	B	B	A	A	B	B	B	A
347	CKAM1257	chi-square significant	B	B	A	B	B	A	B	B	-	-	A	A	B	-	-	B	B	B	A	A	B	A	A	B	A	B	A	B	A	A	A	A	A	B	A	A	B	-	A	B	A	B	A	B	A	B	B
348	CKAM1261	**	B	B	A	B	B	A	B	B	-	-	A	A	B	-	A	B	B	B	B	A	A	A	B	B	A	B	B	B	A	A	A	A	A	A	B	A	A	-	A	B	B	B	A	B	A	B	-
349	CKAM1264	chi-square significant	B	A	B	B	A	A	B	B	-	-	A	A	A	-	A	B	B	A	B	B	A	B	A	A	A	A	B	A	A	A	A	A	A	A	B	A	B	-	A	B	B	A	A	B	B	B	A
350	CKAM1265	chi-square significant	B	A	B	B	A	A	B	B	-	-	A	A	A	-	A	B	A	A	B	B	A	-	B	A	A	B	B	A	-	A	A	A	-	A	B	A	A	-	A	B	B	A	B	B	A	B	A
351	CKAM1268	chi-square significant	B	B	A	A	A	A	B	B	-	-	A	A	A	-	A	A	A	A	B	A	A	A	A	A	A	A	A	B	B	A	B	B	-	B	A	A	B	-	A	A	A	B	B	A	A	B	B
352	CKAM1270	chi-square significant	B	A	B	B	A	A	B	B	-	-	A	A	A	-	A	B	B	A	-	B	A	-	A	-	A	A	A	A	A	A	A	A	A	A	-	A	B	-	A	B	B	A	A	B	B	B	A
353	CKAM1273	chi-square significant	B	B	A	B	B	A	B	B	-	-	A	A	A	-	-	B	B	B	A	A	B	-	A	B	A	B	A	B	-	B	A	A	A	B	A	A	B	-	A	B	A	B	A	B	A	B	B
354	CKAM1275	chi-square significant	B	A	B	B	A	A	B	B	-	-	A	A	A	-	-	B	B	A	A	B	B	B	-	A	A	B	B	A	B	A	B	B	A	B	B	A	A	-	A	A	B	B	B	B	A	A	B
355	CKAM1277	**	B	A	B	A	A	A	B	B	-	-	A	A	A	-	A	B	-	A	B	A	A	B	A	A	A	A	B	B	A	A	A	A	A	A	B	A	A	-	A	B	B	A	B	B	B	B	A
356	CKAM1280	chi-square significant	B	A	B	A	B	A	A	A	-	-	A	A	A	-	-	A	B	B	B	B	A	B	A	A	B	A	A	A	A	A	A	A	A	A	A	A	A	-	A	B	B	B	A	B	A	A	A
357	CKAM1282	****	B	A	B	B	A	A	B	B	-	-	A	A	A	-	A	B	A	A	B	B	A	B	A	A	A	B	B	A	B	A	A	A	A	A	B	A	A	-	A	B	B	A	B	B	A	B	A
358	CKAM1285	chi-square significant	B	A	A	A	B	A	A	A	-	-	A	A	B	-	A	B	A	A	A	A	A	-	A	B	B	A	A	A	A	A	A	A	B	B	B	A	B	-	A	A	B	B	A	B	B	A	B
359	CKAM1286	chi-square significant	B	A	B	B	A	A	B	B	-	-	A	A	A	-	-	B	B	A	B	B	A	B	A	B	A	A	A	A	A	A	A	A	A	A	B	A	B	-	A	B	B	A	A	B	B	B	A
360	CKAM1287	chi-square significant	B	A	B	A	A	A	B	B	-	-	A	A	A	-	A	A	A	A	B	A	A	B	A	A	A	A	B	B	A	A	A	A	A	A	B	A	A	-	A	A	B	A	B	B	B	B	A
361	CKAM1288	chi-square significant	B	A	B	B	A	A	B	B	-	-	A	A	A	-	A	B	A	A	A	B	B	-	A	A	A	A	B	A	-	A	B	B	A	B	B	A	A	-	A	A	B	B	B	B	A	B	B
362	CKAM1289	chi-square significant	B	A	B	B	A	A	B	B	-	-	A	A	A	-	A	B	A	A	A	B	B	B	A	A	A	B	B	A	B	A	A	A	A	A	B	A	A	-	A	A	B	A	B	B	A	B	A
363	CKAM1290	chi-square significant	B	A	B	B	A	A	B	B	-	-	A	A	A	-	A	B	B	A	A	B	B	-	A	A	A	B	B	A	B	A	B	B	A	B	B	A	A	-	A	A	B	A	B	B	A	A	B
364	CKAM1292	****	B	A	B	A	B	A	A	A	-	-	A	A	A	-	A	A	B	B	B	B	A	-	A	A	B	A	A	A	A	A	A	A	A	A	A	A	A	-	A	B	B	B	A	B	A	A	A
365	CKAM1299	*******	B	B	A	B	A	A	B	B	-	-	A	A	A	-	A	B	B	A	B	A	A	A	A	B	B	A	A	B	B	A	B	B	A	B	A	A	B	-	A	A	A	B	B	A	B	A	B
366	CKAM1301	chi-square significant	B	B	A	B	A	A	B	B	-	-	A	A	A	-	A	B	B	A	B	A	A	A	A	B	B	A	A	B	B	A	B	B	A	B	A	A	B	-	A	A	A	B	B	A	A	B	B
367	CKAM1302	chi-square significant	B	A	B	B	A	A	B	B	-	-	A	A	A	-	A	B	B	A	B	B	A	B	-	B	A	A	B	A	A	A	A	A	A	A	B	A	B	-	A	B	B	A	A	B	B	B	A
368	CKAM1303	**	B	A	B	A	A	A	A	A	-	-	A	A	A	-	-	A	B	B	B	B	A	B	A	A	B	A	A	A	A	A	A	A	A	A	A	B	A	-	A	B	B	B	A	B	B	A	A
369	CKAM1304	**	B	B	A	B	B	A	B	B	-	-	A	A	A	-	-	B	B	B	A	A	B	-	A	B	A	B	A	B	-	B	A	A	-	B	A	A	B	-	A	B	A	B	A	B	A	B	B
370	CKAM1307	**	B	B	A	B	B	A	B	B	-	-	A	A	A	-	-	B	B	B	A	A	B	A	A	B	A	B	A	B	A	B	A	A	A	B	A	A	B	-	A	B	A	B	A	B	A	B	B
371	CKAM1309	chi-square significant	B	B	A	B	B	A	B	B	-	-	A	A	A	-	-	B	B	B	A	A	B	A	A	B	A	B	A	B	A	B	A	A	A	B	A	A	B	-	A	B	A	B	A	B	A	B	B
372	CKAM1311	chi-square significant	B	A	B	B	A	B	B	B	-	-	A	A	A	-	A	A	A	A	B	A	A	B	A	A	A	A	B	A	B	A	A	A	A	A	B	A	A	-	B	A	B	A	B	B	A	B	A
373	CKAM1312	**	B	B	A	A	A	A	B	B	-	-	A	A	A	-	A	A	A	A	B	A	A	A	A	A	A	A	A	A	B	A	A	A	A	B	A	A	B	-	A	B	A	B	B	A	A	B	B
374	CKAM1316	**	B	B	A	B	B	A	B	B	-	-	A	A	B	-	-	B	B	B	A	B	B	B	A	A	A	A	A	B	A	B	A	A	A	B	A	A	B	-	A	B	A	B	A	A	B	B	B
375	CKAM1317	chi-square significant	B	A	A	A	B	A	A	A	-	-	A	A	B	-	A	B	A	A	A	A	A	-	A	B	B	A	A	A	A	A	A	A	B	B	B	A	B	-	A	A	B	B	A	B	B	A	B
376	CKAM1328	chi-square significant	B	B	A	B	B	A	B	B	-	-	A	A	B	-	A	B	B	B	B	A	A	A	B	B	A	B	B	B	A	A	A	A	A	A	B	A	A	-	A	B	B	B	A	B	A	B	A
377	CKAM1330	chi-square significant	B	B	B	A	A	A	A	A	-	-	A	A	B	-	A	A	B	B	B	B	A	-	A	A	B	A	A	A	A	A	A	A	B	A	-	B	A	-	A	B	B	B	A	B	B	A	A
378	CKAM1333	chi-square significant	B	A	B	B	A	A	B	B	-	-	A	A	A	-	A	B	A	A	A	B	B	-	A	A	A	B	B	A	B	A	A	A	A	A	B	A	A	-	A	A	B	A	B	B	A	B	A
379	CKAM1334	chi-square significant	B	A	B	B	A	A	B	B	-	-	A	A	A	-	A	B	B	A	A	B	B	-	A	A	A	B	B	A	-	A	B	B	A	B	B	A	A	-	A	A	B	A	B	B	A	A	B
380	CKAM1338	chi-square significant	B	A	B	B	A	A	B	B	-	-	A	A	A	-	A	B	A	A	B	B	B	B	B	A	A	B	B	A	B	A	A	A	-	A	B	A	A	-	A	B	B	A	B	B	A	B	A
381	CKAM1339	**	B	B	A	B	B	A	B	B	-	-	A	A	B	-	-	B	B	B	A	A	B	B	A	A	A	B	A	B	A	B	A	A	B	B	A	A	B	-	A	B	A	B	A	A	B	B	B
382	CKAM1340	**	B	B	-	A	A	B	A	A	-	-	A	A	B	-	A	A	B	A	A	B	A	A	A	B	A	A	A	B	A	B	B	B	B	A	B	A	A	-	A	A	A	A	A	A	B	A	A
383	CKAM1344	chi-square significant	B	B	A	B	B	A	B	B	-	-	A	A	B	-	A	B	B	B	B	A	A	A	B	B	A	B	B	B	A	A	A	A	A	A	B	A	A	-	A	B	B	B	A	B	A	B	A
384	CKAM1345	chi-square significant	B	A	B	B	A	A	B	B	-	-	A	A	A	-	-	B	B	A	B	B	A	-	A	B	A	A	A	A	-	A	A	A	A	A	B	A	B	-	A	B	B	A	A	B	B	B	A
385	CKAM1347	chi-square significant	B	A	B	B	A	A	B	B	-	-	A	A	A	-	A	B	B	A	B	B	A	B	A	B	A	A	A	A	A	A	A	A	A	A	B	A	B	-	A	B	B	A	A	B	B	B	A
386	CKAM1348	chi-square significant	B	B	A	B	B	-	B	B	-	-	A	A	B	-	-	B	B	B	A	A	B	B	A	A	A	B	A	B	-	B	A	A	B	B	A	A	B	-	A	B	A	B	A	A	B	B	B
387	CKAM1349	chi-square significant	B	B	A	B	A	A	B	B	-	-	A	A	A	-	-	B	B	A	-	A	A	A	A	-	B	A	A	B	B	A	B	B	A	B	A	A	B	-	A	A	A	B	B	A	A	B	B
388	CKAM1351	chi-square significant	B	A	A	B	B	A	B	B	-	-	A	A	A	-	A	A	B	B	B	B	B	A	A	A	A	B	A	B	A	A	A	A	A	A	A	B	A	-	A	A	B	A	A	A	B	B	A
389	CKAM1353	chi-square significant	B	B	A	B	A	A	B	B	-	-	A	A	A	-	-	B	B	A	B	A	A	A	A	B	B	A	A	B	B	A	B	B	A	B	A	A	B	-	A	A	A	B	B	A	A	B	B
390	CKAM1354	chi-square significant	B	B	A	B	B	A	B	B	-	-	A	A	A	-	A	B	B	B	A	A	B	A	A	B	A	B	A	B	A	B	A	A	A	B	A	A	B	-	A	B	A	B	A	B	A	B	B
391	CKAM1356	chi-square significant	B	A	B	B	A	A	B	B	-	-	A	A	A	-	A	B	B	A	A	B	B	B	A	A	A	B	B	A	B	A	B	B	A	B	B	A	A	-	A	A	B	A	B	B	A	A	B
392	CKAM1359	chi-square significant	B	B	A	B	A	A	B	B	-	-	A	A	A	-	A	B	B	A	B	A	A	A	A	B	B	A	A	B	B	A	B	B	B	B	A	A	B	-	A	A	A	B	B	A	B	A	B
393	CKAM1362	chi-square significant	B	A	B	B	A	A	B	B	-	-	A	A	A	-	-	B	B	A	B	B	A	-	-	A	A	A	B	A	A	A	A	A	A	A	B	A	B	-	A	B	B	A	A	B	B	B	A
394	CKAM1364	chi-square significant	B	A	B	B	A	A	B	B	-	-	A	A	A	-	A	B	B	A	B	B	A	B	A	A	A	A	B	B	A	A	A	A	A	A	B	A	A	-	A	B	B	A	B	B	B	B	A
395	CKAM1374	chi-square significant	B	B	A	B	B	A	B	B	-	-	A	A	B	-	A	B	B	B	A	A	B	A	A	B	A	B	A	B	A	A	A	A	A	B	A	A	B	-	A	B	A	B	A	B	A	B	B
396	CKAM1378	chi-square significant	B	B	A	B	A	A	B	B	-	-	A	A	A	-	A	B	B	A	B	A	A	A	A	B	B	A	A	B	B	A	B	B	A	B	A	A	B	-	A	A	A	B	B	A	B	A	B
397	CKAM1382	chi-square significant	B	A	B	A	A	A	B	B	-	-	A	A	A	-	A	B	A	A	B	A	A	B	-	A	A	A	B	B	A	A	A	A	A	A	B	A	A	-	A	B	B	A	B	B	B	B	A
398	CKAM1384	chi-square significant	B	B	A	B	A	A	B	B	-	-	A	A	A	-	A	B	B	A	B	A	A	A	A	B	B	A	A	B	B	A	B	B	A	B	A	A	B	-	A	A	A	B	B	A	B	A	B
399	CKAM1386	chi-square significant	B	A	B	B	A	A	B	B	-	-	A	A	A	-	A	B	A	A	A	B	B	B	A	A	A	A	B	A	-	A	B	B	A	B	B	A	A	-	A	A	B	B	B	B	A	B	B
400	CKAM1393	**	B	A	B	B	A	A	B	B	-	-	A	A	A	-	A	B	A	A	A	B	B	B	A	A	A	B	-	A	B	A	A	A	A	A	B	A	A	-	A	A	B	A	B	B	A	B	A
401	CKAM1394	**	B	A	B	B	A	A	B	B	-	-	A	A	A	-	A	B	B	A	B	B	A	B	A	B	A	A	A	A	A	A	A	A	A	A	B	A	B	-	A	B	B	A	A	B	B	B	A
402	CKAM1397	**	B	A	B	B	A	A	B	B	-	-	A	A	A	-	A	B	B	A	B	B	A	B	A	B	A	A	A	A	A	A	A	A	A	A	B	A	B	-	A	B	B	A	A	B	B	B	A
403	CKAM1399	chi-square significant	B	A	B	B	A	A	B	B	-	-	A	A	A	-	A	B	B	A	B	B	A	-	-	A	A	A	B	A	A	A	A	A	A	A	B	A	B	-	A	B	B	A	A	B	B	B	A
404	CKAM1402	chi-square significant	B	A	B	A	A	A	B	B	-	-	A	A	A	-	A	A	A	A	B	A	A	B	A	A	A	A	B	B	A	A	A	A	A	A	B	A	A	-	A	A	B	A	B	B	B	B	A
405	CKAM1403	chi-square significant	B	B	-	-	-	A	B	B	-	-	A	A	-	-	A	-	-	A	B	A	A	A	-	-	A	-	A	-	B	A	-	-	A	B	-	-	B	-	A	A	-	B	B	-	A	B	B
406	CKAM1404	chi-square significant	B	B	A	B	B	A	B	B	-	-	A	A	B	-	A	B	B	B	A	A	B	A	A	B	A	B	A	B	A	A	A	A	A	A	B	A	B	-	A	B	B	B	A	B	A	B	A
407	CKAM1405	chi-square significant	B	B	A	B	A	A	B	B	-	-	A	A	A	-	A	B	A	A	B	A	A	A	A	B	B	A	A	B	B	A	-	B	B	B	A	A	B	-	A	A	A	B	A	A	B	A	B
408	CKAM1407	chi-square significant	B	A	B	B	A	A	B	B	-	-	A	A	A	-	A	B	A	A	A	B	B	B	A	A	A	B	B	A	B	A	A	A	A	A	B	A	A	-	A	A	B	A	B	B	A	B	A
409	CKAM1408	chi-square significant	B	A	B	B	A	A	B	B	-	-	A	A	A	-	-	B	B	A	B	B	A	B	-	A	A	A	B	A	-	A	A	A	A	A	B	A	A	-	A	B	B	A	A	B	B	B	A
410	CKAM1410	chi-square significant	B	A	B	B	A	A	B	B	-	-	A	A	A	-	A	B	B	A	B	B	A	B	A	B	A	A	A	A	A	A	A	A	A	A	B	A	B	-	A	B	B	A	A	B	B	B	A
411	CKAM1413	**	B	A	B	B	A	A	B	B	-	-	A	A	A	-	-	B	B	A	B	B	A	-	B	B	A	A	B	A	A	A	A	A	A	A	B	A	B	-	A	B	B	A	-	B	B	B	A
412	CKAM1414	**	B	A	B	B	A	A	B	B	-	-	A	A	A	-	A	B	A	A	B	B	B	B	-	A	A	B	B	A	B	A	A	A	-	A	B	A	A	-	A	A	B	A	B	B	A	B	A
413	CKAM1417	chi-square significant	B	B	A	B	B	A	B	B	-	-	A	A	B	-	A	B	B	B	A	A	B	A	A	B	A	B	A	B	A	A	A	A	A	A	A	A	B	-	A	B	A	B	A	B	A	B	A
414	CKAM1420	chi-square significant	B	A	A	A	B	A	A	A	-	-	A	A	B	-	A	B	A	A	A	A	A	B	A	B	B	A	A	A	A	A	A	A	B	B	B	A	B	-	A	A	B	B	A	B	B	A	B
415	CKAM1422	chi-square significant	B	B	A	A	A	A	B	B	-	-	A	A	A	-	A	A	A	A	B	A	A	A	A	A	B	A	A	B	B	A	B	B	A	B	A	A	B	-	A	A	A	B	B	A	A	B	B
416	CKAM1424	chi-square significant	B	A	B	B	A	A	B	B	-	-	A	A	A	-	-	B	B	A	B	B	A	-	A	B	A	A	A	A	A	A	A	A	A	A	B	A	B	-	A	B	B	A	A	B	B	B	A
417	CKAM1425	chi-square significant	B	A	B	A	A	A	A	A	-	-	A	A	A	-	A	A	B	B	B	B	A	B	A	A	B	A	A	A	A	A	A	A	A	A	A	B	A	-	A	B	B	B	A	B	B	A	A
418	CKAM1428	chi-square significant	B	A	B	B	A	A	B	B	-	-	A	A	A	-	-	B	B	A	B	B	A	B	A	A	A	A	B	B	A	A	A	A	A	A	B	A	A	-	A	B	B	A	B	B	B	B	A
419	CKAM1430	chi-square significant	B	B	A	A	A	A	B	B	-	-	A	A	A	-	A	A	A	A	B	A	A	A	A	A	A	A	A	B	B	A	B	B	A	B	A	A	B	-	A	A	A	B	B	A	A	B	B
420	CKAM1431	chi-square significant	B	A	B	B	A	A	B	B	-	-	A	A	A	-	-	B	B	A	A	B	B	-	-	A	A	B	B	A	B	A	B	B	A	B	B	A	A	-	A	A	B	A	B	B	A	A	B
421	CKAM1432	chi-square significant	B	A	B	B	A	A	B	-	-	-	A	A	A	-	A	B	B	A	B	B	A	B	A	B	A	A	A	A	A	A	A	A	A	A	B	A	B	-	A	B	B	A	A	B	B	B	A
422	CKAM1434	***	B	A	B	B	A	A	B	B	-	-	A	A	A	-	A	B	B	A	B	B	A	B	A	B	A	A	A	A	A	A	A	A	A	A	B	A	B	-	A	B	B	A	A	B	B	B	A
423	CKAM1436	**	B	A	B	B	A	A	B	B	-	-	A	A	A	-	A	B	B	A	B	B	A	B	-	A	A	A	B	A	A	A	A	A	A	A	B	A	A	-	A	B	B	A	A	B	B	B	A
424	CKAM1437	chi-square significant	B	B	A	B	B	A	B	B	-	-	A	A	B	-	A	B	B	B	B	A	A	A	B	B	A	B	B	B	A	A	A	A	A	A	B	A	A	-	A	B	B	B	A	B	A	B	A
425	CKAM1442	****	B	A	A	A	A	A	A	A	-	-	A	A	A	-	A	A	A	A	A	A	A	A	-	B	B	A	A	A	B	B	A	A	A	B	B	A	A	-	A	A	B	B	A	B	B	A	B
426	CKAM1444	***	B	A	A	A	B	A	A	A	-	-	A	A	B	-	A	B	A	A	A	A	A	-	A	B	B	A	A	A	A	A	A	A	B	B	B	A	B	-	A	A	B	B	A	B	B	A	B
427	CKAM1447	chi-square significant	B	B	A	A	A	A	B	B	-	-	A	A	A	-	-	A	B	A	B	A	A	A	A	A	B	A	A	B	B	A	B	B	A	B	A	A	B	-	A	A	A	B	B	A	A	B	B
428	CKAM1448	**	B	B	A	B	B	A	B	B	-	-	A	A	A	-	-	B	B	B	A	A	B	A	A	B	A	B	A	B	A	B	A	A	A	B	A	A	B	-	A	B	A	B	A	B	A	B	B
429	CKAM1449	chi-square significant	B	A	B	B	A	A	B	B	-	-	A	A	A	-	A	B	B	A	A	B	B	B	A	A	A	B	B	A	B	A	B	B	A	B	B	A	A	-	A	A	B	A	B	B	A	A	B
430	CKAM1450	chi-square significant	B	A	B	B	A	A	B	B	-	-	A	A	A	-	A	B	A	A	B	B	B	B	B	A	A	B	B	A	B	A	A	A	-	A	B	A	A	-	A	A	B	A	B	B	A	B	A
431	CKAM1455	chi-square significant	B	A	A	A	A	B	A	A	-	-	A	A	A	-	A	A	A	A	A	A	B	A	-	B	B	A	A	A	B	B	A	A	A	B	B	A	A	-	A	A	B	B	A	B	B	A	B
432	CKAM1456	chi-square significant	B	A	B	B	A	A	B	B	-	-	A	A	A	-	A	B	A	A	A	B	B	B	A	A	A	A	B	A	B	A	B	B	B	B	B	A	A	-	A	A	B	B	B	B	A	B	B
433	CKAM1458	chi-square significant	B	A	B	B	A	A	B	B	-	-	A	A	A	-	-	B	B	A	B	B	A	B	-	B	A	A	B	A	-	A	-	A	A	A	B	A	B	-	A	B	B	A	A	B	B	B	A
434	CKAM1460	chi-square significant	B	A	B	A	A	A	B	B	-	-	A	A	A	-	-	B	B	A	B	A	A	B	-	A	A	A	B	B	A	A	A	A	A	A	B	A	A	-	A	B	B	A	B	B	-	B	A
435	CKAM1461	chi-square significant	B	A	B	B	A	A	B	B	-	-	A	A	A	-	-	B	B	A	B	B	A	B	-	A	A	A	B	A	-	A	A	A	A	A	B	A	B	-	A	B	B	A	A	B	B	B	A
436	CKAM1463	chi-square significant	B	A	B	A	A	A	B	B	-	-	A	A	A	-	-	B	B	A	B	A	A	B	-	A	A	A	B	B	A	A	A	A	A	A	B	A	A	-	A	B	B	A	B	B	B	B	A
437	CKAM1464	chi-square significant	B	A	A	A	A	A	A	A	-	-	A	A	A	-	A	A	A	A	A	A	A	A	-	B	B	A	A	A	B	B	A	A	A	B	B	A	B	-	A	-	B	B	A	B	B	A	B
438	CKAM1466	*******	B	A	B	A	A	A	B	B	-	-	A	A	A	-	-	B	B	A	B	A	A	B	-	A	A	A	B	B	A	A	A	A	A	A	B	A	A	-	A	B	B	A	B	B	B	B	A
439	CKAM1468	chi-square significant	B	A	B	B	A	A	B	B	-	-	A	A	A	-	-	B	B	A	B	B	A	B	A	B	A	A	A	A	-	A	A	A	A	A	B	A	B	-	A	B	B	A	A	B	B	B	A
440	CKAM1469	chi-square significant	B	B	A	A	A	A	B	B	-	-	A	A	A	-	A	A	A	A	B	A	A	-	A	A	A	A	A	B	B	A	B	B	A	B	A	A	B	-	A	A	A	B	B	A	A	B	B
441	CKAM1471	chi-square significant	B	A	A	A	B	A	A	A	-	-	A	A	B	-	A	B	A	A	A	A	A	B	A	B	B	A	A	A	A	A	A	A	-	B	B	A	B	-	A	A	B	B	A	B	B	A	B
442	CKAM1473	chi-square significant	B	B	A	B	B	A	B	B	-	-	A	A	B	-	A	B	B	B	A	A	B	A	A	B	A	B	A	B	-	A	A	A	A	A	A	A	B	-	A	B	A	B	A	B	A	B	A
443	CKAM1474	chi-square significant	B	A	B	B	A	A	B	B	-	-	A	A	A	-	A	B	A	A	A	B	B	B	A	A	A	A	B	A	B	A	B	B	B	B	B	A	A	-	A	A	B	B	B	B	A	B	B
444	CKAM1477	chi-square significant	B	A	B	B	A	A	B	B	-	-	A	A	A	-	A	B	A	A	B	B	B	B	B	A	A	B	B	A	-	A	A	A	A	A	B	A	A	-	A	A	B	A	B	B	A	B	A
445	CKAM1481	chi-square significant	A	A	-	B	A	B	-	A	-	A	B	B	A	A	A	B	A	B	B	B	B	A	B	A	B	B	A	B	B	B	A	B	B	A	B	A	B	-	A	B	A	B	B	B	A	B	A
446	CKAM1483	chi-square significant	A	A	A	B	B	A	A	A	-	-	B	B	B	-	B	A	B	A	B	A	B	A	B	B	B	B	B	A	A	A	A	A	B	A	A	A	B	-	A	B	B	B	B	A	B	B	A
447	CKAM1484	chi-square significant	A	A	B	B	B	A	A	A	-	-	A	A	A	-	-	B	B	B	A	-	A	B	B	B	B	B	B	B	B	B	A	-	B	A	A	B	A	-	A	A	A	B	A	B	B	B	A
448	CKAM1485	chi-square significant	A	A	B	B	B	A	A	A	-	-	A	A	A	-	A	B	B	B	B	B	A	B	B	A	B	B	B	B	-	B	A	A	B	A	A	B	A	-	A	A	A	B	A	B	B	B	A
449	CKAM1488	chi-square significant	A	A	B	B	B	A	A	A	-	-	A	A	A	-	-	B	B	B	A	B	A	B	B	B	B	B	B	B	B	B	A	A	B	A	A	B	A	-	A	A	A	B	A	B	B	B	A
450	CKAM1491	*******	A	B	A	B	A	A	B	B	-	-	A	A	B	-	-	B	B	A	B	A	A	A	B	A	B	A	B	A	B	A	A	A	B	A	A	A	B	-	A	A	B	B	B	A	B	B	A
451	CKAM1493	chi-square significant	A	B	A	B	B	A	A	A	-	-	A	A	B	-	A	B	B	A	B	B	A	A	B	A	-	A	B	A	-	B	B	B	B	A	A	B	B	-	A	B	A	B	A	B	A	B	A
452	CKAM1494	chi-square significant	A	B	B	B	B	A	A	A	-	-	A	A	A	-	-	B	B	B	A	B	B	A	B	B	B	B	B	A	B	B	A	A	B	A	B	B	A	-	A	A	A	B	A	B	B	B	A
453	CKAM1497	chi-square significant	A	A	B	B	B	A	A	A	-	-	A	A	A	-	A	B	B	B	A	B	A	B	B	B	B	B	B	B	B	B	A	A	B	A	A	B	A	-	A	A	A	B	A	B	B	B	A
454	CKAM1498	chi-square significant	A	B	B	B	B	A	A	A	-	-	A	A	A	-	-	A	B	A	B	B	A	A	-	B	A	B	A	A	A	A	A	A	A	A	B	A	A	-	B	B	B	B	B	B	B	B	A
455	CKAM1499	chi-square significant	A	B	A	B	A	A	B	B	-	-	B	B	B	-	-	B	A	B	B	B	A	B	B	A	B	B	B	A	A	A	B	B	B	A	B	B	B	-	A	A	B	B	B	B	A	A	A
456	CKAM1501	chi-square significant	A	A	A	B	A	A	A	A	-	-	B	B	B	-	B	A	B	B	B	B	B	A	A	B	B	B	B	B	A	A	A	A	B	A	A	A	B	-	A	B	B	B	B	A	B	B	A
457	CKAM1502	chi-square significant	A	B	A	B	A	A	B	B	-	-	B	B	B	-	-	B	A	B	B	B	A	-	B	A	B	B	B	A	A	A	B	B	-	A	B	B	B	-	A	A	B	A	B	B	B	A	A
458	CKAM1506	chi-square significant	A	A	B	B	B	A	A	A	-	-	B	B	A	-	B	A	B	B	B	B	A	A	B	A	B	A	B	B	B	B	A	A	A	B	A	A	A	-	A	A	B	A	A	A	A	B	B
459	CKAM1508	chi-square significant	A	B	B	B	B	A	A	A	-	-	A	A	A	-	-	B	B	B	A	B	B	A	B	B	B	B	B	A	B	B	A	A	B	A	B	B	A	-	A	A	A	B	A	B	B	B	A
460	CKAM1512	chi-square significant	A	A	B	B	B	A	A	A	-	-	A	A	A	-	A	B	B	B	B	B	A	B	B	A	B	B	B	B	B	B	A	A	B	A	A	B	A	-	A	A	A	B	A	B	B	B	A
461	CKAM1515	chi-square significant	A	A	A	B	A	A	A	A	-	-	B	B	B	-	B	A	B	B	B	B	B	-	A	B	B	B	B	B	A	A	A	A	B	A	A	A	B	-	A	B	B	B	B	A	B	B	A
462	CKAM1517	chi-square significant	A	A	B	B	B	A	A	A	-	-	A	A	A	-	A	B	B	B	A	B	A	B	B	B	B	B	B	B	B	B	A	A	B	A	A	B	A	-	A	-	A	B	A	B	B	B	A
463	CKAM1518	chi-square significant	A	B	A	B	B	A	A	A	-	-	A	A	B	-	A	B	B	A	B	B	A	A	B	A	B	A	B	A	B	B	B	B	B	A	A	B	B	-	A	B	A	B	A	B	A	-	A
464	CKAM1519	chi-square significant	A	A	B	B	B	A	A	A	-	-	A	A	A	-	-	B	B	B	A	B	A	B	B	B	B	B	B	B	B	B	A	A	B	A	A	B	A	-	A	A	A	B	A	B	B	B	A
465	CKAM1522	chi-square significant	A	B	A	B	B	A	A	A	-	-	A	A	B	-	A	A	B	A	B	B	A	A	B	A	B	A	B	A	B	B	B	B	B	A	A	-	B	-	A	B	A	B	A	B	A	B	A
466	CKAM1523	chi-square significant	A	B	B	B	A	A	B	B	-	-	B	B	B	-	B	B	A	A	A	B	A	B	B	A	B	B	A	B	-	A	B	B	A	A	B	A	B	-	A	B	B	B	B	A	B	A	A
467	CKAM1526	chi-square significant	A	A	A	B	A	A	A	A	-	-	B	B	B	-	B	A	B	B	B	B	B	A	A	B	B	B	B	B	A	A	A	A	B	A	A	A	B	-	A	B	B	B	B	A	B	B	A
468	CKAM1529	chi-square significant	A	A	A	B	A	A	B	B	-	-	A	A	B	-	A	B	B	B	B	B	B	A	A	-	B	B	B	-	A	A	A	A	-	A	A	B	B	-	A	B	B	B	B	A	B	B	A
469	CKAM1535	chi-square significant	A	A	B	B	B	A	A	A	-	-	B	B	A	-	B	B	B	B	B	B	A	A	B	A	B	A	B	B	-	B	A	A	A	B	A	A	A	-	A	A	B	A	A	A	A	B	B
470	CKAM1537	**	A	B	B	B	A	A	B	B	-	-	B	B	B	-	-	B	A	A	A	B	A	B	B	A	B	B	-	B	A	A	B	B	A	A	B	A	B	-	A	A	B	B	B	A	B	A	A
471	CKAM1538	****	A	B	B	B	B	A	A	A	-	-	A	A	A	-	-	B	B	B	A	B	B	A	B	B	B	B	B	A	B	B	A	A	B	A	B	B	A	-	A	A	A	B	A	B	B	B	A
472	CKAM1539	chi-square significant	A	B	B	B	B	A	A	A	-	-	A	A	A	-	-	B	B	B	A	B	A	B	-	B	B	B	B	B	B	B	A	A	B	A	A	B	A	-	A	A	A	B	A	B	B	B	A
473	CKAM1541	chi-square significant	A	B	A	B	A	A	B	B	-	-	B	B	B	-	-	B	A	A	A	B	A	B	B	A	B	B	B	B	A	A	B	B	A	A	B	A	B	-	A	A	B	B	B	A	B	A	A
474	CKAM1543	**	A	A	A	B	A	A	A	A	-	-	B	B	B	-	B	A	B	B	B	B	B	A	A	B	B	B	B	B	A	A	A	A	B	A	A	A	B	-	A	B	B	B	B	A	B	B	A
475	CKAM1544	chi-square significant	A	B	B	B	B	A	A	A	-	-	A	A	A	-	-	B	B	B	A	B	A	B	B	B	B	B	B	B	B	B	A	A	B	A	A	B	A	-	A	A	A	B	A	B	B	B	A
476	CKAM1546	chi-square significant	A	B	B	B	B	A	A	A	-	-	A	A	A	-	-	B	B	B	A	B	B	-	B	B	B	B	B	A	B	B	A	A	-	A	B	B	A	-	A	A	A	B	A	B	B	B	A
477	CKAM1547	chi-square significant	B	B	A	A	A	A	B	B	-	-	A	A	A	-	A	A	A	A	B	A	A	A	A	A	A	A	A	B	B	A	B	B	A	B	A	A	B	-	A	A	A	B	B	A	A	B	B
478	CKAM1550	*******	B	B	A	A	A	A	B	B	-	-	A	A	A	-	A	A	A	A	B	A	A	A	A	A	A	A	A	A	B	A	A	A	A	B	A	A	B	-	A	B	A	B	B	A	A	B	B
479	CKAM1553	chi-square significant	B	B	B	B	B	A	A	A	-	-	B	A	A	-	B	B	B	B	A	B	A	A	-	B	B	B	A	A	A	B	A	A	B	A	B	B	A	-	A	A	A	B	A	B	B	B	A
480	CKAM1555	chi-square significant	B	A	B	B	A	A	B	B	-	-	A	A	A	-	A	B	B	A	B	B	A	-	A	-	A	A	-	A	A	A	A	A	A	A	B	A	B	-	A	B	B	A	A	B	B	B	A
481	CKAM1562	chi-square significant	B	B	B	B	B	A	A	A	-	-	B	A	A	-	B	B	B	B	A	B	A	A	-	B	B	B	A	A	A	B	A	A	B	A	B	B	A	-	A	A	A	B	A	B	B	B	A
482	CKAM1563	chi-square significant	B	A	B	B	A	A	B	B	-	-	A	A	A	-	A	A	A	A	B	A	A	B	-	A	A	A	B	A	A	A	A	A	A	A	-	A	A	-	A	A	B	A	B	B	A	B	A
483	CKAM1564	chi-square significant	B	A	B	A	A	A	B	B	-	-	A	A	A	-	A	B	A	A	-	A	A	B	A	A	A	A	B	B	A	A	A	A	A	A	B	A	A	-	A	A	B	A	B	B	B	B	A
484	CKAM1574	chi-square significant	B	B	A	A	A	A	B	B	-	-	A	A	A	-	A	A	A	A	B	A	A	A	A	A	A	A	A	A	B	A	A	A	A	B	A	A	B	-	A	B	A	B	B	A	A	B	B
485	CKAM1575	chi-square significant	B	B	A	A	A	A	B	B	-	-	A	A	A	-	A	A	A	A	B	A	A	A	A	A	A	A	A	B	B	A	B	B	A	B	A	A	B	-	A	A	A	B	B	A	A	B	B
486	CKAM1576	chi-square significant	B	A	B	B	A	A	B	B	-	-	A	A	A	-	A	B	A	A	B	B	B	-	A	A	A	B	B	A	B	A	A	A	A	A	B	A	A	-	A	A	B	A	B	B	A	B	A
487	CKAM1581	chi-square significant	B	B	A	A	A	A	B	B	-	-	A	A	A	-	A	A	A	A	-	A	A	A	A	A	A	A	A	B	B	A	B	-	A	B	A	A	B	-	A	A	A	B	B	A	A	B	B
488	CKAM1583	chi-square significant	B	A	B	A	A	A	A	A	-	-	A	A	A	-	A	A	B	B	-	B	A	-	A	A	B	A	A	A	A	A	A	A	A	A	A	B	A	-	A	B	B	B	A	B	B	A	A
489	CKAM1586	**	B	B	A	A	A	A	B	B	-	-	A	A	A	-	A	A	A	A	B	A	A	A	A	A	A	A	A	A	B	A	A	A	A	B	A	A	B	-	A	B	-	B	B	A	A	B	B
490	CKAM1587	chi-square significant	B	B	A	A	A	A	B	B	-	-	A	A	A	-	A	A	A	A	B	A	A	A	A	A	A	A	A	A	B	A	A	A	A	B	A	A	B	-	A	B	A	B	B	A	A	B	B
491	CKAM1589	chi-square significant	B	B	A	A	A	A	B	B	-	-	A	A	A	-	A	A	A	A	B	A	A	A	A	A	A	A	A	A	B	A	A	A	A	B	A	A	B	-	A	B	A	B	B	A	A	B	B
492	CKAM1590	**	B	B	A	A	A	A	B	B	-	-	A	A	A	-	A	A	A	A	B	A	A	A	A	A	A	A	A	A	B	A	A	A	A	B	A	A	B	-	A	A	A	B	B	A	A	B	B
493	CKAM1592	chi-square significant	B	B	B	B	B	A	A	A	-	-	B	A	-	-	B	B	B	B	A	B	A	A	-	B	B	-	A	A	A	B	A	A	B	A	B	B	A	-	A	A	A	B	A	B	B	B	A
494	CKAM1593	chi-square significant	B	B	A	A	A	A	B	B	-	-	A	A	A	-	A	A	A	A	B	A	A	A	A	A	A	A	A	B	B	A	B	B	A	B	A	A	B	-	A	A	A	B	B	A	A	B	B
495	CKAM1598	chi-square significant	B	A	B	A	A	A	A	A	-	-	A	A	A	-	A	A	B	B	B	B	A	-	A	A	B	A	A	A	A	A	A	A	A	A	A	B	A	-	A	B	B	B	A	B	B	A	A
496	CKAM1600	chi-square significant	B	B	A	A	A	A	B	B	-	-	A	A	A	-	A	A	A	A	B	A	A	A	A	A	A	A	A	A	B	A	A	A	A	B	A	A	B	-	A	B	A	B	B	A	A	B	B
497	CKAM1605	**	B	A	B	B	A	A	B	B	-	-	A	A	A	-	A	A	A	A	B	A	A	B	A	A	A	A	B	A	A	A	A	A	A	A	B	A	A	-	A	A	B	A	B	B	A	B	A
498	CKAM1606	chi-square significant	B	A	B	A	A	A	B	B	-	-	A	A	A	-	A	B	A	A	-	A	A	B	A	A	A	A	B	B	A	A	A	A	A	A	B	A	A	-	A	A	B	A	B	B	B	B	A
499	CKAM1607	chi-square significant	B	A	B	A	A	A	B	B	-	-	A	A	A	-	A	A	A	A	B	A	A	B	A	A	A	A	B	B	A	A	A	A	A	A	B	A	A	-	A	A	B	A	B	B	B	B	A
500	CKAM1608	**	B	B	A	A	A	A	B	B	-	-	A	A	A	-	A	A	A	A	B	A	A	A	A	A	A	A	A	A	B	A	A	A	A	B	A	A	B	-	A	A	A	B	B	A	A	B	B
501	CKAM1611	chi-square significant	B	A	B	B	A	A	B	B	-	-	A	A	A	-	A	B	B	A	B	B	A	-	-	A	A	A	B	A	A	A	A	A	A	A	B	A	A	-	A	B	B	A	A	B	B	B	A
502	CKAM1612	chi-square significant	B	A	B	B	A	A	B	B	-	-	A	A	A	-	A	B	B	A	B	B	A	-	A	-	A	A	-	A	A	A	A	A	A	A	B	A	B	-	A	B	B	A	A	B	B	B	A
503	CKAM1614	**	B	B	A	A	A	A	B	B	-	-	A	A	A	-	A	A	A	A	B	A	A	A	A	A	A	A	A	A	B	A	A	A	A	B	A	A	B	-	A	B	A	B	B	A	A	B	B
504	CKAM1618	chi-square significant	B	B	A	A	A	A	B	B	-	-	A	A	A	-	A	A	A	A	B	A	A	A	A	A	A	A	A	A	B	A	A	A	A	B	A	A	B	-	A	B	A	B	B	A	A	B	B
505	CKAM1619	chi-square significant	B	A	B	B	A	A	B	B	-	-	A	A	A	-	A	B	A	A	A	-	B	-	-	A	A	B	B	A	-	A	A	A	A	A	B	A	A	-	A	A	B	A	B	B	A	B	A
506	CKAM1621	chi-square significant	B	A	B	B	A	A	B	B	-	-	A	A	A	-	A	A	A	A	B	A	A	B	A	A	A	A	B	A	B	A	A	A	A	A	B	A	A	-	A	A	B	A	B	B	A	B	A
507	CKAM1623	chi-square significant	B	A	B	B	A	A	B	B	-	-	A	A	A	-	A	-	B	A	A	-	B	-	A	A	A	B	B	A	B	A	A	A	A	B	B	A	A	-	A	A	B	A	B	B	A	A	B
508	CKAM1624	chi-square significant	B	B	A	A	A	A	B	B	-	-	A	A	A	-	A	A	A	A	B	A	A	A	A	A	A	A	A	A	B	A	A	A	A	B	A	A	B	-	A	B	A	B	B	A	A	B	B
509	CKAM1629	chi-square significant	B	A	B	B	A	A	-	B	-	-	A	A	A	-	A	B	A	A	B	B	-	-	B	A	A	B	-	A	-	A	A	A	A	A	-	A	A	-	A	A	B	A	B	B	A	B	A
510	CKAM1630	chi-square significant	-	-	-	-	-	-	A	B	-	B	A	B	A	B	B	B	A	A	A	A	A	B	B	A	B	B	B	B	B	A	B	B	B	A	B	B	B	A	B	B	B	B	B	B	B	B	B
511	CKAM1631	chi-square significant	A	A	B	B	B	A	A	A	-	-	A	A	A	-	-	B	B	B	B	B	A	B	B	A	B	A	B	B	B	B	A	A	B	A	A	B	A	-	A	A	A	B	A	B	A	B	A
512	CKAM1632	***	A	A	B	B	B	A	A	A	-	-	A	A	A	-	-	B	B	B	B	B	A	B	B	B	B	B	B	B	B	B	A	A	B	A	A	B	A	-	A	A	A	B	A	B	B	B	A
513	CKAM1634	chi-square significant	A	A	B	B	B	A	A	A	-	-	A	A	A	-	A	B	B	B	B	B	A	B	B	B	B	B	B	B	B	B	A	A	B	A	A	B	A	-	A	A	A	B	A	B	B	B	A
514	CKAM1636	chi-square significant	A	B	A	B	B	A	A	A	-	-	A	A	B	-	A	B	B	A	B	B	A	A	B	A	B	A	B	A	B	A	B	B	B	A	A	B	B	-	A	B	A	B	A	B	A	B	A
515	CKAM1638	chi-square significant	A	B	A	B	A	A	B	B	-	-	B	B	B	-	B	B	A	B	B	B	A	B	B	A	B	B	B	A	A	A	B	B	B	A	B	B	B	-	A	A	B	A	B	B	B	A	A
516	CKAM1640	chi-square significant	A	A	A	B	A	A	-	B	-	-	B	B	B	-	B	B	B	B	B	B	B	A	A	B	B	B	B	B	A	A	A	A	B	A	A	B	B	-	A	B	B	B	B	A	B	B	A
517	CKAM1643	chi-square significant	A	A	A	B	A	A	B	B	-	-	A	A	B	-	A	B	B	B	B	B	B	A	A	B	B	B	B	B	A	A	A	A	B	A	A	B	B	-	A	B	B	B	B	A	B	B	A
518	CKAM1645	chi-square significant	A	B	A	B	B	A	A	A	-	-	A	A	B	-	-	B	B	A	B	B	A	A	B	A	B	A	B	A	B	A	B	B	B	A	A	B	B	-	A	B	A	B	A	B	A	B	A
519	CKAM1646	chi-square significant	A	B	A	B	B	A	A	A	-	-	A	A	B	-	A	B	B	A	B	B	A	A	B	A	B	A	B	A	B	A	B	B	B	A	A	B	B	-	A	B	A	B	A	B	A	B	A
520	CKAM1647	chi-square significant	A	B	A	B	B	A	A	A	-	-	A	A	B	-	-	B	B	A	B	B	A	A	B	A	B	A	-	A	B	A	B	B	B	A	A	B	B	-	-	B	A	B	A	B	A	B	A
521	CKAM1649	chi-square significant	A	A	A	B	A	A	B	B	-	-	B	B	B	-	B	A	B	A	B	A	B	A	B	B	B	B	B	A	A	A	A	A	B	A	A	A	B	-	A	B	B	B	B	A	B	B	A
522	CKAM1651	chi-square significant	A	A	A	B	A	A	B	B	-	-	-	B	B	-	B	B	B	B	B	B	B	A	A	B	B	B	B	B	A	A	A	A	B	A	A	B	B	-	A	B	B	B	B	A	B	B	A
523	CKAM1653	chi-square significant	A	A	A	B	A	A	B	B	-	-	B	B	B	-	B	B	B	B	B	B	B	A	A	B	B	B	B	B	A	A	A	A	B	A	A	B	B	-	A	B	B	B	B	A	B	B	A
524	CKAM1658	chi-square significant	A	A	B	B	B	A	B	B	-	-	B	B	A	-	B	A	B	B	B	B	A	A	B	A	B	A	B	B	B	B	A	A	A	B	A	A	A	-	A	A	B	A	A	A	A	B	B
525	CKAM1662	**	A	B	A	B	B	A	A	A	-	-	A	A	B	-	-	B	B	A	B	B	A	A	B	A	B	A	B	A	B	A	B	B	B	A	A	B	B	-	A	B	A	B	A	B	A	B	A
526	CKAM1663	**	A	A	A	B	A	A	A	A	-	-	B	B	B	-	-	A	B	B	B	B	B	A	A	-	B	B	B	B	A	A	A	-	B	A	A	A	B	-	B	B	B	B	B	A	B	B	A
527	CKAM1665	**	A	A	A	B	A	A	B	B	-	-	B	B	B	-	B	B	B	B	B	B	B	A	A	B	B	B	B	B	A	A	-	A	B	A	A	B	B	-	A	B	B	B	B	A	B	B	A
528	CKAM1667	chi-square significant	A	B	A	B	B	A	A	A	-	-	A	A	B	-	A	B	B	A	B	B	A	A	B	A	B	A	B	A	B	B	B	B	B	A	A	B	B	-	A	B	A	B	A	B	A	B	A
529	CKAM1669	chi-square significant	A	A	A	B	A	A	-	B	-	-	-	-	B	-	-	A	-	A	-	A	-	A	-	-	B	B	-	A	A	A	A	A	-	A	A	A	-	-	A	-	B	-	-	A	B	B	A
530	CKAM1670	chi-square significant	A	A	B	B	B	A	A	A	-	-	A	A	A	-	A	B	B	B	B	B	A	B	B	B	B	B	B	B	B	B	A	A	B	A	A	B	A	-	A	A	A	B	A	B	B	B	A
531	CKAM1676	chi-square significant	A	B	A	B	B	A	A	A	-	-	A	A	B	-	A	A	B	A	B	B	A	A	B	A	B	A	B	A	B	B	B	B	B	A	A	B	B	-	A	B	A	B	A	B	A	B	A
532	CKAM1677	chi-square significant	A	A	A	B	B	A	A	A	-	-	B	B	B	-	B	A	B	A	B	A	B	A	B	B	B	B	B	A	A	A	A	A	B	A	A	A	B	-	A	B	B	B	B	A	B	B	A
533	CKAM1678	chi-square significant	A	A	B	B	B	A	A	A	-	-	A	A	A	-	A	B	B	B	B	B	A	B	B	A	B	B	B	B	B	B	A	A	B	A	A	B	A	-	A	A	A	B	A	B	B	B	A
534	CKAM1681	chi-square significant	A	B	A	B	B	A	A	A	-	-	A	A	B	-	-	B	B	A	B	B	A	A	B	A	B	A	B	A	-	A	B	B	B	A	A	B	B	-	A	B	A	B	A	B	A	B	A
535	CKAM1685	**	A	B	A	B	A	A	B	B	-	-	B	B	B	-	B	B	B	A	B	A	A	A	B	A	B	A	B	A	B	A	A	A	B	A	A	A	B	-	A	A	B	B	B	A	B	B	A
536	CKAM1689	chi-square significant	A	A	A	B	A	A	B	B	-	-	B	B	B	-	B	B	B	B	B	B	B	A	A	B	B	B	B	B	A	A	A	A	B	A	A	B	B	-	A	B	B	B	B	A	B	B	A
537	CKAM1690	chi-square significant	A	B	A	B	A	A	B	B	-	-	B	B	B	-	-	B	A	B	B	B	A	-	B	A	B	B	B	A	A	A	B	B	B	A	B	B	B	-	A	A	B	A	B	B	B	A	A
538	CKAM1691	chi-square significant	A	A	A	B	B	A	A	A	-	-	B	B	B	-	B	A	B	A	B	A	B	A	B	B	B	B	B	A	A	A	A	A	B	A	A	A	B	-	A	B	B	B	B	A	B	B	A
539	CKAM1693	**	A	B	A	B	B	A	A	A	-	-	A	A	B	-	A	B	B	A	B	B	A	A	B	A	B	A	B	A	-	A	B	B	B	A	A	B	B	-	A	B	A	B	A	B	A	B	A
540	CKAM1695	chi-square significant	A	A	B	B	B	-	A	A	-	-	A	A	A	-	-	B	B	B	B	B	A	B	B	-	B	B	B	B	-	B	A	A	B	A	A	B	A	-	A	A	A	B	A	B	B	B	A
541	CKAM1701	chi-square significant	A	A	A	B	B	A	A	A	-	-	B	B	B	-	B	A	B	A	B	A	B	A	B	B	B	B	B	A	A	A	A	A	B	A	A	A	B	-	A	B	B	B	B	A	B	B	A
542	CKAM1703	chi-square significant	A	A	A	B	A	A	A	A	-	-	B	B	B	-	B	A	B	B	B	B	B	A	A	B	B	B	B	B	A	A	A	A	B	A	A	A	B	-	A	B	B	B	B	A	B	B	A
543	CKAM1704	chi-square significant	B	B	A	A	A	A	B	-	-	-	A	A	A	-	A	A	A	A	B	A	A	A	A	A	A	A	A	A	B	A	A	A	A	B	A	A	B	-	A	A	A	B	B	A	A	B	B
544	CKAM1706	chi-square significant	B	B	A	A	A	A	B	B	-	-	A	A	A	-	A	A	A	A	-	A	A	A	A	A	A	A	A	A	B	A	A	A	A	B	A	A	B	-	A	A	A	B	B	A	A	B	B
545	CKAM1707	chi-square significant	B	B	B	B	B	A	A	A	-	-	B	A	A	-	B	B	B	B	A	B	A	A	-	B	A	B	A	A	A	B	A	A	B	A	B	B	A	-	A	A	A	B	A	B	B	B	A
546	CKAM1710	chi-square significant	B	B	B	B	B	A	A	A	-	-	B	A	-	-	B	B	B	B	A	B	A	A	-	B	B	B	A	A	A	B	A	A	B	A	B	B	A	-	A	A	A	B	A	B	B	B	A
547	CKAM1712	chi-square significant	B	A	A	A	A	A	A	A	-	-	A	A	A	-	A	A	A	A	A	A	A	A	-	B	B	A	A	A	B	B	A	A	A	B	A	A	B	-	A	A	B	B	A	B	B	A	B
548	CKAM1715	chi-square significant	B	B	A	A	A	A	B	B	-	-	A	A	A	-	A	A	A	A	B	A	A	A	A	A	A	A	A	A	B	A	A	A	A	B	A	A	B	-	A	A	A	B	B	A	A	B	B
549	CKAM1716	chi-square significant	B	A	A	A	A	A	A	A	-	-	A	A	A	-	A	A	A	A	A	A	A	A	-	B	B	A	A	A	B	B	A	A	A	B	A	A	B	-	A	A	B	B	A	B	B	A	B
550	CKAM1717	chi-square significant	B	B	A	A	A	A	B	B	-	-	A	A	A	-	A	A	A	A	-	A	A	A	A	A	A	A	A	A	B	A	A	A	A	B	A	A	B	-	A	B	A	B	B	A	A	B	B
551	CKAM1718	*******	B	B	A	A	A	A	B	B	-	-	A	A	A	-	A	A	A	A	B	A	A	A	A	A	A	A	A	A	B	A	A	A	A	B	A	A	B	-	A	B	A	B	B	A	A	B	B
552	CKAM1719	**	B	B	B	B	B	A	A	A	-	-	B	A	-	-	B	B	B	B	A	B	A	A	-	B	B	B	A	A	A	B	A	A	B	A	B	B	A	-	A	A	A	B	A	B	B	B	A
553	CKAM1720	chi-square significant	B	B	B	B	B	A	A	A	-	-	B	A	A	-	B	B	B	B	A	B	A	A	-	B	B	B	A	A	A	B	A	A	B	A	B	B	A	-	A	A	A	B	A	B	B	B	A
554	CKAM1721	chi-square significant	B	B	A	A	A	A	B	B	-	-	A	A	A	-	A	A	A	A	B	A	A	A	A	A	A	A	A	A	B	A	A	A	A	B	A	A	B	-	A	B	A	B	B	A	A	-	B
555	CKAM1722	******	B	B	A	A	A	A	B	B	-	-	A	A	A	-	A	A	A	A	B	A	-	A	A	A	A	A	A	A	B	A	A	A	A	B	A	A	B	-	A	A	A	B	B	A	A	B	B
556	CKAM1726	chi-square significant	B	A	B	B	A	A	B	B	-	-	A	A	A	-	A	B	A	A	B	A	A	B	A	A	A	A	B	A	B	A	A	A	A	A	B	A	A	-	A	A	B	A	B	B	A	B	A
557	CKAM1727	chi-square significant	B	B	B	B	B	A	A	A	-	-	B	A	A	-	B	B	B	B	A	B	A	A	-	B	B	B	A	A	-	B	A	A	B	A	B	B	A	-	A	A	A	B	A	B	B	B	A
558	CKAM1731	*******	B	B	B	B	B	A	A	A	-	-	B	A	-	-	B	B	B	B	A	B	A	A	-	B	B	B	A	A	A	B	A	A	B	A	B	B	A	-	A	A	A	B	A	B	B	B	A
559	CKAM1732	chi-square significant	B	B	B	B	B	A	A	A	-	-	B	A	-	-	B	B	B	B	A	B	A	A	-	B	B	B	A	A	-	B	A	A	B	A	B	B	A	-	A	A	A	B	A	B	B	B	A
560	CKAM1733	***	B	A	B	B	A	A	B	B	-	-	A	A	A	-	A	B	A	A	B	A	A	B	A	A	A	A	B	A	B	A	A	A	A	A	B	A	A	-	A	A	B	A	B	B	A	B	A
561	CKAM1734	chi-square significant	B	B	B	B	B	A	A	A	-	-	B	A	A	-	B	B	B	B	A	B	A	A	-	B	A	B	A	B	A	B	A	A	B	A	B	B	A	-	A	A	A	B	A	B	B	B	A
562	CKAM1738	**	B	A	A	A	A	A	A	A	-	-	A	A	A	-	A	A	A	A	A	A	A	A	-	B	B	A	A	A	B	B	A	A	A	B	A	A	B	-	A	A	B	B	A	B	B	A	B
563	CKAM1740	**	B	B	B	B	B	A	A	A	-	-	B	A	-	-	B	B	B	B	A	B	A	A	-	B	B	B	A	A	A	B	A	A	B	A	B	B	A	-	A	A	A	B	A	B	B	B	A
564	CKAM1742	chi-square significant	B	B	A	A	A	A	B	B	-	-	A	A	A	-	A	A	A	A	-	A	A	A	A	A	A	A	A	A	B	A	A	A	A	B	A	A	B	-	A	A	A	B	B	A	A	B	B
565	CKAM1743	chi-square significant	B	A	B	B	A	A	B	B	-	-	A	A	A	-	A	B	A	A	-	A	A	-	A	A	A	A	B	A	-	A	A	A	A	A	B	A	A	-	A	A	B	A	B	B	A	B	A
566	CKAM1747	chi-square significant	A	A	B	B	B	A	A	A	-	-	B	B	A	-	B	B	B	B	B	B	A	A	B	A	B	A	B	B	B	B	B	B	B	A	A	A	A	-	A	A	B	B	A	A	A	B	A
567	CKAM1748	chi-square significant	A	A	A	B	A	A	B	B	-	-	B	B	B	-	B	B	B	B	B	B	B	A	A	B	B	B	B	B	-	A	A	A	B	A	A	B	B	-	A	B	B	B	B	A	-	B	A
568	CKAM1750	chi-square significant	A	A	A	B	A	A	B	B	-	-	B	B	B	-	B	B	B	B	B	B	B	A	A	B	B	B	B	B	A	A	A	A	B	A	A	B	B	-	A	B	B	B	B	A	B	B	A
569	CKAM1754	chi-square significant	A	A	B	B	B	A	A	A	-	-	B	B	A	-	B	B	B	B	B	B	A	A	B	A	B	-	B	B	B	B	B	B	A	A	A	A	A	-	A	A	B	B	A	A	A	-	A
570	CKAM1758	chi-square significant	B	B	B	B	B	A	A	A	-	-	B	A	A	-	B	B	B	B	A	B	A	A	-	B	A	B	A	B	A	B	A	A	B	A	B	B	A	-	A	A	A	B	A	B	B	B	A
571	CKAM1760	chi-square significant	B	B	B	B	B	A	A	A	-	-	B	A	A	-	B	B	B	B	A	B	A	A	-	B	A	B	A	B	A	B	A	A	B	A	B	B	A	-	A	A	A	B	A	B	B	B	A
572	CKAM1761	chi-square significant	B	B	B	B	B	A	A	A	-	-	B	A	A	-	B	B	B	B	A	B	A	A	-	B	A	B	A	B	A	B	A	A	B	A	B	B	B	-	A	A	A	B	A	B	B	A	A
573	CKAM1763	**	B	B	A	A	A	A	B	B	-	-	A	A	A	-	A	A	A	A	-	A	A	A	A	A	A	A	A	A	B	A	A	A	A	B	A	A	B	-	A	A	A	B	B	A	A	B	B
574	CKAM1765	chi-square significant	B	B	B	B	B	A	A	A	-	-	B	A	A	-	B	B	B	B	A	B	A	A	-	B	A	B	A	B	A	B	A	A	B	A	B	B	A	-	A	A	A	B	A	B	B	B	A
575	CKAM1766	chi-square significant	B	B	B	B	B	A	A	A	-	-	B	A	A	-	B	B	B	B	A	B	A	A	-	B	A	B	A	B	A	B	A	A	B	A	B	B	A	-	A	A	A	B	A	B	B	B	A
576	CKAM1767	chi-square significant	B	B	B	B	B	A	A	A	-	-	B	A	A	-	B	B	B	B	A	B	A	A	-	B	A	B	A	B	A	B	A	A	B	A	B	B	B	-	A	A	A	B	A	B	B	A	A
577	CKAM1768	chi-square significant	B	B	A	A	A	A	B	B	-	-	A	A	A	-	A	A	A	A	-	A	A	A	A	A	A	A	A	A	B	A	A	A	A	B	A	A	B	-	A	A	A	B	B	A	A	B	B
578	CKAM1769	****	B	B	B	B	B	A	A	A	-	-	B	A	A	-	B	B	B	B	A	B	A	A	-	B	A	B	A	B	A	B	A	A	B	A	B	B	B	-	A	A	A	B	A	B	B	A	A
579	CKAM1770	chi-square significant	-	-	-	-	-	-	-	B	-	-	B	B	B	-	A	-	-	B	-	B	B	A	B	-	B	B	-	B	A	-	B	A	B	B	A	A	B	-	B	-	B	-	B	-	B	B	-
580	CKAM1772	chi-square significant	B	A	A	B	B	A	A	B	-	B	A	A	A	B	A	B	A	A	A	B	B	B	B	A	B	B	B	B	B	A	B	A	B	A	B	B	B	-	A	B	B	B	B	B	B	B	B
581	CKAM1773	chi-square significant	-	A	A	-	B	A	-	B	-	B	-	A	A	B	A	B	A	-	A	B	B	B	-	A	B	B	B	B	B	A	B	A	B	-	-	B	B	-	-	B	-	-	B	B	B	B	B
582	CKAM1774	chi-square significant	B	B	B	B	B	A	A	A	-	-	B	B	A	-	B	B	B	B	A	B	A	A	-	B	B	B	A	B	A	B	A	A	B	A	B	B	B	-	A	A	A	B	A	B	B	A	A
583	CKAM1775	chi-square significant	B	B	B	B	B	A	A	A	-	-	B	B	A	-	B	B	B	B	A	B	A	A	-	B	A	B	A	B	A	B	A	A	B	A	B	B	B	-	A	A	A	B	A	B	B	A	A
584	CKAM1776	chi-square significant	B	B	B	B	B	A	A	A	-	-	B	B	A	-	B	B	B	B	A	B	A	A	-	B	B	B	A	B	A	B	A	A	B	A	B	B	B	-	A	A	A	B	A	B	B	A	A
585	CKAM1782	chi-square significant	-	-	-	-	-	-	-	B	-	-	A	B	A	B	B	-	-	B	-	A	B	B	B	-	B	B	-	B	B	-	B	A	B	A	B	B	B	-	B	-	B	-	B	B	B	B	-
586	CKAM1783	chi-square significant	A	A	A	B	B	A	A	A	-	-	A	A	A	-	A	A	B	A	A	B	A	A	A	B	A	B	A	B	B	A	A	A	A	B	B	A	A	-	A	A	A	A	B	B	A	A	B
587	CKAM1786	chi-square significant	B	B	B	B	B	A	A	A	-	-	B	B	A	-	B	B	B	B	-	B	A	-	-	B	B	B	A	B	-	B	A	A	B	A	B	B	B	-	A	A	A	B	A	B	B	A	A
588	CKAM1788	chi-square significant	B	B	B	B	B	-	A	-	-	-	B	B	B	B	-	B	-	B	B	B	A	A	A	B	-	-	A	B	A	B	B	A	-	B	B	B	B	-	-	A	A	B	A	B	-	A	-
589	CKAM1790	chi-square significant	B	B	B	B	B	B	B	B	-	B	A	B	B	A	B	A	B	B	A	B	B	A	B	B	B	B	B	B	B	B	A	A	A	A	B	B	B	-	B	A	A	B	A	B	A	A	B
590	CKAM1796	chi-square significant	B	-	B	B	-	B	B	B	-	-	-	-	-	-	-	-	-	-	B	-	-	B	-	-	-	-	B	-	-	-	-	-	-	-	B	-	-	-	B	-	B	-	B	B	-	B	-
591	CKAM1805	chi-square significant	B	B	B	B	B	B	B	B	-	-	B	B	B	-	B	B	B	B	B	B	B	B	B	B	B	B	B	B	B	B	B	B	B	B	B	B	B	-	B	B	B	B	B	B	B	B	B
592	CKAM1808	**	B	B	B	B	B	B	B	B	-	-	B	B	B	-	B	B	B	B	B	B	B	B	B	B	B	B	B	B	B	B	B	B	B	B	B	B	B	-	B	B	B	B	B	B	B	B	-
593	CKAM1810	**	B	B	B	B	B	-	B	B	-	-	B	B	B	-	B	B	B	B	B	B	B	B	B	B	B	B	B	B	B	B	B	B	B	B	B	B	B	-	B	B	B	B	B	B	B	B	B
594	CKAM1812	chi-square significant	B	B	B	B	B	B	B	B	-	-	B	B	B	-	B	B	B	B	B	B	B	B	B	B	B	B	B	B	B	B	B	B	B	B	B	B	B	-	B	B	B	B	B	B	B	B	B
595	CKAM1818	chi-square significant	B	B	B	B	B	A	B	B	-	-	B	B	B	-	B	B	B	B	B	B	B	B	B	B	B	B	B	B	B	B	B	B	B	B	B	B	B	-	B	B	B	B	B	B	B	B	B
596	CKAM1819	chi-square significant	-	-	-	-	-	-	-	A	-	-	A	A	A	B	A	-	-	B	-	B	A	B	A	-	A	A	-	A	A	-	A	A	B	B	B	A	B	-	B	-	B	-	A	B	A	B	-
597	CKAM1820	chi-square significant	B	A	B	A	A	A	A	A	-	A	-	A	A	A	A	A	B	B	B	B	A	B	A	A	B	A	A	A	A	A	A	A	B	A	A	B	A	-	A	B	B	B	A	B	A	A	-
598	CKAM1824	**	A	A	-	B	B	-	B	B	-	B	B	B	A	A	B	B	A	B	B	A	B	-	B	-	B	B	-	A	-	-	A	A	B	B	A	B	B	-	-	B	B	B	B	B	A	B	B
599	CKAM1825	chi-square significant	A	A	A	B	B	A	B	B	-	B	B	B	A	A	B	B	-	B	B	A	B	B	B	A	B	B	B	A	B	A	A	A	B	B	A	B	B	-	B	B	-	B	B	B	A	B	B
600	CKAM1826	chi-square significant	A	A	A	B	B	A	B	B	-	B	B	B	A	A	B	B	A	B	B	A	B	B	B	A	B	B	B	A	B	A	A	A	B	B	A	B	B	-	B	B	B	B	B	B	A	B	B
601	CKAM1828	**	A	A	A	B	B	A	B	A	-	B	B	B	A	A	B	B	A	B	B	A	-	B	B	-	B	B	B	A	B	A	A	A	B	B	A	B	B	-	A	B	B	B	B	B	A	B	B
602	CKAM1830	chi-square significant	-	-	-	-	-	-	-	A	-	-	-	-	B	B	B	-	-	B	-	B	B	B	B	-	B	B	-	B	B	-	A	B	A	B	-	B	B	-	A	-	A	-	A	A	A	A	-
603	CKAM1832	chi-square significant	-	A	-	A	A	A	B	-	-	-	B	A	B	B	-	-	-	B	-	A	-	B	B	A	B	B	B	B	B	A	A	B	-	A	A	A	B	-	A	-	-	A	A	A	A	A	-
604	CKAM1834	chi-square significant	B	A	A	A	A	A	B	A	-	B	A	A	B	B	A	B	A	B	A	B	B	B	B	A	B	B	-	B	B	A	A	B	A	B	A	B	B	-	A	A	A	A	A	A	A	A	B
605	CKAM1836	chi-square significant	B	B	A	A	B	A	A	-	-	B	A	A	B	B	-	A	B	A	A	A	A	B	A	B	A	A	B	A	A	A	B	A	A	B	A	B	A	-	B	A	B	A	A	A	B	A	B
606	CKAM1840	chi-square significant	-	-	-	-	-	-	-	A	-	-	A	A	B	B	B	-	-	A	-	A	B	A	A	-	B	A	-	A	A	-	B	A	B	B	B	A	B	-	A	-	B	-	A	A	B	A	-
607	CKAM1842	chi-square significant	B	-	A	A	-	-	A	-	-	B	A	-	-	A	A	-	A	A	-	A	A	-	A	B	B	A	-	A	-	B	B	-	B	B	B	A	A	-	A	A	B	B	A	B	B	-	B
608	CKAM1843	chi-square significant	-	-	-	-	-	-	-	A	-	-	A	A	A	A	B	-	-	A	-	B	A	A	A	-	B	A	-	B	A	-	B	A	A	A	A	A	A	-	B	-	A	-	A	B	B	A	-
609	CKAM1844	**	B	A	A	A	B	A	A	B	-	B	A	A	A	A	A	A	A	A	A	A	A	A	A	B	B	A	A	A	B	-	B	A	B	B	B	A	A	-	A	A	B	B	A	B	B	A	B
610	CKAM1845	chi-square significant	-	A	A	A	B	A	A	A	-	-	A	A	B	-	A	B	A	A	A	A	B	A	-	A	B	A	A	A	A	B	A	A	B	A	B	A	B	-	A	A	B	B	A	A	B	A	A
611	CKAM1850	*******	A	B	A	B	B	A	B	B	-	-	B	B	B	-	B	B	A	B	B	B	B	B	B	A	B	B	B	A	A	A	B	B	A	A	B	B	B	-	A	A	B	B	B	B	A	A	A
612	CKAM1854	chi-square significant	A	B	B	B	B	A	A	A	-	-	A	A	A	-	A	B	B	B	A	B	B	A	B	B	B	B	B	A	B	B	A	A	B	A	B	B	A	-	A	A	A	B	A	B	B	B	A
613	CKAM1855	chi-square significant	A	A	B	B	B	A	A	A	-	-	A	A	A	-	-	A	B	A	B	A	A	B	-	B	A	A	A	A	B	B	B	B	A	B	B	B	B	-	A	A	A	A	B	A	A	A	B
614	CKAM1859	chi-square significant	A	A	A	A	B	A	A	A	-	-	A	A	B	-	A	B	A	A	A	A	B	A	-	A	B	A	A	A	A	B	A	A	B	A	B	A	B	-	A	A	B	B	A	B	B	A	A
615	CKAM1860	chi-square significant	A	B	B	B	B	A	A	A	-	-	A	A	A	-	-	B	B	B	A	B	A	A	-	B	B	B	A	A	A	B	A	A	B	A	B	B	A	-	A	A	A	B	A	B	B	B	A
616	CKAM1863	chi-square significant	A	B	B	B	B	A	A	A	-	-	A	A	A	-	A	B	A	A	B	A	A	B	-	B	A	A	A	A	B	B	B	B	A	A	B	B	B	-	A	B	A	A	B	B	A	A	A
617	CKAM1871	chi-square significant	A	A	B	A	B	A	A	A	-	-	A	A	B	-	A	B	A	A	A	A	B	A	-	A	B	A	A	A	A	B	A	A	B	A	B	A	B	-	A	A	A	B	B	A	B	A	A
618	CKAM1872	chi-square significant	A	A	A	B	A	A	B	B	-	-	A	A	B	-	-	A	B	B	B	B	B	A	A	B	A	B	A	B	A	A	A	A	A	A	A	B	A	-	A	B	B	A	B	A	B	B	A
619	CKAM1878	chi-square significant	A	A	A	B	A	A	B	B	-	-	A	A	A	-	A	A	B	B	B	B	B	A	A	B	A	B	A	B	A	A	A	A	A	A	A	B	A	-	A	A	B	A	A	A	B	B	A
620	CKAM1883	chi-square significant	A	A	A	A	B	A	A	A	-	-	A	A	B	-	A	B	A	A	A	A	A	-	-	B	B	A	A	A	A	A	A	A	B	A	B	A	B	-	A	A	B	B	A	B	B	A	A
621	CKAM1886	*******	A	A	A	B	A	A	B	B	-	-	A	A	A	-	A	A	B	B	B	B	B	A	A	B	A	B	A	B	A	A	A	A	A	A	A	B	A	-	A	A	B	A	A	A	B	B	A
622	CKAM1889	chi-square significant	A	A	A	B	A	A	B	B	-	-	A	A	B	-	A	B	B	B	B	B	B	A	A	B	B	B	B	B	A	A	A	A	A	A	A	B	B	-	A	B	B	B	B	A	B	B	A
623	CKAM1890	chi-square significant	A	B	A	B	A	A	B	B	-	-	A	A	B	-	A	B	B	A	B	A	A	A	B	A	B	A	A	A	B	A	A	A	B	A	A	B	B	-	A	A	B	B	B	A	B	B	A
624	CKAM1893	chi-square significant	A	B	B	B	B	A	A	A	-	-	A	A	A	-	A	B	B	B	A	B	B	A	B	B	B	B	B	A	B	B	A	A	B	A	B	B	A	-	A	A	A	B	A	B	B	B	A
625	CKAM1902	*******	A	A	A	B	A	A	B	B	-	-	B	B	B	-	-	B	A	B	A	B	A	B	B	A	B	B	B	A	A	A	B	B	A	A	B	A	B	-	A	A	B	A	B	A	B	A	A
626	CKAM1903	chi-square significant	A	A	B	B	B	A	A	A	-	-	A	A	B	-	A	B	B	A	A	B	A	A	-	A	A	A	A	A	A	B	A	A	-	A	A	A	B	-	A	A	A	B	B	A	B	A	A
627	CKAM1904	chi-square significant	A	B	B	B	A	A	A	A	-	-	A	A	B	-	A	-	A	B	A	-	A	-	A	A	B	B	B	B	B	A	A	A	A	B	-	A	B	-	A	B	B	B	B	B	B	A	B
628	CKAM1905	chi-square significant	A	B	A	B	A	A	B	B	-	-	B	B	B	-	B	B	A	A	A	B	A	B	B	A	B	B	B	A	A	A	B	B	A	A	B	A	B	-	A	A	B	B	B	A	B	A	A
629	CKAM1908	chi-square significant	A	B	A	B	A	A	B	B	-	-	B	B	B	-	-	B	A	B	B	B	A	-	B	A	B	B	B	A	A	A	B	B	A	A	B	B	B	-	A	A	B	B	B	B	A	A	A
630	CKAM1914	chi-square significant	A	A	B	B	B	A	A	A	-	-	A	A	B	-	A	B	A	A	A	B	A	A	-	A	A	A	A	A	A	B	A	A	B	A	A	A	B	-	A	A	A	B	B	A	B	A	A
631	CKAM1920	chi-square significant	A	A	A	B	A	A	A	A	-	-	B	B	B	-	B	A	B	B	B	B	B	A	A	B	B	B	B	A	A	A	A	A	B	A	A	A	B	-	A	B	B	B	B	A	B	B	A
632	CKAM1921	chi-square significant	A	A	A	B	A	A	B	B	-	-	B	B	B	-	B	B	A	A	A	B	B	B	B	A	B	B	B	A	A	A	B	B	A	A	B	A	B	-	A	A	B	B	B	A	B	A	A
633	CKAM1927	*******	A	A	B	A	B	A	A	A	-	-	A	A	B	-	A	B	A	A	A	A	B	A	-	A	B	A	A	A	A	B	A	A	B	A	B	A	B	-	A	A	A	B	A	A	B	A	A
634	CKAM1928	chi-square significant	A	A	A	A	B	A	A	A	-	-	A	A	B	-	A	B	A	A	A	A	A	A	-	A	B	A	A	A	A	B	A	A	B	A	B	A	B	-	A	A	B	B	A	-	B	A	A
635	CKAM1933	chi-square significant	A	A	B	A	B	A	B	B	-	-	B	B	A	-	B	B	B	A	B	A	B	A	B	A	B	B	B	A	B	B	A	A	B	A	B	B	B	-	A	B	B	A	B	B	A	B	A
636	CKAM1939	chi-square significant	B	B	B	B	B	A	A	A	-	-	B	A	A	-	B	B	B	B	A	B	A	A	-	B	A	B	A	B	A	B	A	A	B	A	B	B	A	-	A	A	A	B	A	B	B	B	A
637	CKAM1942	chi-square significant	B	B	A	A	A	A	B	B	-	-	A	A	A	-	A	A	A	A	B	A	A	A	A	A	A	A	A	A	B	A	A	A	A	B	A	A	B	-	A	A	A	B	B	A	A	B	B
638	CKAM1946	chi-square significant	-	-	-	-	-	-	-	B	-	-	A	B	B	A	B	-	-	A	-	B	A	A	A	-	A	B	-	B	A	-	B	A	B	B	B	B	B	-	A	-	A	-	A	B	B	B	-
639	CKAM1949	chi-square significant	A	A	A	B	B	B	B	B	-	B	B	B	A	A	B	B	A	B	B	A	B	B	B	A	B	B	B	A	B	A	A	A	B	B	A	B	B	-	A	B	B	B	B	B	A	B	B
640	CKAM1960	chi-square significant	A	A	B	B	A	A	B	B	-	-	B	B	B	-	B	B	B	B	B	B	B	A	A	B	B	B	B	B	A	A	A	A	B	A	A	B	B	-	A	B	B	B	B	A	B	B	A
641	CKAM1968	chi-square significant	A	A	B	B	A	A	B	B	-	-	B	B	B	-	B	B	B	B	B	B	B	A	A	B	B	B	B	B	A	A	A	A	B	A	-	B	B	-	A	B	B	B	B	A	B	B	A
642	CKAM1973	**	A	A	B	B	B	A	A	A	-	-	B	B	A	-	B	B	B	B	B	B	A	A	B	A	B	A	B	B	B	B	B	B	A	B	A	A	A	-	A	A	B	B	A	A	A	B	B
643	CKAM1975	**	A	A	B	B	B	A	A	A	-	-	B	B	A	-	B	B	B	B	B	B	A	A	B	A	B	A	B	B	B	B	B	B	B	A	A	A	A	-	A	A	B	B	A	A	A	B	A
644	CKAM1977	chi-square significant	A	A	A	B	A	-	B	B	-	-	A	A	B	-	-	B	B	B	B	B	B	-	A	B	B	B	B	B	-	A	A	A	B	A	A	B	B	-	A	B	B	B	B	A	B	B	A
645	CKAM1978	chi-square significant	B	B	B	B	B	A	A	A	-	-	B	B	A	-	B	B	B	B	A	B	A	A	-	B	B	B	A	B	A	B	A	A	B	A	B	B	B	-	A	A	A	B	A	B	B	A	A
646	CKAM1984	chi-square significant	B	B	B	B	B	B	B	B	-	-	B	B	B	-	B	B	B	B	B	B	B	B	-	B	B	B	B	B	B	B	B	B	A	B	B	B	B	-	B	B	B	B	B	B	B	B	B
647	CKAM1990	chi-square significant	B	B	B	B	B	A	B	B	-	-	B	B	B	-	B	B	B	B	B	B	B	B	A	B	B	B	B	B	B	B	B	B	B	B	B	B	B	-	A	B	B	B	B	B	B	B	B
648	CKAM1999	chi-square significant	B	B	B	B	B	A	B	B	-	-	B	B	B	-	B	B	B	B	B	B	B	B	B	B	B	B	B	B	B	B	B	B	B	B	B	B	B	-	B	B	B	B	B	B	B	B	B
649	CKAM2003	chi-square significant	B	B	B	B	B	A	A	A	-	-	B	B	A	-	B	B	B	B	-	B	-	-	-	B	B	B	-	B	-	B	A	A	B	-	B	B	B	-	A	-	-	B	-	B	B	-	-
650	CKAM2004	**	B	A	-	A	A	A	B	B	-	-	A	A	A	-	A	A	A	A	B	A	A	-	A	A	A	A	-	A	A	A	A	A	A	A	-	A	A	-	A	A	-	A	B	-	B	-	A
651	CKAM2005	chi-square significant	B	B	B	B	B	B	B	B	-	-	B	B	B	-	B	B	B	B	B	B	B	B	B	B	B	B	B	B	B	B	B	B	B	B	B	B	B	-	A	B	B	B	B	B	B	B	B
Note:	'*', '**', '***', '****', '*****', '******', '*******', indicate chi-square insignficance
	'-' indicate missing data
[truncated: 84 more columns]
