# Supplementary material for: Large-scale development of cost-effective SNP marker assays for diversity assessment and genetic mapping in chickpea and comparative mapping in legumes
Source: Plant Biotechnol J. 2012 Aug;10(6):716–32. doi: 10.1111/j.1467-7652.2012.00710.x (PMC3465799; doi:10.1111/j.1467-7652.2012.00710.x)
Supplement: Supplementary file 6 [file pbi0010-0716-SD6.xlsx]

## Sheet: Table S6
Table S6. Detailed results on comparison of mapped marker loci of chickpea with soybean (Glycine max) genome
Chickpea linkage groups	Chickpea unique marker loci	Glycine max chromosomes/ Scaffolds																							Total
		Gm01	Gm02	Gm03	Gm04	Gm05	Gm06	Gm07	Gm08	Gm09	Gm10	Gm11	Gm12	Gm13	Gm14	Gm15	Gm16	Gm17	Gm18	Gm19	Gm20	scaffold_23	scaffold_405	scaffold_41
CaLG01	58	1	2	3	1	2	1	5	12	13		1	16	46	1	54	2	6	3	4					173
CaLG02	57	16	40	3	4	12	4	7	6	5	4	8	2	103	30	6	10	10	10	18	3	1			302
CaLG03	56	1	7	39	2	3	3	6	5	18	3	3	2	5	1	2	8	3	17	42	2				172
CaLG04	102	4	34	11	6	1	6	13	2	11	112	12	4	18	16	4	4	10	7	14	85			5	379
CaLG05	79	1	6	5	64	4	68	9	12		4	19	1	5	7	5	4	3	27	5	3		1		253
CaLG06	75	4	5	4	5	31	5	28	44	5	8	25	24	119	2	5	2	2	5	1	4				328
CaLG07	33	4	4	3	4	9	3	4		2	2			7	1	3	2	21	3	3	2				77
CaLG08	34	37	3	2	3	3	1	3	3	5	6	29	2				6	1	3	1	6				114
Total	494	68	101	70	89	65	91	75	84	59	139	97	51	303	58	79	38	56	75	88	105	1	1	5	1798
* The numbers highlighted represent the highest matches between chickpea and Glycine max
