# Supplementary material for: Large-scale development of cost-effective SNP marker assays for diversity assessment and genetic mapping in chickpea and comparative mapping in legumes
Source: Plant Biotechnol J. 2012 Aug;10(6):716–32. doi: 10.1111/j.1467-7652.2012.00710.x (PMC3465799; doi:10.1111/j.1467-7652.2012.00710.x)
Supplement: Supplementary file 7 [file pbi0010-0716-SD7.xlsx]

## Sheet: SI Dataset 1_LIST OF 2486 SNPs
Sl No	IDs	CaSNP ID	Forward sequence	Polymorphism	Reverse sequence	CKAM IDs	PIC Value
1	Cicer_ein2	Cicer_ein2	GAAGAGCATGCAAGGAACAAGATAATGAGCGACGGCTGTATGACATGTTC	A/G	ACCAATTTCTCCAAGTGATCAATCAACAACAAATGAATACCCTGTTTTTT	CKaM0001	0.062435
2	AGL100	AGL100	ATTTCCACCGGCGTAGTCGTCGGAATCGCCGTCGGAGCAGTGGCGATTCT	C/A	GTAGTTCTAAGCATTCTCTGTATATGCTGTAGAAAAAAGAAAAGAAGACG	CKaM0002	0
3	AGL111	AGL111	AGTTGTGTACATGTTGTGTATTTTTACTATGCATGGGAATAAGTGTCTCT	T/G	CCCTGGATAATTTGTTTGTTCAGAAAAATCAGGACGTGTTAGATCCAAAC	CKaM0003	0.497873
4	AGL112	AGL112	TGGGCCTTAGGCTATTTATTTGGGCACAGACTAAAATCTTACTATGAAAT	T/C	CATGCAGCAAGGCAGGTCGTCCAGCAACCAGGAAACTTTCTGATCGGAAG	CKaM0004	0.121928
6	AGL126	AGL126	TTCTCTACTTGATGTGTTACTGTCCATATGTTTGCTTATGTAATCATCTG	C/T	TCTTCCCCAGTGTCAAAGAAGGACCAGAATTATCAAGCCACTAGACTCCA	CKaM0005	0.464444
7	AGL129	AGL129	AAAGAATAGGCAACCCTTGCCATACAAACCAGTTTTCTTGGATTAAGTTC	A/G	GCCAAAAATCTATCAGATTCTATCCTAGGTCTATCGGGCCATCCCCATAT	CKaM0006	0.484642
8	AGL131	AGL131	ATTGCTGCTGAAAATGGTCATCTTGATATGGTGAAGGAATTGATCAAATA	C/T	CATGATATTGGGTTGGTTAGCTTGAAAGCTAGAAATGGATTTGATGCATT	CKaM0007	0
9	AGL136	AGL136	CATTGCAAGAAGATCACGCCATTATGCTGGCACCAGGTCTGTAAACTTCA	T/C	CGTATTTTCTTTCCATACGCATCATATGTGACAAGTCAGTTTCTGATGAC	CKaM0008	0.444444
10	AGL137	AGL137	GAAGTCCATTGCAAGATACGCCATAAATTTACTATATAATTTTTTGTTCT	A/G	TTTTTCGAATATTGATCTTAATGGTACGTTTTATGTTCAGAAACCTGCAC	CKaM0009	0
12	AGL168	AGL168	CCATTTTTTTTACCCTTCATTCAAATTTTGTTCTCCATTTTCTTAGATAT	A/T	TTCTGACCTTTACTTATTTTGGGTTGGATTCTATACATAGCCCACAAGCC	CKaM0010	0.155727
13	AGL17	AGL17	TAATTTCACCACAAGAACTAAAATGTTCCTCCAAACTAGCTCTAATCTGA	A/G	AATACAGAACGAATGTTGTTTAAAACAACTATCAAAAAAAATCAAGCAAA	CKaM0011	0.0630907
14	AGL171	AGL171	AGAGAACACCAAGAGAAAAAAAAAAATTAAAATTTCTAAGAGGACAGCAT	A/C	AAAACCTTAAGACGGTCGGCTAGGTGCTTAAAATCTTTAGCTTCTTTCAC	CKaM0012	0
15	AGL178	AGL178	GCAAAACCCAAGACTAGATGCAATTCCAAAACCTAACATAATCCAATTTA	T/G	ATTTTGTAATTCTTTCAGATGACGGATAAATCGCCGAAGATGCTCCTATT	CKaM0013	0.0215028
17	AGL19	AGL19	TGGGCTTCTTCCTTTGCTGCATTTCCATGAAAGTATTCGGTAACTTCTTT	T/C	ACAAGAAACAAAGCCTCTCTTTCATGAGATTTGATCCTCACAATTTCGTC	CKaM0014	0.0858477
18	AGL193	AGL193	AACAATTTTGGAATTGATTGTTCAATACTACTCCTTCCGTCTCACTATAT	A/G	TGTCTCATTTGAGTTGTACGCGGTTCTTAAGAAAATGATTATGTTAATTT	CKaM0015	0.0416478
19	AGL198	AGL198	CAATTTTTTGAGGGTGCCCCTGAACAATCCAACATGGAATATATTCAGTA	T/C	GGAGAAAATTATAAATCACTAGTTTAGTGGAGCATCAAGTCTGATTGATT	CKaM0016	0.121928
20	AGL2	AGL2	TTTAGGGTCAAGGTTACCACCTTCTAACCTCTTATTTAGGCCTTCCAGTG	G/A	TATCCCATTTATCACCTCAATGGGATCAATAACATTCCCCAAAGACTTAG	CKaM0017	0.363894
21	AGL202	AGL202	AAACCTAAACTTATGGTTTGTATGGTGCTGCTTTTCTGAAACTCTTTCTA	T/G	ATTTAGTGGGTTTTTGTTTGTAATTTGTGGAAAATCACGTGTTTGCTGTT	CKaM0018	0.102788
22	AGL21	AGL21	AATACCCCATTTACATATGAAACCAATACATACCTAGGAGGAAATGAAAG	A/G	AATTATCATATCAAAAGGAAGGGATCCAATATTGCGTGATTTTTTTACAC	CKaM0019	0.0823217
23	AGL212	AGL212	TAAATAAATGAGACTGTGAATTGCACATCTAATATTTGCAAAAAANTCAC	G/A	TTGACAATTCAAAATGACTAGAAATAAAAGAAATGACTCAACAATGGGTG	CKaM0020	0.433076
24	AGL213	AGL213	GTCGAAATATAATGAAAACTTTTACATTCTGTGTTTGCAAAAGAATGCAA	T/C	AGGTCTTGTAGAACATTGTGAAACGCTCACCATATNCTCTGCGTATGAGC	CKaM0021	0.100724
26	AGL216	AGL216	TTAGGCTATTTTTCAAATGTGCGGCTAAATCGTTCAGTGGTACGGAGTCA	C/A	ATGCTGCAAAATACATTTCTAATCGAAATTGTTAGAAAAAAACTAGATAT	CKaM0022	0
27	AGl217	AGl217	AAATAGAGATATATGTACTTGATATCTCTTTATATTGAATTGCGAATACA	T/G	AGATAATAGAATCATTTCTGATTCGACTAAATATGGGTATCCGGTATAGA	CKaM0023	0
28	AGL22	AGL22	TAGTCACAAAGCAAGTATGTTTTCAAGTTTAAAGCAACCCAACATTTGGT	G/A	TATTAACGAAAGTGACTTATTCCCAATACATAAACATGATATTGATGCTT	CKaM0024	0
29	AGL23	AGL23	GGAAGATAGTTTTTCATAGACCAAATCCTAATATTGTACAAATGTTTTTC	T/C	TAAATTTTACTACTTTCTTTTTCATGTTTACTCACCAATATATTAATAAT	CKaM0025	0.375
30	AGL28	AGL28	ATTTAATTATAAAAAAATATTACATAACAATATACCATGATGTTAATGCC	A/G	CTTCCACCTCTAACAAATATACAACACCAATTGGTGGCTTGAATCAATTC	CKaM0026	0.0630907
31	AGL3	AGL3	GGTGGTCCAGCTTGATTCACCGGTGCACCACCAAGACCTCCAAGCAAATT	G/C	CCAAGCCCCAAACCAGCTCCTTGATTAGCAAGCAAAGCAGATAACGCCTG	CKaM0027	0.123174
32	AGL30	AGL30	TCAATCCTGCTACTGCTTCTTCCTGATTTACTACTGCTTTGGCTCCAAAT	G/T	GCTGACGAACGATTAAGGCCAAGGCACCAGCTGCTTCTTCGGCAACTCCT	CKaM0028	0.143457
33	AGL52_192	AGL52_192	ACAGTTTGACGCATGTCCCTCACGGCGAAACGACCAAGTGGTGGATACTC	A/G	GAGAAAGTTTCCACAACCATAGGCTTGGTTGGAATCATCTTAACAAGACC	CKaM0029	0.0651433
34	AGL57	AGL57	GTAAACATTTGGTTTAGTTTGATGCGGAATTTTGTAATCTATATGTTTTT	T/C	CATTGAAATTTCTTTTAACCCTAAAAAATTGTGTAATTGTTTTTCGAATT	CKaM0030	0
35	AGL61	AGL61	GAAGCAGAACCAGAAGGAGAAGANNNNNNNNNNNNNNNNNNNNNAGAACA	C/A	CAACAGCAAGAAGAAAACGAAACCCTTGAAAACCAACAAAACGCAGGCGA	CKaM0031	0.0232526
36	AGL7	AGL7	CTTCCGACACTCATAAAACTCACATTCACATTCTGTTCACCTAATATGTT	G/A	CCAACAAGGCCAATCATTCCAGGCTGATCTATCTGTCTGCACAGAATCAG	CKaM0032	0.0644444
37	AGl74	AGl74	TTAATTTTTTGTATACCCAACACAGACCCATTTTGTTTTTGCGTTTGCTT	G/T	TATCTTGCAATGGAAAAAAATTGGATTTTGAGAGTGGTGTTAATGGTGGG	CKaM0033	0.499717
38	AGl76	AGl76	GTGGTAGCGTAGATCGCTTTACCTGGAATGGCGTTTAGGTCATTATCAGA	T/G	GAAGATGAAACCGAAGGGTTTTGAGGTTGAGGGTCAAAATTGGAAAGCAT	CKaM0034	0.120708
39	AGL77	AGL77	CTACATAGATTATATGTAAGCTTATGCATACTTCGCATCCAAAGAAAGAA	C/T	AAAGGACGACCAACCTGTTTCAGAAGTGCACTCATAAGATCCTCCTGTCC	CKaM0035	0
40	AGL78	AGL78	GCTGCTGTTTACAAATCGTCGGTTGATATTCAACCGGAGTGGAACATGCA	T/C	GATCAGATCCCATTTTCGACGTTCTCGAAACTTTCATTCAATGTTCCTGA	CKaM0036	0.366231
41	AGL8	AGL8	GCAGAAAATTATATTTTAACAATAACACGTCTGCCAAATTTCAAAAGAAA	C/T	CTGAACTGGTATATAGACAAAAGTAGAGAAGAAAACAAACCTTTTTCTTT	CKaM0037	0.140595
42	AGL84	AGL84	GACACGGTTTCCGCGTCGGGTGACCCCATTGCAGTTACTGGAAAGAATGC	T/C	GAAGACGCGAAATACGCGGCGGTTAAAACTTTCGTTGATTCGGGGCTTCC	CKaM0038	0.04299
43	AGL93	AGL93	TGTTGCGGAATCAAGCAGCTAGAAGGATGTGACTCCCCATTCAGCTCAGC	T/C	GTAGCAATCTTTAGTCTTTGAACCTCAGCAGTAAGCGCCTCATTCAGAGC	CKaM0039	0.0637604
44	AGL94	AGL94	TGGTGTTTTCTTTTCATTTTCATAAACAATCAACAAACTCAGTTCCCCAA	G/A	TAATTTTGTTGTCAATTTTGGGTTCCCAGTTTTAGGGTTTTTCCCTATAT	CKaM0040	0.0617927
45	Ah6928256	Ah6928256	GTTTAACTGATCGTTAAAATACATTATTACGTATAATAAGAGTGTCAATA	C/T	GAGTGAAAATTGTTTCCTGTTCTCTGACCTAGAAATTTGTTATATGGTTA	CKaM0041	0
46	ASR_193_290	ASR_193_290	GTGGTGGCTATGGTGGAGGATACTCTGACAACCAAGGAACCACCGGTGGT	G/A	GCTATGGTGGAGGATACTCTGACAACCAAGGAACCACCGGTGGTGGCTAT	CKaM0042	0.49994
48	ASR_193_447	ASR_193_447	TTCTGACANCCAAAGCAACCACTGGTGGTGGTTATGGTGGTGNATGGATA	C/T	GGTGACAAATACTCCAACACCCAAACCACTGGTGGTGGCTATGGTGACGG	CKaM0043	0.498866
49	Ca_Cap2promo	Ca_Cap2promo	ATTCATATGTAGTATATATATATATATAACTAATATTCATTTCCAAATAA	C/G	ACAGCAACCAAGATTCTTAAGTTAATACAAAATAAAGGTAAGCACAGCCA	CKaM0044	0.487901
50	Ca_Sgr_1005	Ca_Sgr_1005	CGGGTTTGTGAAAACATCCCAATTGTTCTTTGCGGTAACAAGGTTGATGT	G/C	AAGAACAGACAAGTGAAGGCAAAGCAGGTTACATTCCATAGAAAGAAGAA	CKaM0045	0
51	Ca_Sgr_1027	Ca_Sgr_1027	CAGAAGTCGTTCCAACATGCCAATTAATGTGCAATACTTCAATTTTTAAA	A/C	TGCATAATCATTATCCAAACCAGGAAATGAAGTGTGCTTATTAAAGATTT	CKaM0046	0.0217365
54	Ca_Sgr_1039	Ca_Sgr_1039	AGGAGCGTGTATTGGGAAAGTTGAAGTAGTGATGCTTGGGGCCAAGAAAA	C/G	AAACTTCACTAATAAACATCTCTTCACATATGACAAGTCATAAACAGCTC	CKaM0047	0
57	Ca_Sgr_1059	Ca_Sgr_1059	TTCAACTTCCAAAAGAGATAAATTGTACTCTTTCTCCAACAAGAAGGATT	C/G	TTTGTATTTTTAATTTCTCCCTCCCAATTTTTCCTAGTTTGTATAATACT	CKaM0048	0
58	Ca_Sgr_1060	Ca_Sgr_1060	ATCTTTGACCACAGAGAGGACTCGATCGATGACCTCTTCTTTGGTGAGAT	G/A	ATCGTCGTGTGAAGACATGAAGCGAAGGCAACCATTCCATGGTTGGAATT	CKaM0049	0
59	Ca_Sgr_1062	Ca_Sgr_1062	GTAATTCCAACCTGCTCAAATTGTAAATTGTAAGCAGTTATAATAGCAGA	A/T	GTAAGCGATTCTTCTACAAGCCTTCCGCGAGCAAGTTCCTCTATGAAATC	CKaM0050	0
61	Ca_Sgr_1066	Ca_Sgr_1066	TCTTCATGTCCCTTTTGCCCCCGCAATTCGCTACACAACGGCTTGCTTAA	G/T	ATGATTCTCTCGTGTTACTACTGTTACCTTCACCAGCACGATTTGCCTCC	CKaM0051	0
64	Ca_Sgr_1084	Ca_Sgr_1084	AGATAAATTATTGCTCCTAGCCACATTACATATGGTCTAGGAGTGCTAAC	C/T	AATGCATAGTTAATCTTAATGTGTACAAAGTTGATTCATAAAAAAACCAG	CKaM0052	0
72	Ca_Sgr_1108	Ca_Sgr_1108	GGATCTCTTTATCAGGGATCTTCCCTGTACCATATGTGTCAACAAACACA	G/C	ATAAAGGCTCAGGCACACCAATAGCATAGGACACTTGCACAATGCACCTC	CKaM0053	0
77	Ca_Sgr_1117	Ca_Sgr_1117	TTCATGTGGTAATGTGATCGATAAGATACTTGCTGCTTACCGCAAGTCAT	C/A	GAAGCAGTGGTCATCCACATTGAACAAGCTGGCAGACGTGCGACAAAGAG	CKaM0054	0
85	Ca_Sgr_1147	Ca_Sgr_1147	ATACGCCTGACTTCGTTTGCAAGATCAATAACATGCTTGTCTTTGGATCA	A/T	ATTTGAAGGAGAGCATTTTCAAGTAGGAAAAGGTACTCTCTATTAGGTCC	CKaM0055	0
89	Ca_Sgr_1171	Ca_Sgr_1171	GTCTCTTAGTATATTAGAGTCTTCGCGTATATAAATAGTGCATCACAGAA	A/C	AAGAAAAATACACATTTTGTATCCAATCTACCTCTCACTCTTTTCAAATA	CKaM0056	0
95	Ca_Sgr_1200	Ca_Sgr_1200	TTCAGAACATTCGAGCAATTCGTTTGATTATTCTGATCTTGGTTGGGGCG	A/G	ACAAGGCCCGAAAACTCCCGAGATTTCATCCATGCTTTCTGCTGCTGCTC	CKaM0057	0
100	Ca_Sgr_1217	Ca_Sgr_1217	TTTCTTCTTCTCTTTAACTTCTTTCTTGTCATCTTCCTTTCCGCATTCCC	C/T	CACAGTTTCTTCTATATCAATATCCCTTACATGTACTTCTTTCACATCCA	CKaM0058	0
105	Ca_Sgr_1245	Ca_Sgr_1245	TTCCTTTTTTCCTTATTTGAAGGATTATATACTTAAGGGAGTATATATTT	C/T	TCCTTTTTGGAGATTCGAGTGTTTGACCTAGTTGAAGTTGTACAATTATT	CKaM0059	0
108	Ca_Sgr_1258	Ca_Sgr_1258	GCCGACATCCGTTACGGTCGTCATTCGGTTCAAAAAATCTCCGTTCCAAC	C/T	CCGTACGTGAAATTTTGATCTCATACGGCTCCTCCTTTCCTTTAATGTGT	CKaM0060	0
109	Ca_Sgr_1263	Ca_Sgr_1263	GAAAGGAAGGTAAAATTGGTGTTGTTGTTGGTGCTGTAACCGATGATATA	A/C	GAGTATATGACGTTCCAGCAATAAAAGTTACTGCCCTCAGATTCACAGAG	CKaM0061	0
110	Ca_Sgr_1266	Ca_Sgr_1266	AATTCAAGTGTGTTCAGTATTACTATTACTATTACCAATGATTTTATTTT	C/T	TTCTAAGAATCTCACCTCATTAAGCATGGTTAATGTGAATTCAATCATTA	CKaM0062	0
111	Ca_Sgr_1298	Ca_Sgr_1298	CCCGACAATATAATCCAATTTCAGATGTGATTTTGATGTTTAATTTTATT	C/T	TCATTACTGTAATGATTGATGTTAGTGAATCATGGAATTTGTGAAGCTCA	CKaM0063	0
112	Ca_Sgr_1311	Ca_Sgr_1311	AGCGTCATGATTAATATATTTTTATTAGTTTTCTGTTGGATCACGAACAT	C/T	TGAATTACATGTATGTCCTTTAATATGATGTTTCTCGGTATCTTTTTGCC	CKaM0064	0.04299
113	Ca_Sgr_1314	Ca_Sgr_1314	GGAGATAATTTCATAAAGTAACTCTCTCCAACCTAAAGAATTTTCTTTAA	A/G	TTCGGATAGGTCATGAAAGGGGAGGGAAGGCTGGGCATCTATTATTGAAT	CKaM0065	0
114	Ca_Sgr_1323	Ca_Sgr_1323	AAGTTCAGGGCTCAATCTAAACATCAAAACACAGAATTCCATTTGATTAC	C/G	AGTCCCATCTCCATCAAAATCACCTTCCATAAGCATAGACTGGAGATCTT	CKaM0066	0
118	Ca_Sgr_1346	Ca_Sgr_1346	CCAAGCTATCTATGTGCCTGCTGATGATTTGACAGATCCTGCTCCTGCCA	A/T	CACCTTTGCTCACTTGGATGCCACAACAGTGTTGTCACGACAGATCTCTG	CKaM0067	0
119	Ca_Sgr_1355	Ca_Sgr_1355	AACACCAAAGAGTTTGAAAAGGATGCTTAAGAAAATTGGTGAGTCTAAAT	C/T	TATTGATGAATGTAAAGCTATGATTAAGCATTTTGATTTGAATGGTGATG	CKaM0068	0
122	Ca_Sgr_1384	Ca_Sgr_1384	GGGCAAACTGATCAAGCAAAGAACTCTGTATTCTCAAATGCACTCTCTAG	C/T	CCCATTCGTCGCAGCCTTCAGCCGTATCAGTTAGCACAGGGGAGCTGTCA	CKaM0069	0
123	Ca_Sgr_1396	Ca_Sgr_1396	GCAGCTAGATGAGCACTTGTACCTCCGATCAACCAAAACTGCTCATTTAA	A/C	CACCATTCTTCTAGCTCAATTCCTGACCACTTAATCTCAAGCACAGCGAG	CKaM0070	0
125	Ca_Sgr_1398	Ca_Sgr_1398	GTGCAAAGATGTTGGCTAATCACACACAAGGTAGTGGGGAGGGATTTGAA	A/T	TGGTGTTAAACAAGTGGAAACCTTATTACTTTGCTTGCGGTGAGAAAAAT	CKaM0071	0
128	Ca_Sgr_1418	Ca_Sgr_1418	AATTATTCTTCCTCCACAGTTTCACCAAAAACAACCACCACAACATCATC	C/G	TGTCGATGAAAGAGTGCGACCACCACAAAGGAAGAAAAAGAAAGATGTTC	CKaM0072	0
134	Ca_Sgr_1526	Ca_Sgr_1526	TCCTGTCTTGAACCAAACAGCTTCAGGACCACAGTTAGCTCCATATTTGT	A/C	GAAGGCCTCAGGAATGATGAATCCAGCAGCACCAAGCATTGCCCATCTAG	CKaM0073	0
135	Ca_Sgr_1552	Ca_Sgr_1552	TACGCATTTGTTTCAAGATTTCAAGGGCAAATAAGCCACCACAACTGTAT	G/T	CATGACAGAAATGCAACAATTGCCCAACAAAAAATAAAAATTGAAGAACA	CKaM0074	0
139	Ca_Sgr_1598	Ca_Sgr_1598	TCGCCAATTTGGCTTCCGAAGCTCATCGTATGCTCAACTATGGTGCTGAC	C/T	GGCTTCACATGGATATCATGGATGGGCACTTTGTCAGTAATTTAACTATG	CKaM0075	0
140	Ca_Sgr_1612	Ca_Sgr_1612	CGATTTTGGACATGGTTGAAGGAGTGTGTTGATAGCGCACGTTAGGGAGC	C/T	CTGTTGCAAATTCAAGTTGCTTTTCACTAACATCCGTGGCAATGACATTC	CKaM0076	0
141	Ca_Sgr_1613	Ca_Sgr_1613	TAGCTCACAGAGCATCATACTAAATACCTAAGTATTCCACACAAGTTATT	G/A	AAACAACCAAAATATAAAATTTTCCTTTTGTGTAAATCAAACAGAGCCAA	CKaM0077	0
142	Ca_Sgr_1615	Ca_Sgr_1615	TCATGGATGTTCCAGCTGCTGAGCATGGTGGGAATTGCAAGTGTGGTTCG	A/G	ACTGCACTTGCACTAACTGCACCTGCGGCCATTAAGTAAAATATGCAAAT	CKaM0078	0
143	Ca_Sgr_1616	Ca_Sgr_1616	ATGGAAGTGACGAATTCAAATTGGTATCACCATCAATATCCAACGAAGGT	A/G	GATTACCAAGACAATACACGGATGAAGGACAAGGAGCAAAGAAGAACATA	CKaM0079	0
146	Ca_Sgr_1634	Ca_Sgr_1634	ATATTTTCAAGAGCATTGTTCCCAACCTTGAAGGGGTTATACTAGATGGT	C/A	ATCACTATATACATCAAGAGAAAGCTCAGCAAGTTTCAGAGGAAATCCTT	CKaM0080	0
147	Ca_Sgr_1643	Ca_Sgr_1643	CAATCATCTCTCAAAATTGATTTTTTTTTCCATCGATTGAATATATTGAA	C/G	CATCTCACACTCACACTTCATTCATATAGGTACATATCGTTTCAACGCCT	CKaM0081	0
150	Ca_Sgr_1674	Ca_Sgr_1674	CTGCAAGTACCTCTTCCAAGAGGGAGTTTGCTATGCCAAGAAGGACTTCA	A/C	TCTCGCAAAGCACCCAGAGATTGATGTGCCTAATCTCCAAGTGATTAAGC	CKaM0082	0
151	Ca_Sgr_1685	Ca_Sgr_1685	GCATCATGAACGTGAACGCAAGGGGATCGTTTCTGTGCGGGAAGGAAGCA	C/G	CGAACCGGTTAAAGCGCGGCGGAGGAGGGAGAATCATACTTCTGACGACT	CKaM0083	0
157	Ca_Sgr_283	Ca_Sgr_283	TTTTTTTTTTTTTTTCTTGGAATCCATATTTCTAATATATAATCAACAAC	A/G	TACAGGTTCTTCTGCTCATGTAGTTACATTGGTGAAAATGGGAGTTAAAC	CKaM0084	0
168	Ca_Sgr_322	Ca_Sgr_322	TTGTTTCTATCAAATAAGTGTGTTTGTGATGAGTCAGTCCTTTTTTTATG	C/A	ACTACGTGGATATTGATGTTTTTATTATAAATAAAATAGGGTAAGCCCTA	CKaM0085	0
169	Ca_Sgr_324	Ca_Sgr_324	CATTATATTCGGGGAAGCTAAGATTGAAGACTTGAGCTCACAGCTACAAA	C/T	TCAGGCAGCAGAGCAGTTCAAGGCCCCTAATTTGAGCAACGTTGGAGCGA	CKaM0086	0
173	Ca_Sgr_331	Ca_Sgr_331	TTTCCTTCAGTAAACCCCTCATTGCTGTTACTGCTCTCTCTGCTACTTTC	C/T	TCGCCATGGTTTTGGCTTAGAAATTTCATTCATTACCGAACGGATTTGAT	CKaM0087	0
175	Ca_Sgr_338	Ca_Sgr_338	TAATACTTTAATAACATGCATTGGTCAATATTAATTTATAGCAAGCTATG	C/T	GGAGGCAACTCAATATAATTTATTTACTAAATAAATGTGTTGCCTATCAT	CKaM0088	0
178	Ca_Sgr_352	Ca_Sgr_352	AAGATGCAGTGAAGGAGAAGAAAGGTATTTTGGAAAAGATCAAAGAGAAA	C/A	TTCCTGGTTATCATCCTAAGACTACTACTGAACTTGATGACAAAGATCAT	CKaM0089	0
179	Ca_Sgr_353	Ca_Sgr_353	TCCTGTCGTTTACAAGCTCGACTTACATTGTGAAGGATGCGTTAAGAAAA	T/C	CAAACGAACCGTTCGCCATTTCGAAGGTGCGGAAACCGTTAAAGCAGATC	CKaM0090	0
181	Ca_Sgr_359	Ca_Sgr_359	CAAGTGTAAAACCGTTGGTATTCAAGGAATTGCTTGGGCTTTTGGTGGCA	G/T	GATCTTCGCTCTCGTTTATTGTACTGCTGGAATCTCAGGTGGTCACATAA	CKaM0091	0
187	Ca_Sgr_374	Ca_Sgr_374	CTCTGGAATCTCAGATCCGTCTTGAAATCTTGAGCGATTTCACGAACAAG	C/A	CGCTGGAATGGAAGCTTACGGATCAAAAGCTCAGTACTCTTCTGATACTT	CKaM0092	0
189	Ca_Sgr_377	Ca_Sgr_377	AGGTGATTTCAGAAGCTTTATTACGTAATAAAGGGAAAGAAGAGCCATTG	A/G	AAAAAGATAATGGAAGCTTTGAAGAGAGCAATGTGATTAGTCCAGGAAAA	CKaM0093	0
193	Ca_Sgr_396	Ca_Sgr_396	TACGCTCTTTGCCGTGGAATTCGATTGAGATATTTGCGATGCAGCCATCA	A/C	AATCATCACTCTCCTCCAACTTTATTTTGTATGAAATCCTCTCCGTCATG	CKaM0094	0.111961
195	Ca_Sgr_400	Ca_Sgr_400	TCACTTTTGGAGACTTCTTTTGCAGGTCGAGGATCAAACTTCATCAAAAG	G/A	TCAACTGGAGATTTGAGTGCAGTTCAAAAGGTAACAACAAGGAATGAAAT	CKaM0095	0
196	Ca_Sgr_406	Ca_Sgr_406	TGCAAAGGAGGCTTTGTTGTATAGTTACAAGTCGGCTGCTAGTGGTTTCT	C/T	TGCTAAGCTTACTCCTGACCAGGTTGCTCAAATTTCAAAGCAACCAGGTG	CKaM0096	0
197	Ca_Sgr_410	Ca_Sgr_410	CTCCATCTACAACTCCTTCAACTTCAAACACAAAATCTCCACCACCACCA	A/G	AAAAAGATAGTGGAGCAATTAGTGTTTCAAATGGAATTAGTCTTTTAATT	CKaM0097	0
201	Ca_Sgr_427	Ca_Sgr_427	TTTGAAACACCAACAGTCTTTCCCCTGCGGCCAGTAGTCTTGGTATGCTG	C/A	CCACGAACACGAAGGCCCCAGTAGTGCCTCAAACCACGGTGGTTTCTAAT	CKaM0098	0
202	Ca_Sgr_428	Ca_Sgr_428	CAATAATAAAGGGTTGCTAGCTGCAGTAAGTTCAACTATCTGTGTACTTA	T/C	TTGTGAACATTGGATCAGAAAGTAAATTGTCTTATTGAAAAAAAAAAAAA	CKaM0099	0
203	Ca_Sgr_429	Ca_Sgr_429	GCGAGGAACAGATTTGTGCCCTTAAGGATATTGGTCCTAAGAACTAGCCT	C/T	TCTTGCCTGCCAGTTTGTTGTTTCCATTTAAGCAAAGATTATTTTTCCAA	CKaM0100	0
205	Ca_Sgr_434	Ca_Sgr_434	ACTGATCAAAAGTCAAGCATTCACCGCCAGCCTTTTCGATTCTTGCCCTA	G/A	CGGTCTCTGTAAACCTGAGTGCTGTAACCTTTATGGCTGGAACTTCATAA	CKaM0101	0
207	Ca_Sgr_438	Ca_Sgr_438	CATTTGGGCTGTTTTTGGGACGCAAGGTGTCTTTAATAAGGGCTGTACTG	G/T	ACATAATAGCACAATGTTTAGGTGCAATTTGTGGTGCTGGTCTTGCAAAA	CKaM0102	0
208	Ca_Sgr_439	Ca_Sgr_439	GCAGTTTTAAGTGCCTAATAGGCTTTGGCCTATTTTGGCTTCTTCCATAA	A/T	TGAAGGATGGTTGTATCCAAATTCAATACATTGGTTATTGGTTCATTTTC	CKaM0103	0
210	Ca_Sgr_442	Ca_Sgr_442	TTACTGCTCTTCATATCAAGCTCCGTGCAACTGGTGGGAACAAGACAAAA	A/T	CACCAGGACCTGGTGCTCAGGCTGCTCTCCGTGCCTTGGCTCGTTCAGGA	CKaM0104	0
215	Ca_Sgr_454	Ca_Sgr_454	TGGTCTTGTGGTTCTTTCCGTTTATGATAATGGTTCAGTATTTACCCCCG	A/T	GGTTCTTGATCTCACTGAGGATGCTCTCATTGAGAAGTTTGCTATTGGTG	CKaM0105	0
217	Ca_Sgr_457	Ca_Sgr_457	ATGAAATACATGAGATTTCTTCGTAAGCGTATGAACACTAAACCTTCTAA	A/T	CGGTCCTATTCATTTCCGTGCTCCTTCCAAGATCTTTTGGCGCACTGTTC	CKaM0106	0
218	Ca_Sgr_464	Ca_Sgr_464	ATATCTCTTAATTGTGTCTTCAAGATTGTGGATAAGTGTAGATTTAAAGT	C/T	TCTTTCGTGACAGGGGGAGCCTTTTTACACTTTCCTCTGTATTCCACTAT	CKaM0107	0
219	Ca_Sgr_466	Ca_Sgr_466	AACTTCAACTCAACTCATATAAAGATACATGCACACAAATAACTAAACAA	A/C	AAATATTACAGCAAAGGCCAAAAGGTAACATCCTCAGCTTCCAAAGTCGA	CKaM0108	0
220	Ca_Sgr_469	Ca_Sgr_469	AATGTTGGGGCATATATAGGAGATTAAAAATGGAACCATGATCAGTAGAT	C/G	ACTAAATAAATCACTATGTATTGTGATTCTATATAGTTGTTATTTTTGGG	CKaM0109	0
221	Ca_Sgr_471	Ca_Sgr_471	TCAAGGGATTCCACATTTACGACCCACAGAGTACAAGAGATCAAGGCTAT	C/T	TAGAAACAGGAGGACTGTGAACCGTGCTTATGGTGGAGTTTTATCTGGAG	CKaM0110	0
222	Ca_Sgr_475	Ca_Sgr_475	CATTGCAAAGAGGTTTGCGGAATTGACAATGGCACATAGGGGAGAAGTCA	A/T	AGCAACTGTGACCACTGTCTTTCCTCTTCCCCCTGAAGAGGAGAACGCAT	CKaM0111	0
225	Ca_Sgr_480	Ca_Sgr_480	TGTTATTTAGCAGATGTGAACTGTTATTATTTAAATTTTAATTATTAACC	A/C	CCTATTTTGACTTTATATTTTATTTTGGGTGTTTTGAATAAATTTTTGTG	CKaM0112	0
227	Ca_Sgr_488	Ca_Sgr_488	AATGTGAGGGATTGGCTTCGTGTGATTGCCTCCAACAAGGACCGCAATGT	C/G	TATGAGTTGAGATACTTCAACATTGCTGAGAATGAGGGTGAAGAGGAAGA	CKaM0113	0
229	Ca_Sgr_494	Ca_Sgr_494	TGACACAATTCACTGACTCATTTGCTCTCAAAAGTGTTGTGGAACTCCGC	A/C	TAACTGACATAATAGACCGCTATGGTAAACCACTATCCTTGACACAAATA	CKaM0114	0
231	Ca_Sgr_497	Ca_Sgr_497	ATCGTTTTGGCCCAGCTTATTTGCCAAGCTTGCTGAGAAGAAAAATATTA	G/T	GGATTTGATTTCCAGTGCTGCTGGCGGTGGAGCTCCAGTCACCGTTGCCG	CKaM0115	0
234	Ca_Sgr_511	Ca_Sgr_511	CCCAAGCTGCAAAGGAAAAGACCCAACAAACAGCCCAAGCAGCAAAGGAA	A/C	AGACCCAACAAACAGCCCAGGCAGCAAAGGATGAGACCCAACAAACAGCC	CKaM0116	0
235	Ca_Sgr_512	Ca_Sgr_512	TAGTCTCCTGAAATTTCCTTGGAGACTGCATCTTCAAGATGAACACTATT	C/T	CTCTTGTAGTAAAGCTCTTTGATATCCCTTAAATCCTTCTCAGCCCTTGT	CKaM0117	0
237	Ca_Sgr_518	Ca_Sgr_518	GAGTGTAGGTCTTATCCATTGTACAAGTTTGTTAGAGAAGAGTTGGGAAC	C/A	GAGTTGTTGACAGGGGAGAAAGTTATATCACCAGGTGAAGAGTGTGACAA	CKaM0118	0
240	Ca_Sgr_534	Ca_Sgr_534	GTCGAATTTCTTCACTTTGACATTCAGAGCACTGGGCAGAAATCACATTG	C/A	GTCAACATCGTCGCCGACCATCGCAATGCTTTGTTTTAATTAAACAGTCG	CKaM0119	0
243	Ca_Sgr_550	Ca_Sgr_550	TATGGACGAGGTTGTAAAAACACTGGAGCAGCTACAGGAACCGAAGGAAA	A/C	ACAGAAGAAAGGCGCTGATCATCGTGTTCGCTATCCCGGGCTCGGCAACA	CKaM0120	0
246	Ca_Sgr_573	Ca_Sgr_573	GTCAGAGACAGTGGAAAAGATATCATTTGAGGCAAAATTGTGTGAAGGCC	C/G	AAATGGAGGGTCCATTGGGAAGGTGAGCGTAAAATATCAAACCAAAGGAG	CKaM0121	0
248	Ca_Sgr_588	Ca_Sgr_588	CTTTAGCATGCTTCAACTCTACATACCGTATCCTGAATTGTCCATGGGGT	C/T	ACCAGCAACTACAGGCTCAGGTTCCTTTATCTCAACAACAACACAGTCTG	CKaM0122	0
255	Ca_Sgr_641	Ca_Sgr_641	AGGAGTACTCATAAACTTTGATACTACTCTTAAAAAGAATTCACTAACCT	A/C	CAAATGGTTTTATCTTCGTAAAAATAAATAAAACAACACATTTGTAATAC	CKaM0123	0
257	Ca_Sgr_645	Ca_Sgr_645	TGATGCTTCCCTCTACTCTGCTGTGATAACTGGTGCTGTTAATGTACTCT	C/T	AACGATGGTGTCTATCTACTCAGTTGACAAAGTTGGACGTAGAAAGTTGT	CKaM0124	0
261	Ca_Sgr_664	Ca_Sgr_664	GCGTTGGTTAGGATTTCCAGTTATGTTGTTTCTGTTGAAACATATTCAGT	C/T	TGATAAATCCAATCCGAACCTAGTTTTGCTTTTTCTTGTTGTTCATTAAT	CKaM0125	0
265	Ca_Sgr_672	Ca_Sgr_672	TTGGCCTTGTATGTGGTCTTCAACTTCCTTGATGGTGGTCTGATTTTCTT	A/G	AAAACCAAGGGGAACTTGATCTTGGAGTTGTGGAATTGTTTGGTACTCTC	CKaM0126	0.302866
266	Ca_Sgr_677	Ca_Sgr_677	GCTTGCTATATATCAAAGTACTTACGTGTCACAGTAAGGGAATCATTTTT	C/G	TACCTTCTTGTCCATCACATAATTGTACCGTTACTTCGTTATGTGTTGTT	CKaM0127	0
270	Ca_Sgr_683	Ca_Sgr_683	GAGCACCCCTTCTCCCGAAGTTACGGGGTCATTTTGCCGAGTTCCTTCGA	C/T	ATGGTTCTCTCAAGCGCCCTAGTATACTCTACTTGTTCACCTGTGTCGGT	CKaM0128	0
272	Ca_Sgr_687	Ca_Sgr_687	GGTAAGGTTCACGGTTCACTTGCTCGTGCCGGAAAAGTGAGAGGCCAAAC	A/C	CCAAAAGTGGCCAAGCAGGACAAGAAGAAGAAGCCACGTGGCCGTGCTCA	CKaM0129	0
273	Ca_Sgr_689	Ca_Sgr_689	GAACCTTGATTTTTCTCATGTTCAGGACATGACTATTGCCTTTGAAGTTT	C/T	TGCATCTTTAATTGTTAGGATATTACATTGACTAAAAAAAAAAAAAAAAA	CKaM0130	0
274	Ca_Sgr_692	Ca_Sgr_692	CCTTTTGTAATCCCAACAGTAATTCTAATCTTCTTCTCTTTCGGGAGGCA	C/T	ACCACAAGGCAGGAGCATTTTCTGCATAAAAGTGTAGCGTTGTCTTCCAA	CKaM0131	0
275	Ca_Sgr_693	Ca_Sgr_693	TTGAAGAGGAAGCGCCGAAAGATGAGACAGAGATCCAAGTAGTGTGTTTT	C/T	TCCAACACTATCAATTGCTCTTAGTTTTGTTTTCCATTCCGTGTTGTTCT	CKaM0132	0
279	Ca_Sgr_708	Ca_Sgr_708	GCTACCGGAGGCAGAGGAAACAGAGCACATTCATGTGAATTCCGATGAAG	C/A	GATGCGAGTAGTTTTTTTTTTTTTTTTTGTGAATAGTTCCTCGGTTTTTG	CKaM0133	0
280	Ca_Sgr_709	Ca_Sgr_709	TGTAATGTTATCTTTAAACTCTTGTAACTCTCACTCATTTCCCCATCAAA	C/T	ATACTATATGTTAGGACCATATTATCATCATCTATAGTCTCAATTTTTGT	CKaM0134	0
281	Ca_Sgr_720	Ca_Sgr_720	AATCTTTCTTCTTATGATCACTATTTTTCAGATTTCTTCAGCTGCTAGAA	A/G	TCTGAACGAGCTGGTTCAAGATCAGTCTCAGCTACTTCACTACCACAACG	CKaM0135	0
283	Ca_Sgr_722	Ca_Sgr_722	TAATTCAAAACATACCAGAATCTGATATTTTATATTCAACTAACAAAAAA	A/T	TAAAAGTTTCAAAACGAATCCATTAAAACCAAAACATTAAAAAGTTCAGC	CKaM0136	0
285	Ca_Sgr_732	Ca_Sgr_732	ATGAAATGCATAGGGGACCATCCTTTTGTTGTGTTGCGGCATGCTCCTCA	A/C	ATTTACGGATTAGCAGGGGGCCTCAGGCCCTACTTAGTTGACTGACAATG	CKaM0137	0
287	Ca_Sgr_740	Ca_Sgr_740	GGGTGCTGGAGGACCTGATGATGAGGAAAATAGGTGGCCACCATGGTTGA	A/T	ACCTCTGCTCAAAGAGCGTTTCTTTGTTCAATGCAAGTTGCACGCAGATT	CKaM0138	0
290	Ca_Sgr_752	Ca_Sgr_752	TAAGGAGTGTGCTGATCTTTGGCCTAGGATTGCCAGTGCTGCCAATGCCC	C/T	TGTATGATTGGAGAATCTGTTCCAATGAGCTTATGTATCTGTTTTGAGAA	CKaM0139	0
292	Ca_Sgr_764	Ca_Sgr_764	TAATGGCCATAGGGGGGAATAAAATCGATAAAGATTGAAGAAAGAAAGAA	A/C	GAAATGAAAGAATAGGGGGAATTGATTAGGGTTTGAGATGGAAAGAAAAC	CKaM0140	0
294	Ca_Sgr_774	Ca_Sgr_774	GTTTATGAGGAAATTTGTGTTGCCTGAAAATGGTGATGTTGAAGGGATTT	C/T	TGCTGTTTGTGAAGATGGTGTGCTTACTGTTACTGTTAATAAGTTGCCTC	CKaM0141	0
295	Ca_Sgr_776	Ca_Sgr_776	CTCTGCTGAAGACAAAACTACTGGGCAGAAGAATAAGATCACCATCACCA	A/C	TGACAAGGGTAGATTGTCAAAGGAAGATATTGAAAAGATGGTTCAAGAGG	CKaM0142	0
298	Ca_Sgr_783	Ca_Sgr_783	CACGCTGGTTCTCGAGATCACTCTTGTTCCCTGCAAGAATGATGACTATA	A/T	TCTTGTCAGCATGGTTACAAAGTTCTTCTAGCCAACGGGGTATATGATCA	CKaM0143	0
300	Ca_Sgr_791	Ca_Sgr_791	GATATTGCTGATGTTGTAAATTGAGAATTAAAGAGGATAATCACATACTA	A/C	TTAGGGAAGTTGCTTTGTGAAACAAATACGGTAGGCCACATTTGATGAAA	CKaM0144	0
306	Ca_Sgr_824	Ca_Sgr_824	CAACATGATTGAGAGGTCCACCAACCTTGACTGGTACAAGGGACCAACTC	T/G	CCTTGAGGCTCTTGACCAGATCAACGAGCCCAAGAGACCCTCAGACAAGC	CKaM0145	0
310	Ca_Sgr_852	Ca_Sgr_852	TGTGGACCATGCAGGAGACATCAACACCCAACCTGAGCTTGTCCTAGCTG	C/T	TGCTGATTCTGTTGAAATTGCAGATGCTTAATCAATGATACCATTACTAT	CKaM0146	0
312	Ca_Sgr_858	Ca_Sgr_858	AGTTATGTGACTTCAAATGCAAGTTGCCCTGTAACAATTGTGAAAGAAAA	A/T	GCCCTTTCTACCGTCTGATTGATATGCTGTTGTGTTTGGTTGATCTTTGC	CKaM0147	0
313	Ca_Sgr_861	Ca_Sgr_861	ACTCAATCCACCTCACACACACCCACGTGCCACAGAGATTGTGTTTGTAA	A/C	TGAAGGTCAATTAGATGTTGGGTTCATAACAACAGCAAATGTGTTAATAT	CKaM0148	0
315	Ca_Sgr_864	Ca_Sgr_864	CCATGGCACTGAAATCTGTGATGGAACTAGGCATAGCAGATGTAATCGAC	A/T	ACCATGGAAAACCCATGACTCTTAACGAATTAGCCACATCTTTGAAACTC	CKaM0149	0
318	Ca_Sgr_900	Ca_Sgr_900	CTGCCATGTTATCCTCCTCATCTTCATCCTCACTCAGATCAAGATCAGCC	A/T	GCAACTCATCCAAAGGAACAGAAGGTATCCCTAATTCATCAGTAACAGAT	CKaM0150	0.0212741
319	Ca_Sgr_905	Ca_Sgr_905	ATAACCCTCAAATCAAACAAGAAAGGCAGCAATACGATTAACCATATCAC	C/T	AGAATTCTGAGTTTCAGGATGATAGATCTGAAAACAATGTTCTTCTCCAT	CKaM0151	0
323	Ca_Sgr_918	Ca_Sgr_918	GCTTACAGGAGGTAGAAAATCTTTGCTTTTATAAAGAAATATTCAAGCTC	C/A	GCTAGTAAGAGAAGGAATACTGGTAAGAAGTCGAGAAGGATAAAAACTTT	CKaM0152	0.022469
326	Ca_Sgr_938	Ca_Sgr_938	AGTTTTGGATTGAAAAACAACCAAAATTGACCAAAACCTAAGATCAAAGC	C/T	GTCAATAAAAGCTCACTACAAAACATAAATGACTTTGACAGGAATCTATT	CKaM0153	0
327	Ca_Sgr_941	Ca_Sgr_941	GGAAGGTGGCCTGCCAAATCTGCCAAGTTCATTCTAGATTTGCTCAAGAA	C/A	GCAGAGAGTAATGCTGAAGTGAAAGGTTTGGATATTGATGCTCTTTACGT	CKaM0154	0
328	Ca_Sgr_943	Ca_Sgr_943	AGAGCAAGAGCAGATGGTAGCATGAGTCAAATGCAGCCATGGCAAAACTT	C/G	TTGGTTATTCTGACAGTTTTTATTTATTTAATTATTTTATTTATTAATTT	CKaM0155	0
329	Ca_Sgr_954	Ca_Sgr_954	ACTTGATTTTATCTGATATAAGGGAATTTGAAAAGAGATGGACCATGACC	A/G	GACTGGATGCGAAGCACCTCCAGAAGGTCCTATGTTGTGCATCAACAACT	CKaM0156	0
333	Ca_Sgr_987	Ca_Sgr_987	TTCCCAATAAGTCGACGGCGTTACACCATTGGGATACTTCGAATAAACTA	G/C	AGTACATATAGGATACACCGGTGCTAAAACCTTTTCTAAAGATATCTTCC	CKaM0157	0
334	Ca_Sgr_994	Ca_Sgr_994	GTTGAATTTTCTTGTTATTGAGTATTGTGGAATAATTGCTTGGAGTTTTT	C/T	TTTTTGTTTTCTCTCTGTTTGTTTGATCATAGCTTTAGTCTATTTGGTCA	CKaM0158	0
337	TOG894007	Ca_TOG894007_2_002_00001_Sep08	TAAATAAGGTCATTGGTTTTACATTTTTGGTGCAATTGTTATCATTTCTA	T/C	GAATATTTTCATTAGATTTTGATTTGTTATACAATATATGGTTTGGTAGT	CKaM0159	0.144931
338	TOG894018	Ca_TOG894018_1_002_00001_Sep08	GTCGTKTTTTTACAATGGTTGAGTATTCTTTTGCTGGCCTCTATTTCTAC	A/G	TGCACCTCACAAAAACTCAGTTTCACTACTATACCAAACTTTGTTACACC	CKaM0160	0
339	TOG894061	Ca_TOG894061_1_002_00001_Sep08	GCTTGTAATCTTGAACTGTAGAATATAAGCATCTGAAATTTAAGTTATTG	T/C	AAAGTTATTGTTAGGTAAGTTATGGTGAATTNNAANNNNNNNNNNTTATA	CKaM0161	0.102788
340	TOG894081	Ca_TOG894081_1_002_00001_Sep08	TCTAAATCAGATATATTTTGCCAAAAACTCCTTTTCTGTAATATTCTCTC	A/G	TTTTTGTTTCACTTGGTTCCTTGGAAGTAACATATCATATCCACTCATCA	CKaM0162	0
341	TOG894098	Ca_TOG894098_2_002_00001_Sep08	AGTTCTGAGAGGTGCTAGGTACTTTTTCTTGTTTTGCTATTTTAAATTCA	A/T	TTCCAAGTTGTTCTTTTACATATTCAGGAATTTTAATCTATATCACTTGA	CKaM0163	0.104938
342	TOG894099	Ca_TOG894099_1_002_00001_Sep08	AATACAAAAACAAACTTGGCCTCCGATACCCACCCAATCCAACTTTCTAT	A/T	AGCAAAACATAATTTCAAGCATATATTCTCAAAATAATGCAAAGCAKGCG	CKaM0164	0
343	TOG894101	Ca_TOG894101_2_002_00001_Sep08	ATATCATATTAATTACATAATTTTGTGAAGGCATTCTGCTATGATGTCAC	C/G	ATTGATATTCCATTTATTTAGCTTGTATTGCTTTTCAGCATTTTATGCAT	CKaM0165	0.449221
344	TOG894171	Ca_TOG894171_2_002_00001_Sep08	AATATGCAAAGCGGATTGGGAATGGTGATGAGGCAACCCTGTACTTTTTT	A/G	TGAATGAATAATTTATATATATTCCATTATTTCCTTCCTCAAAACCCAAA	CKaM0166	0.0849383
345	TOG894192	Ca_TOG894192_2_002_00001_Sep08	GAGAAGTGACCATTGTAGACACCGCTCTCATCCAAATGACCAATGTTAAT	T/C	TGAACTGAAGCGTGATCCTTAGCAGTTATCAATCTGTTTGTAGCAGAACT	CKaM0167	0.174818
346	TOG894196	Ca_TOG894196_1_002_00001_Sep08	TTTTTTGGTGTGGAAACACTTTCTGGTGTCCTTGCTGGATCTTTAGTGTC	T/C	GGCGTACAGGTAATTAATGTTTCCTTTTATTGTCTGCYGCTTCTAATACA	CKaM0168	0.101746
347	TOG894226	Ca_TOG894226_2_002_00001_Sep08	NNNNNNNNNACGAAAACAACATAACTGCACAAGACTACTAAATTGTAATA	T/C	ACACGTGACGGTGAGTGGCAACGCCTCCTCTCCCCCAAACATCTAAATSA	CKaM0169	0
348	TOG894236	Ca_TOG894236_1_002_00001_Sep08	AATCATATCTTGCTGCATTACTTTCATTTATGCTAATTCACGTTAGTACA	T/G	GCCAAAACTAGTTGGATCAATCTCCTTTGAATATTCAGGTTGGCAAGTAT	CKaM0170	0.142012
349	TOG894248	Ca_TOG894248_1_002_00001_Sep08	ATAATATGTCTATGATTCTAAATGATGTCAGATATGACATCAGCTAATGC	T/C	TGACCTTGAGTGGCCATGAAGTTAGATCTCCTCTCACGAGCACCTAAGAA	CKaM0171	0.0425331
350	TOG894257	Ca_TOG894257_1_002_00001_Sep08	ATATCTGTGCTCTCTCTACCGGGTTTCGCATTTGGCACCCTGAAAAAAAA	A/T	AGAATGTCAATGAGATTTCAGTAAAAGTTATTTATATTTTAAGGACAACA	CKaM0172	0
351	TOG894262	Ca_TOG894262_1_002_00001_Sep08	GAATCCACAGTATTTTATTTTAACCATTTTAATTTTAAAAAGGTGATTGA	A/C	AAAGGTCCCAAAATTAATTTTTTATTTTTATTTATCATTTCAGTGCTAGA	CKaM0173	0.143457
353	TOG894265	Ca_TOG894265_2_002_00001_Sep08	GATTTTTGTGAWAAACAGAACATCCAAGGGTTCATGTGGGATGAGGAGAA	A/G	GTGAACAATGAGCTAAAGACATACATGACCAAGGCTTTCAAAGATGTGAA	CKaM0174	0.0644444
354	TOG894314	Ca_TOG894314_1_002_00001_Sep08	ATGGTCACTTTCCGGGCCAAACCAAGCTGTTCAATTGAGGTGCTTTCAAC	A/G	AGAAGGCCCAGATCACTGGCTTGGTACTCAGCACCTAATGGTTAAAGGAA	CKaM0175	0.101746
355	TOG894321	Ca_TOG894321_1_002_00002_Sep08	TATCTAGCATGAGGGTAGCATATACGMAAAATTCTAACTGGACTTGGATA	A/G	AGAAAAACTGATTTCCCTGAACCCTGGAATTTACCAGAGACATTCTGGAT	CKaM0176	0.0849383
357	TOG894357	Ca_TOG894357_2_002_00001_Sep08	TTTTGAAATAAARATATTGTCTTTCCTTCAATAAAACCATCTGAGAATAA	C/G	TCGTTTTAATAACTGTGCTGTTGTTGATTTTTATTAATGTTCTTATGAAG	CKaM0177	0.102788
358	TOG894358	Ca_TOG894358_2_002_00001_Sep08	GGCTATACGATTGATATTTACTCTCAAATTCACTTTTACATGAATCTATC	T/C	GAACATAGATCACTTTTAGTTGGAATCAATTTTACCAAATCTATTCATGC	CKaM0178	0.165289
359	TOG894371	Ca_TOG894371_1_002_00001_Sep08	GTTTCATCAGATTTGAAATAGAATAGCGGGAACAAATTGTTTGTGTAATT	C/G	TATTTATGTTATGTTTCTTGATGGATGCAGACACGGGCTGAGTATGACAA	CKaM0179	0
360	TOG894383	Ca_TOG894383_1_002_00001_Sep08	CATCTGAAAACGWGGTTTWCTTATTATGATGCTGTGCGGCGCTACAGATG	A/C	GATATATCTTATACCTAGTGGCTTTTTTGGTTGGCGTAATAGAAACATGT	CKaM0180	0
362	TOG894415	Ca_TOG894415_2_002_00001_Sep08	ATTTMTTTTTTNCCAGTTTTAAAATCGTATTGACATTGTTGATAAATGTT	T/C	AGGGAGTTGTTGAATGGTGAGAAGGAAGGCCTTCTTAAGTTGCCAAGTGA	CKaM0181	0.102788
363	TOG894483	Ca_TOG894483_1_002_00001_Sep08	AGTCTCATCTGGCAGCCATCTTGATATCTGAATAATAMTTAAATTCTTAT	A/T	TGCAGGTTTTGAGTCGCAAACTGTACCTTCCAGCCAAGCTTGCACCTGAT	CKaM0182	0.0840478
365	TOG894516	Ca_TOG894516_1_002_00001_Sep08	CGTCGTGGTCAGCCGTGTTGGTTTAGAGTACCCAAGGTTTGAAGAAAAAA	T/C	GAACATGTATATATCATGCTAYCTTTTTGCTGTTATTGTGATAAAATATT	CKaM0183	0.0630907
366	TOG894542	Ca_TOG894542_1_002_00001_Sep08	AACATAGATTCACTAGCANNGTAGAAGGCTGTTATTAAATGGCTTTTTTT	T/G	AATAAAATAATGACCAAATGGCCCTTTTTTTCTTCTGATTTACAATTTGC	CKaM0184	0.0217365
368	TOG894612	Ca_TOG894612_1_002_00001_Sep08	TTTTCATTGCTCTGTTTTGGGTGAATTGGAAATATTGCAGATGGAGGTAA	T/C	TTTTTAAATCTTTTATTCCATTGTTTGAATATCTATGTTTCTTTACAATT	CKaM0185	0.0444215
369	TOG894619	Ca_TOG894619_1_002_00001_Sep08	AAACTATCAATTTGGTCCTCTAAATTATATGAAATCCGTTTAATTAATTT	C/G	TATGATTAAGGTGTTAGGGACTAACCTAATTGATNNNNNNNNNNNNNNNN	CKaM0186	0.100724
370	TOG894632	Ca_TOG894632_1_002_00001_Sep08	GTAATCTAAGTCCAAATAGAAAACTTTGGCCTTATGATCCTCTTTCTGTG	A/C	CTGTTGTTTTTGTTTCTGCAGCTTCTCATTCCTTACCATTCTCTATGCAG	CKaM0187	0
371	TOG894669	Ca_TOG894669_2_002_00001_Sep08	TCAGCAAGAAAGTTCTGTACACACAATACAGGTATGCTATAAATGATAAT	A/G	AAGGGGTAAAAGCCAGCAGCATCAGCAATATATATATAAAATTCAAAATA	CKaM0188	0.157244
372	TOG894712	Ca_TOG894712_2_002_00001_Sep08	GTGCATCTATTTTAAACTGTTGTAGTTCTTGATATTACAGTTAGCTATTT	A/T	TTTTCCATTTGCACATTGTGGTATAATGTTATGCAATTGTTTGTAGACTT	CKaM0189	0.49973
373	TOG894755	Ca_TOG894755_2_002_00001_Sep08	TCCAGCTACTCAGAACAATATGATGGATAGCCAAGATTATGCTTTTCTTA	A/G	AAAGCAACCTTGCAAATGTCAAATGACTGAAAGTATCCCATTGGTTTTGC	CKaM0190	0.120708
374	TOG894791	Ca_TOG894791_1_002_00001_Sep08	TTKCCCTCAAAATTGAACCTATTACTTTTGAGAGCCCGAAATTCCTTGAT	A/G	GCAATTCTCTTGTTAACATGGTGCCTGAGCTTCTTTGTTTTGTCAGGTTA	CKaM0191	0.0630907
375	TOG894812	Ca_TOG894812_2_002_00001_Sep08	AACATTATTGGATTATATGAYTATAAGAGGGATTACTGGCTTACTGCTTC	T/C	GATAATTTGGTATGTGCCTTAATTGGTTWGATAGGGAAGATGATATGGTG	CKaM0192	0.102788
376	TOG894818	Ca_TOG894818_1_002_00001_Sep08	TATGGAACACTTAATGACAAAAATATACAGGTTTCACGAACCAATACTGT	A/T	TCAAGATGTTGATGATTCTGTGTAAACAACTAAACATGGCCAGTTCAATA	CKaM0193	0
377	TOG894844	Ca_TOG894844_1_002_00001_Sep08	AGAAATCTTGGTGTATCAGTTGTGGACTGCTTTGTCACTCAAATTCAAAT	T/C	TTAGCTCCTATTGCCTTAATTCCACAGAAATTTTATGTTTCATTATGTTT	CKaM0194	0
378	TOG894864	Ca_TOG894864_1_002_00001_Sep08	CTGCATGAATCTATAGCGTTGTCTTCCAATAGATTCGTTTTCAGCAATGG	A/C	AAAGTATGAAAGGAAAGGGTAGCTACCTATGTATGATGCATATGCAAAAC	CKaM0195	0.0831758
379	TOG894880	Ca_TOG894880_2_002_00001_Sep08	AATACCCTTCTTCTAAATCTCAACATTCACAACAAAGTCAAYAACTGAAA	T/C	ACTAATCTTGCTCACCAAGGCACACAAACACCAAAACCTTACCTTATGAT	CKaM0196	0.120708
380	TOG894885	Ca_TOG894885_1_002_00001_Sep08	GGATTCSAACSACTGAGAGATCAGTACTTGGTTGTTGGATAAATCAAACA	A/G	TCGACGTCTGGTTGCAGAGACAGAAGAGAAGAGGRTCTAGAATCAATTGA	CKaM0197	0.0217365
381	TOG894920	Ca_TOG894920_1_002_00001_Sep08	ACATCAACACTTATAATTATTTAGGCCAATATGTGGCACAAAAACTATTG	T/C	CGGAACTGATGCAACTTGTTTTCATGTTAAATCTTTGAATNACCAGGAAA	CKaM0198	0.0637604
384	TOG894965	Ca_TOG894965_2_002_00001_Sep08	CTTTGGTATAAATGAGATTGGTGAGTAGCTTGTTTTACTATTAATTAACN	A/T	TTTTTTTACTTCACCAGATTGGATGGATCTATGGTTCTGTGACTGAAGAT	CKaM0199	0.165289
385	TOG894986	Ca_TOG894986_2_002_00001_Sep08	AAATGAACACTGTCCATGAAAAAAATGCATCAGCAAGATCAATTATAGTA	A/T	ACAGAACTAGCAATAAGACAACTCAATCCCATATGTTTTTGGGATAAACT	CKaM0200	0
386	TOG895021	Ca_TOG895021_1_002_00001_Sep08	AGATTTGCTTTGAGGTTCCCGAGGTATTCCAGACATGAAGCATAGTGGCT	A/G	CAAAAACAAAGGAAATAGATAATTGGTAATAACAGAGATGTAAACAAACA	CKaM0201	0
387	TOG895029	Ca_TOG895029_1_002_00001_Sep08	GTCGATATCGTGTCGAACATGTTTTCGATTAGAAATGTCAGTGCTACATA	A/G	AGCAAAACCTATGAAGCACAAACACTTTACATAACACTGACACAACAACA	CKaM0202	0.0831758
388	TOG895030	Ca_TOG895030_2_002_00001_Sep08	ATTTCAAGAGGGAAYTATATTTAGGGACGGAGGTAGCAGTAATTGGTTTT	T/G	GGTTGCAATTGCTTTATAGAAATTAGGAAGCTTTAGGTCTTAACAATTTA	CKaM0203	0.102788
390	TOG895060	Ca_TOG895060_1_003_00001_Sep08	ACAACGAAAAAGCGTATTCATTTGTAAATCATTTAAAGGAGACATCAACA	T/C	CGACGCCAATTTCAAATCCTCTATTCTTTCCACTGTACATTGATATCACG	CKaM0204	0.212535
391	TOG895142	Ca_TOG895142_2_003_00001_Sep08	ATTCTTTAAAATTGAAAAATACTTACCAATCATAGAACATAAATATTTTT	T/C	AGCAACAAGACTATTTGTTGTTTTAAAGGGCACTAGGACATTTTGCAAAC	CKaM0205	0.104938
392	TOG895162	Ca_TOG895162_1_002_00001_Sep08	TCACAGCAATATCAGTTATGAGCCGGAATATGGATGGAGAAAAGAGATGT	A/C	TTTAGAACTATACCTTAGTCAAGAATAACCCTTTATCACCATTAAAATAT	CKaM0206	0.0665874
394	TOG895173	Ca_TOG895173_2_002_00001_Sep08	GTCACAATTCTGATTAGACTTATAGACCTTTTTTATAAGGCAGATGCTAA	T/C	AAGTGCATTAAGAGCACATGCTAAGGAATCAAATATAGAAATGTTATCTT	CKaM0207	0.0823217
395	TOG895199	Ca_TOG895199_2_002_00001_Sep08	GTACCATGGAGCGGAGTGGTAATAACATCTAAATGATATTCTGCCATTTC	T/C	TCGCTCCATATTTTGGTTGGTGGTTTCTGAATCAATTTTGCTGTTGCAGT	CKaM0208	0.0420858
396	TOG895229	Ca_TOG895229_1_002_00001_Sep08	CTTTGATATTTTYACATAGACAATTCGAAAATACCAAATCAAAGTATAAT	A/C	AAGAAAAAACACGAGAGTTCACTGGACATTCTGTAAAATTTGAATGGTCT	CKaM0209	0.102788
397	TOG895237	Ca_TOG895237_1_002_00001_Sep08	AAATACCCAAAAATGAAAAACAAGAAATCACCATTACGTTTAAGGAGTAT	T/C	ACAAAAATCCCCTTTCCAGCRAANAGAATTTAATAATGAGGTTAAGGAAT	CKaM0210	0.0823217
399	TOG895245	Ca_TOG895245_2_002_00001_Sep08	ATCTGGATTTTTTTTTNACTCTAAAAAAAATTGACTTATCATTTCTACTC	A/C	AATTGCGTTCTGGTGTCAAAATCAATGTTAATTTCAAACATCCAAACRTA	CKaM0211	0.19193
400	TOG895274	Ca_TOG895274_1_002_00001_Sep08	GCAGCTGCAGCCATATCAAAATTCATTAATATTTACAGTGAAAGAGAGCC	C/G	ATACAAATTTTACTTGATGAACATATTAAAATTTAATACGAGATTCATGA	CKaM0212	0.161975
401	TOG895329	Ca_TOG895329_1_002_00001_Sep08	AAAATAGCACATCATGAAGAAGATTTTGAAGTTGTGGCCTTATCTCCTTG	T/G	GAAATACATCAGAAGATAAAAATGCACATGAAAGCAAAACACAGATGAAG	CKaM0213	0.0630907
403	TOG895374	Ca_TOG895374_2_002_00001_Sep08	TAAAATAAATGAATTAACACGGCTGCGAATTTTCATATCTCAAAAAATGG	T/G	TGTTGTCTTTACAGGACGACGGACTTCTCCATACTACGTGTGGAACTCCA	CKaM0214	0.123174
404	TOG895412	Ca_TOG895412_1_002_00001_Sep08	CTTCAACTCTGCCACAGAGACAGCAAAACAGAACATAAATCACAATGCTA	A/T	ATTATTTATATCATAGTATCAACATCAAAGTCATTTAATTTAATTTTGTT	CKaM0215	0.0823217
405	TOG895440	Ca_TOG895440_1_002_00001_Sep08	TGTCTTCCACAGAAAACAAGTCCAACCCTAAACCAACAACAACAACAATA	T/C	CAACAAAACTTCTAAGATTCAAATTCAAATCACATTAAACAGATTCACAA	CKaM0216	0.438523
406	TOG895448	Ca_TOG895448_1_002_00001_Sep08	TTGTGTGGGAGGCATCCTACATGGTGTTTCTTTTCCTACATTGCCGTAAA	C/G	TTTGAACTTAATGAGTCTCTGTCATTGSCATTTTCTTGTCAGATTTTGCA	CKaM0217	0
407	TOG895458	Ca_TOG895458_1_002_00001_Sep08	AAATGGGGTTATGGGCAATACCTTGCATCAACACCTGTTTAATTGCTAAT	A/G	TTTTTATTTATTTTTATTCTGATAGCACCTATCAGCCTTTTCATAATTTT	CKaM0218	0
408	TOG895467	Ca_TOG895467_1_002_00001_Sep08	ATACTGATCCTTTCATTGACATAGTTAGGATATATCTGTGCATTTTTGCT	A/G	TTGTTATGGCCGTTGATAGTTATTCCTTGCATTTGTTTATTTATATTTAT	CKaM0219	0.125742
409	TOG895505	Ca_TOG895505_1_002_00001_Sep08	GAGAAAATGTCAGTGATGATTTTAGGTTGTTGCATTGGCTGGTATGATTG	A/G	CTATCTGGGTTACATACAATTTTAATTTGAGTTTTATTGAAAAGCTTCTT	CKaM0220	0
410	TOG895535	Ca_TOG895535_2_002_00001_Sep08	AAGGTACATATATATTCAAAAAGGAGACAAGTGGACGTGCACTATCATTG	C/G	GAACTATCTTTGGATTAGCGTAGTSCGTTTAAACAGATAATACAAAAGAG	CKaM0221	0.0637604
412	TOG895571	Ca_TOG895571_1_002_00001_Sep08	GGATAAGTTTGTTTCCTATGCAAAAAGCTGATTATACAATCAAAGAGCTT	A/C	TTAGTTTAAACTTTGTATGAACTGTTTATAGGCTATCACAGAAAAACTTA	CKaM0222	0
413	TOG895572	Ca_TOG895572_1_002_00001_Sep08	AGGTATGCTGCAACCATTTTTATTTGTGGATGTGTGGGTTTTGGGGATTT	A/G	TGTTTTCTCCAATYGTTATTCCTTACATAATCTCTCAACGGTCTTTCTCT	CKaM0223	0.101746
414	TOG895578	Ca_TOG895578_2_002_00001_Sep08	TCGTGCATAGCAGAGGGGTCAGTTGCCACATCACAAGTGAAGTTTTGTTG	A/G	TTGGACTGTTTGTCTGAATTATCTTTTCTCAGTTTTATGATAAATGTTAA	CKaM0224	0.0858477
415	TOG895601	Ca_TOG895601_1_002_00001_Sep08	TTTATATAGCTTGCATGCTATGTTATCATTTGATCGGCCATCATCACCAC	T/C	GTTTTTGTTGTTGTTATTTGATTTGAACTAATTTAACATGAATTTTTCTT	CKaM0225	0.0823217
416	TOG895630	Ca_TOG895630_1_002_00001_Sep08	AAGCTAGGAAGCCCAGATACATCAACACCTGTAATAATTTGAGAAAACGA	A/C	TTAATTGAATGTAATTAAGGCATGTGTCAGACACCGGGACACACTTTCGA	CKaM0226	0.161975
417	TOG895666	Ca_TOG895666_2_002_00001_Sep08	TGATTAAAAATATATTACTCGATCTCAAGTGGATTCATCTCATTAANNNN	C/G	TCATTTTGCTCAGCCTGGCTACTTAGAAAAAAAATCCCGCCAAGTTATGA	CKaM0227	0
418	TOG895672	Ca_TOG895672_1_002_00001_Sep08	ATTTGTGTAAGATGGTAATKAAAAARTTGCTTTATTTGCTGAAAATGAAT	T/G	AATGATATTTTGAAAGTGAATTATTTGATGGGGTGTTTGTGCTTTGAATG	CKaM0228	0
419	TOG895690	Ca_TOG895690_2_002_00001_Sep08	ACTCARGATCGATTAAGACAGGGTATCTTAAGAAACAAGAGTAACCAGCA	T/C	TAAAATATGTACATGAAAATTCAAAAAATTCAGCATCTTCTGCAGCATAA	CKaM0229	0.123174
420	TOG895704	Ca_TOG895704_1_003_00001_Sep08	TCTCCACATTTCCCATGATTTACTAAAATCCAAATCTTACAATGGTAAAT	T/C	AACACTCAAAAGGTATTGTTGAACTACRAGTATTTTCTATCAGACTATAG	CKaM0230	0
421	TOG895712	Ca_TOG895712_1_002_00001_Sep08	ATCTAAATAACAGAAGAGGCAATCTGGTGCTATAAAGCTCCTGTGTTGCA	A/G	AATCTCGCAAAGAGTCAGACGCATTGCAGACAGTCGTATCTTGCATGTGT	CKaM0231	0
422	TOG895724	Ca_TOG895724_1_002_00001_Sep08	CATAAGGTTGTGGTCGTTTTCTTTCGTTGACACAACATAAAATAGTTATN	A/C	AAATTTGTCTTGCAGGTTTATGTCACAATGTATCTCAATGATTGCCAGCG	CKaM0232	0.0637604
423	TOG895739	Ca_TOG895739_2_002_00001_Sep08	GCAGTGACTTCATGTGCTCCAGTTGCTCCACCACTCATTACAATACGATC	A/G	GGATCAAATGTCACTCTGTTTCCTCTTGTTCTACTCATGAATTTAGCCAC	CKaM0233	0
424	TOG895747	Ca_TOG895747_2_002_00001_Sep08	TAAAACAATAAAATTGCATAAAAAAGATATTGGCCATCATGAAGTAAAGA	T/C	GCAACACAAATAAGAAACATGCCATGTAGATTGAGAGATCTAAGCAAATT	CKaM0234	0.40238
425	TOG895760	Ca_TOG895760_1_002_00001_Sep08	ATTAATAAAATGCAGCTTAATTTTGAATTTGGAGAACAAAATTAGGGTGA	A/T	TGCAAAATGCTATGATCTCGAAAAGGCAAATTGAAAGAGAAGAGGGAAAA	CKaM0235	0.0840478
426	TOG895769	Ca_TOG895769_1_002_00001_Sep08	ATGATCCTTGTGCATAACAAACCTAGAAGCCCTGACAAGACACAAACACC	A/G	GATACTAAAACTGACCGATAATAATTTAAGAAAATAAAAGTAATTAAATG	CKaM0236	0.0420858
427	TOG895816	Ca_TOG895816_1_002_00001_Sep08	AGGAATCCTTACAGTTAAATTTTAATGAATTTGCTTTCGTTGTTTCAGGG	C/G	ACCGCAGATGCGGTGAGGCAATATTTATGGCTTTTCGAGGAGCACAATGT	CKaM0237	0.139207
428	TOG895817	Ca_TOG895817_2_002_00001_Sep08	CTTTTAATCACTCCTAGTCCTAACTCAGTTTTTTATGAATTGTCGTCTGT	T/G	CAGAYTTCASACATAATCAAATATGGTATAGAAATAGCGAACAAGACAAA	CKaM0238	0.102788
429	TOG895846	Ca_TOG895846_1_003_00001_Sep08	CCTTCCTATTGGGTAGGGATGGGGGACGGGGGCAGAGCTTGAGCAGAATC	A/G	CTAGTTTCAAAATTTGATGTGAAACTGGGCTAGAGAAACTCCTAAGGCAT	CKaM0239	0.102788
431	TOG895876	Ca_TOG895876_2_002_00001_Sep08	AAGTTTGATTTTGTTTTTGTTTGTTTCTTTAGATGAAAAATTGATTGGAT	T/G	AATTGAAAGGTTTGTTTGTTTGTTTGCTGTTATGTTTTTTTGTTGCAATT	CKaM0240	0.142012
432	TOG895877	Ca_TOG895877_1_002_00001_Sep08	ATGAGTACTATTAGCTTGAGAGAACGGTAAAAGACTTAGAGGTTGAAAGA	T/G	GATACGGAAAACTATATCTCAAACTGTTACGAAAGATTTGAATTTAATGA	CKaM0241	0.102788
433	TOG895899	Ca_TOG895899_2_002_00001_Sep08	GGATACTRTAGTATCTGTATTTTTGGCATATCCCTACATATACACCTTAT	A/G	GGATGCCGCCACCCTCAATAGTCAATACNGCTAGTAAAAAAATATGAAGA	CKaM0242	0.121928
434	TOG895900	Ca_TOG895900_1_002_00001_Sep08	TGTGGAATAAAAAGAAGTTATATTCTCCCTCCTCGTCCAAATGAAAAATA	C/G	AACTGCCAATACGTGTTGTTCATATATGGATCCATTGTCGTATGGCTTTG	CKaM0243	0.103852
435	TOG895956	Ca_TOG895956_1_002_00001_Sep08	TGTATGAAATTTTGTTTTYGATTCATCCTTTCTATTTTGGGTGTTTAGGG	A/C	TCCGTTGACATACTTCAGAAATACCCTGTTCCCGAATGTGATATATGGTT	CKaM0244	0.0840478
436	TOG896007	Ca_TOG896007_1_002_00001_Sep08	ATATGTGGAAGAATATTTTACATCATAATAGATGACAACCCGCATATTAC	T/C	TAACAAAACATGGTTTAACAAGGAAACAAGGGAGAGAAGTGAACATCGGT	CKaM0245	0.101746
437	TOG896024	Ca_TOG896024_2_002_00001_Sep08	CTATTTTCCCAAAGGCATTCCCACATGACTACAAAAGCATTGAGATTCTT	C/G	AAGGTGATGGCAAGGCTCCTGGTTCTATCCGCCACTTTAGTTAYGGTGAA	CKaM0246	0.0840478
439	TOG896050	Ca_TOG896050_1_002_00001_Sep08	GTGATTNATGGTCTTGCTTACTGTGATTGATAGATGGATACTGTGCACCA	A/T	TGATTGCCTCTTCGGCCTTTGTTCACTTGTTGTGCTTTTGAAATATAGCA	CKaM0247	0.104938
440	TOG896066	Ca_TOG896066_2_002_00001_Sep08	ATCAAATTATCAATTAAATGTGCATATAAATATATGGGATTGTAGCCTAA	C/G	AAAACATGAGGCTTGGATATGCAAAAAATACCAGCAGGGGCTGGAGCCCC	CKaM0248	0.120708
441	TOG896074	Ca_TOG896074_1_002_00001_Sep08	TAATMCCTGATATTCACCTTATTGATGATTCACCTTGTTGATAATAATCT	T/C	GCAGTGCTCTCCTGATTATGCTTATGGTGCTGGTGGCTTTCCTGCTTGGG	CKaM0249	0.228958
442	TOG896103	Ca_TOG896103_1_002_00001_Sep08	AAGTAAGCAAAATCCTGTCAATAAAATATGAACTAAGACTCCACCAAGAA	A/C	AACAGAACTAAGACCAGCTGATGGCAGAAGCTGAAATTATAAATTTTATT	CKaM0250	0.101746
445	TOG896166	Ca_TOG896166_2_002_00001_Sep08	TCACCAATGTGCTAATTGTGTGAATGAGTGAGATTTGTGACTGCAGGCAA	T/C	ACAAATCCGTTGCAATAAGTCTATGTTGCAAGCATGACTCTAATCGTTGT	CKaM0251	0.103852
446	TOG896172	Ca_TOG896172_2_002_00001_Sep08	AAATAATATGGATTTGGGAACCAAAATTATGAAATGTCCAAGTTTGGAAA	T/C	TTTTATGCCCCATGAATGGAACTATATTTCTATTTTACTATAGAGTAAAA	CKaM0252	0.121928
447	TOG896190	Ca_TOG896190_1_002_00001_Sep08	TAGTTACTTATCTGTCATACCAATGCCACAAAGAAGAAAGGAGTAAAAGA	A/G	AGGAAATCAAGTACGCGCACAAGTGTAAGTTTTGTAGTTTACATGCTATA	CKaM0253	0.0823217
448	TOG896202	Ca_TOG896202_2_002_00001_Sep08	AGGAAAAAGATAATGCAAAGATTAATGAGCACGAGTTTATGTTCCTAAAA	A/C	AACGAGAGGGGTGTTGTTTCTAGTAAGGAAAAAGATAATGCAAAGATTAA	CKaM0254	0.15879
449	TOG896252	Ca_TOG896252_2_002_00001_Sep08	CAAATTGCTAAGATGAAGAAAAAAATGAGTTTTAAAGTGTCCAATGATAC	T/C	CAGTGGCGGAGCTTGACCAAAAAGCTTGGGGTGGCCGACATAAAAATATA	CKaM0255	0.0420858
450	TOG896253	Ca_TOG896253_1_002_00001_Sep08	TTCCTAAACCAGCAGGAAATATGCATTGCATAATCTGTTTTTGACACCTT	T/C	GAATATGATTACAGGAGAATTAGATGCATAAATCATTTTATTATGGAACC	CKaM0256	0.0637604
451	TOG896261	Ca_TOG896261_2_002_00001_Sep08	GAGTGTACTGCAAGTGTTGGTCTATTTAATACCAATTTTAACTTTACCTT	A/G	TATTAATGCGGATGTGATGAGGCTCACAGGTGCAAACCAGGACTCATTTG	CKaM0257	0.0658574
452	TOG896276	Ca_TOG896276_1_002_00001_Sep08	CATAAAAAAGAGAAAAAAANNGATTAAGTCTGACTGAAACTCTGAAATTC	A/G	GGATGGACACTATAAAAGAGGTTGGGACCTTTGAGTCATCAAATTATTGT	CKaM0258	0
453	TOG896285	Ca_TOG896285_2_002_00001_Sep08	ATTACCACATGAAGAATGCATTGAAATAAGGGCTCTTTCCAGGACATACA	A/G	ATCAACAGCTTTATCTTCTGGTAGAGTAGAAGTGAAGCTCAAACCAAAGT	CKaM0259	0.157244
454	TOG896309	Ca_TOG896309_2_002_00001_Sep08	TAAGTTTTTCTGTGATAGCCTATAAACAGTTCATACAAAGTTTAAACTAA	T/G	AAGCTCTTTGATTGTATAATCAGCTTTTTGCATAGGAAACAAACTTATCC	CKaM0260	0
455	TOG896348	Ca_TOG896348_1_002_00001_Sep08	AAATGTGTCTTCTTTCAAAAAAAAGAGGTGAAAATATGTTTTCCCATCGC	A/G	GCTGAGAATCCTTCACCCCTGCCACCATCAATCACTTTCCACCAATGTTG	CKaM0261	0.120708
456	TOG896372	Ca_TOG896372_1_002_00001_Sep08	TATGGAAAGGTTCCTAACAATATTCTATATTGATGATTTATAAAACTCAA	T/C	GATCAGTGAAATTGAAGTGCCTGAATAAATTTTTACTTCTTTTGATTTTG	CKaM0262	0
457	TOG896385	Ca_TOG896385_1_002_00001_Sep08	CATTGATTGTTCGCATTAMTGTTGGTTTTTTCTTGGCTGAGGGTGATGCC	T/C	GGATAAAATTGTTGCTTATGGTTTTGTTTACTCGNNNTTTTCTTGTTGAA	CKaM0263	0.161975
458	TOG896432	Ca_TOG896432_1_002_00001_Sep08	CATTAAAGAAGGTGGTGAAGAGTTCACCTAAAGAACAAATTGACATTGAT	T/C	CAGACCGGATTGATGAAAATAGTCTTTTGACCGAAGAAGATTTAAAGAAA	CKaM0264	0
459	TOG896448	Ca_TOG896448_2_002_00001_Sep08	GTGCAGGTCTTGGGCTGGCCATTTGTAAAAGGTAGGGAAAAAACAAAGTC	A/G	CTCAATTTTCACGATTTAGTGCAATACATTATTATTGCCCCTGTGCTAAA	CKaM0265	0.0217365
460	TOG896491	Ca_TOG896491_2_002_00001_Sep08	AGGGAGTGCTTTCCAATAGGCTTCAAACGCTCAACACTCTTGTATCGCAA	T/C	GTAGATCCATATGAACCTACCATTAGTTCATNNNATCGATCAATCACCAT	CKaM0266	0
461	TOG896495	Ca_TOG896495_2_002_00001_Sep08	TTCAACCTTTTTATCCACCAACTTTACTTTCCAGTTGATGCCAACATTTT	A/G	AGGAGCTCTTTCACTGATATTGCTGWCTTTTATTGATTTTATCTAGTTTC	CKaM0267	0.0831758
462	TOG896498	Ca_TOG896498_1_002_00001_Sep08	AGTAGAACTTAGTTAAATTTGAGTGGGTTCAAATATTCTTTTGTCCTGCA	A/G	ATATTCTAGTTTTTTGCTTTTGGTATGCATAATTTTTGTTGTTCTAGTCC	CKaM0268	0.0425331
463	TOG896540	Ca_TOG896540_2_002_00001_Sep08	AATCCAAATTCCCAAATAGTCATAGATTATTGTTATCTTTGCATGAGGAT	A/T	TTGGAGGAGAGGGATGGACATATTTTNCTTTTCTTAAATTGARGAAACTA	CKaM0269	0.0823217
464	TOG896567	Ca_TOG896567_2_002_00001_Sep08	TCAGTTTTAGATAATATTTTGAAATTTTATTGGGAAGACAATATGTGTGC	A/G	GCCGAGAATGGAGTTTCTCAAGATTCTTCCGTAGTTACTCTAACTTTGTG	CKaM0270	0.103852
465	TOG896584	Ca_TOG896584_2_002_00001_Sep08	AAATCCTTTTTTGTGTTCTCTGTAATGAAAACCACCTTCAACTATTTGTA	A/G	ATTGAAAATTCACCAGAAATTTTGCCGCTTTAATTCAACAATGTTAAACT	CKaM0271	0.0823217
466	TOG896613	Ca_TOG896613_1_003_00001_Sep08	AGCTTTCACCGGTTTGACAAGTATCTTAACTTTTCAAATCCGCATATTGC	A/G	AAAAACTTTGATCCCAATGCTTGTGGTTGGGCATACGGAATGAACATGTT	CKaM0272	0.0831758
467	TOG896681	Ca_TOG896681_2_002_00001_Sep08	ATGTTGAAAAGGCNNNTAATGTTTTTTATTTGATTTTGTGTAGTGATGAA	T/C	TAATCTGTTAGGTTTGATATTGCATACCATTCCCTCATCTTTGGTGTGCC	CKaM0273	0
468	TOG896701	Ca_TOG896701_2_002_00001_Sep08	CGCTGAAAGCGGAAATGAATCAATTGGCTGAAAATTCTGAAAAGCTGAAA	A/T	TGGAAAATGCTACATTGAAGGTAATAATGCACACATAAAAGTTCCTTTAC	CKaM0274	0
469	TOG896702	Ca_TOG896702_2_002_00001_Sep08	ACATTTTTAACAGATCAAAATATTTCTCATCAACATTTTTCCTTAAAAAA	A/T	TTCATTTTCAAGCAACACATGTTTACTATGTTACACATTTACTCTGAACA	CKaM0275	0.120708
470	TOG896725	Ca_TOG896725_1_002_00001_Sep08	ATTTCTTTTTTGGAGTTGACATTTGAGTCTCTTAGAAACTGATAATATTT	T/G	TTAAATGTATTGCTATTTGCAGCAACACCAATTCATGATGGAATGAGGAC	CKaM0276	0
471	TOG896733	Ca_TOG896733_1_002_00001_Sep08	ATAGACAACAAATAGTACCAAGCAATGTTCTCAATTGCAGATCACAGAAA	A/T	TAGTAGTTTGTTCGAATTCCACTAAGCTAAAGTGATATAGCATCTCTATA	CKaM0277	0.0840478
472	TOG896744	Ca_TOG896744_1_002_00001_Sep08	CACTAATGTCTTAGTTCACTTAATCTCATGGCCGCACAAGATCATATAGC	A/C	GACTGTCACAGACTTGAATAACACCTGCCCTAGATTTCAAGATCCAGTGG	CKaM0278	0.15879
473	TOG896850	Ca_TOG896850_1_002_00001_Sep08	AAGAAAGTGCATTCTTTACTTTACAGATGTCAATGACTTGAAGTTGACTA	A/C	GATGCGATTCTTTTCTGTTGTATCAGGTTGAAGGGTTCAAGATGAACCTG	CKaM0279	0.0215028
474	TOG896852	Ca_TOG896852_1_002_00001_Sep08	CTATCCAAAAATCTACCACGCCATTCCGCCATGGCCACATTTAACAACAC	T/C	GCTCAAAATACCTGCAGTCTATCCAAATTATTGATTTTTGTGTAAAGAAC	CKaM0280	0.491626
475	TOG896873	Ca_TOG896873_1_002_00001_Sep08	TATTGTATTTTCCCTTTGGGTTGAATCAACCTGCTCGTGAAATCTCCATT	A/G	GATTAGTTTCAATAAAACTGGATGGATTCTTGCTTCTGTTACATTTTAAA	CKaM0281	0.0831758
476	TOG896911	Ca_TOG896911_1_002_00001_Sep08	TATGCTTTTTGTAGTGTATGGTTACTTGTTATGTCAATTTTCAGTGGTCT	T/C	TACTTCATGATTTGTGTTTTTCCTTGTTCTCAACTTCTTCCCTTGCTTAG	CKaM0282	0.0849383
477	TOG896928	Ca_TOG896928_1_002_00001_Sep08	ACTCGGGATTGTGATGGAATACTCCATATCCCTAACTATAAGACCCTATT	A/G	AAAAGCATTGTCYCTAAATATAAGTCTCGTTTCAAATTACTAGATACATA	CKaM0283	0.04299
478	TOG896930	Ca_TOG896930_2_002_00001_Sep08	ATGCCTGCATATACAAGTTCTAGCTTCTGCCACTATTAGTTGACTGGTAT	T/C	CTTTGCTTTTGAGGATTTTGTGACTCTTTCAAAATGCATCTGTAGGAAAT	CKaM0284	0
479	TOG896936	Ca_TOG896936_2_002_00001_Sep08	TCGGTATCTTTATTGGCTAGTAGAAATTTGCTCATGAGATTGATATTGGA	A/T	GCTTTATTGTTTGAGTTATAACAAGCATTTGATGCACATTTAATTTCTGC	CKaM0285	0.123174
480	TOG896942	Ca_TOG896942_2_002_00001_Sep08	GTTTGAAAAAAATAAGTTTTTGTTAACAGATGCTAGTCCCAAGGCACATG	T/G	AAAGGAGTCAAATTAGCTTTATTACTGTGTATTAATTACTGAAATAAAAA	CKaM0286	0
481	TOG896943	Ca_TOG896943_1_003_00001_Sep08	CAAAACTTATATTTTGAGCAGGAACCTGTGCTACCTGGCACCTTCCTCCG	A/T	GCTCGTGCNTATTGGACTAATGCCCATGATTGACCAGGTAGAAACTGCAA	CKaM0287	0
482	TOG896948	Ca_TOG896948_1_002_00001_Sep08	TCTCACTCCTGATAACGATTTTGCCGGCAATGAACAGGTAATTCTGAGAT	A/T	TAATTTGTTGAAATTTTGATTTTGGTCCTCATAATTTCTGCTATTTATGT	CKaM0288	0.0831758
483	TOG896967	Ca_TOG896967_1_002_00001_Sep08	TTATTTGATTTGTTTAATTATTACACTGGCAAGTTTATACATCAACTGAC	C/G	GTGTTTATATACGTTCAGTGTTTTCCTTTTGAGAATTCTCTCTCTTTTGA	CKaM0289	0.139207
484	TOG896976	Ca_TOG896976_2_002_00001_Sep08	TGAWAAACTCAAGCTCTACTATCTTCGACCCGTCGTCTCTTTACTCGGCC	C/G	ACCTAGATCACACTCAACTCTAACATCATACAKCAAATGGTTGATAAGGC	CKaM0290	0.426036
485	TOG896979	Ca_TOG896979_2_002_00001_Sep08	AAGGGAAAATAACACARATAAGTTTTCATTTCATTAGCAATTTCTATGTG	A/G	ACTCGGCCAACATAGAAACCTTAGCAAAACCTAAAAAACTGACTGTAAGT	CKaM0291	0.0444215
486	TOG896981	Ca_TOG896981_1_002_00001_Sep08	GGTGAATATCTGCAAAATAATAGTGTTTGAATGTAACAGAAAGCTCTTCG	A/G	CGGACAAACTAGAGTGGAKAATTGAACCTTTTTCTGACATACTATTTTAC	CKaM0292	0.104938
487	TOG897003	Ca_TOG897003_1_002_00001_Sep08	ACATTTTTGAAATAGACAATCTATGTGTTGAATTGTAATCGGAAAACAGT	A/G	AAAACAATACACAAGTAACTCTCCATCAAYAAACTGTTAAAATGGTGCAA	CKaM0293	0.0840478
488	TOG897009	Ca_TOG897009_2_002_00001_Sep08	TYATCGTGACAGAATGCGCAATAGAACATAATGCCCAGAAGACCAAGGAC	A/G	CAAAACAAAACAAAAATTCCATGCATCCAAAATGAAAATTTGAGAGAGTG	CKaM0294	0.106047
489	TOG897016	Ca_TOG897016_1_002_00001_Sep08	AAGAAATAGAATACTCCATTACTACGATTTTGAGTGAATTAATTATGTCA	T/C	ACCTTCTTGAAATGTGTGCCTTTATTCACCTAAAACTACAGTAATGGAAC	CKaM0295	0.0849383
490	TOG897171	Ca_TOG897171_1_002_00001_Sep08	ATATCTGAAAACTTGTTAGGTTTCCAAGACATGATCAAATTACCAACACA	A/G	AGCAAGCTTCCTTCATATTCAACTCCATTAACAGTAAACCCAGTATCATT	CKaM0296	0.0217365
491	TOG897198	Ca_TOG897198_2_002_00001_Sep08	TTCACCAACACAAAGCCTTGACTAATGCATTCATAATTCATTTTCTGCAA	C/G	AATGACTAGTAAGATAACAGAATTTTTCTATTCTTTGTCTTGGTGAAAGA	CKaM0297	0.143457
492	TOG897209	Ca_TOG897209_2_002_00001_Sep08	GTATGCTTTAGATTCATCTAAACCATTATTGTACTATTCCATTTGTTCTA	A/T	AACTCTCATTACTTGATGTTTAAAAATTATTGTCAAATAGTGTATTGTTA	CKaM0298	0.0858477
493	TOG897239	Ca_TOG897239_1_002_00001_Sep08	TCTGATCTACTCTCTTTACTACAGAATCAATGGGTCTTCTCTCCATATGC	T/C	CAAACCACCTAAGCTGAGTATTCGCCATAATTTTCCCGTGTGTTTTTTAG	CKaM0299	0.104938
494	TOG897243	Ca_TOG897243_2_002_00001_Sep08	AATTTGTGCTATGTGTTGCAATGTTTGCGGTATTTTTGCTGTTGTTTATG	T/C	ATACTAGAACAGTATTAATCAGCTTCAAACCTGATAAAATGCATACTAGA	CKaM0300	0
495	TOG897285	Ca_TOG897285_2_002_00001_Sep08	TATATTTGGACGGTAAGGCTTCAACTGCAAATGCACCATTTTTGGGGCTA	A/G	ACAAATATGAAATATCATTGAATGAACTAAATGATTTGAAATGTTTTGAT	CKaM0301	0.0831758
496	TOG897306	Ca_TOG897306_1_002_00001_Sep08	ATGTGATTAGAGCTTCCTTCTACAATTGGTGAAAATTATCTAACCTGAAT	A/C	TAATTCTCACACTCTTACAGGGAGAATGATAAGAAGAAAGTCCTACTTGG	CKaM0302	0.0425331
497	TOG897323	Ca_TOG897323_1_002_00001_Sep08	TTCAAATAGTGGCACTATAGCACTGTTGCATAGTAGAATTTTAACAAACC	A/G	CTATTCTCTGCGATCCACAATTGGCAACACTTGCTATATTTGGATGGAAC	CKaM0303	0.0823217
498	TOG897326	Ca_TOG897326_2_002_00001_Sep08	TTCCAACATCAAAGACAATAATAGTAAATAATAATGTWCTCATAAGTAAG	A/G	GCTAGTACATTGCGATGAATCCCAAGTTCAGTAAATATTTTTTGTTAACA	CKaM0304	0.46106
499	TOG897333	Ca_TOG897333_1_002_00001_Sep08	ATCAACTCTTGGGTATATACAAGTACTTCTTAGACACAGAAGCATAACTT	T/C	ATTACTTTTTCATCCTGAATGCATTGCCTTTTCTCTTCCTTCGATTCTAC	CKaM0305	0.0831758
500	TOG897346	Ca_TOG897346_1_002_00001_Sep08	AATTAGTATCTGGTGGTCTAACTAGAACAAAGCAAAGAAATCATGGCAAA	T/C	TTCCATGTTCATTTTTCACATGACTACAGAAATTAGAGCTCAAACAATCA	CKaM0306	0.0840478
501	TOG897347	Ca_TOG897347_1_002_00001_Sep08	ACTCTCTTCACTTTGACTTCTCCTTTAATTTTGGTGGCAACTTTTTATGT	A/G	TCGATAGAAGGGAAAAAGGCCGACAAGAAAGAAGCGGGAGATATGCTTTC	CKaM0307	0.137845
502	TOG897350	Ca_TOG897350_2_002_00001_Sep08	TTGGCTTTCTATTTAAAATGTCTGAGAAACTTATTTTGAGTACAATGCCA	T/C	GGTTATTTTCACGTCCCCCTCTCGACAGAAATGGATTCCATGCAGTCCTC	CKaM0308	0.157244
503	TOG897362	Ca_TOG897362_2_002_00001_Sep08	TTCTTCCATTCATAAACCTGTCTGAATGTAACGTCACTGAACTGTATGTA	A/T	AACAAAAAAGGAAGGGATTGGTACGTCCTTGAATTTTGAAATAGGAACAA	CKaM0309	0.0637604
504	TOG897369	Ca_TOG897369_1_002_00001_Sep08	TAATGATAGATGTCAATGAGTAGAGTTCATATGTGGCCAAAGCCATGTCA	A/G	AGGAGAAAAGTAATTCTGACAATGCCTCAAGGTAAATCTGTCTTTAGTTT	CKaM0310	0.139207
505	TOG897376	Ca_TOG897376_1_002_00001_Sep08	CGCACACAAATAACTGATTTAAATCACGTTTTGAGTCAAAGCCTGCAAAT	T/C	ATAACTTCAAGTTAGAATCAATTTCAATCGAGATCACCCAAATATGTCAA	CKaM0311	0.120708
506	TOG897466	Ca_TOG897466_1_002_00001_Sep08	TTCTTGCACTTACCTATTGCATAAAGCAGGTTGAGCTCAGAGGTTTTATT	A/C	TTTGTATGAATACTGAAGTCAAGCTTAATGATTGTACCATCCAACATTTA	CKaM0312	0
507	TOG897469	Ca_TOG897469_1_002_00001_Sep08	TATCATCGAGCATATTTCTCTGCTTATGAATATTGTGGCTTGATTGTTGT	A/T	TATTTATTCACAAACAAATTTTGTGNNNNNNNNNNNNNNNNNNNNNNNNN	CKaM0313	0.125742
508	TOG897486	Ca_TOG897486_1_002_00001_Sep08	ASTATTCTGGAAATTCATTCACCCCGGATTTGTCTTTCTTTTTGTTGTAA	T/C	AAGCAGTTTGCAGTTGTGTATGGATATATCTCGCTTTCTGCGTGTAGTTC	CKaM0314	0.0434568
509	TOG897499	Ca_TOG897499_2_002_00001_Sep08	TATATGCATTTTTGTGATTTAGACTTAATGATCTATCATTTCACATAATT	T/C	ATAATAGGACTAGGACTTCTGTTGGAACCTTTGTTTGTGCAAGAAAAAAT	CKaM0315	0.0849383
511	TOG897516	Ca_TOG897516_2_002_00001_Sep08	TTCGGCCGACTCATTTGACCCTTGTCTACTGAGATAAACACTTGTGAGAC	C/G	AAAGAGTTTATGGAGACAATTTATGACATGTACATATGTTGTTTTTAGCT	CKaM0316	0.0222194
512	TOG897521	Ca_TOG897521_1_002_00001_Sep08	ATGTGATTAATGTGTCCACAATTCAAGTTGCACAGGCCTTAAAACCCTTA	T/C	ATTGCAAAGCACAATTTAAAATCACGTGTTTGATTAAAATTTAAAAGCTG	CKaM0317	0.280268
513	TOG897528	Ca_TOG897528_1_002_00001_Sep08	TTATTGCATTTATTCATCTTCACTTGTTCTATTTCCTAAACTTTGTAATT	A/C	TCTGTGTCCAAGTCACACCACACTGTTCTTTATTTATAGTCGTATACAAT	CKaM0318	0.142012
514	TOG897535	Ca_TOG897535_1_002_00001_Sep08	TGTCATGTCCGNNNNNNNTGTTGTTGTCCCTGTTTCATAGCTGAAAATAG	T/G	TTACAAACATGTCATAAGCTATTTTCATAATTTCSCTCAAACAGTCTCAC	CKaM0319	0
515	TOG897558	Ca_TOG897558_1_002_00001_Sep08	CATGTTATATGTTGCCTAATGATTGCACCTTGTATTTGTCAGATGTCTCC	T/C	GTCGAAGGTGCTCCCGAGGATTTCGATCAGACCATATTTGCTGTACAAAA	CKaM0320	0.101746
516	TOG897579	Ca_TOG897579_1_002_00001_Sep08	TGCGAAAAGCATCAGAAGATTAATTTACCATTTAAAATATTCCGGATTGT	T/C	CCATTTGGGCTCTTCCACATTTGTTTTAGGTTAAATTCCTTGACACGGCC	CKaM0321	0.485425
517	TOG897613	Ca_TOG897613_2_003_00001_Sep08	GCCGTGCAGAACCGTGGAAATGGTGGAATCAAGCGAGTTTTGCTGAATCT	C/G	TTTCTGACAAGACACACAACAAATGTTGTTGTAATACATGTTATGCGTTA	CKaM0322	0
518	TOG897618	Ca_TOG897618_2_002_00001_Sep08	ATCCAAGCAGTGAAACATATATGACTTAATTCCATTCATTTCTACCAATC	C/G	AAACATATAAGCGGATAAGCCACAGCCTTTATATTTAAAATTTTATAACT	CKaM0323	0.04299
519	TOG897619	Ca_TOG897619_1_002_00001_Sep08	GAATTATTCATTYAACTTTTTTACTCGTGTTTAAGTGAATTGAAGTCTCT	C/G	TGGAGACATTTGGATGACCAAAAATATTAAAASGAAAGAGAACAGTTGTA	CKaM0324	0.106047
520	TOG897694	Ca_TOG897694_2_002_00001_Sep08	TTTTCNNTAAAATCCTATTGTCATGTGAATGGTATCTTTTTCATCATGGA	A/G	TTCATCCTACTTGACATCTAATAGTGCATTTGCACTGTTCTAGAGGATCT	CKaM0325	0.120708
521	TOG897715	Ca_TOG897715_2_002_00001_Sep08	AGTGTTACTTCTTGTCCTATGTTTTGGTTATATGGGCTTCCCCTTTAACT	T/C	GATGGTTTGCAGAGCATTTGGACCCAATCAATGTTAAAATTGCTGAGCTC	CKaM0326	0
522	TOG897724	Ca_TOG897724_1_002_00001_Sep08	TTGGCAGGAGTTGGAAGTTCTCTTTCTTTTCCTAAGAAATCTGCAGACTC	A/G	CAGACAGGGCCGACTACATCAAAAGTTGCTGTCTCCGCATTTGCGGGGGC	CKaM0327	0
523	TOG897728	Ca_TOG897728_1_002_00001_Sep08	GTGGATTCTGCTGATATGTGATCGGTGTTGTAATTTAGTTTCCATCATTG	A/T	ATTTTAGATATTCGTCGATGCTAAGTTTTAATTGCCGAATATTTATGCAG	CKaM0328	0.109519
524	TOG897762	Ca_TOG897762_1_002_00001_Sep08	ATTCCATTGGACCTTCGAATGGTTGAAGCCGAGCGAGTTGGATGTAAGCA	T/C	TTATTGGACTTTCTTTATAATTATCCTCTTNNNNTCTGTTTCTACTCCTT	CKaM0329	0
525	TOG897884	Ca_TOG897884_1_002_00001_Sep08	AACCTTAAAATTTGGTTTTTAAACATAAATATGGGTGAGGAATTGAGAAT	A/G	CTACTAAGACAATTAAGTTGAAAGAACTGCGTTAGTAATAGAGGCATTAT	CKaM0330	0.104938
526	TOG897956	Ca_TOG897956_2_003_00001_Sep08	AACAAGCTTCAACTAACTAACTTTAGTATGTCCATGAAAAAAGGAAAAAT	T/G	AATCCTTTTGGTCAGTTCAAATCCGCTCATAAAATGGTCATTATTACCAT	CKaM0331	0.062435
527	TOG897963	Ca_TOG897963_1_002_00001_Sep08	AACTTTTTCGAAGAATTTGAAAGCCATTTTTCGTCTTAGTTTATCGATCA	T/C	GAATTACTAGAGTTTTCACATTTTTACTGTCATGAAATTTCGATCGGATT	CKaM0332	0.140595
529	TOG898000	Ca_TOG898000_1_002_00001_Sep08	TTGATGAGTGCAACCCTCAAGATCTGCAATATGTTCCAAGTGATGTCTTG	A/C	CAAAAAAGAAAACTGAAAATCAGCATCCATATTGATTTTCCATWAAGAAA	CKaM0333	0
531	TOG898018	Ca_TOG898018_1_002_00001_Sep08	TTTAAAAGTTGGTGTGTGATTGGCATCCGTGTTTGTGTTAGTATGTCATA	T/G	GTGATAACTTGTTAAAATGTTTGCTTGGTTGAGTTTTTGACAGCATGGGT	CKaM0334	0
532	TOG898024	Ca_TOG898024_1_002_00001_Sep08	TGCGTGGAGAGGCTGCTGTGCTCCCTGGCTTAAGATCAGAACTAGAAGCA	T/C	TGAGGAGGAGGCACTCTGCTGCTTTGGAATTGATGGGAACTGAACNCGNN	CKaM0335	0.139207
533	TOG898026	Ca_TOG898026_1_004_00001_Sep08	CAAAGTTGATTCATAGAGATGAAGGAAAAAAAACTCGCCTGAAGATTAAT	T/G	ATAATGGAGAAAAATCCCTTTTCAGATGCAACCTGCATTAGACACCAAAC	CKaM0336	0
534	TOG898034	Ca_TOG898034_1_002_00001_Sep08	GCTATTTAACAATATTTTGTATTAAATCGCGTATTACAGACCAATAATAG	A/T	GTTTGTTCAAAGTTCAAACTCTGCTATGCTATAGCTCTACAKTGTCATTA	CKaM0337	0.0637604
535	TOG898046	Ca_TOG898046_1_002_00001_Sep08	AAAATATTTGATTATGCTGTTTTAACCTCAGCTTTTTCTTTGCAGCATGC	A/T	GGCGAAATTTATGGAGAAAAAGCAATTTTGGCAACTGAACTGAAGGAACT	CKaM0338	0.127066
536	TOG898075	Ca_TOG898075_1_002_00001_Sep08	GAAAGTAGGCAACAAACTAAACTAACTGCAATTAACAGAAGCTCCCAACA	T/C	GCCTAGAGAAAAAAATGTGGTATGAATTGATGCATGATGTCACATTAACA	CKaM0339	0.102788
537	TOG898078	Ca_TOG898078_1_002_00001_Sep08	ATGTGAAGTGTAAATAAACAAGGTGTTTTGTTTGGTGTAAACTAGGTGTT	A/G	TATTACCGCAAAATTTTGAGTAGTGTTAATTTTCTTTATCATAGTATTAG	CKaM0340	0.123174
538	TOG898135	Ca_TOG898135_2_002_00001_Sep08	AAACTACAAAATGACATGTTATTATGGGTGGGAATTTTGTATTTCCAGAA	A/C	ATATTTTATCCTGCAAAGTGAAAAAAARAGCCTAATAATGTGATCTGATC	CKaM0341	0
539	TOG898231	Ca_TOG898231_1_002_00001_Sep08	ATCACTTGATAAATGAGTGTTCTGCATCTATTCTTACTTTTCACTAATCT	T/C	CATTTTGCACTCTAATTTTTTCGGTTTGTTTTCCAACCAGAATATTGATA	CKaM0342	0.121928
540	TOG898271	Ca_TOG898271_2_002_00001_Sep08	ATTAAACACAATCAACACATGTTTATTTATAAGTTACAGGTTACTAAATG	T/C	ATCTGATTTGCAGTGAGCATTTCTGAGTGAGGAGAGCACATAGATTTTTA	CKaM0343	0.325124
541	TOG898284	Ca_TOG898284_2_002_00001_Sep08	ATTCATGCAGTCATGGACTGGGACTATTATTGGCCCTCCTGGTGTAAGCT	A/G	TTCTGTTCTTTGCTCTCTGTTTCATCAAATGCATTCAATACCTATTTGCA	CKaM0344	0.244898
542	TOG898285	Ca_TOG898285_1_002_00001_Sep08	ATTGCTAAGTCTCAGGACTCTGAGGTAACTAACTAACTAACAAACAAACT	T/C	CGATCTCATCATTTTGCATCAACTGTATTTATAGCGGGACTGTTTTTAAT	CKaM0345	0.102788
543	TOG898304	Ca_TOG898304_1_002_00001_Sep08	AATTTGGTTTATTAGTTCTAACTGAACTGTCGCAAGCACACGGGAGTCGG	A/G	ACACGCTGTTAAGAAAGGAGTAATGTGGTACTGCAAACACAAGGAGCATA	CKaM0346	0.0651433
544	TOG898370	Ca_TOG898370_1_002_00001_Sep08	TCAATTAAAATTGCATTTCATATGAAACTAAGAAGGAAATAATGCCTTTT	T/C	AATTTTGAGATATTTGATGGCAAACATTACATGTAAATGTTGAAGGGAAG	CKaM0347	0.062435
545	TOG898376	Ca_TOG898376_2_002_00001_Sep08	GAGAAANNNNNGTGACAAAAACAAAAATTCTAATGCAATCAAACACGGTA	A/G	ATGGAAGAGAAAAGTCAGGTATAACCACTAAATTCCAAACCAAAGAATTT	CKaM0348	0.144931
546	TOG898468	Ca_TOG898468_1_002_00001_Sep08	TTTCATCTTCTCCAACATAAAAGGAAACAATCACAATTTTTAATCACAAT	A/T	CTGTTAAAGAAAGAAGATAGAGTAGTCCATAGATGCTGGCCTGAAACTTA	CKaM0349	0.0858477
547	TOG898489	Ca_TOG898489_1_002_00001_Sep08	AATAACTATGCACAAATTTCCCYCTACCAATACAAAAGCTTAACATTCAA	A/G	ATTCAATTTCTCTCACATGGTCTATACCAAACAYCGTTCATCAWAARATG	CKaM0350	0
548	TOG898508	Ca_TOG898508_1_002_00001_Sep08	TAAATTGTTTAWACGGTCTATGACYGTCGAAGTGTCAAAGTGTTTCCTAA	T/C	GGTTATCAACCTTTTGCATGTGAATAGGATGCTACGAAAAGGAGCCCAGG	CKaM0351	0.160367
549	TOG898532	Ca_TOG898532_2_002_00001_Sep08	AATTATAATTCAACAAAGCATCAGAAAGAAATCTATTGTTCATCATCAAT	T/G	ATCGAAACACAGGAACCTAACCTTAGGTCTTAGATACTCATGAACCTGGA	CKaM0352	0.103852
550	TOG898533	Ca_TOG898533_2_002_00001_Sep08	TCAAAATTCAACTTATATTTGTTTTTGCTTGTTTTTGTCAAATGATCCCT	A/G	ATTAGACCATTGTCTCAACTGTCTCAACCATAATGTAAGTGAACCGGGAA	CKaM0353	0.0630907
551	TOG898575	Ca_TOG898575_2_002_00001_Sep08	GCTTTGACATCAACCAAGTTTAAAATGGATGTTGTTGCTTTATCAGTTCA	A/C	TGTTTTGAATATCCCTTCTATGACATTTATCATTGATGATTGGCTCAAAA	CKaM0354	0.0831758
552	TOG898578	Ca_TOG898578_1_003_00001_Sep08	ATTTATATATGTTGGTGATTAACTGCATTTGGTGTAATCTTAGTTATAAN	T/C	ATGCTATTTTAACCAAATGCAGTGATCTTACTGTATGCGACACTTGGTTC	CKaM0355	0
553	TOG898599	Ca_TOG898599_2_002_00001_Sep08	TTGGGATGAGCTCAAGCACATACGACAGGCTGTTGGATTCTTGGTAAGTG	T/C	GACTTGTTTGATAATACAGTGCCTTTTCATACCAACAAACAAGCGCATTT	CKaM0356	0.0217365
554	TOG898608	Ca_TOG898608_1_002_00001_Sep08	ACTATTGATACTGATCATTAGGTTTCTACTTTTTGCTGTGTATTAAAACT	A/G	TGAAATCATTATCATTGTAACTTGAACTTCATTAATGATTAATTGGTGTT	CKaM0357	0
555	TOG898832	Ca_TOG898832_1_002_00001_Sep08	CTTTAAAATTGGGGGTTGTGAGNAGAATTTTAGGGTTCAATTTTTCACAT	A/G	GAACAACTCGTCCCTTTTCTAGGACAATAATTCAAAAANNATNTCNNNNN	CKaM0358	0
556	TOG898872	Ca_TOG898872_2_002_00001_Sep08	AAAAATATAATTAAAAAAACGATTTCCCGGTATAAAGGTTTTAGTAATCA	T/C	ACACACCCAAGGCCTTGGTTGCATTGCAATTTAAGTCAGCAATGGTACAC	CKaM0359	0.062435
557	TOG898883	Ca_TOG898883_1_002_00001_Sep08	GTCACTGTGATTTTTCACAAGCTACAAATTATATCTTTTGCAAAATCATA	C/G	TAGCTCACTCTAATTTTGGCAAACTCGACATAATACAAAGCACTCAACAG	CKaM0360	0.0858477
558	TOG898887	Ca_TOG898887_2_002_00001_Sep08	CTGTGTTTGATGTTTCCGCTGGATCTTACCAAGTGCTAAATTTAGTTGCC	A/T	CTAGTATTGTTTAGTTCTTCATAATTCATAGTGATGGGTRTAGYTGTAAC	CKaM0361	0.10718
560	TOG898975	Ca_TOG898975_2_002_00001_Sep08	ATTATATTAAGTGGTTAGTAAATACGTCATGGTGGCCAAGCTTGCAGCAA	A/G	ATGTTTGTGACTGAATKTTTTTTATTAACCGAGACACATMAAGGAAAAAG	CKaM0362	0.0630907
561	TOG898978	Ca_TOG898978_1_002_00001_Sep08	TTCTCTTTGACAGTCTTTTTGCTGAGCATAATTTATATTTATTCACTATG	A/G	TACCAAAGAAGCAGTAAATGTGCTAATGCGCTATGTTATGTGAATTTCTT	CKaM0363	0.062435
563	TOG899054	Ca_TOG899054_2_002_00001_Sep08	CCCTTAGATTGAGCTGTAGCCTTTTACCATGAATGTAGAAATTATCTCAT	A/T	TTATGCTTTTGGTTGGTATAGGTATTTTTGTTTTCTCTCTGCATGGGACA	CKaM0364	0.103852
564	TOG899062	Ca_TOG899062_2_002_00001_Sep08	TTTTTATTGTACCATTTAGGAATCTCGTATCTAGGTTTTTATCAGTCATG	T/C	TGTTTTGCTGCCCGATGGCATTTTTTTCAGTGTTTGTTTCTTTATTTTTG	CKaM0365	0.0637604
565	TOG899072	Ca_TOG899072_2_002_00001_Sep08	TACTTTGAGGAGTACTAGAAACACACTCTTTAACACACTTTTCAATACAG	T/C	CAATTTGATCTGTTAAAATTTACATAGGTCCCACCAAAATATGTGGGTCC	CKaM0366	0.0823217
566	TOG899078	Ca_TOG899078_1_002_00001_Sep08	WTTACTTTTCAATGTATATCCATTGGCTTACTTTTTTTCTTTTAACACGC	T/C	TTAGGAACCTATTGGGACAGATGGCAGGTGGCATGCCACAAGCAGTAACT	CKaM0367	0.103852
567	TOG899127	Ca_TOG899127_1_002_00001_Sep08	CTGCATTAGCATTCTGTCAATGCTTTCAAGCTCAACTGTAAAGGTGTGAA	A/T	TTAGTACTGCAAAGCTTATATTTTCTTTATTCTTCCATTTATATAGGACG	CKaM0368	0
568	TOG899130	Ca_TOG899130_2_002_00001_Sep08	GTCAGTTTGCATCTAGAAAAGCAAGAGTGTTGTACCAAAAATACAAGACT	A/T	GAATTAAAAGCAGAACAATTATTGGTCYAAGCTWTGAANNNNGANNNNCA	CKaM0369	0.0658574
569	TOG899159	Ca_TOG899159_2_003_00001_Sep08	TTCTTTTTTCATGTTATAGGTCATAGCTGATTTTGATGCCACATTAACGA	A/G	GTTTTGGGTTAATGGAACTCGAGGCCAACACACATAAGTTATAATCCAAA	CKaM0370	0
570	TOG899411	Ca_TOG899411_1_002_00001_Sep08	CTGCAGCTTTAGTCATTACATATGCATAATCGTCATTTACTCTTATAGAT	T/C	GAAGAAGCCTCTTCCCAATTATGTGACACATCTTATGTCGTTTTTCAGTT	CKaM0371	0
571	TOG899452	Ca_TOG899452_2_002_00001_Sep08	ACTTCTCTGCCAAATTTTACTTTTTCTCGTATGATAATGATTTCTTACAT	A/C	ATTTTCATTTGGTYGAACTCTTCAATAATATCTGCTTATAGGTTGATTGA	CKaM0372	0.0849383
572	TOG899476	Ca_TOG899476_1_002_00001_Sep08	ACTAGTACTAAATAGCATATTTCCATTGCACAGTAGTGCTATAGCGCCAC	A/T	ATAGGCACTATTTGACAACACTGATCAAACATCAGCCATCATACTATTCA	CKaM0373	0
573	TOG899482	Ca_TOG899482_1_003_00001_Sep08	GGAGGATTTTGAATAATAAAGAAAGTTAAACCTCGGATTCAAGTTGGGGA	A/G	CTATCCATCTTTCACTTTCTCTTTCCTCCTTCCTTTTNNNCAAAGCCTTC	CKaM0374	0
574	TOG899490	Ca_TOG899490_1_002_00001_Sep08	AGGCTGGTCTCCATGCTAGATTTTCCTCTGAGGTACCGGTCAGTATATCA	A/T	GGAACTCTAAATATTTGCAAAATTTAAGCAAATGACTTCCAATGTAGTAT	CKaM0375	0.0217365
576	TOG899506	Ca_TOG899506_1_002_00001_Sep08	GGTTTTTTCAACTTTTTAGTTTTCTGTTGCATATTTCATCAACCACAAAT	A/C	ATTGTAGGTGTCAATGAAGAATCCTCATATTTTCTTGCTATCAGTATCGT	CKaM0376	0
578	TOG899516	Ca_TOG899516_1_002_00001_Sep08	TTTTTCATAAAACAGTAGCTTTTTTTTTTTGTTTGGTTATTATTATAGAA	A/T	ACTATTTGTTGGCTGAAAAGTATTCACAATTATAGTTTTTTTAGCTGCTA	CKaM0377	0.0840478
579	TOG899538	Ca_TOG899538_2_002_00001_Sep08	TATATATTTGGAAAGTAAAGATTTTTTATCTGGGATAGCTAATGTTCTTT	T/G	GATTTATTCTAGAAAGCAAAATGGGTTTTATGTATTTTTCTTCTATCATG	CKaM0378	0.0219753
580	TOG899545	Ca_TOG899545_1_003_00001_Sep08	GAAAGGCGTGACYCAATGTCCGACACTTTTCGGTGTTTGACACCGACTCG	A/G	CACCAACATTTTGGCAATTAATTCATTTTCTCAAATTATTACKGGTGTCG	CKaM0379	0
581	TOG899600	Ca_TOG899600_1_002_00001_Sep08	GACAGTTATACCTAGTAAACTGCCCCCTCCTCCACTAAACAAAAGAAACT	T/C	TCTGTAACACCCTCTAGCTAAGTAGAGTATGGTGATATGATAAAAGGTCC	CKaM0380	0.124444
582	TOG899640	Ca_TOG899640_1_002_00001_Sep08	CATTTTCTCCTCCACTCCCTCAGGTATACATACATGTTTCACTCTTATTT	T/G	CTTCCCTCTTTTTGAGGCTATAGCTTATTGTTAGAACAAGTTCACCATAA	CKaM0381	0.062435
583	TOG899657	Ca_TOG899657_2_003_00001_Sep08	NNNNNNNNNNNNNACAAAGCACAARCAAATTGAAAGGTACATAATTTATC	T/C	TTTATATGCAGATAGCCTAACATTATGAATCAATACAACATTCATTAAAC	CKaM0382	0.102788
585	TOG899668	Ca_TOG899668_1_002_00001_Sep08	TTCTCATATTGTCTGAACCTATATTCATGCCATTGTAAATTTAGAATTTC	A/T	TTACTAAAACCTGCATCTTCACTTCACTAYTTNTGTTTGTTTTATAACTG	CKaM0383	0.15879
586	TOG899669	Ca_TOG899669_1_002_00001_Sep08	ATTAAGATAAGATGCCAATGTCATAARGTTCTAATTTCTTGACTTGCTCT	A/G	TTCTTAATTGCAGTTGGAGCAGATTATCAAACATGAATGTGGCTCGTTTT	CKaM0384	0.0212741
587	TOG899683	Ca_TOG899683_1_002_00001_Sep08	TATTTAGTTTGTACCAAGACAAGTAAGTTTCTTCCTTTTCCATGCACAAG	T/C	CATAAAAATTACTACATTGGTTCCTTTTTAATGCATACCAAGAAAACTAA	CKaM0385	0.0630907
588	TOG899684	Ca_TOG899684_2_002_00001_Sep08	TACGAAGAGGCGCTCAAGAGGTGCGAGCCTTCGACCTCCGCCAATCATCT	C/G	CTTGGTCGCATATTCTTAAAGAGAAGGGAGTCAACTGCATACAAGGTTGG	CKaM0386	0.120708
589	TOG899689	Ca_TOG899689_1_002_00001_Sep08	AAGAATTGTGTTTGGAATAACTTATGTGAGTATATCTACCAACAAAAACA	T/C	GTTTGAGACTGTTTGGAAGAGTTTATGACATGTCCATAAGCTATTTTTAA	CKaM0387	0.102788
590	TOG899701	Ca_TOG899701_1_003_00001_Sep08	AGTGCAGTGGCTGATTTTTCTGTACAGGGGAAACATCTCAGCTGTGATAC	A/G	GAACGGACGAATCAAAAGCAAGATGCAACAAACAATTTTAAACGATCAGA	CKaM0388	0
591	TOG899713	Ca_TOG899713_1_002_00001_Sep08	TAATCAAACTCAAAATATGCCTAACTTGGTAGCCAAGTAATCCAATTGTG	A/G	ATTGAATTTGAACTCCTGACTTATTTAGAAAACCCTAAGCAGCCAAGAAA	CKaM0389	0
592	TOG899728	Ca_TOG899728_1_002_00001_Sep08	TTGTTGCTGTTGCGGCTTTACTTCTTTACGTTGGATGTTACCAGGTAAAG	A/G	TTTTCTGATCATTGTCTGTGCAACTTTTTCCCGTTAATATTCCACCAGGA	CKaM0390	0.0823217
593	TOG899729	Ca_TOG899729_1_002_00001_Sep08	CTGGAATATGTTAAAATCAGTTTGTCAATTTGAAAATATGATAATTTCTA	T/G	TTGCATTCATGGATGCTGGTTTTTATCTGTTACTTGTATACAGTTTCACG	CKaM0391	0.0858477
595	TOG899751	Ca_TOG899751_1_002_00001_Sep08	TAATGCTAAAACAAGAGGGCCAATAATAAGCAAGAGTGACAAAGTTCACA	A/C	CAATAATGGGTCAGGACGTATACAGCAGAGGAAATGTATTTGGATACAAG	CKaM0392	0.0849383
596	TOG900006	Ca_TOG900006_2_002_00001_Sep08	AGAACTTATAGAATTAAATATCACGTAGGACTCATGTCAAACTAACCAGT	T/C	AACGATGATTCTGTGTCTATTTGTGTCAGCTTGCTTGTCTGTCTGGAAAA	CKaM0393	0.0630907
597	TOG900053	Ca_TOG900053_2_002_00001_Sep08	TTNGTAGATTATTCTATTTTTATGCATTGAATTATACTGATTGGTTTTTC	T/C	GTGATCAGCTCTATCGGTTCCTTGTTCGGAGAACTGGCAGCAATTTCAAT	CKaM0394	0.0840478
598	TOG900075	Ca_TOG900075_1_002_00001_Sep08	TTAGTGCATCCTCACCGTCAGATATACTTCAGTAGTGATTAATGCAAAGT	T/C	GCGATGATATGTCATGCAAAGGGTGCTAATAGCTGCATATAATCGGTCCA	CKaM0395	0.0840478
599	TOG900129	Ca_TOG900129_1_002_00001_Sep08	CAATCACAAAAATATAGAATAATCTAGTTAGCAACTGCAGGGTAGTGTTT	A/G	GCTGTAGATAGGGTTATCTTACAAACAATCAGGAGGTAAAAGCAACGCAA	CKaM0396	0
600	TOG900133	Ca_TOG900133_1_002_00001_Sep08	CATTGCATTTTTTTTTNGTTACAGTTCATTGGAAATTTTCAGGAAACAGC	T/C	GGTACAAGAACTGGCTGGGGTGCTGGTAAGTACATGTTGCTAATGATTGT	CKaM0397	0.0412188
601	TOG900136	Ca_TOG900136_1_002_00001_Sep08	TGGAGATGGACCATGGGATGAGATGCAGCACTTTGATGATAACATTACTG	A/G	GCGCTTATTTGACAACTTTCAGGTAATTGATAGCATTTGAACATTTAGTA	CKaM0398	0
602	TOG900140	Ca_TOG900140_2_002_00001_Sep08	GGATACCAACAATAATCTTTAGATTTCACTTTCAACCAATGCTATGATAG	A/G	GGTCCTCTATCACCGTGTCATGAACTAACTATACGAAAAAGGTTAAGTTA	CKaM0399	0
603	TOG900217	Ca_TOG900217_2_002_00001_Sep08	CCACCTAGGCAACGGTTCAATTCAAACAATAACTGGAGAGGTTCCACCTT	T/C	AAAGTTNGGAGATRAGRCAAAGGAAAAGGTAGGTCATACAAGACACCATG	CKaM0400	0.160367
604	TOG900222	Ca_TOG900222_2_002_00001_Sep08	ATCATTAAACTGAAATTTGTGTCTTTCTCCAAGTAAAGCTAGTGTATTTC	A/T	AGTTTCTCGGTGGCTATGAGCATTCATCCTTAAATGTGCATTAACCACAG	CKaM0401	0.0823217
605	TOG900241	Ca_TOG900241_2_002_00001_Sep08	CCTGAAGAGAAGAATTTGGTGTTTGAAGCCCACATGGGAAGAACAGAGCA	T/C	TCTACTACCATAAAAAACCAAATTGAAGAGTAGAATGAAACAGAGATCAW	CKaM0402	0
607	TOG900261	Ca_TOG900261_1_002_00001_Sep08	AKAAGTATACATGTTTGAAATCACAGTAAATTTGACAAAATCACAGTGAT	A/G	CTATGATTTCATTTAAACTCCAGAGCTTAACTTTTACCAAACTCACGGTG	CKaM0403	0.0425331
608	TOG900269	Ca_TOG900269_1_002_00001_Sep08	GAGATATACTCCAAAGACGGAGGGTAATGCAAAATTAGTACCAACAACAA	A/T	AAAAGTAGTCCAATACCTTAGGGCCCCATGGCTTCCTTTCAGATATGTGA	CKaM0404	0.140595
609	TOG900323	Ca_TOG900323_2_002_00001_Sep08	TTGATGATCNAGAACTTATGCATGCTCAATTTCTTTTCTTGAAAGGGAAA	A/G	GGTCTCAAGGGTTTGGTTCTGTTGAAAGTTTTAGTTAGGACAATAATCTT	CKaM0405	0.452098
610	TOG900342	Ca_TOG900342_1_002_00001_Sep08	AAGTATCACTCTTAGAATGCATTTTCTCAACAAAAATGAAAGTACTTTGA	T/G	ATGACCTGTAATGAAAATCCTGACTTATTTTACAATAATATGATTTAGAA	CKaM0406	0
611	TOG900394	Ca_TOG900394_1_002_00001_Sep08	GATTTCTTGGAGATGGCAATAAATGTGAAGGTAATATTYGTTTACGGYGC	C/G	TCAATTTAAAACACTCCGTCTGTCGCCTTCTATATACAATCGATTTTTGS	CKaM0407	0.0831758
613	TOG900450	Ca_TOG900450_1_002_00001_Sep08	ATGCACAAGTGTGCTTTTCTAATGGCCTTCAGGAAAGAAATGTCTGCTAG	A/G	ACTTTTTGGAAGTAAAAAAATTCACAATTCTTCTGGCCTGCTTGGTCTGG	CKaM0408	0.142012
615	TOG900848	Ca_TOG900848_1_003_00001_Sep08	TGCTGAGGTATTTATGGTTGCAATTTGTTATCCGAAATTAAATCTGGATG	A/G	GTATTTACTCATATTTGTGCTCCTTTTACAGGAACAATGTTGACAAAAGT	CKaM0409	0.0217365
616	TOG900871	Ca_TOG900871_1_002_00001_Sep08	CGTAAATCAATGCAAGATAAGTAGATCAGGGCCGACGTAAAATATCAACA	C/G	ATATCAGAAAAAAAGGATCAAGTGACACTAATTTAATGCTTTGAGACATA	CKaM0410	0.0434568
617	TOG900881	Ca_TOG900881_1_002_00001_Sep08	GCAAATCTCTGCAACTTTAGGTTTTCTTGGACACCAGCCATACTAATGCC	A/C	GCATGGATGAGATTCAGGTAGAAACATCATCTTAAGTTATGCTTCCATGG	CKaM0411	0.499457
618	TOG900957	Ca_TOG900957_1_002_00001_Sep08	GCAACAATATCGATAGATGATTTTTATTTGACGGCTGAAGGTCAGGTATA	T/C	AGAAGCAGTTTTCTAATATATATTTTTCGGTTAAWACTCCTCCATCTCGC	CKaM0412	0.0858477
620	TOG901001	Ca_TOG901001_1_002_00001_Sep08	TGAAAATACATTGACAGTTTGACACCATTTATTCTCTGTTTCATATATCT	T/G	TGGCTGTTTTCTTTTTTCCTTTCTGATTATGTTTCTTCTGTTTTCAGGGA	CKaM0413	0
621	TOG901015	Ca_TOG901015_1_002_00001_Sep08	TAGACATATGATTGAAAGTGGGTTTCCAAATGCATTTACAAACAAACAAG	T/C	CAAGTTCTCAATGAAGACAAAATATACCGTCCACAACTAAAATGGGTTTT	CKaM0414	0.121928
623	TOG901037	Ca_TOG901037_1_002_00001_Sep08	CTATGAGCTGAAATAGTAATGAATACACAGGAAAAGGGTAATGTGCCTTA	T/C	GTGGTAAACAATGGTGCCGGTGTGTTCACACGTAGTCCTAAAGAAACAGC	CKaM0415	0
624	TOG901045	Ca_TOG901045_1_002_00001_Sep08	CTTCAAATTTATACCATGACATTCTTCATGTACACAACATTGTTGTTTCA	T/C	AAATGAAACAAGATAAAGTAGAAACAAATGCTTTAGTTAAATTGGTAAAG	CKaM0416	0.123174
625	TOG901047	Ca_TOG901047_1_002_00001_Sep08	GACCAATGGAAATGCTTAAACAAAAATATTGCTGCACACTGAGGCAAGCA	T/C	TTTATACAGATTACACATCATGTGCATAAAACAATCAGAAAATATTAACC	CKaM0417	0.101746
626	TOG901096	Ca_TOG901096_1_002_00001_Sep08	CAATTGATACGTATCTCTACTGTGTATCTCACTGGTCGACCTTGACCATT	T/C	TTATTTTGGGGTCATATCTAGTATTCAGAGTTTGCCTCGATTTGGCACCG	CKaM0418	0.0425331
627	TOG901133	Ca_TOG901133_1_002_00001_Sep08	CATGCTTTTTTTTATTTTCTGTGGTTTGAACCAGAGATCTTTAATAGTAC	A/G	TCACACTTCAATGGTTATGTTGTTGCATTCTACATTTCTATCTTTTGTTA	CKaM0419	0.062435
628	TOG901166	Ca_TOG901166_1_002_00001_Sep08	ATTTTATCTAGAGAGATTTCATTATTGTTGCTACTGTTTATAATAATGTC	C/G	ACTGGATATGTCCAGGGCTCTTGCTGTCTTTCATCCTCTCAATCTATGTA	CKaM0420	0
629	TOG901167	Ca_TOG901167_2_002_00001_Sep08	GGAATATGCCGCAGCCATGCATCTTGGGACGTTTGATCAATATGATCGGA	A/C	TCACTTTTCAACTTGATAAATTGGATTCAAAAATAGTTGTCACATGATCT	CKaM0421	0
630	TOG901180	Ca_TOG901180_1_002_00001_Sep08	TCCTCGTGCTGATATTTTGCCTCGGAGAGTTTCTTTTGAGCCCTCTCCTC	A/G	TGTAACATATTTGTTAACTGCATCATTTCTTTTTCTTTCTCTATCTCTTG	CKaM0422	0.0217365
631	TOG901184	Ca_TOG901184_1_002_00001_Sep08	CAGGTTGCTGTTTCAACTGCTCCAACAGTTTTGGCTCTCTTGAATGCAGG	T/C	GCCACTTGTGTTGGTAAAACTGTCATGGATGAAATGGCTTACAGGTTYGG	CKaM0423	0.103852
633	TOG901215	Ca_TOG901215_1_002_00001_Sep08	CTANNNNNNNNNNNNNNNNNNNNNNAAATGAAGGTGCTACACGCTACAAC	C/G	AAGCAACCAAATGCCGCAATTAGGCGGCTATGGGCAGACCACAATTAAGG	CKaM0424	0.103852
634	TOG901225	Ca_TOG901225_1_002_00001_Sep08	CTGATGACAACCAATCAAACTCACTTATGCTTGTTTTAGGTGCCAAATGT	T/C	ACTACTTGTCAATGGCCGTTCCATAAGTGGAAAAATTCTGACAAATTGGT	CKaM0425	0
635	TOG901542	Ca_TOG901542_1_002_00001_Sep08	AATCTTATTTGGTGGTTGTTTTGTTGGTAGTGGTAGTTATTGATGTATGT	A/G	TTTCTGTTATGCAGAGGTGCAAGCACTTTGAGATTGGTGGTGACAAGAAG	CKaM0426	0.140595
636	TOG901547	Ca_TOG901547_2_002_00001_Sep08	GATTTGTATGGATATGCATCAGGTAGTTCAACACGAATTTTCCAGACTCC	A/G	CCTTCATAAAGGCCTGCAACAATCACAAATGTAACAAATCATNNTACATA	CKaM0427	0.0425331
637	TOG901549	Ca_TOG901549_1_002_00001_Sep08	TAGTTTCYTCAATTTAAGAAAAGAAAANTATGTCCATCCCTCTCCTCCAA	A/T	ATCCTCATGCAAAGATAACAATAATCTATGACTATTTGGGAATTTGGATT	CKaM0428	0.0831758
638	TOG901685	Ca_TOG901685_1_002_00001_Sep08	GATTTAATCTTGTATTTGTCTGACAGTCTTTAATCCTATGTTGTCAGTCT	T/C	AGATAGTGGTGCGAAGCGCCAAACCCCAAAAAGGGGATAGTGGGATCGCG	CKaM0429	0
639	TOG901711	Ca_TOG901711_1_002_00001_Sep08	AGCTACAATATGTGACTTCATGTTTGCCGTGCATTTGTGTGCTGCTCAAC	A/G	CGGATCCAAATATTTTCTAAAAAAACCAATATTTCCCTGTCTTATCCAAA	CKaM0430	0.161975
640	TOG901729	Ca_TOG901729_1_002_00001_Sep08	CTAACACCAATGATAAGAAAAAATGCATAGATTCCTCGATCAATTCAGTA	A/C	GTATTAGAAAACAAAAGAACAATCTGGGATTTCCCTTTTTCCTAAGTCAT	CKaM0431	0.121928
641	TOG901731	Ca_TOG901731_1_002_00001_Sep08	TTAGGATATAATTCTTTGCATTAGATGATTTACATTGAAAAGATTGATTT	A/T	TACATTACCTTGGTCGATTGCACCTCAAACTTTGATTTTGTTATGGTCTC	CKaM0432	0
642	TOG901734	Ca_TOG901734_2_002_00001_Sep08	CGAAGCGGAGACGTAACTAACTATCTTGATTCCTAGGGCTTCCTTTTTTT	A/T	AACTCTTTTTTATGATTTTTCAATTGATTGGATCGGTATCATGCTTATGT	CKaM0433	0
643	TOG901743	Ca_TOG901743_1_002_00001_Sep08	TCCTTCTGTTTCCACCATCAACAATACAGAATCATCTGCAATTCCCTCCG	T/C	ACCAAAGCCAATTCTCAAAAGTGCCCTCAAACGACCCAACCCTACTCAAT	CKaM0434	0.0840478
644	TOG901744	Ca_TOG901744_1_002_00001_Sep08	TTGTGATGTGACTCAAACATTTGTGTTCTTCTGTTCGCATGGCCTTGTAC	T/C	GTGCGCACCTATAGAAATAAGAACACACATACCTGGCTGTTTTTATATGG	CKaM0435	0.04299
645	TOG901772	Ca_TOG901772_2_002_00001_Sep08	CGATCTATCTTCTATTCTGGGGGTAGGTGAATGTCCCGCATCTCTTCTGA	T/C	TCTCCGATCCTATATCAATATAAGTTAAAATCAAACAGCTTGTCAGTTTG	CKaM0436	0
646	TOG901841	Ca_TOG901841_2_002_00001_Sep08	ATTTTATTTACAAGTAATCTGTTGGAAATAGATTAACAGAAGTTTCATTT	T/G	GTGCATTATATGTATTAGTTTGTTTATTTCTTAAATATATACTTTTAAAC	CKaM0437	0.103852
647	TOG901858	Ca_TOG901858_2_002_00001_Sep08	ATCTTCAGGATTCGTCCAGCAAGTCAAACATTATGCATTCCTTTTTAACA	T/G	AATAAAGGAGACGTCCAAACAATGTATACTACTACACTGTAAAATTACTT	CKaM0438	0.0420858
648	TOG901869	Ca_TOG901869_1_002_00001_Sep08	ATGTTTTGTGGCTGCCGAGTCAGACAGTCTTTAAGTCAAACTAAAGAGTT	T/C	GGTCTGTAACATTCTTCTAGAGTTTTGAACTTTTTATAATCCAACATTAA	CKaM0439	0
650	TOG901904	Ca_TOG901904_2_002_00001_Sep08	TTTAAAAAAAGCTAATGCTAAAGAGTTCATGTGAAATTGGGATTTTTTTT	A/T	NTCTAGCTATTCAATGAAGACATTGGAAATATTTATCGAGAAATTTTAAT	CKaM0440	0.04299
651	TOG901928	Ca_TOG901928_2_002_00001_Sep08	ATTAATTGAGTGAGCTTATTGTGTTGGTAGGCGAACATTAAGTCATATGC	T/C	AGTAACAATGAGCTTGCTGTTATGCCACAAGACCGGGTGGTCCGTATGGA	CKaM0441	0.04299
653	TOG901960	Ca_TOG901960_1_002_00001_Sep08	GTTCTAGTCGACTTTACAGTAGTTAATCTCAGCCTTAGCCATGTTGCGTA	A/T	CTCAACATGCAAAAACCTTGCTTTTTTCCATCAGCCGGATCAACAGGATG	CKaM0442	0
655	TOG901985	Ca_TOG901985_2_002_00001_Sep08	CTARAACGGTACCCTTCTTTATGCTTTTGTCGGTTTAAGGCTTCTTTTCT	C/G	AATTGTCAAAAAGTAGTACAAGATATGATTGTGTGGTTAAAGAAACGAAT	CKaM0443	0.142012
656	TOG901998	Ca_TOG901998_1_002_00001_Sep08	CCTTGGTTTAATTTAAGATCAATAGTTCATCCACCTATGGTAGCATCGCG	T/C	GGAAGACATGCAATATCTTTGTATYAATTATCCTCTTCCCTTGTTTGACA	CKaM0444	0
657	TOG902030	Ca_TOG902030_2_002_00001_Sep08	TCCGGTTATACCCTAATAGGTAATCTAGGTGAATTTAGTTCACATTAACG	T/C	AAGTGGTAAATTAAGTTCGCGTAGGTTACGCGATCTCAGTTCACATAAAT	CKaM0445	0.0637604
658	TOG902034	Ca_TOG902034_1_002_00001_Sep08	TGATCATTTTGATGAAGGTTTGGGTTTTTGTTCACCAAATGCATTGATGG	A/G	TGCAGCCAATGTTAGTAGCATGTGCACGCCAGCTGATTGAGCATATGAGG	CKaM0446	0
659	TOG902037	Ca_TOG902037_2_002_00001_Sep08	CCTCAATATTTTATCATGAACACTTCACCAGATGGTCATGGTCCAGTTAG	A/G	ACAAATGGTGGATGGGTAAGTGACTCATGAAGTCTTTTAATTCTTCACTC	CKaM0447	0.22072
661	TOG902069	Ca_TOG902069_2_002_00001_Sep08	GAAAAAATATGAAGAAAAAGTGCTAATGATGTTTGACACAGCATTAACTA	T/C	TAATGCACTCAAACAAATACAAATTAAGAGACTTACCAAAAAGGCTACTG	CKaM0448	0.485514
663	TOG902130	Ca_TOG902130_2_002_00001_Sep08	CCAAATGCTCGTATTGTATACATTGATGGGGCCTTTGATCTCTTCCATGC	A/C	GGGCATGTTGAGGTACAAATAGTTTTCATGTAGGGTGTGACTTATTATCC	CKaM0449	0
665	TOG902462	Ca_TOG902462_2_002_00001_Sep08	CACACAACTTGGATGTCACAATACACGGTACATGTGTTGCAACCGCTAAA	A/C	CTATAAGGATCAACTTTGATCGCCACAGGAGATGAATTCACTTTATCTGA	CKaM0450	0.157244
666	TOG902476	Ca_TOG902476_1_002_00001_Sep08	AAAAAACTGCTTTTCATGACAACATATTTGACCAATACACAAATGATCAT	A/G	AAATTTCTAGTTTGGTAAACTTTGTATGTTCATACTCTTTGTACTGGAAA	CKaM0451	0.160367
667	TOG902563	Ca_TOG902563_1_002_00001_Sep08	GTTTAGCTTATACAAGAAGGCAATAAGGAAACAGATCAAACATAATGAAA	T/G	CAAGTGAGAGTTCCAAAAACCAAGTTGATTAACTTTTTGTCCTCRGCCAG	CKaM0452	0
668	TOG902569	Ca_TOG902569_1_002_00001_Sep08	ACATAAGTATAGGTGGAATCAAAGATCTCTCTCTAACTTGGTATATTTTA	T/G	GTCCTTTATATTCTTGCTTATAACTTACCTACTTGACACTTGGGATCATT	CKaM0453	0.0222194
669	TOG902578	Ca_TOG902578_1_002_00001_Sep08	CACCAATCCAAATATTACCTTCTGGATGGTCTTTTRCCCTTACTATGAAC	T/C	GAAGAAAAAAGGATGTGCTAGAGGGTTGCTTGAATTTGAATATGTTGCTG	CKaM0454	0.101746
670	TOG902630	Ca_TOG902630_2_002_00001_Sep08	CTTTGATTGATTTGTTTGAAGAAGACGAGAACTGTAATATGCATGRTATT	T/C	TTTGTTTGGGTTCTGAGGGACATAGTTATAGAWGTATAAATTAGAGAAAG	CKaM0455	0.0840478
671	TOG902692	Ca_TOG902692_1_002_00001_Sep08	TGATCTCGTTTCGTTTTGTGCTTGCTGGTTTTTCAATCTTTTAGACGATC	T/G	NNCGTGTTTTAATCTCAATTAGTTTCATTGATGTTTGGTTTATGGATTTA	CKaM0456	0
672	TOG902699	Ca_TOG902699_1_002_00001_Sep08	CGTTCTATAACGATTATGCACATAAATAATCAAGGGACTTTAAGTCTTTG	A/G	ACACATTTTCCTCCCATTATGCAGTCTTCGTGTATTTGATAGGACGAATG	CKaM0457	0
673	TOG902710	Ca_TOG902710_2_002_00001_Sep08	AGAGTTATNAGGGTTATGGAAGAAGGAACTGATAAGTGTCTGTTGGAAAT	A/T	CTGGCTCAATCACGGTCCATCCCTAGCTGCCTTAATTGCSGCATTTGAGT	CKaM0458	0
674	TOG902716	Ca_TOG902716_1_002_00001_Sep08	ATACAAAAGACTAACCCCTTTATATAGCTATACAAGACTCCTAATCCTAA	A/G	TAAATAGAGAAATCAGGAAATAATTCGTATAATATTTATTAATATACAGC	CKaM0459	0.10718
675	TOG902760	Ca_TOG902760_1_002_00001_Sep08	TTATATCAGGTGTTTTGTACAAAATCAACTGTGGTTGGAAATTGCTTGAA	T/C	TATGACTTAGTTTTTTCTTTCTTGGTCCAAAAATATATATTTAGKAGTTG	CKaM0460	0.103852
676	TOG902765	Ca_TOG902765_1_002_00001_Sep08	ATATATCGACTATAATTTTGCMATATTTTTTTGATTATTTATCTTGCACA	A/T	ATCAGGGAGGCAACTTGTCATTCCCAGATAAAAATCAAAGACTTTTGACT	CKaM0461	0.0849383
677	TOG902768	Ca_TOG902768_1_002_00001_Sep08	TTTGATGAGTAAGAATCAACGCTCACACACATTGCGCACCAAATACTTGC	A/G	CTAAACTTTGACGGTATCTACTAGAAGTTGTATATGTATTATTTTGTTTC	CKaM0462	0.425362
678	TOG902800	Ca_TOG902800_2_002_00001_Sep08	GCCCAGTCTCCAGATTTTAAAAATTACCAAAACCAGGTATATTAATGTCC	T/C	CTTTCATCATTCATTTGAGTTGGGCATGAASCACTTCCTAACAGTAACAC	CKaM0463	0.100724
681	TOG902870	Ca_TOG902870_1_002_00001_Sep08	GTCAAAAAATAAAATAATCTCTAGGCTTTTGGGTGTTGAGCTCTATTATA	A/G	ACTACAAGATTCACAGGCATAATTTTGTTTCTATTTTGGATATATCTGAA	CKaM0464	0
682	TOG902879	Ca_TOG902879_1_002_00001_Sep08	ATTCNATGCGCAGACATATTTACCACAGTCGCCATAATTTAGATTTATCC	A/C	ACTAGTTTTCCTGTTAAACTCAAGAGGTGGCGTCGTTGATATGCCTCCTG	CKaM0465	0
683	TOG902901	Ca_TOG902901_2_003_00001_Sep08	TTCTGTAGTGGGAGCACAGCTGTGACTATAGTGAAGCAGGTACTAAGATG	C/G	AGAAGCATGTACACTCTTGTTTTCTATTCTCTTTGCAGTTTTATTAATTT	CKaM0466	0.0222194
684	TOG902902	Ca_TOG902902_1_002_00001_Sep08	ATGTGACAATTAGAAAGCTAAATCAAACGGCATAGCAGGAGAGTCCTTTG	T/C	AGTGAGTGCAAGGATTTTGGATCAATCCTGACTTTAGTAGTAAGGGTTGG	CKaM0467	0.131415
685	TOG902906	Ca_TOG902906_1_002_00001_Sep08	CAATCAACATAACTAACTTGTAAGCATTGTTCATGAAATAGTTTTTACAA	T/C	TTATAGTAAAAGATCCTATTTAAGTTGCAGGGAACTACATTAATCATTAT	CKaM0468	0.101746
686	TOG902910	Ca_TOG902910_1_002_00001_Sep08	ATAACGAAAAACACATTGTAGGACCATGCTGACTAATATGAGACACATTC	A/G	GGGACGTTTTTATACATTTGATACATTCAGAAACTTTAGCGACAACGCTT	CKaM0469	0.0420858
687	TOG902919	Ca_TOG902919_1_002_00001_Sep08	ATAATTTTCGGAAATATAAGTTAACGACTACTTGGCTTTACGATTGAGAC	A/C	GTGACTCAATCTCAATCGATAAAAATAAMGAAATGAATGTCTTCCTCAAA	CKaM0470	0.0651433
688	TOG902924	Ca_TOG902924_2_002_00001_Sep08	TATATGGKGGTTATGTTTAATAATTGGTGGATTTTTTCGCCTCAATAGGG	A/G	CGCTTTGAGATACTAAGCCTGACAGGCTCTTACTTGGTTGCTGATAACGG	CKaM0471	0.0420858
689	TOG903021	Ca_TOG903021_1_002_00001_Sep08	TAGTATGATTAGAAAAGGCATATGCAAAGTTCACATTTTGGAACAGATTT	T/C	AAAGAAACAAAAAGTTATAACAGTCCATATGCTTAGTGTTCCTTTTAATC	CKaM0472	0.0831758
690	TOG903027	Ca_TOG903027_2_003_00001_Sep08	TTGCACAAACTTTTCCCACTTCTGTTAGATTAGCATCTGACCAAAAAATA	A/G	GGGCACTGGATAGCAATGTACTTACCACGAGTTTCCCCCTGCTTGAGGCA	CKaM0473	0.103852
691	TOG903058	Ca_TOG903058_1_002_00001_Sep08	TACAACAAAATAAATAAATGGTTTTGTGTAAATATAGTTGAGGTGGATTA	T/G	CAGAGTTGAATTTAGTAATTATGAAACTATTGAACTAGTTTATGTTAAAG	CKaM0474	0.102788
692	TOG903079	Ca_TOG903079_2_002_00001_Sep08	TTCAAAATCAGGCATTTGCATTATAAGCAGCNGACAGGTTGATAAGTTGA	A/C	ATGTAAAAATCTTGCAGAACATGATTCTCAAATACTTGATGAATCCAATT	CKaM0475	0.102788
693	TOG903088	Ca_TOG903088_1_002_00001_Sep08	TATAGTAGGAAAAATGGAGTATATGAGTTATGACTCGCTATGTCAGTTGG	A/G	TAGATACATTTCCCATATGAGCACAAGATGCACAATTCATATCTTTCAAA	CKaM0476	0.0840478
694	TOG903155	Ca_TOG903155_2_002_00001_Sep08	ATTGTACCAATCAAAACCGGCAAGGTATGTTGGTAATAATATCAGTTGTA	T/C	GTGCTATGTATTGAGTGTGCAATTTATAAGTTGACTAAGATGGTCATGTA	CKaM0477	0.228958
695	TOG903590	Ca_TOG903590_2_002_00001_Sep08	TTTAATGGCTTAATGCTTTGCTAATTGAGAATGTCTTGGAAGTCATGTAT	C/G	TGAGCTCGTAGTTGTGGTGTTTCTAYTTTTGTTATTTAGTATTAATTGCT	CKaM0478	0.139207
696	TOG903593	Ca_TOG903593_2_002_00001_Sep08	ACAGCTCGATTATTTAAATGCTTAGATCTTAATTTCGTCTTAATTCAAGT	T/C	ATTTAAAACANTATNACACACTACACCAGTTCTATTTTCCATTGACTTTG	CKaM0479	0.0840478
697	TOG903691	Ca_TOG903691_2_002_00001_Sep08	TTTGACAWAATAGTATGTGACCATTATAACRTCCGGGACCAAATTGACTG	A/G	CATAATGATATTTCGAGGTTTAATTTGAATTTTTGGCTGAGTTGGGGACT	CKaM0480	0.106047
698	TOG903716	Ca_TOG903716_1_002_00001_Sep08	AGCTGACAAAAGATTATAGGATACTGCTTCCTCTCATGGTAGTCCATCAA	A/C	ATTCTCTCTCAAAACAAAATTTCCCATTTTAATGTGTNNATTTTTCCACT	CKaM0481	0.139207
699	TOG903717	Ca_TOG903717_2_002_00001_Sep08	CCGGAGAAGCAGCAGAATCAACTGTAAGCTTGTTTCCTTTAGCTAATATG	A/G	TGGTTATATGGACTTGCCAGATATTATCGTCTCTCATTTTATCAGCTTGC	CKaM0482	0.0849383
700	TOG903719	Ca_TOG903719_2_002_00001_Sep08	TGTTTGAAGCAGTCAGGAAAGCAATTCACACAGCAGAGGTGAGGTTTCAT	T/G	TAAGATAGGTCTACTTTGGATGTCAAAGCATTAAACTATGATCTTTCTGA	CKaM0483	0.0420858
701	TOG903783	Ca_TOG903783_2_002_00001_Sep08	GAATTTTTTTCAAGGTTAGTTTTGTTTCAGGTTACAATATTTTAGGGATT	T/G	TTGATGGTGGAATTGTTATCTAAATAATAATTAGTGATTACTTTTCTAAG	CKaM0484	0.140595
702	TOG903812	Ca_TOG903812_1_002_00001_Sep08	TAATATGCGRTTGAGCTATTATGTTTCTGATGTTGATTGAGGACTGAAAT	T/C	CCCACAATATAATCTAAGGAGTTCTAGTTWCAAACAAATCGGTTTAAGTA	CKaM0485	0
703	TOG903813	Ca_TOG903813_1_002_00001_Sep08	CATCCTTGTTATGATAAAAAAAACATTATGTAYTTCCAATGAATCAGGTA	T/C	CATGTTCCACGATCTTGGTTCAAGCCATCTGGAAATGTTCTTGTGATCTT	CKaM0486	0.15879
704	TOG903841	Ca_TOG903841_1_002_00001_Sep08	TTTCATCGTGTTCATGTGAGTGAAATTTCTGTCTTTTGTTCTAAACTTAC	T/C	CGTTACTATTAGGAGTAAAATTAAGTTGGCATACTTGTGAAATTATGTTA	CKaM0487	0.0630907
705	TOG903842	Ca_TOG903842_1_002_00001_Sep08	CCAATTCCTATAGAACACAATGCAATTACCAAAGCGGTTACCGAAACACC	A/G	GTTATCAAAGAAGTGTTTTTCTTCTTTGGTTGTCGAAGTTGTGGTAATGA	CKaM0488	0.104938
706	TOG903853	Ca_TOG903853_2_002_00001_Sep08	AACGGATATAAATAAATAAAATCGCCGACAGAAACTGAAAAGTATAAGTA	T/C	GTGTTTCGGTACAGGGTGGGGGGGATGTGAAAAGTAATTTTCCTCTGCGA	CKaM0489	0.0823217
707	TOG903872	Ca_TOG903872_1_002_00001_Sep08	TCATGCTAGATGAGGATGAGTGGATAGACAAACAGGGACCATTAGATGCC	T/C	AATTAGAGATTTTGGGTGCTAGGGTCGAAGTGCCAACTYCAACGGCGGTT	CKaM0490	0
708	TOG903882	Ca_TOG903882_1_002_00001_Sep08	TATCGCCTGAAAATATGTTTATGATTGGAAGGCATCTTTCACCTTACAAG	A/G	TGATTTTGTAAGGTCTGAGTTTGGGCCAACCCAAGTTTTAAGATTGTATC	CKaM0491	0.0831758
709	TOG903898	Ca_TOG903898_1_002_00001_Sep08	TTCTCTATCMTTTCTCTCTATCGAAATGGATTTTGTGATTGCAAGTTTCA	A/T	CAATTGTGAATCTCGATAATTGAATGATGATCAGACCACTTGTGTTTTTC	CKaM0492	0.102788
710	TOG903904	Ca_TOG903904_1_002_00001_Sep08	TGGAGGGAATACCTGTATGCATGACAGCAAGCTTTGTTATAGAATGCAGC	T/C	TGTGCCTCTACAGGATTGGGATTCAAAGTAATCGCTGTTTCAAACTGTGT	CKaM0493	0.44189
711	TOG903911	Ca_TOG903911_1_002_00001_Sep08	GATGATCATATATCGGGAAGTTCGTTAAAAGGTAATGCCTGTGTAACCTA	A/G	TTTATCTTAGTCCAAATTTTCATATTTTTGGCACAGCTGCACGTGTAAGG	CKaM0494	0.43679
712	TOG903928	Ca_TOG903928_2_002_00001_Sep08	GACATGGGTATGCATTATGGAGAAAGCATACTGTAACTGGTTAAAAGTAT	T/C	GTGGCCATAGACGACTTCTAATGAACTCCACGTGTCTCTATGATTCCATA	CKaM0495	0.143457
713	TOG903939	Ca_TOG903939_1_002_00001_Sep08	TCRGCTCAATAGATGCATCTAATGCTCCAATGTGAATCTATCTGTAAAAG	T/C	GCTGTATTGAGTTTCAACGCCATGGCTCCCAACATAGACAAAGGCAGAAA	CKaM0496	0.163616
714	TOG903957	Ca_TOG903957_1_002_00001_Sep08	TTAGCAACAGGGMGAGCTATGATTGATGTAACAAATGGCACCTTAACCTT	T/G	AAGGTAAATGAGGAAACAGTTACATTCAATATTTTAAAAGCCATGGAGCA	CKaM0497	0
715	TOG903969	Ca_TOG903969_1_002_00001_Sep08	GGTTTGTAGAAATAGTATTACTGTGGCTTTAAATTTTCAAATTGGTGTTG	T/C	ACTTTTCCCTTCCCCATGAGAATATTGCCTTTAGTTTTACTGTTGTAAAC	CKaM0498	0.0831758
716	TOG903989	Ca_TOG903989_2_002_00001_Sep08	GTGTGCRGCATAGTATTGACACACAACATGACATGCTTCCTCCAACATAA	T/C	TAGCTTATGACAATCCTCAATAGAAAGAAAAGAATAACCACAAAAGCTAA	CKaM0499	0.0644444
717	TOG904000	Ca_TOG904000_1_002_00001_Sep08	CTTTCTTGGCTTTCTACCTTGAATTCCTTGAAATTACCAGTCATAAACAA	T/C	GTATCGCCATTGACCTGAAAAATCAGTTCATCAAAAACTGTCTTCAATTT	CKaM0500	0.143457
718	TOG904027	Ca_TOG904027_1_002_00001_Sep08	TAGTTCTATTTACCTGATTGTTGTGTTTACAATATTGCGCAGTTGTAGAT	T/C	GTTTAATTTTTAACAGGGAAGAAGTTAGACCGCCTGAGTTCATATGAAGC	CKaM0501	0.176512
719	TOG904041	Ca_TOG904041_2_002_00001_Sep08	GCATACGATACTCCTTTTGGTACTTGAGCCCTTTTTTATTGCATTTGAAC	A/T	TTTGGCAGTTTAAACCAGTGCTGGTAAAGCAAGATCAGGATAAATCTGAG	CKaM0502	0.102788
720	TOG904047	Ca_TOG904047_2_003_00001_Sep08	CCTTCAGCATGCAGGTTGTGGAGGTTAACTCGTGGCCTGAAGAGGGAATT	T/C	NACCAAAGAGAATTGAATCAAGAATAAATAAGTCGCTGAAGATATTGCAC	CKaM0503	0.0212741
721	TOG904072	Ca_TOG904072_1_002_00001_Sep08	AACTAATACGTTAAAACAACCAGTAAGAGTTTTCTTAATGGATTTTCCAT	A/T	TGCATAAGCAACACAAACATGGATAAAGTATTAGATGTATATTTATTTGT	CKaM0504	0
722	TOG904081	Ca_TOG904081_2_002_00001_Sep08	ATATTTCCATCAAAAAGTTTGTGAAATGTGCTTATGAAAAGGGTCGAAGG	T/C	AGTATTTCGGTTAAAAAGTTATCATTTCTCAAACGGGGCAAAATCAAAAT	CKaM0505	0.0420858
723	TOG904180	Ca_TOG904180_1_002_00001_Sep08	TTCTAAAGTAATATACTATAGTAAAATTTGAACAAACCGCTATATTTAAC	T/G	ATCCACAATTTACAACATTGGACTGAAAAAAGTATAGCATATTGATATTT	CKaM0506	0
724	TOG904656	Ca_TOG904656_1_002_00001_Sep08	TCATTTCTCATTTTCTCTTATTATCGTGGATCTTTGGTGTTCACTATGTC	A/G	TTTTTTCCAAGCCCTTTGTACTGTATTGATTGACATTTTTCCTATTTATA	CKaM0507	0.119511
725	TOG904805	Ca_TOG904805_2_002_00001_Sep08	TTATGTTGAATAATGAGTTCACCTCTCTCAATCCCACTTCTTATTAACAT	A/T	GGCGATGTGCCTTATTTCTCGAATGACCCACTAATTAAGTCTAATAAACT	CKaM0508	0
726	TOG904926	Ca_TOG904926_1_002_00001_Sep08	ACTACAGAATACATACAAAAAGCACCAAGCCTCGAAGGCTAAAGAGGCTC	A/G	TGTAGAAATTGGTCAGTAGGGCACAAATCGAAAATAAGTTGACAGCATCT	CKaM0509	0
727	TOG904989	Ca_TOG904989_1_002_00001_Sep08	TAAGCCATGTTACTTAGATATTTGTGAAGCTTGTCAACCCGTAGTCACCA	A/C	ATTATGATGTTCTACTCGTCCAAGTTATGCTCTCAAAATCAGAGGGGGTA	CKaM0510	0.0215028
729	TOG905182	Ca_TOG905182_2_002_00001_Sep08	CTCAAATGCTAGAAAGAAAAAACTGGTAGCTGTTCCTTTTAAACATGCCA	A/G	ATTTAGCCATACTGCATTCACACATGAAATTAACGTGTTCTGTACTTATT	CKaM0511	0.121928
730	TOG905195	Ca_TOG905195_2_002_00001_Sep08	AAAAACTCAAGAAATCATTTCCTGTCAAACCATATTTATTACTAGGGGTT	A/C	CATGCAGCCACAAGACAAAGTTACCWAGYCATGTTGCAAATTATCATCAG	CKaM0512	0.104938
731	TOG905278	Ca_TOG905278_1_002_00001_Sep08	AAATAGTAATTATGACTTGAAAAAAACAATTTTAAACTTTTTGAGAAATG	A/G	AGTGCACAATTTCCAATACAAAGTTTCTACTTTCTATCTTTAGTACACTA	CKaM0513	0.102788
732	TOG905290	Ca_TOG905290_1_002_00001_Sep08	TCCCAGTGTTGATCACCTGAGGATAGCAAAACAAGGCAACACAATGAACA	T/G	AAAACACCACAAAATTAATATGACATATAAGGCCAAATATAMTATAACGA	CKaM0514	0.100724
733	TOG905292	Ca_TOG905292_1_003_00001_Sep08	ATTGGCTTATTTGTGTNNGAACACACTCACCACTACTATTTAACAATTTG	A/C	GCTTATTTATTGGCATAATAAGCACTTGTTAGATTATTTGAGAGAGCTTA	CKaM0515	0.102788
734	TOG905343	Ca_TOG905343_1_002_00001_Sep08	CTTGCATGGTGTCAGCCCACAGCTTCTGGATATTGCCAATTTGGACTTGT	C/G	GTGCATGCTACTGAGAATGAAAACATGTCATCCGCAGGGGAAAGTTGTGA	CKaM0516	0
735	TOG905363	Ca_TOG905363_1_003_00001_Sep08	AATTGCACAATCACTGACAAACAACTCAATTGTCAAAACACAAATCGGTT	A/G	GAACTTAGAACCTTTAACATCACCAAGAAAGTGCTAAATAAGGTGGAGTC	CKaM0517	0.103852
736	TOG905371	Ca_TOG905371_2_002_00001_Sep08	TTGGTCTGAACATGATTCAATTGCATTTCAGATGTCCAAATCTTGAGGTG	T/C	TATCAATCAGAAGCTGCCCTCGTGTTACTGATGATTCTATCTCTAGGATT	CKaM0518	0.0823217
737	TOG905379	Ca_TOG905379_1_002_00001_Sep08	TGAACTAGTTTTATTWTTGTATTAGGTTTTGAGAAGCCATCAGCTATTCA	A/G	CAAAGGGGAATAGTTCCATTCTGCAAGGGACTTGATGTTATACAACAGGC	CKaM0519	0.0840478
738	TOG905434	Ca_TOG905434_1_002_00001_Sep08	GCATATTAAAAGCTTGTATTGTTAAGCCACACCTGCAAACCGATAAAAGT	A/G	ATGGAATAATGAATGATTAAGTGTGTTAAGAAACACAAATTTGGGGGTTG	CKaM0520	0.0630907
739	TOG905443	Ca_TOG905443_2_003_00001_Sep08	CTTAAGATAGTATTAATATTTAATAATCAACTCCAGTCTCTCAAGTTACA	T/C	TAAGCAGTTTTTTGCAAGAATAAATGTTTTTTTAAATCCTGATGTRAATA	CKaM0521	0.0831758
740	TOG905465	Ca_TOG905465_1_003_00001_Sep08	TCACTTTCCAGTRTTGTCGATGGCAGAATACGGTAGAAGACCAAAAATCC	C/G	CCATATAAACACACCATTGCGGCCTATGGCGCCGCCATGGCAGGCATGGC	CKaM0522	0
741	TOG905474	Ca_TOG905474_1_002_00001_Sep08	AGACTTGTTTGTTGAATGGTTGTCTGTTTTACTTTGTTCTCAGTATTTTA	T/G	ACAATGTTGTTTGTTAATATTGTTTGTTAAGAGAAACTGTGAAATGATTT	CKaM0523	0.121928
742	TOG905479	Ca_TOG905479_1_002_00001_Sep08	AAAGAATGCTCGTTTACTCTTTTTTCAAGTGGTCACAAATTTAAAAATGA	T/C	GTGGCGTGATAACATTTTTCCTATTAGAAAATTGCAGTACAAACAAGAAG	CKaM0524	0
743	TOG905504	Ca_TOG905504_1_002_00001_Sep08	TTTGAATATTTAMTTTTATACTTTGAATGACAATTTTCTTCCAATTTCTT	A/G	GTTAATTGTGCATCATTCTATAATTATTACTACCATAATATGGTTGCTAT	CKaM0525	0.0425331
745	TOG905619	Ca_TOG905619_1_002_00001_Sep08	ATGATTTACTGATAAATATTTATTTTGGTCCTCCAAATCATCAAATTTTT	C/G	AAGTTTGTCCATGAAGTGTTTATTCAGTGGCAAGAACTTTGACTTTATAT	CKaM0526	0.499095
746	TOG905638	Ca_TOG905638_1_002_00001_Sep08	CAAAAGTATACCGGTAATTCTGCTTGGTCCCTGCATTGCCTGTATGCAAA	A/G	TAACATCCTATTTCCGTGCATAGATTGGTATGGAACGGACAATTGAATGT	CKaM0527	0.0212741
747	TOG905669	Ca_TOG905669_2_002_00001_Sep08	GCATGCTTAGCTCAGTCACCTCAGCTTCACAAGCAAATGTCAATATGTGG	A/T	GACTTTGGCCGTGTTTTTAGTCCCTCTTTTGTCCCTGTGTTTGTCTTTGC	CKaM0528	0
748	TOG906260	Ca_TOG906260_1_002_00001_Sep08	ATCCTTAGAACTCGCACTGTCTACAAGAAGCAAATTAGAAGTAACCCCAG	A/G	AGGTTCACCTATGGTAGCTTGGAGAATGGTGCAACATCATCAGTGTTAAT	CKaM0529	0.0416478
749	TOG906506	Ca_TOG906506_2_002_00001_Sep08	CATGAATAAGTGTAATTACTCAAATTCAAAAGATTGCATTTTAAGCTTCT	A/C	CGTATTAATTGCAATGGGTCATGCCATGTTTTCTCAATTTGTATCCAGTT	CKaM0530	0
750	TOG906507	Ca_TOG906507_1_002_00001_Sep08	TTKTCTGACGTTTATTAAGAAATTATGGTCTTCATTTCTTCCAAGCACGA	A/C	AAATCCCATGAAGTATACTATCAAAKCATAGCTTTAGRCTTTTAGCTGAC	CKaM0531	0.0858477
751	TOG906530	Ca_TOG906530_1_002_00001_Sep08	CAGTATAACCATTTTCAATTACNNGATGGAACATGGCCCAAATTCACCTA	A/G	ATACATATTACGAAATCCAGTGCTNGCCCAATAAATCAAGAGGTCTAAAG	CKaM0532	0
753	TOG906560	Ca_TOG906560_1_002_00001_Sep08	AAGAGTATGTAGACAAAAACATCAACTTATATCGCTACATAAAATAACTC	A/G	GCATGGGCTAAGTTATGTTTGGGCATGATGCAATCTCCGATTTTTGTTTA	CKaM0533	0.106047
754	TOG906575	Ca_TOG906575_1_002_00001_Sep08	TTACCAACTTAAAGTTTGCTGCTTTATCATGTGTTGCTAGCTTTGGTTCA	T/C	TGTTGTTGTGTCTTCTGTGTGATGGTTGGTTGGTGCTAATAGCTGTTTAT	CKaM0534	0.0637604
755	TOG906599	Ca_TOG906599_2_002_00001_Sep08	CTCTTGTTTGTTGTGAAATTAGTTGATTCATGAATAACCAATGTTTTTAT	T/C	GTGTGCTTTGCTTTCTCTAGGTCCAGGAGTTACCTTCTGTTTTTATCACT	CKaM0535	0.0630907
756	TOG906662	Ca_TOG906662_2_002_00001_Sep08	WCTCTCTCAAGGGAATCCAAGTCCTTGTCGTGTCAGGTGTTTGTGTCGGG	A/G	TTTTTCTTCATAGCTTTACGGSACAGTAGATTTGAATGACATTCTTTGCC	CKaM0536	0.189343
758	TOG906764	Ca_TOG906764_2_002_00001_Sep08	AATTAATATGTTCCATAACCATTTAGTTTCCAAAGTAATACAATAAACTC	T/C	CAATAATCCACACATCACAGACCCCTAATTCTGATCAAAATAAAAAGTTG	CKaM0537	0
759	TOG906822	Ca_TOG906822_1_002_00001_Sep08	ATGAGTATAATTACGTTTCTAGTTTTTCTAATCATTAACCTTCTCTACCT	T/C	CTTCATTGTCAAGCTGATCAAAATCCATTCTCCCATGAGAGCTGATCCAA	CKaM0538	0.123174
760	TOG906843	Ca_TOG906843_1_002_00001_Sep08	ACTTAAGTTGATGTTTAGTGGTAGGAACTAGAAGATACTTATCACTCATT	A/G	GGAAGATCCTTAAATGGAACATGTACAGTTGTACTAGAGTGTTAAAATTR	CKaM0539	0.142012
761	TOG906850	Ca_TOG906850_1_003_00001_Sep08	TTTAGTAATTTTTTAAAATGGCMTTTTGAGGAGGGGCTGCTAAACCAGAT	T/G	TAGGAGATAAAAGAAGTGATTTTGTCATTTAATAATTTAGACATTATATG	CKaM0540	0
762	TOG906873	Ca_TOG906873_1_002_00001_Sep08	TACTCACCTTTAGTTRTATTTTGGATTTTATCTGTCTATGGGGCACCAAA	A/G	TTCATGCCAAATCATAAAACTAACATATYTGACCTTTTAAACTCATAAGA	CKaM0541	0.15879
763	TOG906875	Ca_TOG906875_2_002_00001_Sep08	TAGCTGCTATTTGAWGGCACTGGTNTTGCATTACTGCACACACTATCACA	T/G	TCAGTTATTGTAAGATGCAACAAACAAGTTATCGTAAATCCTAAAGCGAA	CKaM0542	0.022469
764	TOG906936	Ca_TOG906936_1_002_00001_Sep08	GGGCGAATTATGTTGACCTCCCTAGATGTGATGAAATAACACAGCACTCT	T/G	CCCTTTATCCTTTTTCTGTTTCATACATGGTACCTGTTAAMAATATTTGT	CKaM0543	0.125742
767	TOG906969	Ca_TOG906969_1_002_00001_Sep08	ATAAACATTTGGTGGAGTCTTTCTATCAAAATGTGTCACTAATGCGTTTC	T/G	TTACACTGATTCATTTTGTGTTCATAATGTAAATTTTGGAGTTTAATGCT	CKaM0544	0.143457
768	TOG907046	Ca_TOG907046_1_002_00001_Sep08	AGTAGTTTCAAAAACGGAAACTAGCAAGCAAGAAAAAATTTATGCACAAT	T/C	GTATTCTGAGGGACAATGCTCCATGAAATACAACATGCTTATTATAGATY	CKaM0545	0
769	TOG907096	Ca_TOG907096_1_002_00001_Sep08	CTGCAAATATACAAATAGATTGTACTGTTGTACATCATGTTGGTCGGTGC	A/T	CAATTGGCAATATTTTAAACTTAAATTTGMGAGCCTTAACTTCTAGCATT	CKaM0546	0.15879
770	TOG907140	Ca_TOG907140_2_002_00001_Sep08	GTAGAACTGTTGTGTTGCAGAATTTGAACAAACTGCAATATTCCGCCATT	T/C	ATTAATGACAACACTGTTGTTGATGAGTTAGTTATGCTTGTTGTTATATA	CKaM0547	0
771	TOG907144	Ca_TOG907144_2_002_00001_Sep08	TCTGTTGATCCTCATTGTTCATTCTCTAGGATCTATCTGTTTTCCAATAA	A/T	GATTCACCTGTAGTTTGACCTGATAATTAATGCGGGGAATGACTGGTGAT	CKaM0548	0.062435
772	TOG907169	Ca_TOG907169_2_002_00001_Sep08	TTGTGGAAATATCACTAATGTTGACTTTACCTTTGTTGTAGTGATCCTGT	T/C	GCTCCTGGTTCAATGCCTGTCATGCAGCAACCTCAGGTAGAATGGCAGTT	CKaM0549	0.15879
773	TOG907177	Ca_TOG907177_1_002_00001_Sep08	AAACTTGGTTTCTTAGTCTTTTTCTCATTGCTTGAATTCAAAAACTAAGT	T/G	TTGGCCGATAATTAGAGACTATTGCAAACTTACTTTTGGTGCACACATAG	CKaM0550	0
774	TOG907434	Ca_TOG907434_2_002_00001_Sep08	CAACAGTATGGCCGTATAATGGAAATTGAATTGAAGGTTCCTCCCCGACC	T/C	CCGTGTTATTGTTTTGTTGAGGTATTTATCAAATCTCTTCTGTATTTATT	CKaM0551	0
775	TOG907934	Ca_TOG907934_2_002_00001_Sep08	TGAATGTGAAATATAGGCTTTCTTAAATTGTCTCGTGATAGTTAACACAT	A/T	TATGTTTTTCCAGCATTATTTTTGTTGAATGTAAATACTTATGTTGGCCT	CKaM0552	0.0665874
776	TOG907937	Ca_TOG907937_1_002_00001_Sep08	TAAATACTCTTACAGGACAACATAAGAACCTGCTGTGGTAAGGAAAAATT	A/T	GCAGGGTCACTGGGTCCTGGCATGATATCCAATGGCAAACCAGCAGCAAT	CKaM0553	0.0637604
777	TOG907978	Ca_TOG907978_2_002_00001_Sep08	AATGTGTCTTATAACATGGTTTTGAGGACTATTTGAATGTTAGTTTATTT	A/T	TATTATATAAAAAGTATGTTAATTGATTGGAAATGATTTTGCAGGGTTGT	CKaM0554	0.0858477
778	TOG908017	Ca_TOG908017_2_002_00001_Sep08	TTTTGAAAATTTGCGCTATGCCATAGCGCTGTAGCGTAAGGAAAGATCAA	T/C	GTAATCGTTGAGGCTTCTAACTCCTGGTTGTTTGATCCCCTGTAGAGTGC	CKaM0555	0
780	TOG908191	Ca_TOG908191_2_002_00001_Sep08	TAACCCCTAAAAAGATTTTATTTGTATTGCACTTTGAACTCTTTTTAAGT	C/G	TGTGCATTTTTGTTTCCAATTTTTTTTGGACTACAACAGCACGTATTGTG	CKaM0556	0
781	TOG908192	Ca_TOG908192_1_002_00001_Sep08	TCTTAACCCTCTGGTTCTCGAGGGAAATGAACTTTGGTAATCTAGAATTC	A/G	GTCTGAAGGTAAGTAAAGTCTAACCAAAGATTCTTCNNGTCACAGTTCAA	CKaM0557	0.0831758
782	TOG908250	Ca_TOG908250_1_002_00001_Sep08	CTTGCTGTTGGACCTGGTCAGCGCTTTGTGTTGCTTTGTTCTTGACTTGG	T/C	TTATGTTGCTTATATTTCATGTATTACCAAGAACATCAAAACACGTATGT	CKaM0558	0.120708
783	TOG908268	Ca_TOG908268_1_002_00001_Sep08	TCCATCTCAAATGTACAAATATAGCATGATCTTGAACATGATTATCTCTT	T/C	TCAGCATTTACACTATTTTTCTGTAAAATGAATTGCAGGGCTGTGGTTGA	CKaM0559	0.0420858
784	TOG908343	Ca_TOG908343_1_002_00001_Sep08	AAAGGAACCTCACTGAGTTGATGAAAGTGGGTGTTTATAAATTATCTTTA	A/G	CCTCAATTTTCAAACAATGTGAGACTTTTTGGTGTTCCAGAACAACAGTC	CKaM0560	0.04299
785	TOG908346	Ca_TOG908346_1_002_00001_Sep08	CTTGGAGGTTACATGTCACCTGTGAATGATGCATACAAGAAAAAGGTATG	A/C	TGTTGTCTAATAGAGGGGAAAAGATCCTTACTATATWATATCCATACAYG	CKaM0561	0.102788
786	TOG908356	Ca_TOG908356_1_003_00001_Sep08	TTATACTTCAAAAGCGGTAAGAGTTCTGTATGGTGAGTTTTTGACCCAAA	T/C	AGAAATGTGGTATGGCACTTACTATTGTAATATCTTTGAAGCAAACCCAA	CKaM0562	0.0630907
787	TOG908396	Ca_TOG908396_1_002_00001_Sep08	TTTTTAACCATTATACTGTATTTTATCTTCAATAGATGAAAAAAACAACA	C/G	GGCATGGACGCATAGTCATAGAAAGGTGCTGACATTGCTAATGATCTTTT	CKaM0563	0.111961
788	TOG908473	Ca_TOG908473_1_002_00001_Sep08	TATGTGCTATATATATAGTTAACCAACAGTTCAACTTCCAGTTCTCTTAT	T/C	ATTTGGCAAATCCAACCTTTAATTCAATAATTCACACTAGCCAAATCAAA	CKaM0564	0.0831758
790	TOG908504	Ca_TOG908504_1_002_00001_Sep08	ATACACRTAATAAGCACGAAGCCAAAGGGAAACAGCAATTATGAAGTGGT	A/G	ACAGAAACATAGTTCAAGATTTCAAGTACCGAATGTAATRCATGAGGTTA	CKaM0565	0.0831758
791	TOG908531	Ca_TOG908531_1_002_00001_Sep08	GGAGAACTTATCAATGTCAGTTTCTCACTCACTCACTTACTCATTTTAGC	A/C	AACATTTCATTGAGTTGTTTCCCATTGTTGTCATCTGAATGTTAATGAAT	CKaM0566	0
792	TOG908563	Ca_TOG908563_1_002_00001_Sep08	GTTAAACCATTCCATACTGTGCACCAAAATTATTTGCATTTACAAAAATT	T/C	GTTACTGATGTCAGTGTTAAGCAGGCATTCCGAGGACCTTATCCCAATCA	CKaM0567	0
793	TOG908625	Ca_TOG908625_1_002_00001_Sep08	ATTACCTCTATTTTTTGACTTTTTGGTCTTTTCACCTAAAACTATTTGCT	T/C	TATTTTTTGGGTTTGAATTTTGGTAATAATTAACTTTNGATTATTACTTA	CKaM0568	0.166997
794	TOG908642	Ca_TOG908642_1_002_00001_Sep08	TTTCTTTCCATTTTTTTGATAAGAAACTACTATCAATTAAAAATGCATCA	A/G	GGATCAATTAATGCACCAAAATCATGAGATGACACCTATTGAATTTTTAA	CKaM0569	0
795	TOG908682	Ca_TOG908682_2_002_00001_Sep08	AACAATCAAACAGTGTTATTGACTGCGGATGGTGGACCATGTCGGAAAGT	A/C	AAAAATCTGCCATAAAACATCATAGTGCTGCTGCCATCCTTCGCAGATAG	CKaM0570	0
796	TOG908710	Ca_TOG908710_2_002_00001_Sep08	TTACAYTTTTCTTGGGAAAAATGTGCTTTTACGTTTTACCCCTACATGGC	T/C	CGGGGATTCTGGTCTTTGCACCGCAATTTGTTTGGAACTGACTTATTATG	CKaM0571	0.0644444
797	TOG908720	Ca_TOG908720_1_002_00001_Sep08	GATTCTATGCTATTAACATTTAAGAGTTGATTGATGTACCTTTGTTTTCT	A/C	ACTTAGAAAACAAACTCATTTTAGAGAGTTTTTCCTCTCTTTGTTTTAAT	CKaM0572	0
798	TOG908776	Ca_TOG908776_1_002_00001_Sep08	AATCGTCCGTCCCYGATTCTTGAACAAAGTGGTTGGACTCGAGTGGTTAA	T/C	GTGGTTCAGTTAAGGACGAATTATTTAGGAGAACTCAAATTTAAATCCTA	CKaM0573	0.0831758
799	TOG908804	Ca_TOG908804_2_002_00001_Sep08	CAGTTATAAAACAAACAAANNTAGTGAAGTGAAGATGCAGGTTTTAGTAA	A/T	GAAATTCTAAATTTACAATGGCATGAATATAGGTTCAGACAATATGAGAA	CKaM0574	0.174818
800	TOG908862	Ca_TOG908862_2_002_00001_Sep08	TTTAAGACATGCCTTGTATTGGCATTTGGTTATACTTTGCTCCAAGACCC	A/C	TTCAGCTGGAGAAACATAATGGGTATTTTGTTGGCCATGGTTGGGATGAT	CKaM0575	0
801	TOG908913	Ca_TOG908913_2_003_00001_Sep08	TTAATTATTTTTATAATCTACTCTTGTTCAAGACATAAAATGAAGAGAAG	A/C	TTCTTAGTATTACTGCAAATTGGGTTGCTTTCCTATTATTGTCATTGTAT	CKaM0576	0
802	TOG908917	Ca_TOG908917_2_002_00001_Sep08	GATCTGGATGATGGAGGTTTTAGAGGATAGAGGGACTTCAAAATACCTTA	A/G	TATTTTTTACAAAAGCATGTCATACAGAGCTGTTTTTCTTGTAGTTCTTT	CKaM0577	0.0831758
803	TOG909798	Ca_TOG909798_1_002_00001_Sep08	GATGAATTGAGGGTCAGTATGGGTAACTTTCACCCAAAACATCCTAATAT	T/C	AGCAAGGGCAAAGTATGACAGCAGGCACAGCCAAAGAATTAAACTTTGGA	CKaM0578	0
804	TOG909974	Ca_TOG909974_1_002_00001_Sep08	ATTTACACAAATCTATGTGTCTATCTAGTGATTTTGAAAGATGCTTCCAC	T/C	GTAAACGAAGTTCTTGTTCAAAAGTAACAAAGATAAGAACACAAGAAGTG	CKaM0579	0.101746
805	TOG910208	Ca_TOG910208_1_002_00001_Sep08	ACTCTGTTTATAGGACAGTAAAACTGAATTGCCTAATTACTATACCCAGT	T/G	AACTAAAGGGTGCTCCTAAATTTGGGGTAGGGGAGATTTGTCTTTTAGTG	CKaM0580	0
807	TOG910323	Ca_TOG910323_2_002_00001_Sep08	CTCTTAGGGGACAGTTATAAAATTGATAGTCAATAGTGCAACTTTAATNN	A/C	AATAACAATTGTCCCTTCTTCAATTTTTCTTTATAAAAAGATAATGCCTC	CKaM0581	0
808	TOG910388	Ca_TOG910388_1_002_00001_Sep08	TTTTATTTTANNNNNGCCTATGATTCTACATTTAGAGCAAAGTTGATTCT	C/G	GATAAGTAAAATTGATTTTGACATATTTGTTGCTCTCGAATAAAATTAAT	CKaM0582	0.121928
809	TOG910457	Ca_TOG910457_1_002_00001_Sep08	AATTATCAGACTTAAGCTAATAGCAATAGTAACGGTAATACAATGTGACA	A/C	GATCCACTACAGAGTATGCAACCTTAATATTTTTAAGAGATGGTTTTATA	CKaM0583	0.0644444
810	TOG910567	Ca_TOG910567_1_002_00001_Sep08	ACTTAAATTTTTTGACTTGTTTGAGCTAGGTATTTGAGTTCATTGTTATT	A/T	GGTTTTAGGATTTTCACAGAATGTACCTGAAAGCTGCATGATTATATGAT	CKaM0584	0.160367
811	TOG910601	Ca_TOG910601_2_002_00001_Sep08	TTCTTCTCATTAATTTTTTCATATCTTTTAAATAATATTCAAAATGTTGG	T/C	CTATAGAAATGGAGTTGATACAGAAGAAGAAATCTACCGTGTCACATACT	CKaM0585	0.04299
812	TOG910656	Ca_TOG910656_2_002_00001_Sep08	TTGATGCTTATTCACTTGCTTTCTTTCTCCATTGTTGTGCTCATGACATT	A/G	TTGCAGCTCTTCTACTTTATGATGTTTGTCCTTTCTGACTTCCCCTTGTG	CKaM0586	0.0637604
813	TOG910676	Ca_TOG910676_2_002_00001_Sep08	AGATTATTTTCATAATTTTACCTTTGTTAGGGCGAGCCTTAGGGCACCCA	T/C	CAGATTGTTTCCTTGTGATGTGTGGATCAAATCCTAAAAATAATCTCTCT	CKaM0587	0.15879
814	TOG910683	Ca_TOG910683_1_002_00001_Sep08	TTTTATTACTCTCTCTGCACCAGACCTCTTTGGAGGTGCATTTTATGGTA	A/T	TCATGTGCTAGGGAGACCAAAGATCAAGTGGAAAATTATTTTCAAGTAGT	CKaM0588	0.453983
815	TOG910718	Ca_TOG910718_1_002_00001_Sep08	TGGTTTGAAATTTTTTTTGCTGCTTTTACTAATAATTAATTAGAAAKAAG	T/C	CAAGTCATTTTATTTTCAGTTGACTTAATGTTTTCAAAGATTTGTCTAGG	CKaM0589	0.123174
816	TOG910732	Ca_TOG910732_1_002_00001_Sep08	TAATAACTAAATGATCACGCATTATAGTTACATGCAGAATCTCCGCAAGG	C/G	TATACAACTTCTATGCTTCCCACCCACCTAGGTGGGTATCTAAAACCCTG	CKaM0590	0
817	TOG910796	Ca_TOG910796_1_002_00001_Sep08	AGATAGATYAGACGGCTATATTTCCCTATCATGTATTAAGTTCGAAGATA	A/G	TTCTGATGAAAAGAATTCTGCCAAAGTGATCCTACCTATGATTGTATGTC	CKaM0591	0.100724
818	TOG910860	Ca_TOG910860_1_002_00001_Sep08	CTAATTTGCATTTGGAAGTTGATCAATGCTGCTGTCGTGTCGATTTTCCT	A/C	TGTTCTTAATGTTGTTTGCTGTTGTCGCGTCGATTATCCCTTGTTCCTAA	CKaM0592	0.0886966
819	TOG910862	Ca_TOG910862_2_002_00001_Sep08	CTGGAAACTTCCTTTTTAAATCTTCTTCAGCGTCTTTTAGCTCACCAACC	A/G	AAGTACTTACACGGAACATGTGTCCTAGTTGTGTGTATGGATTTTTTTTC	CKaM0593	0.103852
820	TOG910944	Ca_TOG910944_1_002_00001_Sep08	GAAAAATCACATCAACTTTCTTTTACCCTACTTTTGCTTATATTTAAGAC	T/C	AGATGGAGTACGATGGAAATTCGTCAGTACTTNNTGCAGCATTGCCAATA	CKaM0594	0.0420858
821	TOG912303	Ca_TOG912303_2_002_00001_Sep08	NNNNNNNNNNNNNNNNGCTTTTTTGAGGGGAACAATAGGCGTGAATGATC	A/C	GTATAACACAATATAAGAAGAGCATGCTGTTGTTTAAACAACACAACCAA	CKaM0595	0.0637604
822	TOG912320	Ca_TOG912320_1_002_00001_Sep08	AGATTGCATAGAGCAATAACCAAGTTCGATACTTGTCGATGGAACAAAAA	T/C	GAATTCGATGAAAAAATTGAAATTACCTCCCATATCTGCTGAAGACCCGC	CKaM0596	0.0222194
823	TOG912629	Ca_TOG912629_2_002_00001_Sep08	GACATATTTTAAACAGACTAAGTATTTTAAAGAGAAATGATTGTTAGTAC	A/G	AAACGATTCATTAACAAACAACGTGGCAGTATAAATGAACAAATACCTCC	CKaM0597	0.139207
824	TOG912685	Ca_TOG912685_1_002_00001_Sep08	GGCTTATTTCTCCATCAACCACCCCTTTGATTTGTCCACAATTAATAAAT	A/T	AATTAATTAATATTATATGATGACTACTGATTTGTCTTGTGTTTTTTTTC	CKaM0598	0.0849383
826	TOG912880	Ca_TOG912880_2_002_00001_Sep08	GAGTTTTTTGATATTTATGATGGCCCGTCATTCTAAGTTTTCCTCTGTCA	T/G	TCATAGTTTATTAGGACCTATTTGAATTGGCTTATTTGTGTNNGAACACA	CKaM0599	0.124444
827	TOG913027	Ca_TOG913027_1_002_00001_Sep08	TGCAACCTCTCAGCRGTCGAAGACTAACGCACAATTAGTCAAGCTTCGTG	A/G	TCAAACATTGTGTGTTCATTGTTTACGTTTTTTCATGTCTTTATACTTTT	CKaM0600	0
828	TOG913042	Ca_TOG913042_1_002_00001_Sep08	TGATTTGGTTTCGATATAAAAAACATAATAAAGTATMAGAGTCTATCCAT	T/C	TAGACCACCCGCCTAATTATCCATGCACAAAGACCARCAGTGCAGGACRT	CKaM0601	0.127066
829	TOG913047	Ca_TOG913047_1_002_00001_Sep08	CACAATTGAAGCTAGAAACTTGAAACCAACCGATGGCAAAATGAAATTTT	C/G	ACCTTTAGAATCAATTATAACTCCTCCAAAAATAGAATCAAACATATTCA	CKaM0602	0.270049
830	TOG913108	Ca_TOG913108_2_002_00001_Sep08	TTTTTTTAAATAAAAAAATATGAAGTGGTTTGAGTGAGTGGTACTAGTGG	T/C	ATACGTAATAATCAATAATGACACAATTAATAGATAATCAAATTACTTAA	CKaM0603	0.0823217
831	TOG913321	Ca_TOG913321_1_002_00001_Sep08	TTGACCATCTGCCATGATTGCTTTTAAATCTTTAGCCAATTAAGAGATGA	T/C	ATAATGTTGCTTAAATTCTCTCATGAAAGAAAGGAATATAATAGAATGAG	CKaM0604	0.475017
832	TOG913329	Ca_TOG913329_2_002_00001_Sep08	TTGGAATTTTTCAAAGCTGTTGCCCGCAGAGATGGTCGAACTGCTGCTGA	A/G	TGCACACTCAGGTTGTCTAAGCAACAGAACTGCCCAAATCCAAAGGCTTA	CKaM0605	0.104938
833	TOG913370	Ca_TOG913370_1_002_00001_Sep08	CTATGGTTTTTTTTTAGYATATGACCGACCTCAAGTGTGAGATTCAACTT	T/G	ACATCAACTTCCAAAAATGATTCAGCNNNNNNNNNNNNATCACCATCACC	CKaM0606	0.100724
834	TOG913485	Ca_TOG913485_1_002_00001_Sep08	GTGAAGCTCAAACCAGATGTTACATTTTTTTGCCATGCACGTCATCCAAA	A/G	AGCACAATTTTCAAGCTATTTAAAACATAAAAAATAAGCTTAGGAAAAAG	CKaM0607	0
835	TOG914210	Ca_TOG914210_1_002_00001_Sep08	TGATTTGTTGTGTACAACATGGTTTTCTTTCTAAAAAGGTCTATCACCGC	A/G	TCAAGATTTTTTATGAGGCTGCATCAACTATATTTGACTTCGGTTCTCTG	CKaM0608	0.0425331
836	TOG914613	Ca_TOG914613_2_002_00001_Sep08	TTTGTGAACTAGCTCATCATAAAAATGGAAGTAAATGTTGATACAACAAA	T/C	ACCCAGAAATTTATTTCAAGTACTGGAAGAAATTAACATTTTAAAGTTTA	CKaM0609	0.0630907
837	TOG914635	Ca_TOG914635_2_002_00001_Sep08	TTCTTATCATCAAGGAATTAGTTCATGTTGGATGAATAGATTCTCAATTA	T/C	GCTATTGCTGATCGAAATGTCTTTCTCTGTTACAGGAAGTTATAAGCAAT	CKaM0610	0.0840478
838	TOG914910	Ca_TOG914910_2_002_00001_Sep08	AACACTCTAAATTGATACCATGTGATATTGATGATTTGGGCTGTTTTTTT	A/T	NCACTTCTTGGCATGGTTATTTGTATCTTATTATACATGTGATTTGGATC	CKaM0611	0.0630907
839	TOG914943	Ca_TOG914943_1_002_00001_Sep08	GCACAGTCTTTAACAGATGCCATGATTCCAACCACTCAGAAGAAAACTGC	T/C	TTGAATCGGCTGGTTAAGGTAGTCTTTTGCACCAAAGATTGCACTTATGT	CKaM0612	0.446913
840	TOG915207	Ca_TOG915207_2_002_00001_Sep08	CTTGCAACTGGGAGTTCTAGGTATGATTTGTCTCACATTTTCTTACTAAT	T/C	CTAAAGTACTAGGAATAGATAATGAAACTTTTGATTTTTCTCCTTCATAT	CKaM0613	0.0823217
841	TOG915251	Ca_TOG915251_1_002_00001_Sep08	CTATGTGTGCACCAAAAGTAAGTTTGCAATAGTCTCTAATTATCGGCCAA	A/C	ACTTAGTTTTTGAATTCAAGCAATGAGAAAAAGACTAAGAAACCAAGTTT	CKaM0614	0
842	TOG915278	Ca_TOG915278_1_002_00001_Sep08	TGTTCAAGTTCATTCTAAGAGTCAGTCATGATTTTTTTCATTTTACTTTT	T/C	GTCATTGCTGGATTGGTTTTAAGGGTCCAAGGATACTTTTAAATCTCCTA	CKaM0615	0.174818
843	TOG915293	Ca_TOG915293_2_002_00001_Sep08	TAGCACCAAACATATTTCCAATTAAAAGAGACCACTAGTGTCCCCTTCAC	A/G	TATAACCGTCATATTACAATAAATAAAAAACCACTAATGGGTATATAAAA	CKaM0616	0.157244
844	TOG915502	Ca_TOG915502_1_002_00001_Sep08	AAGGAAAGAATCAACCCTTTCAAATTCAGTTGTCCAACCAATGACTAAGA	T/G	GCAGGGCTATGATTTTGATGCACTTGAGCCACCTACATTTGCTAGACCAA	CKaM0617	0.102788
845	TOG915738	Ca_TOG915738_2_002_00001_Sep08	GCCAGCCAGTCTCTGTTATTTGTTCAAGTCGAACCGTGAGTATCACTGCT	T/G	CTAAAGTAGAATTAGTGTGATAAAGTATTTAATTTATTCATTATGACATG	CKaM0618	0.104938
848	TOG915805	Ca_TOG915805_1_002_00001_Sep08	CTTTTTCTCTTCTACYATATAGAAACTATTCAACTCTTCAAGTTTTTATT	T/G	TTGCTTTTATGTTTTATGCATAGCAATAGAACCCTAATAATTTGWTTTWA	CKaM0619	0.139207
849	TOG915900	Ca_TOG915900_1_003_00001_Sep08	TTGATATTCCTGATTAACTCCGGCAAAACTCATGCATGTTAAATCAAGTA	T/G	AAGTCATTATCCCCTACCTCCATCCTCTGGCAAATCAGAGGTCCAGAGAG	CKaM0620	0.0840478
850	TOG916001	Ca_TOG916001_1_002_00001_Sep08	AATGTTTCATGTCTCACTTTTTGCAGATCTGATATTTGTGGATGGGTGAC	A/G	ATCAAAGTCCTCGTTTTTCCATGTTAGCATATTTTGACAAAATTTGTGTG	CKaM0621	0.106047
851	TOG916035	Ca_TOG916035_2_002_00001_Sep08	CCACCTGCTCCACTCTTCGACACCTCTGAACTCTCCCAGTGGTCTTTCTA	T/C	AGAGCTCTCATCGCCGAGTTCGTTGCCACTCTCCTCTTCCTCTACGTCAC	CKaM0622	0
853	TOG916106	Ca_TOG916106_2_002_00001_Sep08	ACATAATGAATCTTATTAATCTATTTTCTATACATATATATAGGTGCACC	A/G	GCAAGGACTGTTGGATGGCGTGATCCTGGATACATACACACTAGTTTTCT	CKaM0623	0.0823217
854	TOG916130	Ca_TOG916130_2_002_00001_Sep08	AACTTGGCAATGAATTGGTATCNACANCTACGCATCTGTGTTTACTGTGG	T/C	AGCAGTCCTGGAAAGAATCCTAGCTACCAAATTGCTGCAATTCAGCTCGG	CKaM0624	0.140595
855	TOG916217	Ca_TOG916217_1_002_00001_Sep08	TTAGCTATATAACAAGTGGTATATATCCAAAGCTATAAAATATCAAGAAC	A/G	TCATTTTATAAATTCTAATTTAATACCAATTCAAATTGTTAGAAAAGTGA	CKaM0625	0
856	TOG916436	Ca_TOG916436_2_002_00001_Sep08	GTGTCGTTCACTTCCGAAACACTTTATACAGGTAGCAAGTTAGCAATCAT	A/G	GGTGATTGGAGTGATGTGTAGAATAATTTTAAAGATAKTCTCTTATGTTT	CKaM0626	0.157244
857	TOG916452	Ca_TOG916452_1_002_00001_Sep08	AAAATGGATGTTAACCCATTTCATTCAATTCCACTTCATTCCACTGTATA	C/G	CACCAACTCAAACATACCCAAAGAAAACAGTTGAGCAGTGTAAATATGAG	CKaM0627	0
860	TOG917728	Ca_TOG917728_2_002_00001_Sep08	TTATGGTTTATCTTAATCTGTTAAGTGCTTATAATTTAAAACCTGAAAAA	T/C	TTCGGTTTCAGTGTCCACCAACTTTTGAAGAGCGCGAGTCTTTAACCTCT	CKaM0628	0.100724
862	TOG917794	Ca_TOG917794_2_002_00001_Sep08	NTAATATGTCTATGATTCTAAATGATGTCAGATATGACATCAGCTAATGC	T/C	TGACCTTGAGTGGCCATGAAGTTAGATCTCCTCTCACGAGCACCTAAGAA	CKaM0629	0.0420858
863	TOG917884	Ca_TOG917884_1_002_00001_Sep08	CCAGCCGCGGTACCAGGGGTTGTGTTTCTGTCTGGTGGACAAAGTGAAGA	A/G	CAGGCTACACTGAACCTAAATGCAATGAACAAGCTAGATGTTGTGAAGCC	CKaM0630	0.216639
864	TOG918150	Ca_TOG918150_1_002_00001_Sep08	AGTCAAAGACCAAATCAACCAAAAACATAAGGATGTTAAATGCAGACCCG	A/G	GAAAGGCTTTTATATCTAGCACTTGCGTAATCAGGTGATTTTAAAATTAG	CKaM0631	0.15879
865	TOG918253	Ca_TOG918253_2_002_00001_Sep08	ACAAGTGTTATAAGCAGTTTCTAGTTGGCCCCCAGCTGCTCAGATAAACT	A/T	AGTCTATGTTTGCTCTCATCATGAAGAAATCTTATRAAAACCTTTAGTGG	CKaM0632	0
869	TOG918556	Ca_TOG918556_1_002_00001_Sep08	TCATCCAAATTTCTGTTGTTAGATTCAGACTTCAATTGATTAACAATCTG	T/C	CCAATTGGAATATTGGAAGGCTTCATTGTCCAGCTGCGGAGCCTGGATGA	CKaM0633	0.062435
870	TOG918855	Ca_TOG918855_2_002_00001_Sep08	ACATACTAGGATATACTCTCGCTTCTCCAYAGAGTCTAACCACGACTATG	A/T	TACCTCGAAAGTGACAATAGGCTAAATACTTCAGATTCACATAAGACTTT	CKaM0634	0.102788
871	TOG918864	Ca_TOG918864_1_002_00001_Sep08	TAAATTTGCTTTCTCCTTTTGGCTGCTAGGCAATCCAGGTTCGATGTGAC	A/G	ATATGAATTTACTGGTTTTAGCAGCTATTACTCAATTTTCTTTTTTTAGC	CKaM0635	0
872	TOG918895	Ca_TOG918895_2_002_00001_Sep08	GAGACCGTGCTTTATAGTATAAACATATGTGGTTTGAAATTTGAAGTACT	A/T	CTTCTAGGGTCTGATATTAATTTGGTGATAATTATTTGTTTGTTATGGTT	CKaM0636	0.0425331
873	TOG918928	Ca_TOG918928_2_002_00001_Sep08	TTCATGCATTTAAAATTTAAGTTTGATAAGCTATGTAGCACCGAAACTTC	A/G	AATTAATGGCGTGTCTGGTGTTAGACACCGGCACATCTGTTTACATTTGA	CKaM0637	0
874	TOG918946	Ca_TOG918946_1_002_00002_Sep08	AAAACTGTTCTGGTAGGGTCCAATTGAATCAAGAGATCGTGAAGCTGGTA	T/G	AGACTACTTTGAAAGCAAAAAAGTTTAGCCAAAAGGATTAATAATGTAAC	CKaM0638	0.10718
875	TOG918991	Ca_TOG918991_1_002_00001_Sep08	ATACGATTGCTAATAGTTTGCATATGATTGCTAGTTTTTTTCACAGCTGT	T/G	AGTGCCACCAACCTTTCATATTTTGAGTGGATTGTGCAGTTTGTACCATA	CKaM0639	0.457856
876	TOG919004	Ca_TOG919004_1_002_00001_Sep08	TCAGTTCCATATTTGTCTATTGTATACCGCATCAAGTTATTAATTGGTCC	A/T	GCACAAATATAAATATACAGTGCTTGAGATTTGTTGGACTTGATCTCTCT	CKaM0640	0.0219753
877	TOG919131	Ca_TOG919131_1_002_00001_Sep08	TTATTAAAAATGTCAAAATAGGAACAATTCATTAGCCTTTTACAAACAGC	A/T	CAGAGCTTTGGGGAAGCTTGGTTCTTTGACCAAGTGGCGGGMTTGTGCTT	CKaM0641	0
879	TOG919211	Ca_TOG919211_1_002_00001_Sep08	AAACTGCTATCGTTAAACGCCCATAGCCATCAAATAGTGTCACACTTAAG	A/G	CCATTCTCGCTTTGCGATTCTGCAATTGCGGAGCTATTAAAAACATAGGG	CKaM0642	0.102788
880	TOG919227	Ca_TOG919227_1_002_00001_Sep08	AAAGACTGAAATGCATAAANNNTGCTTACCTCCAAAAGTTGGAGTTCTTG	A/T	GAAGCCTGTCTTAATGAATCTATCACAAGATTGGAATCTTCAAAGACTGA	CKaM0643	0
881	TOG919333	Ca_TOG919333_2_002_00001_Sep08	CTCTGAAACAGCACCTGTGACTATACCTCATCCAATAATGGCCAAAAGCT	C/G	TAGAAACCTTTTCCTAATTTCTCAGATCCTAATAGAAATTCTCTTCCCCC	CKaM0644	0.106047
882	TOG919458	Ca_TOG919458_1_002_00001_Sep08	GCGGGTCTTCAGCAGATATGGGAGGTAATTTCAATTTTTTCATCGAATTC	A/G	TTTTTGTTCCATCGACAAGTATCGAACTTGGTTATTGCTCTATGCAATCT	CKaM0645	0.022469
883	TOG919460	Ca_TOG919460_1_002_00001_Sep08	TATATTGTAAAATGCATCATTCGGCATCAGTGCATCATTCTCTCAGTGAA	T/C	TGYCGCATAGTCTTGTATGCTCTGTAGCTCAACTCACTCAACCTTTGATT	CKaM0646	0.102788
884	TOG919502	Ca_TOG919502_2_002_00001_Sep08	ATCAATTGCTTGTTTTGCATGCTTCATTGCAATATTGTTGAGTTGCTTTT	A/G	TTAGTTTTTCCAAGTTTCTTCAATTTTTATATCGTGTATTGCTTCTTGCA	CKaM0647	0.33099
885	TOG919584	Ca_TOG919584_1_002_00001_Sep08	GTAAATCTATCAAATATTGTCCTAGACAACAACAATAGATGCAGTCCATG	A/T	CCAAATCTATCAAATCGTAAATCAACAGCATCCAATTTTAAAAATATACG	CKaM0648	0.121928
887	TOG919735	Ca_TOG919735_1_002_00001_Sep08	AATATTCAATTCATTTAAACATCCTCCTAATTAACAAGCACTTCAAGTTG	C/G	AATACTTGAACTGGATTATATTTCATGTCATTTCTCTTGCATTCTCTGCA	CKaM0649	0.0823217
888	TOG920369	Ca_TOG920369_1_002_00001_Sep08	TGAGTTTATTTGTTTAGTTTGAGAATCCATCTTTGTACAAGGACAAAGTG	C/G	TTGCTACTGGCTTGCCTGCATCCCCTGGAGCTGCAGTTGGGCAGGTTGTG	CKaM0650	0.0416478
889	TOG920382	Ca_TOG920382_2_002_00001_Sep08	AACTTAGTCTCCAATTCGTCATGTTGGCTCTGCAAGTATTGAAAAAACCA	A/T	ATCATATTTTCATTTATTTCCCCTCAATAATGTAAAATTGAAACTTCTAG	CKaM0651	0.123174
890	TOG920390	Ca_TOG920390_1_002_00001_Sep08	TTGTAAAAAATAAGATATGATACTCTTGTCTTAGGTGATTTGAGCGTGTG	T/C	GAAGAAGACTGATGAAGCAAGCACAGGTAGGGAGGGTAARTGAGATGAAA	CKaM0652	0
891	TOG920755	Ca_TOG920755_1_002_00001_Sep08	ATAAGGACGTGATAAAATAATGTACCAAAAGAAAAAAAAGAGGCAAAAAT	A/T	TGAAACACAAAGGGATGGGGAAAGACATTACAAACAGTCAWTGAAAGCTA	CKaM0653	0
892	TOG922092	Ca_TOG922092_1_002_00001_Sep08	AATAAAATTTATAATTTCAGCTTCTGCCATCAGCTGGTCTTAGTTCTGTT	T/G	TTCTTGGTGGAGTCTTAGTTCATATTTTATTGACAGGATTTTGCTTACTT	CKaM0654	0.101746
893	TOG922448	Ca_TOG922448_1_002_00001_Sep08	AACCATCTATTCAATTCCATGAATGGACATGTGCACAAGATACACTAAGT	C/G	GTTGATTTTTCATTCTGGTCATGAGTTTAATAAGAACTTGATGAGCAAAT	CKaM0655	0
894	TOG922785	Ca_TOG922785_1_002_00001_Sep08	TTTACAATTTAACTGCACTAAAAATTTAAAATTTACCCGACAAAATAAAC	A/C	AACCGATAATCCCAGCTAGGAAATTCGATCTTCTACCCCTTATAATTAAT	CKaM0656	0
895	TOG922889	Ca_TOG922889_2_002_00001_Sep08	TAATAAGAGTGCCTTATTTATGCAATGTTTCTTTATTCTTACACTCTATT	T/G	GTTCATTGTGTGTAGATAAAGAAGATGGCACTCTATGCTGCCGATGTTGC	CKaM0657	0.35124
896	TOG922957	Ca_TOG922957_1_002_00001_Sep08	TATGATATACATATCTGCTTTATGTTTCAGTTACCGGTTTGGAATTCCTG	C/G	TATCGAACATATCTTCTATGAGTGGCTTGAGTCTTACATGACATTGTCTT	CKaM0658	0.108337
897	TOG922990	Ca_TOG922990_2_002_00001_Sep08	CCACAACAATCTACACCAAAATGAAATACACACATTAAGTGACATTAACA	A/G	AAAAAGGAAACTACGCTATGTGTTCCGGAGAGTAATACTAACAAGGAACT	CKaM0659	0.103852
898	TOG923107	Ca_TOG923107_1_002_00001_Sep08	CTAGTGCTGGTCCTGTATTTGTTTTTACCTACCTTATGGGTTAGAGACAA	C/G	GTTTTTGGATCTCACATCAACTTTCCGGTGCTTACCTAGGTTACAAAATA	CKaM0660	0.0644444
899	TOG923111	Ca_TOG923111_2_002_00001_Sep08	TCTAGTTTTCATTTAGTTCTTCAGGTTGTTTTGAGAAGGTATTATCTTAA	A/T	NGTAGTTGGAACTTGCAAGATATCACAGTTTAGTATAACAAAAATAACAA	CKaM0661	0.0823217
900	TOG923903	Ca_TOG923903_1_002_00001_Sep08	TATTGCCTGAAACTTGAATCTTCACATAAGTATGAGAATGCAACAATGTC	A/G	TTGTGTTTTTTGTTACTTTGCAGGTTAGAGGAACAGACTATAAGACAGGT	CKaM0662	0.102788
901	TOG924039	Ca_TOG924039_2_002_00001_Sep08	TATACATTTCTATCAAGAAAAAGAAACATGGTTCAGCAATCCTGATTTCA	A/T	GGAATTTTCCATGTTTATCACAGATCTTTCTGAAAGTCAGGAGTGTAGTT	CKaM0663	0
902	TOG924216	Ca_TOG924216_2_002_00001_Sep08	TCATGCTTACGAGGTACCCCTATTAGCTCAAAATTTCAAATGCAAATGAA	T/C	GCTTTTACTGTTGACTTTCAAATTTCCAGTTTCATATTAAAACTGTGTTT	CKaM0664	0.140595
903	TOG924394	Ca_TOG924394_2_002_00001_Sep08	AATCATGAACTTGGATGCTTGATTATAATTGTCATATTTTGTGCCTGCAT	T/G	TTGGATTGTCCATTTGAGCTTGAAGGAGTGATTGAGTGCAAAATACCTGT	CKaM0665	0
904	TOG924405	Ca_TOG924405_2_002_00001_Sep08	GCGTTAATAGCTGTYAATTGTGATCGTTAGTTGGGACTGTTGGTTCAATA	A/C	GATGTGCTCGATAAAAAGAACACCAATGTATCACATTTGCATTTTTTATC	CKaM0666	0.0831758
905	TOG925468	Ca_TOG925468_2_002_00001_Sep08	TTAATTATGTTGGTGGAGGTAGAACCCTCAACCACCTTATCACTCTACTC	A/C	TTAACTCCCCCACCTCAACCACCAAGCCAACCTTATATCCYCCACTTGCC	CKaM0667	0
906	TOG925843	Ca_TOG925843_1_002_00001_Sep08	TTGTTGTGTATTTTAGGTCCAGTTGCTGAGGACATGTTTCACTGGCAAGC	A/G	ACAATCATGGGACCTGCTATCCCCCNAAAAACAAAAANNTANNAATCTNC	CKaM0668	0.143457
907	TOG927609	Ca_TOG927609_2_002_00001_Sep08	TCACTTTGTGCTATTGCTGTCAATATAAATGAATGCTAGTTTAATGTNNN	A/C	ATATACTCTTGCATCTGCAGGCTGAATCAACAAGTGCAACAAATGAATCT	CKaM0669	0.123174
908	TOG927619	Ca_TOG927619_1_002_00001_Sep08	TTATGTATGCAGTGGATTCCTGAACTGAGACATTATGCACCAACTGTACC	A/G	ATTGTACTTGTGGGAACCAAACTTGGTAGGAGCTAAACATATATATAACT	CKaM0670	0.120708
909	TOG927660	Ca_TOG927660_1_002_00001_Sep08	GTGTGCACTCTCCTTCACTATTTTTCCTATCCTTCTTACATCCATGCATC	A/G	ATACACGTTATAAACATTCCCTTCCAATTCCCTTTTATTTCCTCATTGGT	CKaM0671	0.0425331
910	TOG927781	Ca_TOG927781_1_002_00001_Sep08	TGTGGGTCGTAAATGTGGAATCTGTAGTTGTCAAGCATTAATAAGTTAAT	A/C	AACTTTTGGTCTCAGGACTCAAACCATTCATATAGTCAATTACCATAAAA	CKaM0672	0.0630907
911	TOG928551	Ca_TOG928551_1_002_00001_Sep08	AAACTNNGTMTGATATTCTTATTGTTATTTGTTGGTTTCGTTAAGGTATC	A/G	GGATCAGGATTGGTTGCAGGATGTATATTAACAGCAGTTGCATTCTATCT	CKaM0673	0
912	TOG928940	Ca_TOG928940_2_002_00001_Sep08	TATATTAGGTTAAATTTTTTTATCCTTGATGTTCATAATGTGTTAGTATT	A/T	TATGTATTGATTTGTTTGGTTGAGTAATTTTGAAACTTTGTTGAAGTTCC	CKaM0674	0
913	TOG929069	Ca_TOG929069_1_002_00001_Sep08	CCTTAAAGAGCTATTGTGGCTACTGACAATCTCCTTTATGATAGATACAA	C/G	TAGTTTGGTGGTTCTTGGATGCAATTTTTCATGTGCTTAACTTAAAGTTC	CKaM0675	0.0222194
914	TOG929271	Ca_TOG929271_1_002_00001_Sep08	AGCATGCTARCGATTTCTAATTTTTTCTGTTCTATCGTCTTGTGTATAAA	A/T	AGATTTGTTGTCAATCTGCTCCATTATTCCAATGATTTTGAAAGTGTGGT	CKaM0676	0
915	TOG929836	Ca_TOG929836_1_002_00001_Sep08	CAGTTTTTGTCCATGAAACTTGCCACGGTGAACCCTGAACTGAACTTTGA	T/C	GTAGAACGGATCTTATCTAAGGATGTAAGTGAAGGTCTTAATCGTATGGA	CKaM0677	0
916	TOG930121	Ca_TOG930121_1_002_00001_Sep08	TAGCGGATCATGCCACCATGGTGGAATGGGGTGGCGAGGTGGTCAACTCA	A/C	GGTCCAACGGCCAACACACCTCCACCCAAATGGGAACCCTAACACATTGG	CKaM0678	0.121928
917	TOG930652	Ca_TOG930652_1_002_00001_Sep08	ATCTTGTATGTGACATTTACGGTTGTTTGGATAGAAATCAATGTATTTAN	A/T	AATGTCACACAATGTAAAAAGGTCTATGCGTGTATAAAAATTAAACTTTT	CKaM0679	0.144931
918	TOG933812	Ca_TOG933812_1_002_00001_Sep08	TCTCAAAAGAAATTGATACGAAATGACAGTAGTAACCGTCTTCGTCTCAA	T/C	TACGAAACCGAAAAATCACGAAAAAGAGAGAGAAAGAGAGAGAGTTTTGT	CKaM0680	0
919	TOG933879	Ca_TOG933879_1_003_00001_Sep08	GAAGGGRAGGGGAGGAGCTCCGTATAACTAAAAAACCATTTAAATCCCTC	A/C	TCTCCCCTTGAACCAAACACAAAACCATTAAAATTCATCCCCTCCCCTGA	CKaM0681	0.04299
920	TOG933994	Ca_TOG933994_2_002_00001_Sep08	AATCCNNAAAAAAAAAAACATAGATCCACAAACACGAACAATCATGAACA	A/G	ACCTTGATTCAAGAGGCGGCTGCATATAGGAAGCACTTGCAAAAAAGGTC	CKaM0682	0
921	TOG934079	Ca_TOG934079_1_002_00001_Sep08	AAATTTATTTTTTTNNNGCCAATTCAGAGGAATGACATGGTTGAGTACTT	T/C	GGAGAACAATTATCAGGCTTTGCTTTCACTGCCAATGGGTGGGTGCAATC	CKaM0683	0
922	TOG935025	Ca_TOG935025_1_002_00001_Sep08	ATACGGCTTTCCAGGTTTGATACGCCGAGTTTTTTTTTTTTGTTTTTGAC	A/C	GCAAACACGATTAAAATTAATCCCCCCCMTTATTRATTGATCTTACTTCA	CKaM0684	0.120708
924	TOG935983	Ca_TOG935983_1_002_00001_Sep08	AATTACAGACCAGATGATGAATTTTTTTACTTACTTGATTGGGTAATCAN	A/G	AAAAAAAAATCATGTTTCCGCTCCACATTTCTATAATAGCTTATGCTAGT	CKaM0685	0.102788
925	TOG936005	Ca_TOG936005_1_002_00001_Sep08	CTTAGCTTGTGCCATTTATTTACTCTAGTGTGATACACCGAACNNNNNNN	T/C	TTATCATCAATTACTGCCAACATCTTTTAACACTGCAAGGGTATCTTCAG	CKaM0686	0.160367
927	TOG939024	Ca_TOG939024_1_002_00001_Sep08	AATTTAAAATGGTCATACTTCCTAATTCAAACAAGTCAATTATTAGGACA	T/C	CTGGTATTTATCCTCTAAACATAATCCATTATAAAAGTGACATAGCAAAG	CKaM0687	0
928	TOG946804	Ca_TOG946804_1_002_00001_Sep08	ATTATTTCAGTGGACACTTCGAAATTTAGAGTGATGAGGATTGCGAAACC	A/G	TTAAGATCATCTCGTGGAGGAGCTRTTGGTGCCGGAATGAACCTATTTGA	CKaM0688	0.0420858
929	TOG946834	Ca_TOG946834_1_002_00001_Sep08	TTGAAAGCATTACAGCTGAAAATTAAACCCACCCAAATGGATACCTGTTA	A/G	AATTACTCACGATTACTAGGATTTTTACCCATCAAATGGGTCYTAGGTTT	CKaM0689	0.0840478
931	TOG947627	Ca_TOG947627_1_002_00001_Sep08	AATTTATATGTTGCAAATATATTTTTGCTTGTGCAGATGTTCCAATAAGC	A/G	CTAGAAACATTTTGGAGGATCCTGAACTGAAAAATGCTGTAAAAGCATTC	CKaM0690	0.123174
932	TOG948105	Ca_TOG948105_2_002_00001_Sep08	TGATTTTAACTGCAGAACAGTTTTCTTTTATCAATCTACATAGGCATTGT	A/G	TAGAATGTGAGCTGCAGTTATTACATTCTAGAAAAATACATTGGTATGTA	CKaM0691	0.0823217
933	TOG960456	Ca_TOG960456_1_002_00001_Sep08	ATCAATGCATTTATTTATAGTGTTGTTGAGGAATGACATTGCTTCCTTTC	A/G	GTGATGTCTTTAGAGAAGCTAAGCTTCCTCGGATATGGATCTTGAAATTA	CKaM0692	0.100724
934	TOG960856	Ca_TOG960856_1_002_00001_Sep08	CCTCTTTGTCCCTTTAACTTTGTGTTGCAAAATTCTTTAGAAAGTCAGAA	A/T	TTATTTGATCTGTAGTTGTTAATGCTAATCAATTGAAGATTTGTGAATAA	CKaM0693	0.121928
936	TOG961504	Ca_TOG961504_1_002_00001_Sep08	TCTAAACATCGCACATCCATCAGTTTTTCTGCCTTCAAATTTAATGTCTC	A/G	CTGCCTATAATTATTCTCTGTTCTAGTTTTCTTATCAAAAACTTAGTTGG	CKaM0694	0.0831758
937	TOG961744	Ca_TOG961744_1_002_00001_Sep08	AAAAAACTTAATGAACTTGCTACATTTCTCAGTGAGCATATGAAATGATT	A/G	TTGTGCATATCATGGAGTTGTTGTAACAAATACTTGATGTGGTGAATCTA	CKaM0695	0.123174
938	TOG963072	Ca_TOG963072_2_002_00001_Sep08	AGAAGCTCTTCGTGTTCTACCCCAGATGCAGCAAGAACCATTCTAGGAGC	A/T	GTGTAATTTTCCTGATTTTTCAAACCTAGAAAATTAGATTCTCAAATAGA	CKaM0696	0.0425331
939	TOG963076	Ca_TOG963076_1_003_00001_Sep08	TGCGGTATTATTTATTTTCTGGTTTACTTCCTGTATTTATTTGAGTTGAG	A/C	AATTTAGTTTTAGGTCTTGTTTGGATAAACAACTATTAAGAGCTTATATG	CKaM0697	0
940	Ca10273CD20F12	Ca10273CD20F12	ATGATCGGACGTTTATGCAAAACAAATTTATACTTGTTAGCATAGCAATC	G/A	TTGAACTCATGTCATGTTATAATCTGTTAGCAAAATTTAATGTTTCCATT	CKaM0698	0
941	Ca10490169748746	Ca10490169748746	ACCAACTTCAACAACAACAACAACAACAAAGTAATATTAATAATAATTAT	A/G	GTTCTTGTGCTCCTCCTCATAATTTTTATCAAAGTTCTGGAAGACCACCT	CKaM0699	0
942	Ca12411169747340	Ca12411169747340	TCATTTCTTGATCATTCTCTCTCTTTTTTACTATACTTCATCAGAAATCT	A/G	TATCATATTATAAGCTTATGTTGATAATAATGTTTGCAGGTATATTTACA	CKaM0700	0
943	Ca12863169747399	Ca12863169747399	TATTCTAATTTAACTTTCTGATACACTGTCAAATTTTAGTGTTTCTTTCT	G/A	CTGATATATAATAAAGTTAGTTGTTATTTGTTTTGGAAAATATAGAGGGT	CKaM0701	0.103852
944	Ca13382169746951	Ca13382169746951	TCTAATCTCCTCAATTCCATTCTAATATCATCTCATCTATTATTTTTAAC	A/T	GCAGAAACGGACAAGAAGAACACGATTACTCCTTACAACCACAACCAGGA	CKaM0702	0.0420858
945	Ca14402150174189_116	Ca14402150174189_116	TTCATCTTCAATCAAAGTCTATAAAAAGTATTATAAAATTAATCAATAAC	A/G	TCTCTCTAAAAATCATACGAATATTTCCCTGAAAATTCACATCAAAAGCC	CKaM0703	0.154238
946	Ca1448960219076	Ca1448960219076	AAGAGGCTTTATCAGATGCAGGCTAATGGAACTCTTTTGTTCCCTGCTAT	T/C	AATGTCAACGACTCTGTCACCAAGAGCAAGGTCAGTGTCTTTTTATTTAT	CKaM0704	0
947	Ca157594586605	Ca157594586605	CAATGGCAAAGTTTATTATTCTGGCCAGGTTTTAAAATCTTCTTCACATT	T/C	ATTACTATCTTTCTCTCTTTCTATCAAATCATTATATTTGATTATTTCCT	CKaM0705	0.0420858
948	Ca1683047832555	Ca1683047832555	TTTATTATAAAGTTTTAATTAAGATCATTGTTGTTTTATGTTTACACTTA	T/C	TTTTAGATAGTGGGTTTTAGCTCAATTTTTTTNNNTAAATGTTGTGGATT	CKaM0706	0.0840478
949	Ca1773847832705	Ca1773847832705	ACCTATCATTAATTTTAATAATTATAGATATAGAATCACATTTCATCCCA	A/G	TTGTGAAACAAGTTTAAAGGTGAGTGTCAACTCTATTGTTAGCACAAAAG	CKaM0707	0.49973
950	Ca18532	Ca18532	CAAGCATTATGGAGATATTCATTATGCTTTTGGCTTAATATGTTTTTATT	G/C	GTGCTAAGTTCGTTCATCTTCCAGTTTATTTTGAGTGCTTTGGAGAATGT	CKaM0708	0
951	Ca1C10093	Ca1C10093	TCTTTTAGCGCTTTGTTTAACCGGCGAAGAAAGCCGGTGAGATTTTGTAA	G/C	ACACCGGCACAGGATTTTTCTCTGTTGATCTTTGATAATCAGGGAGAAAG	CKaM0709	0.120708
952	Ca1C10096	Ca1C10096	CGTAAGTTCCTGGTTCAATTGATTGACATCATGATCCATATCCATATATC	C/T	GAGGATTTATTTCCTCCAATTTTCTATTCAAGATTGAATAGAAAAGAAAA	CKaM0710	0
953	Ca1C101	Ca1C101	TTTCCTTGTTCCAGTTTACCACGTTCAATGAGACTATTGGGGGTATCTAC	G/C	ACCAAAAGAGCACCTACTGTTAGGAGAAGTGCTGGGATACCTGCCAAACC	CKaM0711	0.101746
955	Ca1C10182	Ca1C10182	GTATGTGTCTTTTCCTTCTTGAGGGTGTATTGTTTATCGAGAACAGTTGA	G/T	TGGGTACAGTTTTGACTCATTCAACACACTGTGAGTATTTATATAAAATA	CKaM0712	0.121928
956	Ca1C10225	Ca1C10225	AAAATGTATGGAATGAGTAGTGATGTAAGAATGTTAGTCTTCCAGTTTGT	G/C	CGATCCAAAACCAGCAAATAGATAGCAGCAATGGCGGCAAAGAATCCGAA	CKaM0713	0.121928
957	Ca1C10266	Ca1C10266	AAGCAAAGCACAATAATATATCATCAAGAAAATGAAGACAAGCACAAGAA	G/A	TCCTTGATGATATTAATTAATTAATGAAAGAAAGCAAAATACCCAATAAA	CKaM0714	0
958	Ca1C10272	Ca1C10272	CAAAACCTCTTAGATCATCTTGCTGATCCTGTCAACAACAATGTCTTGAC	A/C	AGTCTCAAGTTTCACTGAATGTATTATATGTTAAGTCATTGCATATATGT	CKaM0715	0.101746
961	Ca1C10361	Ca1C10361	CAGAAGACCCAGTGTTCCTTATTTCATGTTGCACCCTTGGTTTTTGTGAC	A/T	ATCTACATAAACTTTGAACAGTTTTTTTAGGACACCATCACGAAAAGATG	CKaM0716	0.0858477
962	Ca1C10462	Ca1C10462	AACTTTATTTACGAAACTGCATGATTAAGTTCGAACAGGCGAAAGCTTCA	A/G	GCATACATGCAAAAGCGACCAACCAAGGACAGTGAAATATAGATCCAACT	CKaM0717	0.120708
963	Ca1C10492	Ca1C10492	GTTGATTGATGTACGAAATCCTGTTGTAACTTATGCTTATCAGTAGTAAG	T/A	ACTGGCCACTTGCCCTAGTAATTTTGACAGGATGTTATTACTTATGGCAT	CKaM0718	0.04299
964	Ca1C105	Ca1C105	CACCGATCTGGAAGTTCCTCAAGCTCTTCGAGCGAAGAGGAAGGAGAAGA	T/C	GGAGAGAAGAAGAAAAAGAAAAAGAAGGAAAAGAAGAAGGTAGTGGAAGA	CKaM0719	0.139207
965	Ca1C10576	Ca1C10576	AAGCATCACAATAGAGAAAATCAATAATTGCTTAGTATGAACTTTTCAAG	C/A	AGATTTAGGTAAAGGACCAAAACTGAAAATAATAATATGATGATAGAGGG	CKaM0720	0.0823217
967	Ca1C10773	Ca1C10773	TGGATGTGGATATAGATGCATATCATTTATCATAATATATGCAGCCAGCA	A/C	AACTGCAACCGAATACATAAAAGTCACAGGTTACACACAATATTCCTCAG	CKaM0721	0.121928
968	Ca1C10789	Ca1C10789	ATTTCTTTTTTGGTCTAATGTTAATTTTGTAGTTATATGTATAGGAGTTT	C/G	TGTCTGTATGTAATTTGAAGTTGGACCTTAAAATGAAATGTATGAGTTGT	CKaM0722	0.161975
969	Ca1C10807	Ca1C10807	TCCAAGATAAAAAAACACACCACAGTTATTTTATAAATGTTTCAAAATAT	G/A	TTACAACAATTTCACCAGGGGGGATTGGAGCCCTCTCTAACAGATGGAGA	CKaM0723	0.348441
970	Ca1C110	Ca1C110	TATCAAAGATGACAAGATCAGTTCAAAGCTTTCTCCAAGTGACAAGAAAC	T/A	GATTGAGGATGCAATTGAGCAGGCCATTCAATGGCTCGATGCCAATCAGC	CKaM0724	0.119511
971	Ca1C11006	Ca1C11006	TTTTTGAGGCAAAGGGGTTACTAATGACATTAAATGGAAGGAGTGAAATC	A/G	GCGTGCATTAAGTACAAGAAATGTCTTAGGAAAGGCATTCTGTTTTACAC	CKaM0725	0.0617927
973	Ca1C11082	Ca1C11082	GTTTCTATCATGCGATGATGGGACATGGTCATGATTCTATTGCTTAAGTG	T/C	TCAATAACCCACATAACATATACATATACATATATAGATATAGATAGCTT	CKaM0726	0.062435
974	Ca1C11179	Ca1C11179	CTACAAATCATTACATATTTATTCAGATACACGCAAAGAATCAATCAACC	A/C	GAAAATAACTAGACCAAACTTTGTGATGCTGGTTGTGATCCTCTAACTGC	CKaM0727	0.140595
975	Ca1C11216	Ca1C11216	AAGGATTCTGTTGTTGCTGGATTCCAGTGGGCATCTAAAGAAGGTGCTTT	A/G	GCAGAAGAAAACATGAGAGCCATTTGTTTTGAAGTGTGTGATGTTGTCCT	CKaM0728	0.0831758
976	Ca1C11220	Ca1C11220	ATTCTACTGGTGTACTATGCTTTGTATTTGGGTATCCCAGCTGATCCAGC	A/G	TTGAGTAATTTTGATTGCTAATTTTTAGTTAACAAAAAAAAAAAAAAAAA	CKaM0729	0
977	Ca1C1133	Ca1C1133	ATCCAAAGATGCATCGGATACTCTATGCAAAATTGGTGTTCCTGTAGCCT	G/A	TAGCTAAAAGCATTAATTAAGTTCATGCCTGTTTTGTTTTGCTGTAAAAA	CKaM0730	0.101746
978	Ca1C11339	Ca1C11339	ATATCTAGGCTCTTGCATCGATGAAGAACGTAGCGAAATGCGATACTTGA	T/G	GTGAATTGCAGAATCCCGTGAACCATCGAGTCTTTGAACGCAAGTTGCGC	CKaM0731	0
979	Ca1C11395	Ca1C11395	AGTCTGTTCGACACAATGATTGGTTTTTGTACCTTGTGATGGTAATTTAC	T/C	TGATTTATAACTTTGCTTGAGACAATGGTTTTTACATTAATGTTCTCACA	CKaM0732	0.104938
981	Ca1C11480	Ca1C11480	AAACTCACTCCGGGAAGTGAAGGAAAAAAAGGAGTTTGAGGAGAGAGAAA	G/C	AGAAATGAGCATATCGACGGCAGCGTACGTTGCTCGGCGCGCGGCGCAGA	CKaM0733	0.140595
982	Ca1C11525	Ca1C11525	AGCCACACGCGCTTTTTATGAAACAAACCTGCCTATTAATTGGTAGAAAG	A/T	TACTCCCCTAACTGGAATGTATTTATTCCCGCAACGGATAAATAGACAAG	CKaM0734	0.0215028
983	Ca1C11561	Ca1C11561	TATCATATGAAACAATTTACTCTATGTGAGTGTAGTTGAATTTGATTGCT	G/C	TCAAGAAAGTTGCAGTCTTTGAGTAGGAAACTCAAAAATGCTTTTGTAAT	CKaM0735	0.0823217
984	Ca1C1157	Ca1C1157	AGCGCTATAGCTTGTTTCCAATATTCAGCAGCTTGATCAAACCAAGATTC	G/C	GCAATTTCAGAATCTCCCTGTCGAATGGCCTGTTCTCCACGGTAATGACA	CKaM0736	0
985	Ca1C11586	Ca1C11586	TAGTAGTCTAGGTCTGTCATTCCTTTTGCTTTGCTTGAAGTTAAACATTC	G/C	GTCGGATGAATAATGAACTGTAGTGGTAAATTGAAGTTATATCTACCTTT	CKaM0737	0.123174
986	Ca1C11595	Ca1C11595	GTTTGTTTCTTCTCCGGTTACCGGAGGGGTAGCGCAACAATTACCCATGG	C/T	GTTTTACAATTTTGTTAGATCTGAGTTTGAATTGGATCTGGAAATTGGTT	CKaM0738	0.121928
987	Ca1C1162	Ca1C1162	GATGGTGTTAGATGTATCGTGGAGATTCAAATGCATTGATTTTTCTTAGG	T/G	GAATCCTATTTTTGTTATAATATTTGTGTACTTCCACCAAATATTGAACA	CKaM0739	0
989	Ca1C1164	Ca1C1164	CATAATATTCAACTTTATTTGAATAATAACTAAAGTTTTTTCATAACAGC	A/T	CACCTCAAACCATTAAGTAATCTATTAGTAAGTTAATACAACCCAAACTA	CKaM0740	0.0212741
990	Ca1C11679	Ca1C11679	CCAACAAGCCCCTGTATCATATCCAGGACCAGGTGAGGCCTATTCGACAG	G/C	TCAATATGTTACTGCCCCACCACCTATGGGTTATCCTTCCAAAGAGGGTA	CKaM0741	0.120708
993	Ca1C11758	Ca1C11758	GAGTTATAATGGCAAGACACCGAGGTCAGGCAAACCTCTGAATATGATAA	T/A	TTTTTCTCTAGTATGGTGCATGTGAGGATTTTGCTCGGCCAATAAATATT	CKaM0742	0.142012
994	Ca1C11774	Ca1C11774	TGATCACCATGGCAAACATCATCATTATGCCGATTAGAACTTATTTATAA	A/C	TACAGTGGTAATTAGCATCACAAGCTGGTACATAAACACCATCACGAGTC	CKaM0743	0.0425331
996	Ca1C11876	Ca1C11876	ATCAAATACCAGCAACAACAATTCCAAAATCCATAACCAGTTCAAAAACA	C/T	AACAAAATACTAAAATCACGATACAAAAAACAGTTTCCAACAACAAACTA	CKaM0744	0.120708
997	Ca1C11897	Ca1C11897	ACAGTAGCTGTCAAAATCATGATAATTGTATTTCTTTTTATTGGTTTTTG	G/T	GTGTTGATGTTTGAAGCTTGTAACTGAATTATAAGAAAATAAAGCCATAA	CKaM0745	0.121928
998	Ca1C11917	Ca1C11917	TTGATATTTAGTTCTTTTTTTTATGCGGTTGACTACTTCTACTACCACCC	A/G	TTTTTTAATTTTTGGCCTTTCAATTCATTTATTCTTGATGTATGAGATAA	CKaM0746	0
999	Ca1C12001	Ca1C12001	TTTTGTAAAGAGCTGGTTATAGCCATGCTTTGTGTATTGATTGATGCACT	C/T	TATAATGAATTATGTGTTTTGTTGTGTGTAACAAAAAAAAAAAAAAAAAA	CKaM0747	0.0434568
1000	Ca1C12022	Ca1C12022	GGGGGGCAAGGGAAAAGCATAGAAGAAAGAAAAGAATCGAGAAATTGAGT	A/C	TTGGGTTGAGAAGTGAAGAAGATGGCGTGTTTGCATGACCACAGTTGTGA	CKaM0748	0
1001	Ca1C12024	Ca1C12024	GTTTAGTTATTTTGATGGAGATTATCATCCCTGGCCTGTCAATCGATCCC	G/A	CCCATGGCTAACATTAAGATTTACAAACACTACGATTAATTTATTGGTAT	CKaM0749	0.0439338
1002	Ca1C12038	Ca1C12038	TCACCCTTTATTAAGTGTGTAACTGTCACTAATCTATCAAATTACACACC	C/T	GACTTTCATCTCAAACTGTAATTGATATGCTGTTTATCCCCCATATGGTG	CKaM0750	0.244898
1003	Ca1C12081	Ca1C12081	AGATGACACGTCCAAACCAGTCTGCGAAATATTTAATTTTGCTTGGTGAC	T/C	GTTGTTATTTATTTTTGATATTTAGTGACTGTGACTTGCGTTCTTCGTGG	CKaM0751	0
1004	Ca1C12113	Ca1C12113	TATGAACATAACAAATTAACAATAAATATCGAGATGTAAATTTGGAGCCT	A/G	TGGCATTCAGTTACCACTTATCTCGAATCCCTATTTCTACAACAATCAGG	CKaM0752	0.101746
1005	Ca1C12151	Ca1C12151	ACAAAGGAAATTCAAGATCCACAAGTAACAAATTGGTATGAGTTTTTGCT	A/G	TCCCATAGGATACAAAGAACCTTATTAGCTAGGATACAAAAATACTAGTT	CKaM0753	0.0840478
1006	Ca1C12153	Ca1C12153	AAAATACCCCACTCCAAAAAGCTTGTTCTACATTATACACACAAATGCAT	C/A	ACGTTAATACAAACCCATGCCTTCTGACCATATACACAAGCTAACACCAT	CKaM0754	0
1007	Ca1C12241	Ca1C12241	AGTGGTATCAACGCAGAGTGAACACCTCCTGCTCTTGACAGTGGAGGGAT	A/C	ACAGGCTGCTGTAGTCTCAGTCCACATGGCCTGTTGAGTCTAGCCCATTG	CKaM0755	0.120708
1008	Ca1C12249	Ca1C12249	CATATCTATTCCATATTAGTTTTGCACTATTGTTTAAGTTTTGTATTTAT	C/T	TGTAAGCATATGGTATGGTTGCGCGTTGATCTTGTCAAACTAATTCATAA	CKaM0756	0
1009	Ca1C12405	Ca1C12405	GGGTGTTGGTCTTTGGGTGTCTCTTCTCTCTATTTGTTAACCGGCGAAAA	G/A	AAAAAGAGAAGAGTCACTCACTCAACAAAGCGGTGAAGTTGGTAGCAACA	CKaM0757	0
1010	Ca1C12451	Ca1C12451	CCTCACTCTTCTCTTCCTCTTTGTTCTCTTCATTCTCTACCTCACTCTTC	T/A	CTTCCTCTTTGTTCTCTTCATTCTCTACCTCACTCTTCTCTTCCTCTTTG	CKaM0758	0
1011	Ca1C12460	Ca1C12460	TTGACAACAAGTAGAGAATAATACAAGGAAATTGGCCCATTTAATTAATT	C/G	TTATAAAATGAATACTGCACCCACCCAGCTAAAGTCGCAATAATAATCTC	CKaM0759	0.127066
1012	Ca1C125	Ca1C125	ATCCATAGCCATGGCAACATGGTAGGTACATGAATTAGAATATCATAAGT	G/A	TAAACTTAATTATCTTCTAATGTTTATGGAGCATATGCAAAATATCAGTT	CKaM0760	0.106047
1013	Ca1C12555	Ca1C12555	AATGTAGCCAACAATTGGTTTAAACTTTGTATCTGTGTATCTTTTACGAT	C/T	AAGTGTGGCATATAAATTACAGTAATCTACCGTCTCACCATTAATTATAT	CKaM0761	0.140595
1014	Ca1C12570	Ca1C12570	TCCTCGAGGGGGAAGTGGCAAAGATAAGAAGCAGTTTCATAACGTTGGTG	A/G	GCATTCTTCTGATCTTTGCTATAAGTCGTTGAATTCTCAAGTTATTGAAG	CKaM0762	0.0814848
1015	Ca1C12571	Ca1C12571	CAAGGGCAAGAGTCGTTGTTATTAAAAGATCCAAAAAAACAAAGAAAATT	A/G	CAAGTTTATACTACTGAAAATTGTCAAGGCACCCCCAGCTAACAAACATT	CKaM0763	0.161975
1016	Ca1C12637	Ca1C12637	GATTTCCTTGTGGATGCCATGGACTACACATTATCTAGAATGTGAAGTGA	A/C	GGCTTAAATAAGATGCAAATGTAAATAAATCAAATGTCATCTATATTTTA	CKaM0764	0.104938
1017	Ca1C12657	Ca1C12657	AGCAGTTGCGCAGATTAGGTTTGTTTATTGATGGTATTTTGTAAATGTGC	T/C	ACTATAATTTTCCAGTGTGGGCACTGGACATTTTGAGCAACAAAAAAAAA	CKaM0765	0
1018	Ca1C12658	Ca1C12658	GAGCCGTTTTATATTTTTGACTTTAGCATTGAATTGTATTTTTGTGGTTA	C/G	AAACATCATGTTGACAGGTTGATAAGAGTAATTATTGAAAGAAAAAAAAA	CKaM0766	0.0831758
1019	Ca1C12710	Ca1C12710	GTGTACAAAATACTATAGCCTAAGAGTAGACAAAGACAAGGGAGAAAAAA	T/C	AAGTGTGGGCGTGTAATTGTCGTGGACATCACATGGAAGATTAAGATATA	CKaM0767	0.123174
1022	Ca1C12774	Ca1C12774	GAACAAACTCTGTTGCTTTCATTGGTGTACTTGTTTTGGTTGTAATGCTT	A/T	GTACTTTTTTTGTGTCATGTGTGTGCTAGTAATATGTGAGATGTTGCTGC	CKaM0768	0.0840478
1023	Ca1C12811	Ca1C12811	AGTAAAATATCAAAGGGAATTCACAGATTTTGCGTTGTTCCTTTTTGTTG	G/A	GAGACTTCATATTTAGCATACACATCATATATTCTGAATGCTATATTTAT	CKaM0769	0.102788
1024	Ca1C12898	Ca1C12898	TGAATAATTGATTGATAGAATTGATTGTAAGAAAGGGATCGTGGAAACTC	C/T	AAATGATTGAGAATTTGCAGAGTATTTGCTTTTGTAAGGATATCAAATAA	CKaM0770	0.121928
1025	Ca1C13	Ca1C13	TTGATAGAGTTGAGGTTATTGCTGAAAACAAAGATAAATGGGATATGCAT	C/T	GTTGCTGTTAGCTACTAGTATGGTGATTATCACAGCTTCTTTGAGTTGTC	CKaM0771	0.101746
1026	Ca1C13063	Ca1C13063	AAAACATTTTTTTTTTTTTAANCTTCTTCAGAAATAATTCAAAATTGGGG	C/A	AGTTTCAATTGAAAGTGTGTGTGGATATTAACCTCAACCTTAGAAAGATT	CKaM0772	0.0425331
1027	Ca1C13139	Ca1C13139	AGCTTCACCATTTTGCATTTCAATGTCATTTACTTCAACTCCTTCTTCAA	C/T	CACTGTTTCCATCACTCCATTTTCTCTACAACACTCCACTCCCTCTGTTC	CKaM0773	0.0831758
1028	Ca1C13196	Ca1C13196	ATCGTGGTATGTAAGTAACCCTTTAAGCCTCGATGTTATTTATATCCATG	C/A	AATCGTGTTTGTTGCCCTGTGTTGTATAAAATCGGATTTACAAGTATTAA	CKaM0774	0
1030	Ca1C1323	Ca1C1323	CCTATTTGTATTGAAAATATTGGTATATTATATTTGACAAGCTGATTTAA	G/A	GCTTCCCCGAGTAACCCCATGGGTTATTCTTTGCCCAATTCCACTGGTCC	CKaM0775	0.137845
1031	Ca1C13264	Ca1C13264	CAAGTCACTGATCACGAAGATGATCAACTACTGAACGCAGAGCACCACTT	T/C	ACAACCTTCAAGTCTAAGTTCAGTAAAAGCTACGCAACAAAAGAGGAGCA	CKaM0776	0.120708
1032	Ca1C13316	Ca1C13316	AACCCTAGACTAGAAGAAACAGTAGTCCTACCCGAAGTATAGATTTTGAA	G/T	AAACAGAAAGCAAGAGAAAGAGAAGAAAATGGCATTAGGGTTAAGAGAGA	CKaM0777	0.0630907
1034	Ca1C13429	Ca1C13429	CAATTGTCTTTTTGTCTAGCATAGAGTTATGGATTGTAGCCCACGGGCGA	A/T	GATTGTTACTAATTGTTTTTATTGTAATTGCAAATGAATTGGACTTACCG	CKaM0778	0
1035	Ca1C13460	Ca1C13460	GAACTGCGTTCTTTTGTTTACCTGATCCACTTTCAAATGGTCCATCTTTC	C/G	TGTAATCAGTATCCTGGTGATTCAATGATAAATCTGGTCCTTTTTATATC	CKaM0779	0.101746
1036	Ca1C13463	Ca1C13463	TTGTTGGGTTTAGTTTGGAAAAAACAAAATTACAAGTGGATATATGCAGT	T/A	GGGATGATTCTGTCCCCACGTGTTTGTAATTATTATCAATCTCATAATAA	CKaM0780	0.0630907
1037	Ca1C13492	Ca1C13492	CTTCAAGGTTGTGTAACCGGAAGAAACATGTTCTTTATGGTGCATCTTTT	T/G	GCCATCTAAAGATCTGCTATCTGACCTTTCACCCATTGATGAGACAGGAA	CKaM0781	0
1038	Ca1C13509	Ca1C13509	AATGAGAGAGGTCTTGAGTGCGAAATCCCCAATTCCATCGTTAAATCACA	T/G	TAATTTCTGTCAAAAACAACAACAAAAAACCAAGAAGAATAAAGAAAATG	CKaM0782	0.0651433
1039	Ca1C1351	Ca1C1351	CAATATATACCATGTTGCTCATAAGGAAACAGGAAAAAAAACTACACAAA	G/A	AAAGCATAAACAAGACAAACTTAGAAGGGTGAGGCAAGGAGGTGGAGGGT	CKaM0783	0.0858477
1041	Ca1C13592	Ca1C13592	ACAGATGAAGTTCATACTTCGCCTGAGTTTTTGATAGTATTATTTGACGT	T/C	GATGCCTTTTTTATGCTATTTTGCAGTTCCAACAATGTTGTTTTAATACT	CKaM0784	0.0831758
1042	Ca1C13662	Ca1C13662	ATGGGTGTTGTTATTCAAGAATATGCTACCCCTGCTGCTGTTCCCCCTGC	T/A	AAGCTCTTCAAAGCCATGTCAATAGATATTCATAACCTTTTCCCAAAAAT	CKaM0785	0.0644444
1045	Ca1C13780	Ca1C13780	TATTTTGGTAGGAGGAGAAATTACCAAACGTCTAGCATTCCCTCACGCTT	G/A	GCGCCAATGATTCTTATTTGTAGAAAAAAAAAGAAGACTATGCCTACGCC	CKaM0786	0
1046	Ca1C13895	Ca1C13895	TCATGATTCACTAGGTTGGGTCGGTTAATGCATTACGCTGGCCTGCCCGC	C/T	CCAAGTTGAGAGTTGTCTAATGGGTCCTGGGCGAAGGCTCAATTCTCGTT	CKaM0787	0.120708
1047	Ca1C13902	Ca1C13902	TGACAAAGGTTTTCCATTGCTAGTGGTTACAATTTGTAATGCTTACCGAC	G/C	GGTCTTCTTCTCAAAGATCAACCATTTGATTTTAAGTTGCAGATAATGTA	CKaM0788	0.157244
1048	Ca1C13997	Ca1C13997	CAGTTACTATGTGTACTTTTTGTTCTCTGTTATGACATGTTCGTTAATCA	G/T	GTAGGATAAGTTGCACATCATTCCACATTAGCAAAATTTGTCATCAATGG	CKaM0789	0.461747
1050	Ca1C14083	Ca1C14083	TTTCGATAGAAGTAAAATTCGATACAATATTTAAAAATTTGACAGATAGA	T/A	AAAAAAATAAATAGAAAAAAATATTCGAATTTCTTACCTGGATCTGCAAA	CKaM0790	0
1051	Ca1C14107	Ca1C14107	TGATCGACGGGAAGAACATTTCTACCGAAGAAAGTTCCTTGGCTTCCAGC	G/A	CCATCATTAAAAGGGTCATTATATCTTCCATCAGCTGTTCTATAAGGAAA	CKaM0791	0.0896886
1052	Ca1C14261	Ca1C14261	TGCTATGTGTACCAGTGGGGAAGACCAGGAAATAGCTCTAAAGCAAGCCA	G/A	AGAAGCAATAGAGAAAATAGAAGAGGAGATAAAGGGGAATAAATTCTTTG	CKaM0792	0.0840478
1054	Ca1C14297	Ca1C14297	TTCAATTCCCTCTCCTCCAATTCCAATTCCCTCTCACTACAACAACATTC	T/C	CTTCTCTTAAACCCTAATTCCATCTTTTCCACTCCTTTTTCTCCTTCATA	CKaM0793	0.121928
1056	Ca1C14353	Ca1C14353	TTACAGAGTTTGATCACTAATAGTGATTTGGACGTGAATGAATATGGTTC	A/G	CTGTATATTTGATGTAACTAGTTGATGATTTAGTACTTGTGTGTGATGGC	CKaM0794	0.062435
1057	Ca1C1436	Ca1C1436	TTGGATCCTAATGTCACAGATGATCATTTGAGACAAGTTTTTGGGCAGTA	C/T	GGTGAGCTAGTTCATGTTAAGATTCCAGCAGGCAAGAGATGCGGATTTGT	CKaM0795	0.0637604
1058	Ca1C14372	Ca1C14372	TTTTTCTTGTTCAAATGCAGCGATTTGACCTTGTCACTGTTTTTCTTGTC	T/C	CCACGGCCTTCTTTTCCAGAACCTGCAGAGTTTCCATCGGTATCTATAAC	CKaM0796	0.124444
1060	Ca1C1441	Ca1C1441	TATTATTAGCTTTATCCGCTTCTTATCTTTGGATCGTTGAGGCGGAAACG	A/G	ATCAACTTACTCAACTCAAGCTTAATTCTCATATCCTTCAGGAGTCTATT	CKaM0797	0.0434568
1061	Ca1C14513	Ca1C14513	TCTTTACAGAAGCTAAAATGAAGTGACATAGCACATCGCCCCGTCGCTTC	A/C	TTCCGATATAATGTAACAATCATGGTCTTGTCCAAATAGTCCTTACAAAA	CKaM0798	0.123174
1062	Ca1C14552	Ca1C14552	TCATTTCAAAGATCGCTGAGAAGAAAATTAAAGAAGCTGGTGGTGCTGTT	A/G	TCCTTACGGCTTAATTTGTATTATGATATTGATTTTGCTTTCGAACAATT	CKaM0799	0.0439338
1063	Ca1C14558	Ca1C14558	GAGAGGTACAAACAATAATAGAGTTGCTTGATCTAGCAAACAATCGGACC	A/T	TAAAGCTTCAATTCCCTTGGTAACTAGGGTTTTTTCTTCTTCTTGTGTGA	CKaM0800	0
1064	Ca1C14617	Ca1C14617	GAATCAAATCTAGTTCCAGCATTGAGATGGCTAGAGAATGAAACCAATGT	G/A	ACAATAAGACGTAAGGATTGTTTTGATGGATATATTGGCTCAATAGAAGA	CKaM0801	0.160367
1065	Ca1C14640	Ca1C14640	TAAAAATGTTTTAATTCAATAAAAAATTTGCTTGAGTGTAGCTCCAGCCA	G/A	CCAATATTTGGGGGCTTTTTGACAAGCAATGCACAATCAGCAAAATAGCA	CKaM0802	0.123174
1066	Ca1C14648	Ca1C14648	ACCTTAGATTTCCAGTACCCCATGTTGTTGTTCAAAATCTCTCCTTTTCT	C/T	TCTCTCTTGTTGTTCTTAATCTCAAGTTCTTATAATTATGAAAGTCTCAC	CKaM0803	0.0637604
1067	Ca1C1474	Ca1C1474	AACTTTCAAGCTTTAGTCTTTGTTCCACATATCAGAACACTTGGAGATGC	C/T	CTTATCAGCCGCCTCCGCAATCCCCAACCCTCTAATGAAGAAATGAGCTC	CKaM0804	0.5
1068	Ca1C14782	Ca1C14782	ATCCTATTGTAAAGTACTGAATTTCCCTTCGCAGTCAAATGGACTCAACT	T/C	AAGCCAATCGATCTTGTCTTGTTTATTATGTCTTATTTCTTACACCGTGT	CKaM0805	0.0644444
1069	Ca1C14802	Ca1C14802	TGATGGATGTGAAAACACAATAAATAGGAAATTAAATTATTGAAAACCCT	C/A	TCCTCTCTTCTCATCTCGGTATACAGCAAAAAGAAATAGCACTAGTTATA	CKaM0806	0.0215028
1070	Ca1C14824	Ca1C14824	GAAATAAGAATAGGATGATGTAATTTAGCATTTTGAAGGGTTGATGTGTG	C/T	AGTTTCTCTTAGATATAATAATTGTGTTGTTTGTTGGTGTGTTTTGTTAA	CKaM0807	0
1071	Ca1C14889	Ca1C14889	CCACCACAAGAACAGGGCATGTATATGCCTCTAGAAGATAGACCACACTC	T/A	TTAATCTTTATTAGGTTCCTTACTTTTGCTAATTAAATTACTTAGTATGA	CKaM0808	0.119511
1072	Ca1C14892	Ca1C14892	CTGAGATGCTTTACAAATGGAAATCAATGTGATACAATTAAAACTTCAGT	T/G	TGGGAATATTAATGTTAGTTTGGTACTAAAACCTTTATAAACATACAAGG	CKaM0809	0.0651433
1073	Ca1C14932	Ca1C14932	TAACTGGAGAGAATCATCCTGAACCCAAAGCTCATCGATGCAATGACCGT	A/G	TTGAAGATGTTATCCAGGCTTGCTTTGAGGGAAACCCGTTCAAGGCTGTT	CKaM0810	0.13651
1074	Ca1C14953	Ca1C14953	AAGTAATTTTCACAAGTGTATATTGGTTGTAATTTGTAAAACCAAGTTTG	A/G	AGCTAGAACAACAATGAAAAAAACACTTGGCATCACTCAAAAAAAAAAAA	CKaM0811	0.103852
1075	Ca1C15048	Ca1C15048	TTCACAATTATAGGTATCTTGTCTTGCATTAAAATCACAAAGGTAGAAGT	T/G	CCATGAAGTCCCAAAGCCATAAATAAAAATTATAAATGGCTATGTTTGGC	CKaM0812	0.102788
1076	Ca1C15123	Ca1C15123	CAGACAGAAGATCAAAGTGGACAGTCTCCACTGTATGTTTACTGTTTTAA	C/A	AGCACCTGTGTAATATAATACATGGACTTATGAATCGTTATATTACATGT	CKaM0813	0
1077	Ca1C15211	Ca1C15211	TAAGTGGAACGTAAACATATGCCCACTAAAGTTGAAGTGAAGTATTGTTA	C/A	TATGTAGCTCCATAAGGACACCACTACGGCAATTTATTTGGTTCAACCTA	CKaM0814	0.0849383
1078	Ca1C15212	Ca1C15212	GAAAACCATAATTTATGAGAGGAACTCTGTTGGATATCAACATTTATTTC	A/C	AAAAACAAAAAGACCATATAAAATTTAAAGCCAAGTTTACATCAGGGGCC	CKaM0815	0
1079	Ca1C15326	Ca1C15326	AGCAGTCAAGTTGAAATTGCTATTGCCATTATTGATGATATACAAGACGA	A/G	ATCCTAATAGCAACTTTTTTAATTTGATTGAGTATTTTGAATAGTCTATT	CKaM0816	0
1080	Ca1C1534	Ca1C1534	TTTTTTTTATTTTGATGAATTTACATGGATCGTGAGTTCTTCATTTTTTT	T/C	TGCTTTGTTCCGTCCCTTGATGAATCTCATCTGATTATTTTTCTGTAATC	CKaM0817	0
1082	Ca1C1537	Ca1C1537	AGAAACAAAAAAATCAAAAGATGGATCCAAAATTAACCGAAGTATCTCAG	C/T	TCTTCGATCGGTTTAAGGCTGCGTTTCTCAGAAACGACTTTGATTCATCT	CKaM0818	0
1083	Ca1C15427	Ca1C15427	GAAGAGTTTTTATAACACTACTAGGATTGATGATTGAATGATACAAGAGA	G/C	ACATGATTTTTTTTCTTTTTTTTCATAGTACTTTTCATTGACAATTTGGG	CKaM0819	0.120708
1084	Ca1C15446	Ca1C15446	AACAACTAGTTGAAGAATTTACGCAAATGCTGATTGACCAGAACTAGGTC	G/A	AAAGTATTCACAATAAATGCATGAGTTTTGATTTGTTATATTTCATAAAC	CKaM0820	0.0630907
1085	Ca1C15462	Ca1C15462	CTTGACGGTATTTATGTTAGTGAGAGGGGAACAGTAGCTGATGAGTAGAT	T/G	GTGATACTGAAACCAACTTTTTGTAGTTTGATTCAAAGCTTCTTTTGTTG	CKaM0821	0.0849383
1091	Ca1C15897	Ca1C15897	TAGGTTTTAAGTGTGTGCTAATTTGGTGTACTATTTACGATACTCTTTTT	C/G	GCATTTTACATTTTTCTCATCTAGTTATAGTGGAAAGTTTCATATTCTGT	CKaM0822	0.101746
1092	Ca1C159	Ca1C159	AACATCAAAGACATCGATGCTGCTGATTTACGCGCTAAGCTTATCGGCAA	A/G	AAAATCAACAACTAATTCATTTCAACACATTCAAGAAATTTTGGTTTAGG	CKaM0823	0
1093	Ca1C1591	Ca1C1591	GCATACTTCTGAGTCCAGCTGCGTGCAGTGGCTTCGTACTTAGCCCGGTC	T/C	GTTTTGTACATATGAGCAATCTCGGGTACAAGCGGGTCATCAGGATTTGG	CKaM0824	0.0831758
1094	Ca1C1599	Ca1C1599	AGTTTTGGGGGTGTAAATAGTGGATTTAGTGAAAAAGCTAGGTGGGGAAT	G/A	TGACAATGACAGTGTACTCTTTACAAATATATATATAATATGAAATTGTG	CKaM0825	0.0630907
1095	Ca1C16074	Ca1C16074	GGTGAAACAGGCCGAAATTTTGGAAACAAGTGCCGAAAAGGAAGAAAAGC	C/T	CGAGCCTGTGGCCACTGAAGAGAAGGAAGTAACAAAACAAGAAAAAGAAT	CKaM0826	0.0831758
1096	Ca1C16088	Ca1C16088	CTCCTTGAGGAGAAAACTTGAGAAACCTGTTGAATAGTTTTTGTCGCTTC	C/T	GAGACTTAGAGGCGAGGCAACATGATTACTTCATGATTTATCAAGTTTAT	CKaM0827	0.15879
1097	Ca1C16124	Ca1C16124	AATCTCGGGTGGCTATTAGTTTGTAAAAACAGATGATATGATTTTATAAT	G/A	TGATCGGTATTCCAATCTGATAAAAGTCCTTTGCAATGGATAATAATTTT	CKaM0828	0.0229854
1098	Ca1C16127	Ca1C16127	TACAGGGAGCAGCGTTAAATTACATAAAGTGGACGATGAAATATGCAACA	G/A	TTGCATATAACCCATTTCATCCCCTTTTTATTGTTAGGTCTAATAATTAC	CKaM0829	0.099723
1099	Ca1C16151	Ca1C16151	ATACTGTGTTAAAGGCACTGTTTGATTGTTCGTGCATTTGAAAAACAAAA	C/T	GTGGTTGATCTCTCTGCCTGAGCAGCATGTATGCTGTGGTTGAGAATAAC	CKaM0830	0.157244
1100	Ca1C16173	Ca1C16173	CTGTTCTAGTTAGCATTCCTTATGACACCACACATTTGTGGCAAATTATG	A/G	GTCACACGATTAACGACAATCAAAATTCTGTTTGTTGAACTTCTTAATAA	CKaM0831	0.24716
1101	Ca1C16228	Ca1C16228	ATAACTATTGAAGATATAATTGAAGTGAAGATCCTAGATGCTGAGAAATT	C/T	CCCCACCTACATTCATGGTTTAATAATTTCAAAGATGCCCCTGTCATCAA	CKaM0832	0.0823217
1102	Ca1C16262	Ca1C16262	CACTGATCAGTTAATTACAATTTACAATAACAATTTACAATAACAAAAGC	G/C	AAAACCATCACGGCTTTCCCTCCGATCGAGTCAAGTCAACATCAACCGAT	CKaM0833	0.226843
1103	Ca1C16280	Ca1C16280	TTTTCGCAAGACCAATAACACAATCGGAAACTTGTTTTAAAAAAAAAGTA	T/C	GATCGTAATGAAACCACAATATTATCTACAAGAAAAAAAAAAAAAAAAAA	CKaM0834	0
1104	Ca1C16290	Ca1C16290	AAAATCATCATCAAACCCTAACCCTAAACCAAATCCACAAATTCAAATCA	T/A	TCTCAATTCAATCCAATCTCATCAATTCAAATAATTTCAAAGAAAAAAAA	CKaM0835	0.0823217
1105	Ca1C16300	Ca1C16300	CGTTGGTAACAGAAGAGATCAAAGCGAAATCAGAGGTATACCATGGAGAC	C/A	TACTCTGCCAAGAGAAATCAAAAGAGTTTCTGAAAGAAATTTCACTTCCA	CKaM0836	0
1106	Ca1C16308	Ca1C16308	AGGCGTTTATCTTTGTGTAGTTATGTGTAGAGATTTGAATCAATGATTCC	C/T	TTGATGTTGGCGTGATTCAACGGAAATCTGATGTTGTTTAGACTCTTTTT	CKaM0837	0.0823217
1107	Ca1C16311	Ca1C16311	CAAAAAGAGTGTGGGAAAGACACACACACACATCGAAGAAAAAGAAAGAA	A/G	AAAAAATTATTAATGGCAACTCTAGGTGGTATTACTGAGGTGGAATATAC	CKaM0838	0
1108	Ca1C16344	Ca1C16344	TGCTGGAAATTGAACTTACAGTTTTTGTCTATGTTTTTGTTTTGGTTTGA	G/A	ACAAATTGATATCAATTATGCTACTGTTCTATGTGATGATATAATTTTGT	CKaM0839	0.157244
1109	Ca1C16356	Ca1C16356	AAAAAAATACAAAATATAAAACCACAAGGGTTTTCTGCACAAGCCGCCAG	A/G	AGTTAGGAGGTCACACCTAAAGAGTCATCATCACTCCGAACGAGTGTTCC	CKaM0840	0
1110	Ca1C1647	Ca1C1647	CTTGTAGCGAAATTTGCAATTGGTTCTTAATTTAGTACTTTACCTGAAGT	T/C	CGTGGTTATTGTCATGCCTGTTTTCACTTTGCATTGTGATCTTAAGAAAA	CKaM0841	0
1111	Ca1C16492	Ca1C16492	TGGACCAATTCATATGCAATATAGATAAAGTATTCAGCAAGCAATATTTT	G/T	GGGATACATAAGATCCGCATAGAATATAAATGTACTTAGCAATCATAAAA	CKaM0842	0.04299
1112	Ca1C16544	Ca1C16544	TAGACAATAGTGATCTCAGCAGGAAAAATATCGTGTAGTAATTGTCCTCT	T/C	CTTAACTTCCAAGCGCCCGGTTAAAAGCGACTCTCAAATCATATAGTACA	CKaM0843	0.120708
1113	Ca1C16576	Ca1C16576	CTACTCTTCACCTCGTGTTGCGTCTTCGTGGTGGATTTTAAGTTTTTGGA	T/A	GTTACTTAGTGGTTTTTTTAATGTGTGAAAGTCCTTTAAGGTCTTTTGTT	CKaM0844	0.0823217
1114	Ca1C16578	Ca1C16578	TTTTCCGCCATCTATTAGTTTCATAATGTGAATGTGATAAATTCACGTAT	A/G	TTTGGATTGGATAAGATTTGGTTTAATTAGTCACAACCATAGCTATAACT	CKaM0845	0.0831758
1115	Ca1C16658	Ca1C16658	AAATATATTAGTTGATTGCAGCTATCTTCCATGCACAATCTGCATGATCT	C/T	TGTTGTACCTGTTGTTTTGCATTATTGTCAATGGCTATTCACCTGCTCAT	CKaM0846	0.151344
1116	Ca1C16722	Ca1C16722	GGAATTAGTTCACTAGATTGTTCTATTTTAAGGGAATGACTGGCATTATA	A/G	TTGTCAAGTACGAGGAGAGGAATCGGGCTACTTATTGTGGTTGTTCAGAA	CKaM0847	0.161975
1117	Ca1C16730	Ca1C16730	TACTTTGAATTATAAAAAACAAATCCAGCATGCCAGCATAAAAGGCTAGC	G/A	GTGAGGCAAAAATTTATCTATCGAACATACACCACTTTCAATTCTTGGAA	CKaM0848	0.101746
1118	Ca1C16775	Ca1C16775	TCTTCATCTTCACCAGCATCTTCATCTTCATCTCCATCATCCTTTTCTTC	C/A	TCTTTCTCTGAGTGTTCGTCGATCTCTTTCTTCTCTTCTGTATTTTGATT	CKaM0849	0.292346
1121	Ca1C16884	Ca1C16884	TTTTTTTTTTTTCTTTTTTTTTTTTTTTTTTTTAACTAAGAATGGTGGCA	C/T	TTCTTCATTAAAATTAAGCATTCAAATTTACATCTACAGTCTTGAAAATA	CKaM0850	0.0617927
1122	Ca1C16887	Ca1C16887	AATTGCGAAATCGAGATTTGCCTTGAAAGTGGAGATCATGCTGTTGAGAC	T/C	AATCAAGGCCTTCACATGGTTTACATGCATGCTGGCACCAACCCTTTTGA	CKaM0851	0.0651433
1123	Ca1C16893	Ca1C16893	AGCTGAATCCAATCACTTTTGGGCGATTAGTCTCTTCTATCAAATCCCAA	A/C	AAAAATGAAGGAAAAAAGGAATGTTCATGCTCATGTTACTGAGTACTGGC	CKaM0852	0.04299
1124	Ca1C16899	Ca1C16899	GACAAGTAATAGAATAGTTTTGATGGACACATTATTTTGAAACAACACTT	G/C	TCTGTGTTGTTTGAAATAAAGGCCTATTCTTCTTATTGACTGTTGAGCTA	CKaM0853	0.0420858
1125	Ca1C1692	Ca1C1692	TTTTGTTTATGTTATTTTACATTTTTTTTTTCTTTTCTGTAAAGAAAGTT	A/C	ATGACTTCAACCTCGTTGTGTTGTCTCCTCTAATGATAATTTATTTTTTT	CKaM0854	0.0831758
1126	Ca1C16937	Ca1C16937	CATGACGGAGAGGATTTCATACAAAATAAAGTTGGAGGAGAGTGATGATT	C/T	TGATGGCTGCATCGCAAATATCTCAATCGAATTCCACGGCAAAGAGCGTA	CKaM0855	0.111961
1127	Ca1C17015	Ca1C17015	GTGAAATAGATGCAATAATATGTCTTGGATGTGTGATTTTGATGATAATT	G/A	TTGCATTCATCATCAATGATAACTAATATTCACAGCATCTTCAAATAATG	CKaM0856	0.114515
1128	Ca1C17042	Ca1C17042	ACCTGAAAGAGCCTTCATGTGTCGTTGGAGAACATAGGCACTGTCCTTTG	A/G	GAAACGACGCCGCTACATCGCCGTTTATACCACTGTCACTTTTGGGTGAT	CKaM0857	0.0658574
1129	Ca1C17086	Ca1C17086	GTGGTTTCTAATCTGTGGCTGTGGGATTAATATCTGTCTGATGTTTCTTT	T/G	ACTTGTTGTGGAAGTGATAGGGCCGTGTTGGCCCAGTAGAATAAGTTTAC	CKaM0858	0
1130	Ca1C17134	Ca1C17134	TATTTTCAAGACTGTAGATGTAAATTTGAATGCTTAATTTTAATGAAGAA	G/A	TGCCACCATTCTTAGTTAAAAAAAAAAAAAAAAAAAAAAAAAAAAAAAAA	CKaM0859	0
1131	Ca1C1715	Ca1C1715	TATTGCTTGGTCAAGTGTTTTAATTCATGGTCACTAGTAGTTTGCCACAA	T/C	TTTTACATTTTCATGCATCATACCATTAACAAAAGACTTAACCATATCAC	CKaM0860	0.0823217
1132	Ca1C1716	Ca1C1716	AGAGAGAGAGTCACAGAAAAGTGAGAGAAAAAGAAAGAAGAGAATGGCGG	T/G	GGCAGCAAGCACAAGCACGGTGTTAGTCCCTCCTCTTCCTCGGCTTCTCA	CKaM0861	0
1133	Ca1C1723	Ca1C1723	CTGAGGAATATTGTGTGTAACCTGTGACTTTTATGTATTCGGTTGCAGTT	T/G	TGCTGGCTGCATATATTATGATAAATGATATGCATCTAAAAAAAAAAAAA	CKaM0862	0.119511
1134	Ca1C17261	Ca1C17261	GGTAAAAAAAAAAAAAAAAACTAATAACCATCACATCCTTAATCCTACTA	G/C	TTCTTGGGTGCAAGCTTAGACTTAATTTTCTGAACCTCCTTGGTACCAAT	CKaM0863	0
1135	Ca1C17266	Ca1C17266	TAATTAAATCCAATAAAAAAAGGAAAGGAAGAGAAAGGGAGAATGAGTAG	G/A	AGAGGAGAAGAAGAATACGATTATCTGTTCAAGGTAGTACTGATCGGCGA	CKaM0864	0.120708
1136	Ca1C17295	Ca1C17295	TTTACCTGCATATTCTTATATTTTCTTTTTATCCTTATTGTTTTGGGGAG	G/A	GACTGTCACACTTTATGCCACGTCCTCGTCGAAATCGTCATCTTCATAGT	CKaM0865	0.062435
1137	Ca1C17297	Ca1C17297	CCCGTCAAAGGTTTTGGCTGGGAAGGCGAAGAAGAAGAAGAAGAAGTGGA	A/G	GAAGAGGTGGAGGAAGAGGAGGAGGATGAAGAAGATGAGTATGACAAGAG	CKaM0866	0
1138	Ca1C17365	Ca1C17365	TCTGACAGGCTGGGCATCTAAAGTTTGTAATCTTTTTGATTTACTGAAAG	G/A	TTTAAGAGTTACCTGCTGGCTAAAAAAAAAAAAAAAAAAAAAAAAAAAAA	CKaM0867	0.101746
1139	Ca1C17389	Ca1C17389	GATGCAAGTCTGAGCAAAGTGCACCCACCACCAACAACAATACCTTCCTC	G/A	ACAGCTGCCTTTGTAGCATTAAGAGCATCCTCAACTCTCAATTTCTTTTC	CKaM0868	0.109519
1140	Ca1C17468	Ca1C17468	TGTTTGTCAGGAAAATCAGACCACATGAGATTTTGTGATTTTGTTAATTA	A/T	TGTACATGTATAAGTTAATTGTTGTTGGTGATAGTTGGATCTTTTTTCTA	CKaM0869	0.0823217
1141	Ca1C17503	Ca1C17503	ATAAATGTCACATTATGTTTTCAGGCTTTTTTGTTTGTGGAATAATATTT	T/C	GATAGATGTATGTGAAATGGATCATTCATGTTCTCAAATGATTAATGAAT	CKaM0870	0.100724
1142	Ca1C17504	Ca1C17504	GTTACTCCATCATCGATTTCTAACACTCCAACAGAAGCACCAACCCCTTC	T/C	CCAAATGGTGCCGTTTTGAACAGATTCAGTGTCGCTGGATCTGCTGCTGT	CKaM0871	0.0840478
1143	Ca1C17518	Ca1C17518	GTATACCATTGTCAGGGCGAAGGGGAGGGTTCCAAGTTTGGCACACCAGA	G/C	ACATTTGCCTGTTACAAATATCATAAACTCAATATTACACATTAGTGTCC	CKaM0872	0.0425331
1144	Ca1C17540	Ca1C17540	CCAGCTGTTGTAAGCTGGAGCTGGTCCAACCACTGGATCTACTGGGCTGG	G/C	CCACTTATCGGTGGTGGGCTTGCTGGGCTTATCTACGAGGTCGTCTTCAT	CKaM0873	0.0420858
1145	Ca1C17551	Ca1C17551	TCACTATCGCTAAGCGATTTCTTAGAACAACTAGCGGAACTTTTCCTTCT	T/C	TTCTTCCTCAAACGCGGATCGTCCGATTCACTATCCTCAGATTCTTCAGA	CKaM0874	0.120708
1146	Ca1C17606	Ca1C17606	TAGAAAAAAGATCCAACTATCACCAACAACAATTAACTTATACATGTACA	T/A	TAATTAACAAAATCACAAAATCTCATGTGGTCTGATTTTCCTGACAAACA	CKaM0875	0.0831758
1147	Ca1C17833	Ca1C17833	CCAGAAGGCTGAAGCTTGAGTTTCTATATTTTAGTTTTGCGTTTTGTTTT	G/T	GCTGAACTTTTTAATGTTTTGGTTTTAATGGATTCGTTTTGAAACTTTTA	CKaM0876	0.101746
1148	Ca1C17849	Ca1C17849	TCCTTCAAACCCCAATCCGCTCTCGCTCGCCGCTACTAACGGGGTCTCGG	T/G	TGATTTCCCTTCCTTTAGCTACTAAAATGTTTCAGTTCGCTAAGTTTGAA	CKaM0877	0
1149	Ca1C17898	Ca1C17898	TTTTTGCTATGTTTGATGAAAATCTGAAGACAGGTCCTGAAACCGAACGA	T/C	ATTTTGGTCTCTTTAATCCTGACAAATCACCTAAATATCAACTTAATTTC	CKaM0878	0.062435
1150	Ca1C17904	Ca1C17904	TTAAATGTCAGGGAGATTTCATTTTCATCACTTCCAACATCACATGTTCA	G/T	GGAATACAAATCAAAGACCATTTCTCTTACACAAGCCCAAGCAGACTATT	CKaM0879	0.101746
1151	Ca1C17925	Ca1C17925	GCTTCGGCTTTCACTCAAGGTGAGCCGTCAGCCGAGTATTTCATCGGCGT	G/A	AAAAAAATAAAAATAGATAAAAAAGTGGTTGCGCTTAACACGAGTTTGTT	CKaM0880	0.118338
1152	Ca1C18	Ca1C18	TTATATCTGGCTACATTCCTCTCTCTATCTCTATAAATTTCAAGAGCAGC	C/T	AAGTCCACATGATCAGATCTTTCTGTGCCATCTACGTTATGTGGTACTAA	CKaM0881	0.104938
1153	Ca1C18016	Ca1C18016	GTTCATTTAAAGGTCTTACTGGGCAGATGAAATTGTAGCCAGTGGATTCT	G/T	TAGGTTTATAAACTTCTTCACCTTATAGAAACAGTTGAATGAAAGAACAC	CKaM0882	0.100724
1154	Ca1C18081	Ca1C18081	AGAGTTATTATCAAAGCTTAAGGGCACCAAGTAACTTAAGAGCAATAAAA	G/T	ACTTCAAAGGATATTACAATGCCTCGATTCCCAACAGGCTATCAGTATAT	CKaM0883	0.140595
1155	Ca1C18131	Ca1C18131	TCGAAAAACAAATATAAGCTGATAGTAAAACAAGCCAAACAATATCCAAG	T/C	GCATCGTGATACTGTTAATACATTGGTCAACACATTGAACAAACTTTTAA	CKaM0884	0
1158	Ca1C18154	Ca1C18154	TTTATTTTAACGTCAATAGGAGAAAAGGAGTAGATGAAAATAAGACCTCG	G/A	TTTTAATGTCCTTTGCTGTTTCTTCCCCCACCCTCTTCTCGGTTCTCCAT	CKaM0885	0.100724
1159	Ca1C1817	Ca1C1817	AGCTCAAATCTGTGCCACTGCCACAAAAGGGCAATGCCAAGCTACATATA	A/T	TCTCTGGCAAAAGTTCTAGCATAACATAAAACATCCTTTTCTGTAAGATT	CKaM0886	0.120708
1160	Ca1C18293	Ca1C18293	TTTGTATGACTACTACCAAGATTTTACGTATGACATTGGTAATAATTAGT	T/C	AATAAATTATGTTTCACAAATCTTTGGGTTGTCATTGGTTGCATAATTGA	CKaM0887	0.062435
1161	Ca1C18396	Ca1C18396	TTTTTTTTTTTAGGCAATTTTTTTAATTTCAATTACTATCTAGGTATCAG	T/C	TTTCTTTCACATCACAAAACATCTACCCTCACGATTCATGAACAAAATTG	CKaM0888	0.195629
1162	Ca1C18404	Ca1C18404	TCTTCCACTACCTTCTTCTTTTCCTTCTTTTTCTTTTTCTTCTTCTCTCC	A/G	TCTTCTCCTTCCTCTTCGCTCGAAGAGCTTGAGGAACTTCCAGATCGGTG	CKaM0889	0.137845
1163	Ca1C18434	Ca1C18434	CATCCATGTATTGTGGCAAATGTGTAGGCCATTAATATTTGTCTCTCTGA	A/G	ACGCATACACATGCAGGCCACCATCCATTTGTAGAGTGAGCGTGGTTCTA	CKaM0890	0
1164	Ca1C18456	Ca1C18456	GCGGCTACTAGGGAGATACTGCATGAGGAAGAGGAAGACGTGGTGGAGGA	G/A	GAGAGGAAGAAAGAAAGGGAGATGAGGGAGAGGTTGGATGAGAAGGAGAG	CKaM0891	0.121928
1165	Ca1C1852	Ca1C1852	GATTTGAATATTTTACAACACAAGGTGTAATTGCTGAATATTCCACTAAC	G/A	ATAATCGTATTAAACTTTTTCGAACCGTGATTATAACGACACCTCCAAGA	CKaM0892	0.101746
1166	Ca1C18536	Ca1C18536	AGTGGTATCAACGCAGAGTCATTCTATATTTCATGTGTCAAAAACACAAC	C/A	CGCACGAAAACCGTCTCCGGTTCCATGCAGGTGCGCACATAACAAAGTTT	CKaM0893	0
1167	Ca1C18707	Ca1C18707	TGTTTTTGTTGTGTCTTGTTTTTCCTTTTCTTTCTCTTTGTGTCACGTGA	G/C	ACGCTCGTGTTTGTTACTAGGTTTGGTATCGTAGATGGCGATGACATTTT	CKaM0894	0.0420858
1168	Ca1C18721	Ca1C18721	ATACAGAGTTTAGATTCTTTCACTAATGAAGTGCTAATGCAACTGAACTT	T/C	ATAAACCTACAATTTTTACAACAAGTAGTGCGGGGTTTCATCATTTTTTA	CKaM0895	0.103852
1169	Ca1C18735	Ca1C18735	AAGAGAAGGAGAAGTGAGAGAGCAAGTGCATTAGTGAAACTGAAGAGAAG	G/A	AAGAAAGTATGGACGCGATACGGAAGCAGCTGGACGTGTTAATGGGAGCC	CKaM0896	0.0823217
1170	Ca1C18824	Ca1C18824	TTTTCACAGAGTATAATCTGGAGCCAAAAATTTCAATTGACAACGCCGAG	T/C	TTAAATATATACACCGCAACAGAGAAGATTGAATGACATTAGTGGCTTTG	CKaM0897	0.102788
1171	Ca1C1885	Ca1C1885	ATAGTCTTTCTACACATAAGAACTGAGGTTGAGAGTGTGGGAAGCACCAC	C/T	CTTATCCCAATCACACTAAACTGATATTTTGCATATGCTCCATAAACATT	CKaM0898	0.102788
1172	Ca1C18942	Ca1C18942	TCATTTTGGCAGTGTCTAGCCATTTCTGTCTAAGGTTTCATTGTACATTT	G/C	TGTTGCTCAAGAAACATATTGTTCCAGTGCGATTTGTTGGGTGCTTGTTT	CKaM0899	0
1174	Ca1C1901	Ca1C1901	GAATCTGAGACGACTCCTAGTTCTAGAGCAAACCATAGAATTATTTACTA	G/C	TCATCCGAGGCTTCACAACATTGAATCAAAAAATTGAGCTTAAAAAAAAT	CKaM0900	0.100724
1175	Ca1C19013	Ca1C19013	TGGCCTGCCCACTCCAAGTTGAGAGATGGGCCATGGGGTTTGGGCGGAAG	G/A	CTTGGATCTCCTGGTCACTAGAAAGGAAGGAACCGCATGAGGCTGGCTTC	CKaM0901	0.121928
1176	Ca1C19066	Ca1C19066	ATCCGTGGTGTAAAGAAGACCAAGGCCTCTGATGCTGCCAAGGCTGGAAA	A/G	AAGAAATGAGTTTTTAGTTGTCGTGTTTGTGCTTTAAGGTTGTTTTGCTT	CKaM0902	0.0416478
1177	Ca1C19134	Ca1C19134	CATTTTATTTGTCAATGTCTTTTATATTATAACCCTCCAGTATTCAGCGA	G/T	GGGTAAATAAAGTCTTGGCCAATGATTATTCATTTTCTAGCTATTGTTCG	CKaM0903	0.0831758
1178	Ca1C19188	Ca1C19188	TTTTTTAAAAGATAGGCTCATGCAATAAATTACTCTACTATCATTCCGTC	A/G	CTACATACTGTTATGAGGCCTAATAGAGTGTGTGCAAAACAAGCAACTGG	CKaM0904	0.173155
1179	Ca1C1920	Ca1C1920	GAGCGAAAAAGGAAAGACAATATCCTAAATGACCAAAACATCTCTGCCAT	C/A	CTTGTAAAAAAAGAACCCTGCCGCATGTACCTTATTAAGACATCTATAGG	CKaM0905	0.120708
1180	Ca1C19251	Ca1C19251	AGGGCAATGGTTAGGAGAGGTGATGAACGGGAAAAGGTTCTGAAGGAAGC	G/A	ATAGAAGTAATGGAGAAGATAGAACAATTGATTAAAGGGAATAAATTCTT	CKaM0906	0.0823217
1181	Ca1C19329	Ca1C19329	TAGTGATTAATTAATGGAATAAAAAGAAGAAGAAGAAAAAATAATTACTA	A/G	AAATTCAACCGTCCAAAACCTATGTGGGCAATGTGTTTGGACACCTTCGA	CKaM0907	0.142012
1182	Ca1C19348	Ca1C19348	TGGAAAAGTGCGGATTTTCAAGAAAGGGAATCTTATGACATGTTAGGAAT	A/C	TCTTATGATAATCATCCGCGTCTGAAACGTATTTTAATGCCAGAAAGTTG	CKaM0908	0
1183	Ca1C19466	Ca1C19466	AAAGAAAGAAAAGAATAATAAAAAGAAGAATTTGGTAATTGAAGAGTCGA	T/G	TCGAGATGATGGCAGGTCAATTGGCTGCAGCAATGACAACCATTTCTTCT	CKaM0909	0.120708
1184	Ca1C19533	Ca1C19533	GTGTTGTGTTGTGTTGTTTGTTAGCGAATATATGCAAATGCAGCTACATG	C/T	ATTAAGACAAAATATATTCAAAACAATATTAACTATGTGTTCTCTGCAAT	CKaM0910	0.0420858
1185	Ca1C19589	Ca1C19589	ATGAGATTATAGTTGTGAGCATAATATTTTGTAAAATTTCACGCAATTTC	C/T	AAATACAAAACAGTCCATCAAATTCAGTGAACAACAGCAACATGTTTGCA	CKaM0911	0.0831758
1186	Ca1C19605	Ca1C19605	TGTCATGTTTCAAATTAGTAATCTTTTGGAAAATCGGGCTTCTGAAATAT	C/G	CTAGGATGATTTTTTAGCTGCTAAATTAGTGTTGTAAGATGTTGAAAAGT	CKaM0912	0.102788
1187	Ca1C19697	Ca1C19697	TATGATACTTCCCACGAGAAAGGGAACAGAAAAACCTAGCAGTAGAATTC	G/A	ATCCTGATGGTCACAAAACAGAATAAAATGTTTCTACTATTTAAACACAA	CKaM0913	0.0831758
1188	Ca1C19708	Ca1C19708	TTTTTTTTTTTTTTGAAGCAAGACAAAATTTAAATAAAAAGTCAAATTTG	C/T	AAAACAGAATACAGAAATGTAGCATAAACTCTATCTGGTAGATTGTACGT	CKaM0914	0.0823217
1189	Ca1C19789	Ca1C19789	GTCCTTTCTGATTAAATTGCTGAGAGAACACGCAAATGGGAACAGTTTTC	T/C	TTTGAAGTTGTATCCGGTTTGGGGTTGAAAACCCTCTACATTTGCCTTCT	CKaM0915	0.119511
1190	Ca1C19995	Ca1C19995	TGTGTGTGGTATAATGGATCGAATAAGTGAGGTGATAGAGTTCTTATGCT	G/C	TCCACTTTACTGTTTGAAGCAATACCATCACACTGTCTGGCTATGTTTTT	CKaM0916	0.101746
1191	Ca1C20020	Ca1C20020	AGTTTAACACAACGATTCAAAGAAATCAAAAGATAAATAGCTTTTGTTTT	A/T	TCCCTCAGTTTTCACTTTTCTTTTTGGTTCATCATGCCCAGCAATTACAG	CKaM0917	0.103852
1192	Ca1C20197	Ca1C20197	CACAGACATAGTATACTTGTTATGAACTTATGATTTATTGGGCCAATGGA	A/G	TGAGTCGCTTGTTGTGATTTATTAAGGGCTACTTACCCATTTGATTGTAC	CKaM0918	0.120708
1194	Ca1C20209	Ca1C20209	GTTTGTCTGTGATTATAAAACTATTGTAACCTGACTTGCATCATAATCAA	C/T	AGGTGCTCTTATTTTCCCCCTAGTTTAATTTTATGCCACTTTAGCATACT	CKaM0919	0.101746
1196	Ca1C20344	Ca1C20344	AATCTTACAGAAAAGGATGTTTTATGTTATGCTAGAACTTTTGCCAGAGA	T/A	TATATGTAGCTTGGCATTGCCCTTTTGTGGCAGTGGCACAGATTTGAGCT	CKaM0920	0.120708
1197	Ca1C20426	Ca1C20426	GACTTCATTATTTATTCTTTTGGTCTGAATCTGGAAATCTTATTGTATTC	G/A	CCATTAGCCACGATAAATACAAATTACAAATCAAACCCAAATCACTCACT	CKaM0921	0.0831758
1198	Ca1C2049	Ca1C2049	ATTATAACCATAATTGCCAATCCCATGAAACTTCCTCCCATGAAATTTTT	G/A	TAATCCGTGGAATTGGCTCCACCAGCATCAGCTGACGATTTGCCTTTGTC	CKaM0922	0.062435
1200	Ca1C20512	Ca1C20512	ATTACTCTTCCTGTATTCTAAGTGAGTTGAGTTAAACTTATAATTCTGTA	C/A	CTAGTTATTCCTAAATTCCATCAGGCCTTGTCATTTGGAGGTATAGTCTT	CKaM0923	0.102788
1201	Ca1C20523	Ca1C20523	TTTAAGTATCCAACATAGATGGAATAATCAAATGTGCCTAGTTTAATTAA	C/T	AATTTTGAGGAATAAATTTTCAACAGAGAAGTCACAAGAAATTAAGGAAA	CKaM0924	0.101746
1202	Ca1C20542	Ca1C20542	AAGTTCAGTTTCCGCGGAGTTGATCTCGATGCTCTCTTGGACATGTCCAC	C/T	GATGAACTCGTCAAGCTCTTCTCTGCACGTGCACGTAGAAGGTTTCAACG	CKaM0925	0.48776
1203	Ca1C20564	Ca1C20564	TTCTGAGCTCAGATGGCTTTAACAAAAACCAAAACAAAACAAAGCAGAAA	C/T	ACAAGAAAAATGTTGAGATTAGTGGAAATGAAGATAACTCTAGTAGGAAA	CKaM0926	0.0630907
1204	Ca1C20587	Ca1C20587	GTCCAGTATCAAAGGGTTCAAAATAAGTGGATGTGTAGTGTTACCGTATT	G/A	TATTTGAAGGACTTATAATGTACTAGGCATGCAAGCACTTATTTCTCTGA	CKaM0927	0.139207
1205	Ca1C20675	Ca1C20675	ACAGATGAAGTTCATACTTCGCCTGAGTTTTTGATAGTATTATTTGACGT	T/C	GATGCCTTTTTTATGCTATTTTGCAGTTCCAACAATGTCGTTTTAATACT	CKaM0928	0.0644444
1206	Ca1C20737	Ca1C20737	GAGAAGATGAAGGATCTCTGCGATAGTTGAGGTGAGAGAATGTAGTTCGT	G/A	GATTAGCAGTTGTTGAACAAGCTGGTAACATTTTTACTTCTTTTTTTTTT	CKaM0929	0
1207	Ca1C20767	Ca1C20767	CGGTTTCTTGATCATCTTTGCATTTGAGATGCTCACAATCTGAATTTCAG	A/G	CACCAAGAAAAAAGAAAGAAATAAATAAAAGTTTGCATCACCATGTCAGA	CKaM0930	0
1209	Ca1C20927	Ca1C20927	AACTAAATAAACAAAACTGACATTTAAGCACCAAACTTATTTCTGCACAA	G/A	AAAGAGGTTCAACATGTTCACAAGAACCCTCACATTCCAGAAAACCCAGA	CKaM0931	0.121928
1211	Ca1C20956	Ca1C20956	TACGGGACAACAGGGCCAAATAAGGAGAAATTGTAGGGCTGTGAATTAGA	C/T	ATACAAATATGCATTTTCTCTTCCTTTCAGTTTTATAAACTTTAGTGCTA	CKaM0932	0.109519
1212	Ca1C20967	Ca1C20967	AAGGATTGACAGACTGAGAGCTCTTTCTTGATTCTATGGGTGGTGGTGCT	A/T	TGGTGGTAGCAGAGATCGTGGATATGGTGGTGGTGATGGTGGTTCTCGCT	CKaM0933	0.0867769
1213	Ca1C20994	Ca1C20994	ATTCTATCAGCTCAGCTGGAAGAAGCATCAGGTACATTTTATTGAACACT	C/T	GTCATTGATCAAAAAATAAAATTATTGAAGAGTTGCTATATTCATAAAGA	CKaM0934	0.140595
1214	Ca1C21041	Ca1C21041	AGTAATAATGACTAAAAAAGTCAGAGCAATGGCAAGTTGCCAACATTTCG	C/T	TTCATATTTTGAATGGTTGTGGATCTTTTAGGACAGCAATGGTGGTATTT	CKaM0935	0.103852
1215	Ca1C21051	Ca1C21051	CAGTGGGCAGAGTCTGCAAAGGATCTCCACGTGGCTTCAAATATAGACTA	C/T	GATGAGGAAATAAGTGCAGTTCTTAAGAAGGTTGAACCAAATGCCCACAA	CKaM0936	0.0823217
1216	Ca1C21084	Ca1C21084	AAACAGTCCAAAATCACTTCATTAATTAATTAAAGCAAACACGGAAGAAA	A/C	CACAGGATTATGGACAAACAACCAATTAGCAACGGTCCTTTTGGTCAATA	CKaM0937	0.139207
1217	Ca1C21139	Ca1C21139	AACCTTGGTATATTTAGGGATGATCCTTTATAAATTGTACATGCAACGTT	T/C	GGGGGTTTTAACTTGAACTCACGTTTTAGTAATTTAAAAGATAGTTAGAA	CKaM0938	0
1218	Ca1C21140	Ca1C21140	GGACAACCTTTAGGTTGATGCCCTAAGACTTCTTTAGTGTCAAACCTTCA	C/T	TAGTTTTGTGACAGTTTATAAAATTTTTTGTCTTAATTTATTCTTATTAC	CKaM0939	0.446834
1219	Ca1C2116	Ca1C2116	CCCCTTCCTCTATTTTATTTTTCCTTCTTCTTTATGGGTGAGAGACAAAC	T/A	TGTAGATTACATTTACTTTGTTGAGTTGCTATGAGGAAGCTTGTGAAAGT	CKaM0940	0.212535
1220	Ca1C21164	Ca1C21164	GGAAACCCAGGTCGATAATATTATCAATCATGTACATCAAAATAATAAAA	A/T	GATTTGTGACACGAAATCAAAGGGAAAGAAGACAATTATGAGAGCTTTGA	CKaM0941	0.101746
1221	Ca1C21174	Ca1C21174	TCATTACATTTTTTTTCACACAAAAACTTGCAGCAATGATTTGCTAATCC	G/C	AGTTTACCAGAAACATTGCTGATAATGAAGCACAAACTTTTAAGTATCTG	CKaM0942	0
1222	Ca1C21193	Ca1C21193	ATGCTTTGGGATGTTAGCTTGTCATGTCAAATCCTTTTTTGTTATAGTTC	T/C	GCTCAATGAATTTATACAACTGCTTACCTGGAATGAACGGGTAGAATGAA	CKaM0943	0.100724
1223	Ca1C21204	Ca1C21204	TAGCATGTCAAGCAGCTTGAATGTGGGAAAAAGTTTTTTACTTACTTTTT	A/G	TCCCGGATGAAAAATTTATATTGAAGTGCTGATTGTGTGTAAATTTTCTG	CKaM0944	0.101746
1224	Ca1C21218	Ca1C21218	TAACAGATGCCAAGAGGATAATGTAACTTTACCAAACCTATGTGCCCGTA	A/T	CTTTTTTTCTTCCCACCATGGCCAACCAGTGGCTCAAGGCGCGATAAATT	CKaM0945	0
1225	Ca1C21219	Ca1C21219	CACAAGTGTGTTTGATAGTTTTTGGTCAAAGAATCACAAGTATCTGGAGC	T/G	CTTGTTTATGTTTGGCTGGTTCTTAATACTGTGCTAGAGCTGGTTGGATA	CKaM0946	0
1226	Ca1C21322	Ca1C21322	GCGTTGAAGAGAGAGAAAGAGGAAACGTTGAGAGCTATTTCGAAGAAGAA	G/A	AAGGAAGAGGAAGAGGCTGCTAAGGCTGCTCCGGAGAAATCGCAGCAGCA	CKaM0947	0.173155
1227	Ca1C21339	Ca1C21339	TTTTTTTTTTGTGCAATCTTTGCCTGAATGGCAAATTTTCAATTCATGCA	T/A	GACATGTATATTATTGAATACTATTACACCATTGCATTCTAAGCAATGGA	CKaM0948	0.137845
1228	Ca1C21446	Ca1C21446	CTAATGCTATCGTTTAAGTTGGTTTTTTAGTATTTATAAGGATTTTGTTT	C/T	TGGTATTTTATGCTGCCCTTGGTATTGTTTTATGTTGAATCTTTATTGAA	CKaM0949	0.0434568
1229	Ca1C2147	Ca1C2147	CTTGTCAAGATCACCGATGAAATGAAGGCATTCAAAGCTTATTACAAGCT	C/T	CGCCTTGAACGCACAAACAAGCGTCATTATGGTGCTAGGCTCAAGAAGGC	CKaM0950	0.100724
1230	Ca1C21493	Ca1C21493	TTCTGATCTATTTGCTGTTCCCCCATTCTCTTACAAATCTCCACTTCCTT	C/T	TTTTTTTTTTCCCTCAACTTTTGTACGATTTTTTCTTCCTATTTCAACCC	CKaM0951	0.0651433
1231	Ca1C21578	Ca1C21578	CAACATTACCCTTCGTTACAACTCCCAGAGAAGTGTGCCGACGATAAGCC	T/G	TATGTGCCTACCTATCAGGTTTCCAAAGAAAAGGCAAAGAGCTTGGGAAT	CKaM0952	0.121928
1232	Ca1C21642	Ca1C21642	CTGAACTCATATTTAAGCTGCGAACATTAAATATTTTGTAGCAATGAATT	T/C	CAAAATTTGTACAAGACATATTTAATTTCAACCTTATCATTATTATTGAT	CKaM0953	0.101746
1233	Ca1C21681	Ca1C21681	AAGGAAGGACAGAGTGACATCTTCTACATCACTGGTGAAAGCAAGAAAGC	T/G	GTTGAGAATTCTCCCTTCCTTGAGAAGCTCAAGAAGAGAGGTTATGAAGT	CKaM0954	0
1234	Ca1C21704	Ca1C21704	CCATTTCTTCTTCTTTGTCCGTTCCCTTGTATTCCTCTTTTCTCTTGCTT	C/T	GCCATCTTCTTTTGACTCCTTCGAAGATGTTTTACATCTACTCTTGCTGC	CKaM0955	0.0212741
1235	Ca1C21725	Ca1C21725	GTGTGGAATACTTAGGTATTTAGTATGATGCTCTGTGAGCTATTAATCAC	T/C	CCCCTCTCAAAATTTCATTTTACCCCACAGTTATGTTTTCCCAAATGTCT	CKaM0956	0.100724
1236	Ca1C21765	Ca1C21765	AGTTATAGCTATGGTTGTGACTAATTAAACCAAATCTTATCCAATCCAAA	T/C	ATACGTGAATTTATCACATTCGCATTATGAAACTAATAGATGGCGGAAAA	CKaM0957	0
1237	Ca1C21820	Ca1C21820	TCCATGTATAGAAAAGAAAAGTACATGCAAGTGCATCAAAAGGAAGGGGG	T/C	GGGTGGAATGGTTTTAAATATATAGAGTTTATTTATCCAACTTTCCAAAT	CKaM0958	0
1238	Ca1C21829	Ca1C21829	GATCAAGGTTGTATAGATGATGTTGTAGGTGATGGTGAAGATTCAGATTC	G/A	GATAAAGAACATGGTGATAATAAATGTGATGGCAGTAGTGGTGGAAAAAA	CKaM0959	0.458713
1239	Ca1C21837	Ca1C21837	AATGATTGTGAGGAAGAACTTTCTGTATCTGTGCAGAGTGGGAAGAAGAA	A/T	AAACGGAAGAGTAAAAGGAAACGAGAATATGACACTGTGGGAGATGATAA	CKaM0960	0.139207
1240	Ca1C21957	Ca1C21957	GACCTCCAAATTATTCCACAGGGAAAAGAAGCCCCATCAAAGTTATAAAA	A/C	AAAGGCTCACACAACTTGTACGAATACCGATCCAAGCGAAATTACAAACA	CKaM0961	0.0420858
1241	Ca1C21982	Ca1C21982	AAAGGGTCCAAGGAACTTGCTTATTGACAGACTTGTGCTTGCCTGTTATT	T/C	GGATGCTATAAATGTTATGTGATAAACACCGCATATATATCTCTTAAAAG	CKaM0962	0.04299
1242	Ca1C22	Ca1C22	ACCTTTCTATTCACTTCCGAATCAGTAAACGAGGGCCACCCTGACAAGTT	G/A	TGCGACCAGATCTCCGATGCAGTGCTTGATGCCTGTCTTGAACAGGATCC	CKaM0963	0.0217365
1243	Ca1C22035	Ca1C22035	GATCATTTTGGATACACAACACAGGACCAATTGGTTGCACTCCTTTAATT	T/C	TGGGTAATATTCCATCAGCCAAAAAAGATAGATATGGTTGTGCAAAACAA	CKaM0964	0.495868
1244	Ca1C22079	Ca1C22079	CGCTTATGAGTTGTTGGAAGTACTTTCTAGCGGTTTCTTCTTTTAATTTT	C/T	CCTTTTCCACTTTGGCGAATAATTCGCCGCCACGTATGTATTCCATCACG	CKaM0965	0
1245	Ca1C22248	Ca1C22248	GGGATGTTTTTATCTTCTCATTGTCGCCCTTGTTTTTATTTTATCATTTC	T/C	AATCCATCGAGGGTTCCTTCTCAGTATTCATAATTAAAAAAAAAAAAAAA	CKaM0966	0.106047
1246	Ca1C22261	Ca1C22261	ATAAATGCATATGGATGAAATTAATAATTACTATGTGAATAAAGGAATGC	A/G	TTGCAGATGTTGATGCAAATGCAATTTCCCCCTTTCTAATACTTCCCAAA	CKaM0967	0.120708
1248	Ca1C22299	Ca1C22299	TTTACATAAACAGGTGAAAGGTGCAGTTGTGCACAAATTTATCAAATACA	G/T	CCCAGTATTATAGGGTAGCAACAGAAAAAGAAAAAAAAGTCAAACAGAAT	CKaM0968	0.0630907
1249	Ca1C22368	Ca1C22368	TAGCTTTTGGGTCCTATTCATTCGGTATTGCGAAATAATTTCTCAAAACA	G/A	TTCAATGTCCATAATTCTAATGTTTTGTTAACCAAATTGATAAAAATTCT	CKaM0969	0.0420858
1250	Ca1C2238	Ca1C2238	ATCAACCTCTGCTGATCTGGTGGGATTCCTTCCTTGTCCTGTATTTTTGC	T/C	TTGACATTATCGATTGTGTCTGAACTTTCTACCTCCAAAGTAATGGTCTT	CKaM0970	0.0644444
1252	Ca1C2244	Ca1C2244	TGGGCAAGATATGGAGGTGGAGATAAATGCTCCCATTTTGGGGGTCACAT	T/A	AACTAGCTCAGTTGTTTTTCGGTTCAATTTTAAGTTCCCGTGTTTGTGTG	CKaM0971	0.157244
1253	Ca1C22466	Ca1C22466	AGTTTGTTGTTGGAAACTGTTTTTTTGTATCGTGATTTTAGTATTTTGTT	G/A	TGTTTTTGAACTGGTTATGGATTTTGGAATTGTTGTTGCTGGTATTTGAT	CKaM0972	0.119511
1254	Ca1C22669	Ca1C22669	AAAAAATCCGGTGAGTTGACTCGGTCCGAGTTGACGAGTAAGAACGAGTC	A/T	AGTGAGTTGGAATCGGTTGGGGAGAGTAGTAATAATAGTCCTAATTGTGG	CKaM0973	0.101746
1255	Ca1C22690	Ca1C22690	TCAATGGCTCCCGCAAAGGCAGAGAAAAAGCCAGCAGAGAAGAAACCAGT	A/T	GCAGAGAAAGCCCCTGCTGAGAAGAAACCCAAAGCAGAGAAGAAGATCTC	CKaM0974	0.04299
1256	Ca1C22740	Ca1C22740	TAAATATGATGCTAATTTCTAAATCATCAAAAACACAAAAGCAACATGGT	T/C	CAAATGTAAGTAGATTAAAAAGAGTAACAAAAGTATCCAACCACTCCTGG	CKaM0975	0
1257	Ca1C22746	Ca1C22746	GACAAAGGCAAATCGTCAGCTGATGCTGGTGGAGCCAATTCCACGGATTA	C/T	AAAAATTTCATGGGAGGAAGTTTCATGGGATTGGCAATTATGGTTATAAT	CKaM0976	0.0637604
1258	Ca1C22797	Ca1C22797	TAATTTTAATAAATGATGACAAATGTTATCTGAGAACCTGGAATGTTACA	C/T	CGGTTAAGGAATTTATCATTTAATTAAATGCTGTATTTTTCAGTAAAAAA	CKaM0977	0.0823217
1261	Ca1C22930	Ca1C22930	TTCACAATTATAGGTATCTTGTCTTGCATTAAAATCACAAAGGTAGAAGT	T/G	CCATGAAGTCCCAAAGCCATAAATAAAAATTATAAATGGCCATGTTTGGC	CKaM0978	0.101746
1262	Ca1C2298	Ca1C2298	CCCAACCAATATTCTGAGGGTTGTACAAATTGTATGTTGCTCTTACGTTG	T/C	TCGCACTTTGACCACTCACTAACATCGTTCCCATTAGAAACAACAACACC	CKaM0979	0.121928
1263	Ca1C23	Ca1C23	AGGAATTACCATGCCAAAGAAGGTTCCACTTGAGGCTATGTGTAAACCAC	T/G	ACCTATTGTCAATGATATTATGAAGTGATGGTATTAATTATCTTGAAGCT	CKaM0980	0.0823217
1264	Ca1C23048	Ca1C23048	TATGGATAGATTCTTCTTGCCGTTTTGTTCCTTTTATTGTAATTGGATCT	G/A	AGAGAGGGTTTGCCAAAGATAATGGTTAATATTATTACTTTATTAACAAT	CKaM0981	0.0849383
1266	Ca1C23157	Ca1C23157	AGCCTTATCGATACTGGACTCGGACCCTACTGTAGGGGAATGACATTGTT	G/A	TACACACTTTACATGATGCAGTTATAAGATCGGATGGTTTAAACTTTACA	CKaM0982	0.102788
1267	Ca1C23162	Ca1C23162	TTGTATGAACCCAATCCAATTTGCTCCCTCTACCTAAACTTCCTTTCTAT	G/T	CCACCAAAAAGAATCAAATTCTGTATTTCACCTTTCACAACCTACCATGG	CKaM0983	0
1268	Ca1C23319	Ca1C23319	TTTTTTTTTTTTTGGAAATGAAAACTGGCCTTTTATTTAAACTGTAATAT	T/A	GTAGATACAAAACAAACAGGCAGATAAGAGGAACGAGAGAAAATATGCTT	CKaM0984	0.0420858
1269	Ca1C23369	Ca1C23369	TTATGTTTTGTATGGTTGTTTTTTAAGACCACTTTGGTCTAATTGCTACA	C/T	TGAGGGCGTGCGGTAAGGTGTCAGTCTTATGTGATTTCAAAATTTACGAG	CKaM0985	0.0823217
1272	Ca1C23591	Ca1C23591	AATATGTGCATGGTGTGTTTGAGACAAATTTGTTGGCATCTCTTAAGGAC	A/G	TGTTTACTTCTATTGGTTACTGTTTTTCTTTTCATTGCAACTATAATACA	CKaM0986	0
1273	Ca1C23631	Ca1C23631	ATTTATATTTACGTTTTTACAGGTTTTCTCACCTAGGTATAGTTGTAGCG	G/A	GTTCTGAAAATTTTAGTTTACTTCACAATTGTGACAATGAATACAGTTAT	CKaM0987	0.0630907
1274	Ca1C23677	Ca1C23677	GATCATCACAAGGATGACACAACAACCTCTCATTGAGAATACTCAATTGT	C/T	TTTCTTATCTTGGATTGTGTTTGTTTTATGGATGTGTCTGTTTATTGGGT	CKaM0988	0.0823217
1275	Ca1C2368	Ca1C2368	ATCAACCTCTGCTGATCTGGTGGGATTCCTTCCTTGTCCTGTATTTTTGC	T/C	TTGACATTATCGATTGTGTCTGAACTTTTCTACCTCCAAAGTAATGGTCT	CKaM0989	0.0831758
1276	Ca1C23687	Ca1C23687	AGCATCACTAGGTTTGAAACCACTGAAGTTCTGATCTGAACTGCATTTTG	C/A	ATTTGGACTGGGTTTCAAAACATTAGTCGGTAGCATGTTACTTCAAGTTT	CKaM0990	0.123174
1277	Ca1C23773	Ca1C23773	AGATGAATCAAAGTCGTTTCTGAGAAACGCAGCCTTAAACCGATCGAAGA	G/A	CTGAGATACTTCGGTTAATTTTGGATCCATCTTTTGATTTTTTTGTTTCT	CKaM0991	0
1278	Ca1C2383	Ca1C2383	GGCAAAACTATTACTTTGGAGGTTGAGAGCTCAGACACAATCGACAATGT	A/G	AAGGCCAAGATACAGGATAAGGAGGGTATTCCCCCAGACCAGCAAAGATT	CKaM0992	0.0823217
1279	Ca1C23843	Ca1C23843	GAAAGTTATGTTGATGAAATTAGTTACCAATTATGCTAGACACTGGATTC	T/C	GCATTGTGTAGTGGAACCAGTAGACCACATTCATGTGCTTGGATCATAAT	CKaM0993	0.437045
1280	Ca1C2389	Ca1C2389	GTTGACAACCTTCTCCATCCCAGTTCCTCAAGAGGGGATGTATAGATGGT	C/T	GATAGAGATTCAAATTTGAGTCATGAACACATGGCATTTAAGTGAATTGT	CKaM0994	0.121928
1281	Ca1C23895	Ca1C23895	CTTGTTTGATTTGTGTGTGTTTGTTATTTGTTGTGCTCCTCCAATGTCCT	A/C	TCTCATCCCTCTCAACAAACTCCGAAGGAAACGCTCTTCATGCTTTGAGA	CKaM0995	0.0823217
1282	Ca1C23921	Ca1C23921	CCAACATAATTGCAAATGAAATAGTTTTGTCCTCTAGCAAGCCTTATCTG	A/G	TCTTTTCCTGACCGATACACTTTGGCTCCTCTTGGAGTCTTGCAGCTACC	CKaM0996	0.0823217
1284	Ca1C2400	Ca1C2400	AGCAAATTCTCGGTTCAGATGATTAGTTTTTATGAAAGGATAAAATTATA	C/T	TTCAGATGTGCTTAGAAATATGAAGGCATGTACAGTTACATTTGGTTAAG	CKaM0997	0.142012
1285	Ca1C24020	Ca1C24020	AAGGGTTATGGTTTTGTTAGATTTGCTGACGAGAGTGAACAAATTAGGGC	T/C	ATGACTGAGATGCAAGGGGTTCTTTGTTCAACAAGGCCCATGAGGATTGG	CKaM0998	0
1286	Ca1C24057	Ca1C24057	GTTAGGTGCAAAATACCACAATTGTGTGATGAGAATGGAGCATATGTTAT	T/A	GTGACGGATTATGGTGTGGGAGATAGAACAGACTTCATCATGAGTCCACG	CKaM0999	0.142012
1287	Ca1C24070	Ca1C24070	GTGTCGCTCAAAGGCATGGCCTCGAGCTTGGCCGGCTGCTGATCTATAAA	A/T	ATTGGTTAAATATCTTTCATGTGTTCAAATTTTGCTTGCTATATAAATGG	CKaM1000	0.120708
1288	Ca1C24119	Ca1C24119	TAAAAACAATTCACTGTACAGTTTAGCCTTGATAGACATGATCCAGCATA	C/T	CCTTTCAAACATTCTCTGGTCATTGGAAGTGCACCTATACCATGTTTTGT	CKaM1001	0.118338
1290	Ca1C24188	Ca1C24188	CTAGCAAACAATTGGCTTTTCGTTATAGGCATATTTGGGAATCACAATAT	C/T	AACGACATTAAAAAATAATTTGTAATGAAATGAAAAACTAAACTAAAAAA	CKaM1002	0.142012
1291	Ca1C242	Ca1C242	ATTTGAATCTATGATATACTTTTGTTGATGTTTAATTCTAAATGATGAGC	A/T	GGATAGTATTTGTTTAGTTTCTGAATTTGTCAAATTCAAAGATATTCTTA	CKaM1003	0.416322
1292	Ca1C24201	Ca1C24201	GAGAAGAACTAGGGTTTCATTTTCTCGATCAGAAAAAAAAGTAAAACAAA	G/A	ACACGATGATTTACGACGTTAACTCTCCTCTTTTCCGATCCTTCCTCAGC	CKaM1004	0.0823217
1293	Ca1C24217	Ca1C24217	ACCAAAAAGGCATTCAACAACTCATGGGGAGGAACTCAGAAATTCGGAAA	A/G	GCTAAGTTTAACACTGGTGCCAAGATTGGAAACTAAAACCTTTACATGTT	CKaM1005	0.120708
1294	Ca1C24246	Ca1C24246	TTTTTTTTTTTTTAGAAACGTAATTGTTGATAATTAATCGGTGCGTTTAG	C/T	ATATATACAATGCTAGGACAATTTACTTGAATGAGTGCTCTGTACAATGC	CKaM1006	0.193762
1295	Ca1C24287	Ca1C24287	AAGGTGATTACATTATGTTTGCACGGCAAGACACAAGATACTCTCGGTAA	A/C	CCAACACCGTGTAATGCTTTGCTAGTACATTTCACAAATTGCACATACAT	CKaM1007	0.0644444
1297	Ca1C24336	Ca1C24336	TTGACATAATAAGGTGTAATATGAACTACCACAAAATCTTGTACATAAAC	T/G	AATAAATAACCACTTAAATGGCCAGTGGAATCGTTTCATTTGACAAAAAA	CKaM1008	0.0420858
1298	Ca1C24367	Ca1C24367	AACTGTTACAATTGGTTCTATCAAAAGACAATATCTTACATGCTATGCTA	G/T	GAGGTGCACCACAAACAATCCAGTGAAAACTGGGAAGGGGAAAAATATAG	CKaM1009	0.102788
1300	Ca1C24437	Ca1C24437	AATTCAAGGCAAAGGTGGCCAACTACAAACCCTGCCCCTTGATGAAGTGA	T/A	AAATGGCTGTATGCGCATCCTCGGCCACTCTATAAACCACACAACATTCT	CKaM1010	0.102788
1302	Ca1C245	Ca1C245	TTCTCTTTAGAGTCAATCTCAGCTGAAATATAATCAAACATTTATTGTTC	C/A	CTGCAGCCAATAATTATGGTTTTACTACTAACATTGCCATTGTGATAAAA	CKaM1011	0
1303	Ca1C24504	Ca1C24504	ACAAGAGAAATAGAACATGAGGCAGACCTATTGAAAGAGACTAACAACGA	C/T	GAAGTAGTGCCTACAGAAACAGAGAAGGCAGAGCCTGTGGGTACTGAAGT	CKaM1012	0.102788
1304	Ca1C24530	Ca1C24530	ATATGCTAGCAGAATGCAGAAAGAACTCTGGATCCTCATTGAGTATGTAA	T/C	TGCCCTTTGTCATGTTTTGGATGGTTACAACTGCAAATGTGGCAAAAGAT	CKaM1013	0.119511
1306	Ca1C2484	Ca1C2484	CTCCACCTTGTATTGCGTCTTCGTGGTGGGTTTTAAGTATGTAAATGTTG	C/A	GTAGCGGTCTGTTAATGTTGAAAGTTCTATAGGTCTTTGGTGTTTAATGT	CKaM1014	0.0831758
1307	Ca1C24905	Ca1C24905	AAGTTATCAAGATCTTATGAATGTCTCTAAGATCCATATTTTGGTACATT	C/G	AAAATCCACCAAAATGTGGTCACGTCTATCTAGCTAACTCGAAAGGAAAT	CKaM1015	0.121928
1308	Ca1C25	Ca1C25	CCATAAGAGAAAAATAGTGTGTGGTTTAAGTGTATCCAATGGTAACTTTG	A/G	TGTGATGTTTTATAGTCTTTGAATGAAATATGTTAAATATTGGGTGATTT	CKaM1016	0.0823217
1309	Ca1C25004	Ca1C25004	AATATGTCATTTGGAATGGCCAAAAGATCCACTGGATTGTAATAATGTAC	C/A	TCCTATAATGATATTGGGTTTAATTTACTATTGGAACAACCAGTTGTGAC	CKaM1017	0.144931
1310	Ca1C2505	Ca1C2505	TTAAAATAACTTATATATATATATGTTCTCTAGAGATCGCTAAAATACTC	T/A	TTTGTTATTTGCCAGAATTCCAACAATTTACAACTGTGAAGCTGGATCGT	CKaM1018	0.121928
1311	Ca1C25097	Ca1C25097	GCTGAAGCTGTTTTGGGATGTGATTTATTTTGTTTTGTGAAACCAAGTTG	A/G	TTACTATTATTTATCGGATTCCTTTGTCGTTTCTTTTATTATACAAGAGT	CKaM1019	0.0814848
1312	Ca1C25124	Ca1C25124	TGGTCTCTGGGGGAAAGAAAACAGAATAATCTTATTCTGATGAAGTTTTT	A/T	TTTTACTTATTTACAGACTTTGCTTTTGAGTGACTTTGTTTTCTGAGTTG	CKaM1020	0.157244
1313	Ca1C25210	Ca1C25210	AATAAATAGTCTTGAACTGATCTACAACAAATGTGAAAAACTTTACTGTC	C/G	TTGCTGTCACCTTGAACTGTGTAGTATTGGAAAGCAGTTTCGTATTATAT	CKaM1021	0.0212741
1314	Ca1C253	Ca1C253	AAGGCTGATCAGCCATGCGAGACGCCTTGAAGCGCAATTCCCATCGAGCG	A/G	CGGGTAGAATCCTTTGCAGACGACTTAAATACGCGACGGGGTATTGTAAG	CKaM1022	0
1315	Ca1C2530	Ca1C2530	TTGTGCTCGGACCCTGTCCCACCACGAGGCCCTGTCGGCGAGTCGGGTTT	T/C	TTGGGAATGCAGCCCCAATCGGGCGGTAAATTCCGTCCAAGGCTAAATTA	CKaM1023	0
1316	Ca1C25344	Ca1C25344	GATTCAAACTTTGCCTATGTTTGAATAGGCGCTTTCCTCATTGGGCTCGT	C/G	TCTCAAAGCCACGTTATGTTAGAAGCTAGTATTTATTGCTTTGCTATAGT	CKaM1024	0.173155
1317	Ca1C25425	Ca1C25425	TGCACAATGAAAACCTCTGTACTCTGTTCTACCAATAATTGTTATTATGA	A/G	TAGTACCCTGCGTTTCTGTCGACATGTATAACACTGAGTTATATCTACAG	CKaM1025	0
1318	Ca1C25441	Ca1C25441	CGGCGGAGTTTTGGTTAAATTGAAGAAACAGATAGCGGCAACAACCGTAG	A/G	AGATTTTCTGCATAGATCTTATTGAGATTGGACACTTCATCACTATTGCA	CKaM1026	0
1319	Ca1C25442	Ca1C25442	CAACAAAAGAAGCTTTGAATCAAACTACAAAAAGTTGGTTTCAGTATCAC	A/C	ATCTACTCATCAGCTACTGTTCCCCTCTCACTAACATAAATACCGTCAAG	CKaM1027	0.119511
1321	Ca1C25465	Ca1C25465	TGATCGATAGTAGTATCGGAATATGGATTTTGGCACTCAAACGTCTATGT	C/T	GAAGTTTGGGTTAATTATTCAATTGAATCTTATAAATATATTATGTTCAA	CKaM1028	0.0420858
1322	Ca1C25466	Ca1C25466	TGATATTTAGTTCTTTTTTTTTATGCGGTTGACTACTTCTACTACCACCC	A/G	TTTTTTAATTTTTGGCCTTTCAATTCATTTATTCTTGATGTATGAGATAA	CKaM1029	0
1323	Ca1C25495	Ca1C25495	TCAGAGAAATAAGTGCTTGCATGCCTAGTACATTATAAGTCCTTCAAATA	C/T	AATACGGTAACACTACACATCCACTTATTTTGAACCCTTTGATACTGGAC	CKaM1030	0.144931
1324	Ca1C25500	Ca1C25500	GTACTGTGTTAGTTCATGTGAGATACTGAAAATAAAAGTAAAACTTGTAC	C/G	ATGTTTTCATATGTTAAAAACACTGAAATCTTTGGCTCATTTTTGGTATT	CKaM1031	0.0420858
1325	Ca1C25551	Ca1C25551	TATTGGGCCTTGGTGGAGTGGGCCACATGGGGGTGATAGTAGCAAAAGCA	A/C	TGGGTCACCATGTAACTGTGATAAGTTCTTCTGATAAGAAGAAAAAAGAG	CKaM1032	0.120708
1326	Ca1C25612	Ca1C25612	ATGTATGTGCAATTTGTGAAATGTACTAGCAAAGCATTACACGGTGTTGG	T/G	TTACCGAGAGTATCTTGTGTCTTGCCGTGCAAACATAATGTAATCACCTT	CKaM1033	0.0806648
1327	Ca1C2571	Ca1C2571	CNGGNTTGGCAGTGTCTAGCCATTTCTGTCTAAGGTTTCATTGTACATTT	G/C	TGTTGCTCAAGAAACATATTGTTCCAGTGCGATTTGTTGGGTGCTTGTTT	CKaM1034	0.0217365
1329	Ca1C25794	Ca1C25794	CTAAATAAATGTGTTGCCTATCATTTTAATGTGCATGTTACTCGTAATAT	A/G	TATATGTATATACAATAAAATGTGGATGGAATTCTCAAATATCAATTATG	CKaM1035	0.0806648
1330	Ca1C25824	Ca1C25824	CCGTACATTTTCTAAAGATGGCACAAAACTACTCGATAGTGAAAACAAAC	G/A	CATTTATGAATACAAATCACTACAGGGAACAATGTCAATTTTCAAGGTGT	CKaM1036	0.0420858
1331	Ca1C25868	Ca1C25868	TTCAATCTGAAAGGCCTGCATATCCATCGTCAAAGGCGAGGACTAAAGAT	T/A	GGGATAAATTGGAAGCTCAAGTGAAAAAAGAGGAGAGTGAAGAAAAGCTT	CKaM1037	0
1332	Ca1C25932	Ca1C25932	TCAAAAAGCAGTACATGATTGTTACATTATATCGGAATGAAGCGACGGGG	C/G	GATGTGCTATGTCACTTCATTTTAGCTTCTGTAAAGAGAACATGGCGGTT	CKaM1038	0.0831758
1333	Ca1C25952	Ca1C25952	GTTCTAAGTTTACAGAAAGCAAAGTACATGGTTGAGTTGGAAATTCAAGT	C/T	CCCACACCATTTGATCCATTTGCTGAGGCCAAAGAATCGGATGCCCCCGG	CKaM1039	0.157244
1335	Ca1C26066	Ca1C26066	AGAGAGTGTGAGAGGATCTCGGAGAGTGAGAGGATCCCTGAGAGGGAGAC	G/A	AAGGAGAAAGAACCCATGAGTGGGTGAATAAGATGAATATGAAAGAGAAA	CKaM1040	0.0831758
1336	Ca1C2612	Ca1C2612	GGACCAGTGGAATTGGGCAAAGAATAACCCATGGGGTTACTCGGGGAAGC	C/T	TTAAATCAGCTTGTCAAATATAATATACCAATATTTTCAATACAAATAGG	CKaM1041	0.120708
1337	Ca1C26166	Ca1C26166	CATTGCCCTGTTTTGTTATGTTCAAAATTATTCTTTACATGGAATCACAG	C/T	AAAGAGGCACATATTCGGCTCTATTATATGCTTCTTTGTTGGACAAAATA	CKaM1042	0.155727
1338	Ca1C26180	Ca1C26180	TTCTTCACAAATCACAAGGAGTATAGTTTGATGTAAACTAGAGTATGCTA	T/C	TCGTACGTGTATATATACTTTTTCCCCTTCTGATTATATGATTATGCAAC	CKaM1043	0.120708
1339	Ca1C26249	Ca1C26249	ACGCGGTCAGTGAGTTTATCGAATGCTTTACTCTGCTGCTGCATGTCTTT	G/C	GAATCCACTACCATCTCTACTCCTTCGTCTCCACCCTCCATTTTTCTTCT	CKaM1044	0.0644444
1340	Ca1C26250	Ca1C26250	TAATGAGGTATTGGAAGTTTCAGAAGAAAAAGATTATGTGAGTGATGAGA	C/T	TGAAAAAAGAGAAGATGAAGAAAAAGAAGAAGAAGATAAGAAGGTCAATG	CKaM1045	0.101746
1341	Ca1C26356	Ca1C26356	AAATGTACAAGTGCATAATAACTAGCATGCTGCATCTCAACCATCACTTG	T/A	GGTTTCATTTTTGGACAGGACACTAAATAATTTTATGTAAACAAAATATA	CKaM1046	0.062435
1342	Ca1C26474	Ca1C26474	TGGTGTTTGTTTAATTTATCTTGCTCAGATTCTCATGATAAATGTATCCC	A/C	TTTGCTAGGGGAAAAAGATTAATAACTAGTGCTCTTTTTTTCGTTGAGAA	CKaM1047	0.0823217
1343	Ca1C26763	Ca1C26763	CACTAGATTAAAGTTTTGTTATATAAAATTGTACACAGGGCTTTCTGTTC	A/G	CATATCTGGCTTGTAAAATTATGGCTGCACCATAATTATGAGTGAAACAA	CKaM1048	0.0420858
1344	Ca1C26767	Ca1C26767	AATTAAAATTACCTTAAACTTACATCAAAACAATGAACAGGAACTGGGTA	C/T	AGTCCAAGTACATGTAGAAAAGTATAGTCATATTTTCTACAGGGCTAAGA	CKaM1049	0.101746
1345	Ca1C26800	Ca1C26800	CATATCTTAGACTTGGAATTGATGGTAACATTAAATTTCACACTTATTTC	T/C	TAGATGTACGTGATGGTGTTTGGCAAGTGACATACACTCTCTTTGATAGA	CKaM1050	0.120708
1346	Ca1C26810	Ca1C26810	TGGGATGAATGTCTGCTTATTGTGCTGCCTGATTGATTTTGCCTCTACTA	A/T	GTAATGCACTTTCTGAATTGTTCCTCTGGTGACAATTTGAAGGAGTTTTT	CKaM1051	0.0823217
1347	Ca1C26947	Ca1C26947	TTTGGAAGGCTTGTGTTAGCTTTATTTAGTTAGGTCACTTGTAGGGTTTG	G/T	GGGCATTTCATCCTACCCCATGGAACCTATACTAAAAATAAATGTTGTTT	CKaM1052	0.157244
1348	Ca1C27054	Ca1C27054	CGCAAGTGAGAGAGACAAAGAACAAAGCATAACCAGAAACAAAGCTATAC	T/G	ACTTATTTAGGGCATAACCATGGCGGAGGAGGGTACCTATCCCATGGACA	CKaM1053	0.139207
1349	Ca1C27087	Ca1C27087	AAATGTGTCTGCTGATGCTCTAATTACATCCTTGAAATACTTCTTAGTTC	T/C	CCGTTTGTCTAAAAGCAAAGATTTTGAAGGCATTACTGTTGCATTTTGTG	CKaM1054	0.0867769
1351	Ca1C27102	Ca1C27102	AATAACCTTTAATTATCATAAAAACCACCATGTTTGAAACTCAATGGCAC	T/G	TCAAAAGGAGTAAAATCAAAAGGCCTCTGCCCAATATAATTACCAGGAGG	CKaM1055	0.062435
1353	Ca1C27149	Ca1C27149	AATACAAGAGATACTCTAACCCAAAATATAAAGAGTAAAAAATTTACAAA	A/G	TGAAAATTGATTGTTGTTTGTGAAAAGAAATTTTATTTCTCTTTTCTAGT	CKaM1056	0.19193
1354	Ca1C27151	Ca1C27151	TTAACAGGGTTGATTCTTAATTTGGTTGATTAGAACGTAATTAGAGTTTT	A/G	TTAATGTTAACAAAAAAATGGGTTTGAAAAAAAAAAGAAGAAAAAGAGGA	CKaM1057	0.04299
1355	Ca1C27220	Ca1C27220	CCAGTTGAAGTTGGGACTACACAAGAAACAGAGGAAGACAAACCAAAGGT	C/A	GAGAATCCAGCACCCGAAAAAGTTGAGGAAGTGAAAGAGGAAGCAACAAC	CKaM1058	0.0831758
1356	Ca1C27233	Ca1C27233	AATACCAAAAATGAGCCAAAGATTTCAGTGTTTTTAACATATGAAAACAT	G/C	GTACAAGTTTTACTTTTATTTTCAGTATCTCACATGAACTAACACAGTAC	CKaM1059	0.04299
1357	Ca1C27372	Ca1C27372	GGTGTGTAATTTTACTTTGTCCATGGATGGAGAGTTTTTCTTGTGAGGCT	T/G	AAAAATGGAATCAATGTTTTTTCATATTTTAGTTTCCAATGTATTAAATT	CKaM1060	0
1358	Ca1C27385	Ca1C27385	AATATAATTGGCAATAGGTAGTGGTTTACACATGGCCTTGAGTGGAACAC	C/T	CATTGGCATGGTGAGTCCTTTGCCCCCCCCCAAATCAATTTTTTCTTCGG	CKaM1061	0.120708
1359	Ca1C27477	Ca1C27477	GGGGGGTATACCTTGGGTGGTGGGGGTGAGGAATACAAGTAATTGTTTGC	T/G	GAAATTTGTGATGGGAAGGTGGTGAGAGATAGTATGGCTAATAGAAGAGT	CKaM1062	0.0444215
1361	Ca1C27594	Ca1C27594	AAAGGCAAGTCGTTAGTGAAGCGTGATTGAAATGATAGGGCCCTATTAGA	G/T	ATATGGTTGTGGGACAAATGGTTTCCTCGGAAATTCTTTTTCCATAGTGA	CKaM1063	0.0849383
1362	Ca1C27787	Ca1C27787	ATAGCCAATACTTCATTAATGATCTCCAACCAAATTGAATTTCAGTTACA	C/G	CCCCACACTTCACTAAAGGATAGGGTCCGTTTTCAGAATAGTATTTACAC	CKaM1064	0.120708
1363	Ca1C27880	Ca1C27880	AACCAATATTTTTTTAGTCACTAAAACTATTAACCAATTCACTAAGAGTC	A/G	CAAATATATCCGCTGAAAAAATAAATACCAACCAATAGAGTGGTGCAGTA	CKaM1065	0
1364	Ca1C27942	Ca1C27942	TATGCTTGTGTTTTTTATATATTTTTTGGATGGAATTTGGTTCATATAGT	G/C	GCACTTACTTAACTTTAAGAGCTTACATTAATAGGATTTGGAATTCTATT	CKaM1066	0.493296
1365	Ca1C27943	Ca1C27943	ATGGTTTTTGAAAACAACTCCAAACAGGGCCTTGTTTTCTACTAAGACGA	G/A	AACCATACCAATTAACATCTCCTGATAAATTCATACAATTATTTAATAAC	CKaM1067	0.062435
1366	Ca1C27986	Ca1C27986	CAAAGAAACATGGAAAACATTATAATCTAGTTTCAATGCTCAACAAAACA	A/G	CCACGAAGAAACTAAACACTGTCCTTTAAATGACCCCCCTATAAATAGCT	CKaM1068	0.178239
1367	Ca1C27996	Ca1C27996	AATTCTCTCGTTAATTTACAACTATATCAAACTCAAGTATAGTAGTAAGT	C/T	TGGGTTTTCTATATCTTCTAAGAAGCAAAGAAGAACATACAACACTCACA	CKaM1069	0.0229854
1368	Ca1C28	Ca1C28	GTTTTCTGCTTTAGGGATTGTGGTGGTGCTATTTGTTATATCTGGATCCA	A/T	TGAACCCCCTTCCTTTTATTGCTATCATTATGCATTTGATAGTGTGAGTG	CKaM1070	0
1369	Ca1C280	Ca1C280	ACAGGAAATAAAGCACACACAAGTTATTAGTACTCGAAACTGGATGGATC	C/G	AGAGGAAGTAACAGTAACAGTAATTTAATTAGTTAGACACCCTTTAGTGT	CKaM1071	0.0867769
1370	Ca1C28008	Ca1C28008	GAAGTTACAAATGGTGATGCAACGGAGGATCATAAATCAGAAAAGAAGAA	A/G	AAGAAGAAAGAAAAGAGAAAAGTAGACCTAGAGGTTGAAACCCAGGATCC	CKaM1072	0.0420858
1371	Ca1C28044	Ca1C28044	TGTCCACCGATAACTTGAGCTGAATCTGCAACCTCAAAGGAGAGAAATAA	A/T	AAAATAAAAATAAAAAGATGTACGTAGATCACGCATTCTCGATTTCTGAT	CKaM1073	0.04299
1372	Ca1C28059	Ca1C28059	AAATGAAAAGTTATTTGGTGGTTTAAAATGTCAATGATGTATACTATTTC	G/C	TTCATCTTTCGATGATTTGATAATAAACTTGCGATCTAATTTGCAAAGTG	CKaM1074	0.0840478
1373	Ca1C28063	Ca1C28063	TCTGAATCTCAACGTTATGATGGGTGTGTAGTGTGGTCAATGAATAATTG	T/C	TTGAAATCATCAGAAAATTTCCCTGAATCTCAACACGTGATGATTGGTTT	CKaM1075	0.139207
1374	Ca1C28108	Ca1C28108	AAGGGAATAAATCAGTGTTCTCTGTGCCATTTTGTGTATTGTGTTAATCA	C/G	CCTCTGTGGTCCTTTTTAGTTAATAAAAGTAACTCATCATTGTATTTGCT	CKaM1076	0.103852
1375	Ca1C28134	Ca1C28134	ACTAAATTCAAATATAAAACACAATGAGCATGATTTGAGACCAAACAATT	A/T	TAATTTTCAAATATCAATAAGAAATAGAACAGTATATTGATGCAACATTC	CKaM1077	0.10718
1376	Ca1C28149	Ca1C28149	AGATATCACATTGTTCGAGGAACCCTAGATGCTGTCGGAGTAAAGGATCG	T/C	CAACAAGGGCGTTCTAAATATGGGGCGAAAAAGCCAAAATAAATTATTTA	CKaM1078	0
1377	Ca1C28166	Ca1C28166	TTTGTTACTCTCACAGCTTGTCTTACATTTCCACCAATCCATCCAACTCT	T/A	TTTTGTTCCCATTTCATTCCCTCAATAACTTCCACACTCAATCCAACACT	CKaM1079	0
1378	Ca1C28168	Ca1C28168	TCCATTGCTTAGAATGCAATGGTGTAATAGTATTCAATAATATACATGTC	A/T	TGCATGAATTGAAAATTTGCCATTCAGGCAAAGATTGCACAAAAAAAAAA	CKaM1080	0.102788
1380	Ca1C28225	Ca1C28225	CAAGCGCGTGACCCGCGAGTGTGTCGAGTATTTGGCTAAGGTCACTGTTA	A/G	CAATCCGTATTCCACTTCTATTCCAATCTGTGAGATCAGTTACTCCCTCA	CKaM1081	0.102788
1381	Ca1C28249	Ca1C28249	GGAGAAAAAACAAAAAAGCAAAGTTAAGGGAAGAGCTGGATAACAAAATT	A/G	AAATTCAAAACAAATTAAAGCATACTATAAATTAAGCATTTTACATTAAG	CKaM1082	0.127066
1382	Ca1C28277	Ca1C28277	CAAGGAAATAAGATGAAAAAGGAGAAACTAATTGAAGGAAGTAAACTTAA	T/C	GAGTGCAATGACTTTAGAAGCAGTGAAGGTAATGATGGCGTGCAAGATAA	CKaM1083	0.120708
1383	Ca1C28334	Ca1C28334	ACATAGCAACACAAGACTCCAAAAATGAACACAGCTATTGGTTCAACACT	G/A	AACATGTAGAATTATATCGATGTTAACATAAATACTGATCGAATAACAAA	CKaM1084	0
1384	Ca1C28553	Ca1C28553	ACTACTATCCTGAGCCGAGTTTTGTTTTTGCAGACATATTTGTTGCCTTG	C/G	TCCTTTGACGTTGAGTTGTCTTTGTGATTTTATCACCCATTATGTGGATT	CKaM1085	0.0434568
1387	Ca1C28730	Ca1C28730	GTAGCAAATATACTTACGGCATAGTCTCGAGTCTTATTAAATATATGAAT	A/G	GAACATGAGATCGATCAAACTGTTTAATTGCAATGACATACCACCGCAAC	CKaM1086	0.0439338
1388	Ca1C28835	Ca1C28835	GCTACTGTGTAGAATATTTTGACATACACTTTAATCCCTTGTACATAAAC	G/A	AACCTGCAAACTTACGGCCCTTTTCCTACTATTTTTCTACAGACCTACCC	CKaM1087	0
1389	Ca1C289	Ca1C289	CTGACTTTCCCAGTCATGTTATGCTAGCCATGAAGGTCACTTGTGGGAAA	C/T	AATCATGGGGAATAAAACACATTGACTCTGAGTGAACTATGGTCTTTGTA	CKaM1088	0.103852
1391	Ca1C28941	Ca1C28941	TACACTTTGAATTTTATAGCATACATAACTTACTTAGCCCTGGTGAAAAA	G/C	TGAGGGGCTAAAAAGTTCTAATGATTCTGAAATACAAACCATAAATCAAT	CKaM1089	0.04299
1392	Ca1C28943	Ca1C28943	ATCTCAATGATAAGGACCGTGAAGTAGAAGTTTAGTCTGTTAACTCGTGG	G/T	TTTTATAGCCAAAAAGAAAGTTGTAAATTCACTGAGAATCTTTAATCATG	CKaM1090	0
1393	Ca1C28971	Ca1C28971	CCATCATCTACCCTTTTGGATTTTTTCTTTTCATTCTTCATCTTCTTTGT	A/G	TTATCAGCACTCTTAGTTACGTCACCGGCTTTTCCAGTTTTTTTCGCATC	CKaM1091	0.0651433
1394	Ca1C290	Ca1C290	ATATGAATAAAAAAAACCACAAACAAGTTTTAGTGTTGGACAGTATGAAC	C/G	TTTTACATCTGTATGATTATTTGCATTAAAGAAACAAAAGCACACAAAGA	CKaM1092	0.110727
1395	Ca1C29083	Ca1C29083	TGATTAGCATTAATTTCCTTTCAAAATGTATTACATCGGAGTTCAGACAT	C/G	TTGAATAAGAAATTTCATTTTAGGACTTNCAAAAAAAAAAAAAAAAAAAA	CKaM1093	0.062435
1396	Ca1C29116	Ca1C29116	GTGATTTCCAAAGCATGTTACTGAACAATGAACTCTTAACGTATGTCGGC	G/A	CCGGTTTGTATAAATGGCTTTAGATAAATGAGCTTTTGAGCTAAAGGGAA	CKaM1094	0
1397	Ca1C29133	Ca1C29133	CAACAGGTAAGAAGAAGAAACAAAAAAAAGAAAAAAAAGGAATGAGGCAG	C/T	CGTGGAGAATCAGACGAATGTATTGCATTTGGAGAATGCAGTCAATCATG	CKaM1095	0.022469
1398	Ca1C29349	Ca1C29349	CTGTTTTTTTTATGTAATCAAATAAAATGTAGTGATGTTTTATGATCTAA	A/G	AAGACATGTATGTATGTGCCTGAATTGTTATTAATTTTAACAAATATTTC	CKaM1096	0.121928
1399	Ca1C29393	Ca1C29393	GAAATATTGTACTGCCGTAACATTTGGTCGGTAAATAATGTTGAACACCA	G/T	TGTTTTACTTCTTTTCTTACTTCCGATGATACCCGTGTTATTTGGACAGT	CKaM1097	0.101746
1401	Ca1C29506	Ca1C29506	CGAAGAAGAGTAAACTGTCTTTTTGAATCCAGCTCTTAATGTTTTACTTT	A/C	AATCTGTCTCGTCTTGTGTAGTAGTATTTTCCGAGCTTTATTTTTAATGC	CKaM1098	0.0658574
1402	Ca1C29598	Ca1C29598	AAGCAAAGCCAAATAAATTATACAACAAATCCACAATACCATAAAATATA	C/T	CAATTAAATTATAAAGTGCTTACACACCCAGATGGTTAAAAAAACACATG	CKaM1099	0.120708
1403	Ca1C29617	Ca1C29617	ATTCATTAATCATTTGAGAACATGAATGATCCATTTCACATACATCTATC	A/G	AAATATTATTCCACAAACAAAAAAGCCTGAAAACATAATGTGACATTTAT	CKaM1100	0.0840478
1404	Ca1C29625	Ca1C29625	CAATTTCATTCTAATAACACAACTCTTCTAATCCTCCCTCCCTTCCCTTC	T/C	CATCCCTCTCTACCATGAATCAACACCAATTCACAGATCCATAAACCAAA	CKaM1101	0.439668
1405	Ca1C29677	Ca1C29677	GCCGACAGTGGACTTGATCGCCTGTGGCAGAAAAAGAAAGTTGAACTTAA	A/G	CAGTAAAGGGGTTTAAGCATGCTCACATCTTTGTTATGTGTTGAGTTCTA	CKaM1102	0.184929
1406	Ca1C29779	Ca1C29779	TTGTTCATCATGCGATGATGGGACATGGTCATGATTCTATTGCTTAAGTG	T/C	TCAATAACCCACATAACATATACATATACATATATAGATATAGATAGCTT	CKaM1103	0.0630907
1407	Ca1C29782	Ca1C29782	TGATTGTGATGCTTATTTTATTTCCTTTTGTCCCCTTTTCGGAGTTTACA	T/A	TTGAAGTTTTTTATTTTTTTACCTTTTGAAACGTTCGTGTTTATGTCTAT	CKaM1104	0
1408	Ca1C29796	Ca1C29796	AACCAGTGAATCGAACAATACGAATAAAATGTCGTATGCAAGTCAAAATG	A/G	TTTTCTATCCTCAGTATGGTGAGTAGTAATAGTATTACTTAAAGCTTACA	CKaM1105	0.04299
1409	Ca1C298	Ca1C298	AAAAAAGTAGACGAAAAAAAGAGGATGGTGAGTTGAGTTGTAAAGAGGAA	C/G	TTGAAAAGAATGTTAACGGGAAGATAGTGAAATGGTGTTCGCAAGTGGAG	CKaM1106	0.194099
1411	Ca1C2987	Ca1C2987	ATTTATGTCAGTGATAAGCCAGGCAACCACAATTTTGATCTTCTTAAGAA	G/A	CTGGTTCTCGCTGATGGTTCAGTTCTTCGTGCACAGCTACCTGGCAGGCC	CKaM1107	0.160367
1412	Ca1C29961	Ca1C29961	TTATACCATTGACATTAATTCAAATGAAACTGAGTCATCAAAGGCTTCAC	G/A	CACTAGATTGAATAGAGCAGATAAATGCTACGTACATATGAAGCAAGGAA	CKaM1108	0.139207
1413	Ca1C30014	Ca1C30014	CTGAATTAACATATTATCTGTTGCAAAAGAATATATGCGACGATAAAAAG	G/A	AAGAATGAAAGAAAAGAAAGAGAATTTGTGTGCAATGATAGCATTGTTCA	CKaM1109	0.0464853
1414	Ca1C30079	Ca1C30079	ACACCTTGAAAATTGACATTGTTCCCTGTAGTGATTTGTATTCATAAATG	C/T	GTTTGTTTTCACTATCGAGTAGTTTTGTGCCATCTTTAGAAAATGTACGG	CKaM1110	0.0215028
1415	Ca1C3015	Ca1C3015	TCAAAGCAAACAGTGATCTGAGGAACACCCCTTGGAGCAGGAGGAATACC	C/A	GACAATTCAAACTTGCCCAACAAATTATTATCACGGTCCTCGTCTTTCTC	CKaM1111	0.0849383
1417	Ca1C30214	Ca1C30214	CAAGGAGACGTAGGAGGACTTTGGTTCTGGAAGATTGATTATGTAATGGA	A/G	TTGACATGCAATTTTGCAAAAAAAAAAAATACAATTTTTTTGTTTTTTAC	CKaM1112	0.0651433
1419	Ca1C30227	Ca1C30227	AATCACCCATGTGCAATCTTTGCCTGAATGGCAAATTTTCAATTCATGCA	T/A	GACATGTATATTATTGAATACTATTACACCATTGCATTCTAAGCAATGGA	CKaM1113	0.106047
1420	Ca1C30293	Ca1C30293	ATGGATGGGAANATAATTGGGATGATTAATTATCAAAGAGAAAAAGAAAT	T/A	AGGGAAAGAGATATTAACTTCAAAAAGGTAGTGGATGAAATGATAGGAAA	CKaM1114	0.0858477
1421	Ca1C30295	Ca1C30295	ATATGTGGATAATGTTATTTTCTTTTCAGAGAGTACTGGTTAGGAGAGGA	T/A	GAGTGTTTTAGTATTGGTAGTGCATATGCGTGTCATACTTTTTCTAATAA	CKaM1115	0.0420858
1423	Ca1C30340	Ca1C30340	GGTGGTATGGTGCTTGTTAGCCATGACTTTAGGCTCATCAATCAGGTGGC	C/A	CATGAGATATGGGTGTGTGCTGAACAAACTGTGACCAGATGGGAAGGTGA	CKaM1116	0.0630907
1424	Ca1C30415	Ca1C30415	GAAGGAGCATTGATGGGAGAGGAGGACATCATAGAAAAGATATTGACACT	A/G	GGACATTGCAAAGATCAAAGAGCTGCAATGATGACAGCAAAAACAATCAT	CKaM1117	0.444444
1425	Ca1C30466	Ca1C30466	TGTGCATGTATCTTTATATGAGTTGAGTTGAAGTTTTGTGCTGCAGTTCA	C/G	GTTAGGCATGAGGCTCTGTTTGGTTAAGCTTCTTTTAAGTTTGAATTAGG	CKaM1118	0.181795
1426	Ca1C30552	Ca1C30552	CATATTTTATTTTTCTTCACATGGGATCGGACACCGTATATTGATATATA	A/T	TCTCAATCAAATGACTATTTCTTTTGGTTGGCCCAAAAAAAAAAAAAAAA	CKaM1119	0.0823217
1427	Ca1C30636	Ca1C30636	TCGTGTTGTGTAATCTTTGGAATCTATGTTCTTTGTTGCCATTCTGTACT	A/G	ATTAGAACTTTCTCCAAGAATGTTTGCGGAATTTTACTTTTTAACTTATC	CKaM1120	0.157244
1428	Ca1C307	Ca1C307	TGTATCACATTGGTTTTCCAAGAGTGAATTTGAATTTGTTACTTTGTCTG	C/G	CCATTATATTAAACTGAGTTCAGTTAATTTCCTATTTGAAGACAAACTGA	CKaM1121	0.0840478
1429	Ca1C30724	Ca1C30724	TGTTAAGTTTGGTTCAATCTATTATGATTATGTATTTTCTGATGTTATTA	T/C	TGATCTAGAATTGGGCATCTGTTCTGTTATGTGGCTTCGTTTTACGTGTA	CKaM1122	0.0823217
1430	Ca1C30734	Ca1C30734	GAGAAAACGACTGATGTGGAAGGAGAAAATAAAGAGGAAGATAACAGACT	T/C	ACTTGTGAGGCTGAAGGAGAAACCAAGGAAAAAGAAGCAACAAAAGTGCA	CKaM1123	0.0637604
1431	Ca1C30810	Ca1C30810	CTTGAATGGGGTGTGTTGTTTGGATTTGGACCAGGACTTACTATTGAAAC	T/A	GTTGTTCTACACAGTGTGGCTATATGAAATGTTTTATTGTTACTTTATTT	CKaM1124	0.102788
1432	Ca1C30814	Ca1C30814	AGTTATAGCTATGGTTGTGACTAATTAAACCAAATCTTATCCAATCCAAA	T/C	ATACGTGAATTTATCACATTCACATTATGAAACTAATAGATGGCGGAAAA	CKaM1125	0.0831758
1434	Ca1C30958	Ca1C30958	CATATAAATGACCTGGTATTGGCAAAGGCATAATAGTAAAGTCTGTTACT	C/G	ACAATCTGATGATGTTTGCATCAAAGGTCTCAAAATATTCACAAATGATA	CKaM1126	0.143457
1435	Ca1C30987	Ca1C30987	GAGATGCTTACTGGGAAGCCGCCCTTCTGTGGTGGGAACCGTGAGAAGAT	T/C	CAGCAGAAGATAGTGAAAGATAGGATTAAGCTGCCAGGGTATTTGTCAAG	CKaM1127	0
1436	Ca1C30994	Ca1C30994	CAGTATTGCATGATTGTTAAAACTTATACATCCTGAATACAGTTCTCTGT	G/C	ATTGAACCACTGTACTACAATCGACAATGGATGGATTCAGGATCTCCTTG	CKaM1128	0.0644444
1437	Ca1C31023	Ca1C31023	AGATTTAGCATAGTATAATATCTTTCTGGAGTGTCCATTGTAGATTTGGA	A/G	TATGTACCTATCGGTGTGCGTATAATAAAAAACAAAAACAAAAACGTACT	CKaM1129	0.0823217
1438	Ca1C31044	Ca1C31044	AATACTATTAGAAAAATGTAAAACCCATGACAAACATTATACTAGTATAT	C/T	CCAACCTAAAATTTCTGATGCTTAACTGTGTTTTCCACAATTGCAGAGAA	CKaM1130	0
1439	Ca1C31106	Ca1C31106	AAATAAATATCCTAAATCGAACAAAAGCATTTACAATGTGCGACCAAAAT	G/A	TATGTACATCTACCGCAACAACCTCATGCATAAAATTTAATTGTAATCTT	CKaM1131	0.2828
1440	Ca1C312	Ca1C312	ACAATAAAGGTACAAACAAGTAACTTATTGTGTTTTACATCATAACATGC	C/T	TTGGTTCAGTACTAACATCAGTAATAAAACACGTCACACAATAAAAAATA	CKaM1132	0.0425331
1441	Ca1C31267	Ca1C31267	TGCTGTGTAGTAGTTTTCAGTCTATTTTTAAAACGGTGTATGAACCTGCT	C/T	GAAATAGTTCTGAAATGTTATGTGCCTTTGTCTTCGTTAATTTGATCGCC	CKaM1133	0.062435
1442	Ca1C3129	Ca1C3129	TCTTCTTCTATGATGGATCCTTATAAGACATTGAGAATTCAACCAGGTGC	T/A	TGTGAATCTGATGTTAAGAAAGCTTTTAGACAGCTTGCTTTGAAGTATCA	CKaM1134	0
1443	Ca1C31333	Ca1C31333	ACATTTCCTTGTGCTGAAATGCTTGGTATAAGAAATGACTATTTTACCTC	C/A	TTTTTTTACCGTCCCGAACTTGTTAGATGCCTATTTTTTGTAATTTGCCT	CKaM1135	0
1444	Ca1C31355	Ca1C31355	TAACTGTGTGTTGAATATTTAGGTGTTTAGTATGCTCTTGTGAGCAAGGG	G/A	TCCTTCTCCCTACACCACAGTCTTTTTTTTATTTTGGTTTCCAAATNTTT	CKaM1136	0.101746
1445	Ca1C31380	Ca1C31380	AAAACATCATTTTATCCAAATATGGGAGAAGTACAAAGGGAGATTATAAC	A/T	TGGGAGAAGGAGGAAGAAGAAAAAGAAGAAGAAGAAGCTCAAGTAGAAAT	CKaM1137	0.140595
1446	Ca1C31391	Ca1C31391	TGAACCAAAACCTTCAAATCTTTGATTGGTCTTTGACAAAAGAAGATCAT	C/A	AAAAAATTGATCAAATTAAGCAGAACCGTTTGATCCCTGGACCAACCAAG	CKaM1138	0
1448	Ca1C31397	Ca1C31397	TAAAACTTCTATTGAGTGTCTACCTGAGATCAATTTTATTTTATTGCAAA	G/T	CTTTCTGTTATAGAGCGAATACACTTTTCTTGTTTCCGTTCATTATTTAT	CKaM1139	0.0425331
1449	Ca1C31419	Ca1C31419	TTACTATATTGTTTGTTCACTGTATGAAACTATTGAATTACATTCTTCAA	T/G	GTGAAAAATTGACCTATGCTGTGTAAATATGTAAAGGTAGTATTCAAAAT	CKaM1140	0.253508
1451	Ca1C31480	Ca1C31480	TTTAAAACGCTATTTCGTCTTACATATCACTCTTAAGAGAAACCGTAGTT	G/C	CATTGAAGTCATCGTTGACAATTTCTCCATTCCTTCTTTCTCCACCAATC	CKaM1141	0.0630907
1452	Ca1C31534	Ca1C31534	GAGAGACAAGATCACGCTTCAGTTTCATCTCTTTTGTTCGCCTAAAAATT	A/G	AGAAAAAGTGAAGTGAAAGGAGAAAAGTTGAAAGCATAGAGAGAGCAAAA	CKaM1142	0.0425331
1453	Ca1C31604	Ca1C31604	TTGTTTGCCACACTAAATCCAACTCACTCACGATAAGTTCTGGATCACGA	T/A	GTACATAAAAATAAAAGATAACCAACACAAAATGTAATCTATAATTTATA	CKaM1143	0
1456	Ca1C31695	Ca1C31695	CCGCTGAATTTAAGCATATCAATAAGCGGAGGAACTCAGAAATTCGGAAA	A/G	GCTAAGTTTAACACTGGTGCCAAGATTGGAAACTAAAACCTTTACATGTT	CKaM1144	0.123174
1457	Ca1C31876	Ca1C31876	GTTTTAAAAAGAAGTGTCAAGTTTGCGATAATGAAACCTTCAATGTTTTG	T/C	GTTTTTGGTGGTATTTGACAGTTGTTTGTGATAATGAAACCTTCAATATT	CKaM1145	0
1458	Ca1C31939	Ca1C31939	TACGGTTTTACTCCAAGAAAACAACATCAACTTCCAATTTGTTATTTTTG	T/C	CACTGCCTGTAGAAAGCTGTTTGAGAAGCTTCTAGTTGATGTCTCTATAC	CKaM1146	0.0831758
1459	Ca1C31962	Ca1C31962	ATACTGTATTCTGTTGTTTAGTGATTGAGTTCAATAACTTGTGAGAAACT	C/G	ATAGATGCAAAGTTAAAGGAATTGCCATGATTGGAACTTTGTGAAGGATT	CKaM1147	0.0444215
1460	Ca1C31965	Ca1C31965	GCGGAGCTAGTGGAGTTGCGGGGAAAGAAGAATTTAGGGTTTCATTTCTA	C/T	ACTTTTCGACTTTGTTATACAATCAGGATGTCAGAAGCACCATTCACACC	CKaM1148	0.0637604
1461	Ca1C32	Ca1C32	CCTCTTTTTAATGTAATAAATTGATTTCCTGAACTCATGGAGTTTGCCCC	T/C	TATGGAGCGTTAGTTTTTTTGGTTGCTTAATACATTGAGCAATGAGCTGT	CKaM1149	0.04299
1462	Ca1C32009	Ca1C32009	TGAACAGACCTGTGTAGGATAGGTGGGAGGCTTTGAAGTGCGGATGCTAG	T/A	TCGCATGGAGCCAACGTTGAAATACCACCCTGGTGTGTTTGAGGTTCTAA	CKaM1150	0.0823217
1463	Ca1C32016	Ca1C32016	ATATAAAGGAAAGAAGGAAAAAGGAAGAAAGGAAAAACAAAGGAAAGAAA	A/C	AGAAAAGGAAGGAAAATCTGAAATTTTCCATCTTCTTCCTCTGATCAACC	CKaM1151	0
1464	Ca1C32034	Ca1C32034	AGCGCTATAGCTTGTTTCCAATATTCAGCAGCTTGATCAAACCAAGATTC	G/C	GCAATTTCAGAATCTCCCTGTCGAATGGCCTGTTCTCCACGGTCGGAATA	CKaM1152	0
1465	Ca1C32135	Ca1C32135	AAGAATGGGAAAGGCAAAAGAAGCGGTGGTGGTGGTGGGAGCCCTAGCGT	G/T	TGTGTGGTTAGCTATCGAACTCGCTTTCAAACCGTTCCTTACTCACACCC	CKaM1153	0.101746
1467	Ca1C32229	Ca1C32229	ATCTTTCGGTTGAAGGCTCTATGTACTATATAGCATAACAGGTAAGCTTT	A/T	ACTTGATATACTTTATACAAGGAAAGAACATCAATTTGTAATAATATCTT	CKaM1154	0.0434568
1468	Ca1C32353	Ca1C32353	GAATTGAGTCCATAGAGAGAAAGGAAATTAGGTTGTTGGTGACATAGGTG	C/G	CAAAGTTTCATCAATAGTCCATGTAAATGTGAATTACAATAATCAAGGGA	CKaM1155	0.157244
1469	Ca1C32416	Ca1C32416	CTTTCCTCATACTCATTTCTCATTCCCCCCCATTTTCAACCAAAAACCCC	A/T	CTCACCTCCCAAAAATCCTCCCTTTCTCCAAACCCATTTCTCAAAATCAA	CKaM1156	0
1472	Ca1C32490	Ca1C32490	GGAATAACAAAAAAAAAATAGTGGAATGAAAAAAAAGGGTACATGGAGAG	T/C	TGAGAAATTGAGAGGGGTTTTTGTTGTGTATCCTCATCATCATCATCACT	CKaM1157	0
1473	Ca1C32534	Ca1C32534	ATTTTTCTTGCACAAAACTACAAATTCATCATGCAGATCTTCGTGAAAAC	C/T	CTAACCGGCAAAACCATTACCCTAGAGGTAGAGAGTTCCGATACAATCGA	CKaM1158	0.143457
1474	Ca1C3258	Ca1C3258	TTCCTGAACATACCATGCTTGCCAAACTTTCCGTGCTTAAATTTCCCATG	C/T	TTGCCGAATTTTCCATGCTTGAACTTGCCATGCTTGAATTTCCCATGGGG	CKaM1159	0.102788
1475	Ca1C32602	Ca1C32602	CCAGTTGGATACTTTCTATCTTTCTGACAAAAAAGTACCATTCTTTCTCT	C/T	CCATCTTTGCTTTCTTTGGTAAATCCCAAGGCTCACACTTGTTTAAATCA	CKaM1160	0.0227243
1476	Ca1C32690	Ca1C32690	GATGCTTTTGTTGGACTGAGAACTTTTCATTACAGTTGTGAACAATTTTA	A/G	AGCTGACACACTGAGTGGTATCGTGACATCTTATAATCTTACTGGTAATT	CKaM1161	0.0831758
1477	Ca1C32699	Ca1C32699	ACTTACTCGATTGTTCTGCTTTTGTAGATGTGATTGTACTTGTGTGTCCT	A/C	AATATCCTAATGCTGTAAGAAGAAGGCCAATTCAATTTAAATTTAGTCAA	CKaM1162	0.0823217
1479	Ca1C32756	Ca1C32756	GGCGACCAAGGATAAAATGGAATGGTACAAGTTCTCGGAAAACAAAAGAC	A/G	TGATTTTTGTATTATTGACAACACAGGGCATGATTGAATAAGATATAATA	CKaM1163	0.0637604
1480	Ca1C328	Ca1C328	CTTGAGGAACTTCCAAATCGGTGAAGCTTGTCAAAAACGTTGTGTTTCTT	C/G	TCTCCTTCAACTGGAACTTGAACTTGAACTTCATCTTCGTCTTTCTTGGT	CKaM1164	0.102788
1481	Ca1C32814	Ca1C32814	CATGTTCATGTGGAGAGCACTGTGAGTGTAACCCATGTAACTGTCCCAGC	A/G	CTGTTGCTGCTAGCACTGGTTGCAGATGTAACGCAACCACCTGCACTTGT	CKaM1165	0
1482	Ca1C32930	Ca1C32930	AAAGAAAACCCTTTTCAATTTCCTATGTAAATCTTATATTCATAAAAATA	C/T	ACATTTATGAAGCTGCGCTTATCTATTCTCAATCAATTAGCATTTTTTTT	CKaM1166	0.0831758
1483	Ca1C32934	Ca1C32934	TCCAATTGATGGGGCCGATAAGTGCTGCCCTGGATTTTTTAAGTTGTTCT	T/A	TTTAATGATATTTAGCTTTGATGCTTGCAGCCTAATTTCAGTTTCACTTC	CKaM1167	0.0434568
1484	Ca1C32992	Ca1C32992	CCCTGAGCTTAGAATGAAATTCAATATAATGAAAGAATACTTAACTCCTT	T/C	TAACTATAATAGTTACAAGAATAAGATATGGTTATGAGGATGTTTATAAA	CKaM1168	0.0637604
1485	Ca1C33091	Ca1C33091	AAAGAGGAAGTCATTGGCTCTGGATACCTCCGATCCTTTTTCATCACATT	G/A	ACGTTTGTCATTTGCACCAGTCAAGTACAATGGACTTATTTTAGTTTGAC	CKaM1169	0.0229854
1487	Ca1C332	Ca1C332	ATGAACTTGGGTTGTGCTACCGGACACCCTAGTTTTGTGATGTCATGCTC	G/A	TTCACCAACCAGGTTATTGCTCAACTTGAGTTGTGGAATGAGAGGAATTC	CKaM1170	0.495109
1488	Ca1C33256	Ca1C33256	TAATGCTTGCAACCCTGGCTCATCCCATGTGGCATCTGGTACAAGCCGGT	T/G	ATTGCACGACTTAATATAAACTGTATATCAGTCACAGTTTAATGGATCAT	CKaM1171	0.157244
1489	Ca1C33263	Ca1C33263	TGTGTACCTAGGTCTTTGTAATGTGTAGGCAGTTTGCAAGTTACTAGCAC	C/T	TGTTTTAATTAATGTTAGAACGGGACTTTCATGTACTGTAAATTCTGGTG	CKaM1172	0.0425331
1490	Ca1C33296	Ca1C33296	AACTAGTATTTTTGTATCCTAGCTAATAAGGTTCTTTGTATCCTATGGGA	T/C	AGCAAAAACTCATACCAATTTGTTACTTGTGGATCTTGAATTTCCTTTGT	CKaM1173	0.0823217
1492	Ca1C33338	Ca1C33338	ACTTTCACAAGCTTCCTCATAGCAACTCAACAAAGTAAATGTAATCTACA	A/T	GTTTGTCTCTCACCCATAAAGAAGAAGGAAAAATAAAATAGAGGAAGGGG	CKaM1174	0.216639
1493	Ca1C33347	Ca1C33347	CGTCGTCTTGAACAGGGGTGTTAAAGGCTGGATTTGCGGTGCGAACTATG	A/G	AACCGTCGCTATAGACATGAAGAACGCCACGACATTCGTCCACTAAAAGT	CKaM1175	0.5
1494	Ca1C3336	Ca1C3336	TAAAGTTATTCAAAAAGAGTCTTTGCAAAATCAGAACCACCAATTTCCAT	C/T	ACCAACATTCTGCTTAATCAACTTCCTCAATTTTGGGTCCAGCACCGCTT	CKaM1176	0.101746
1495	Ca1C33426	Ca1C33426	AAATCCAAAGTGTATGGAACTGAAACAAAAAATGAGGTTCAAGAAGATCA	T/C	GAAAAAGGGTTTACTGTGAAGGACAATTTTGTTGAGAAACTAAGGCCTAG	CKaM1177	0.0637604
1498	Ca1C33534	Ca1C33534	TGAAAATCATATGAAGGGTGACAGCAATCATAGGCAGTCCATACATATTA	T/C	ATCACCCCCTAACTATGACGAGGAGGAAATTTGGGGCGGTCGGTATACAT	CKaM1178	0.0425331
1499	Ca1C33544	Ca1C33544	ACCTTTAGAGAAACAAAAATGTCACTCATTCTGGTTCACAACACTACATG	T/C	GTGTCCGTCTTACATCTGGACTTCTTCCTACGAATTAAATATGCTCTACC	CKaM1179	0.128419
1502	Ca1C33817	Ca1C33817	GTTGGCTTGCTTTCTATAGTTTTGCAGTTGTTGACATTCAATGAATTCTT	G/A	AAGAAATGTGATGCTTAATATGCTTTAGATTCTTATTCCATGTTCGATGT	CKaM1180	0.022469
1503	Ca1C33901	Ca1C33901	AAAAAGAGTCTAAACAACATCAGATTTCCGTTGAATCACGCCAACATCAA	G/A	GGAATCATTGATTCAAATCTCTACACATAACTACACAAAGATAAACGCCT	CKaM1181	0.101746
1504	Ca1C33954	Ca1C33954	GTTCAAATATCTTCTTTGAGACATAACACATGTTTCAAAATTTGGCCAGG	T/A	TTAGCTAATTACGGCCCTCCAAAACCAAACTTGTAAACAAATTATTGACT	CKaM1182	0
1505	Ca1C3398	Ca1C3398	CCCATCTTACTCGAACAGATTCAAATTGGCTATGGCATGTAAAACAATTT	A/T	TTTATTTTTTAACGAAAGCTTGTAAAACAATCTTAATAGTAAATTTTGGT	CKaM1183	0.0222194
1506	Ca1C34017	Ca1C34017	AAACACACACACTAATCCCAATTTCAAAGGTACAAAGAAAGTGCAACAAC	C/G	AAACACACAAACACAAACACATGAATCATAATTAAAATAAAAATAAAAAT	CKaM1184	0.0877263
1507	Ca1C34073	Ca1C34073	TTTAGTTAGATCATGAATAAAAAATACCTGTAATTTAGCTGGTTCAGAAT	G/T	CCACATTAACTAGCTGGATCCGAGATATGGAGCCTTTCAAGGGTAGAATC	CKaM1185	0.101746
1508	Ca1C34114	Ca1C34114	AAGAAAATGGTAGAGGGTCTCTGAATGCCTAATAACCCATTACAGGTATG	T/C	ATAGCATGCCACTTACTCCCTGATATGTTAGTGTTGTTTACTTGTTTCTC	CKaM1186	0.139207
1509	Ca1C34124	Ca1C34124	GTGTTGTATTCTGCGCTTCGTGCAGGATCTTCAACCACATTCTTATCACC	A/G	CCATCTTCACCTAAAGCAGGTGAAAGCAAGCCTCTTCTTGAAGAAATGGA	CKaM1187	0.253508
1510	Ca1C34145	Ca1C34145	AAGAAGCACAAGGACAAGGCTGAAGATGTTACACCCGAAGTGGAGAAGTC	G/A	GAGAAGAAAAAGAAGAAGAAGGACAAAGATGCTGCTGAGATTAGTAACGG	CKaM1188	0.0420858
1511	Ca1C34149	Ca1C34149	ATGGCTCCCCGCCAAAGGCAGAGAAAAAGACCAGCAGAGAAGAAACCAGT	A/T	GCAGAGAAAGCCCCTGCTGAGAAGAAACCCAAAGCAGAGAAGAAGATCTC	CKaM1189	0.04299
1512	Ca1C34230	Ca1C34230	TCTCCATCTGTTAGAGAGGGCTCCAATCCCCCCTGGTGAAATTGTTGTAA	C/T	ATATTTTGAAACATTTATAAATAACTGTGGCGTGGTTTTTTAAAAAAAAA	CKaM1190	0.32
1513	Ca1C34244	Ca1C34244	AAGACTATACCTCCAAATGACAAGGCCTGATGGAATTTAGGAATAACTAG	G/T	TACAGAATTATAAGTTTAACTCAACTCACTTAGAATACAGGAAGAGTAAT	CKaM1191	0.0831758
1514	Ca1C34312	Ca1C34312	AGAGTTGGATCAGGTTTTCCAGTATTGCTGAAGTTGTATAATCGATCTAT	G/A	AATAAAGAGCAACGTGCTCTTCCAAATGTATGAGCACCTGAAAGTGCAAC	CKaM1192	0.0814848
1515	Ca1C34315	Ca1C34315	GCATCGTTTTATTTTTCTCCTTTTGTCCTTTGAGCTTGTTGTTTATATGT	T/C	TTTTTAACTTTTCATCTTCGTTTATGCTCTTGTATAAAATATACCCAAAT	CKaM1193	0.0840478
1516	Ca1C34472	Ca1C34472	AATTATTAAGTGCTTTTCTGCTCGGAATGAGACTTGAATAAAACTGGCTT	T/A	TATGAGGATTGTTATGTTCTTTTATGGCCTATTAAGCATGGATAATAAAT	CKaM1194	0.0858477
1518	Ca1C34549	Ca1C34549	AGGATAAGTCATTTCGCGCCATTTTTTTTCTTCTTCTTTTCACACTCTTG	T/C	CCTGTGGGTGCTGAGTAGTAATGTGTGTGTGTTGGGGGGTGTGACTGTCC	CKaM1195	0.173155
1519	Ca1C3457	Ca1C3457	AGAAAAAGAAACTGTTGTTGAATCTTCAGCTGAAGAAACCAAGCCATTGG	A/T	TGAAGCTGAGAAGGTAGAAGAAGTTGTGACAGTGAAAGACAAAGAAGAGG	CKaM1196	0.101746
1520	Ca1C34590	Ca1C34590	CCGTGTCTTTTAAAGGGTTTCGAAATCGAGTGAATTTGGGATTGCTCTTG	G/A	TATTTTGGTCATTTTAGTAACTGAGACAGGAGTTCTCTTCTATCTACAGT	CKaM1197	0.102788
1521	Ca1C34608	Ca1C34608	GTAGTTTGTGTTGTGCTGAATGAAACTGTAATGCATTTGTTCTCTTCTCG	A/T	TGAGAAGATACTTAAGTTAATGGTATTTATTTAATTTGGTTGTATGACAT	CKaM1198	0.101746
1522	Ca1C34613	Ca1C34613	TCCTTCCGGTTTTATAAAAATACATTCATCTACTTGAGTAGAGAAACTCA	A/G	CTATTGATATAACTGATTCTCACAAGAAATTTTACTTAATAGTAAATTCC	CKaM1199	0.0420858
1523	Ca1C3463	Ca1C3463	CGGCTGCTGTGTCCGTTCGAGTTGCGGGATTATTTCTCACCGTTCTCTCA	A/C	TTGCTGCTGCATTTTTCTGTTAGAGAAATGAGATCCTGGTTAGGACTATG	CKaM1200	0.0416478
1524	Ca1C34643	Ca1C34643	TTCTGGTTTTCTGGAATGTGAGGGTTCTTGTGAACATGTTGAACCTCTTT	C/T	TTGTGCAGAAATAAGTTTGGTGCTTAAATGTCAGTTTTGTTTATTTAGTT	CKaM1201	0.120708
1525	Ca1C3469	Ca1C3469	TACCCTTGTTGCAGTGTGTTTCGGTGAACACCGGATCGGTGGAGCACACA	A/C	TTAATACACACTCACCAGAGATTGAAATTATTTGCAATATATTGTTATCT	CKaM1202	0.04299
1527	Ca1C34729	Ca1C34729	TGCAATAGTGATGAAGTGTCCAATCTCAATAAGATCTATGCAGAAAATCT	T/C	CTACGGTTGTTGCCGCTATCTGATTCTTCAATTTAACCAAAACTCGCCGG	CKaM1203	0
1528	Ca1C34734	Ca1C34734	GAGAAGAAGTTTGAGGGGCGACAGGATAAAGCTGATAAGGAAAAAAAAGA	A/G	GGTGAAAGTGAAGATGAAGATGAAAATGCTGAGGATAAGGAGCCTGAAGA	CKaM1204	0.197531
1529	Ca1C34751	Ca1C34751	GGTTTGATATATGATTCAGTTGAGAATGCAAAGAAGTATGAGCCCAAATA	C/T	CGGCTTATCAGGAATGGACTTGATACTAAGGTTGAAAAGTCAAGGAAGCA	CKaM1205	0.120708
1530	Ca1C3480	Ca1C3480	ATTATTTAGCATTATTGAGGCATATTACATAAACTCAAATTGCAAACACA	C/G	TAATACTATATATTACAAATCACATGCTGGAAAAACCATGAAATTCCAAT	CKaM1206	0.125742
1531	Ca1C34825	Ca1C34825	TCTATAAGTTGAGAGGACTATTGTATCTTTTGTGTGAGTCGTTTGTGTCT	A/G	TTTGTTTAACTTGCATGTGTTTCAACATTTATAAATGGTTTGCAGTTCAG	CKaM1207	0.0644444
1532	Ca1C34929	Ca1C34929	CAGATCTCAATGAAAAAAAATAGGATTGATGGCGACACAAACCGTTGAGG	G/A	TAGTTCTAGATCTGGTCCAAGACGAACTGTTGTAGGAGATTTATTGAAAC	CKaM1208	0
1533	Ca1C34965	Ca1C34965	CATGCACTGAGTTTTGGATTTGCATGATTAATCTTGTAATAATTTAAGTT	T/G	GAACATATGGTTTTAAACTTAATGACAATGCCTTTGTGACTTCAATCTGT	CKaM1209	0.04299
1534	Ca1C34981	Ca1C34981	GTAGTGCTGCTTTGTGGCCAAGTTGTACGCTATACTAGATTCTCCTGTCA	G/T	ATTTGCTGCCATTCAGTCTAGTTGAAATTGAGGACTAAAATGCCGTTTCT	CKaM1210	0.103852
1535	Ca1C35010	Ca1C35010	TTGAAGTCTGAAATAATTGCATCTCATATGAAAATGAGATATTGGGATTG	A/G	TACATTGACCATGTGCTAGAAAAGCACATAATACTATGAATTTAAACTAT	CKaM1211	0
1536	Ca1C35018	Ca1C35018	TAAATTTTCCATAATCAGATATCACCCCTGTTTTTCAAATCCTGCATGGA	C/T	TCAGAACATATGGACAGCACCTTGTAGTCGTCTAATAGTAAAAGCATAAT	CKaM1212	0.120708
1537	Ca1C35152	Ca1C35152	TTCTGAAGACATAACTACTAAACCTACAACATAACTACTAAACCTACAAG	G/A	ACTTGTGCATGTATTTTTGACTGTTCGTAGACAACTAATTGTCGATGTTG	CKaM1213	0.120708
1539	Ca1C35220	Ca1C35220	TCTAATTAAGCTATGATTCGTGAATGGGATTTTGGTTCCATCAGGTCAGA	C/T	AGCAGAGTCTTGTGTTGTGTGAGTGTTGAGAATGTAGTACTATTGTTAAT	CKaM1214	0
1540	Ca1C35223	Ca1C35223	GCCATGAGGAGAGCTGAGAAGGAGAGGCTGAAGGAAGGTGAAGCGGCTGA	T/C	GAGGAGCTTAAAAAATTGAAGAAAGAGGTCAAGAAGAAAGTAACTTCAAA	CKaM1215	0
1541	Ca1C35241	Ca1C35241	CACAATTTCATATTATATATATATTTGTAAAGAGTACACTGTCATTGTCA	C/T	ATTCCCCACCTAGCTTTTTCACTAAATCCACTATTTACACCCCCAAAACT	CKaM1216	0.0630907
1542	Ca1C35267	Ca1C35267	GAATATTCTAAAAAACACTGCTGTATACTCTTGTAAACCTTTAGAAGCAA	C/A	TACTAGCAGACCAAATGGTCCTACCCTCCCTTTTACGGCTGCACCCTTTT	CKaM1217	0.121928
1543	Ca1C35274	Ca1C35274	TAACTTGATATGGATATAGTTCTCCAGAAAGAGCTCATCAAAAGTAAATT	A/G	GCGAGTGAATGGGAAAACTGTGTTTATACAACACATGAAGAGAGCGAAAA	CKaM1218	0.101746
1544	Ca1C35284	Ca1C35284	AAACAAAAAACAAAACCATATAGAAACCACTTTGAGAAAGAAAAAAAAAA	T/A	ATATGGCACCTCAAGCAGAGTATGCTATTGCTAAGATTGGATATGAGATA	CKaM1219	0
1545	Ca1C35294	Ca1C35294	CTTGTGTTGCGTCTTCGTGGTGGTATGCAAATCTTCGTGAAGACCCTCAC	T/G	GGTAAAACTATTACCCTTGAGGTGGAGAGTTCTGACACAATCGACAACGT	CKaM1220	0.139207
1546	Ca1C35308	Ca1C35308	AATGTTTTGAACATGTTGAATCTCTCAACATTCATCGGATACCAATTGAA	G/C	TATAGAATAGATAGCAATTGTGATCTCAAGAATGCATTGCATTTGTCCTA	CKaM1221	0.131211
1548	Ca1C3540	Ca1C3540	ATTTTGGGAGGGAAATTGAATGTTAATGATTGGGGGTTCTTAGGGATTTG	A/G	AAAATATTGTTGATGTGTTTGATATGAATATGTTTGCAGCAGCAATCTTG	CKaM1222	0.103852
1550	Ca1C35414	Ca1C35414	AGTAGTATGACTGTAATGGTTTCATCTGTGATGGCTATGTACTAATAAAT	A/T	CATCTCAATGGAATGTGAGCAATGATTAAATAAATATTGCGTTGAGACCC	CKaM1223	0.0416478
1552	Ca1C35462	Ca1C35462	CATGACTTCCACAGTGTACCCCCCACCTTCAACTGCACCTCTTCCTCCTG	C/T	TGGTTATCCTACCAATCAAGATAATCCAAATTACCCTCAAAATGTTGCAG	CKaM1224	0.155727
1554	Ca1C35554	Ca1C35554	TTAATTATATATGCTCAATAGATCAGAGGTCTATATACTTAGACAGATGT	T/A	TGTTTTGATTTGTTTTGATTCCATAACTTATTATATCGTTTTGTGCTCTT	CKaM1225	0.0217365
1555	Ca1C35570	Ca1C35570	TAGAACCTACAAACATGGATGGCTTCTTTTCTCACCCTTATATATATTCT	A/C	AAAAGCCTCCAAAATACACCTCCAGATTATTCAAAATAGAACATAAGAGT	CKaM1226	0.0420858
1556	Ca1C35808	Ca1C35808	GGTTTTGCCTGCTGCTTTTGAATGATTGCTGGAAATAGCAGCCTCTTGTA	C/T	TGGCTTAGAAATTATTGGTTCTATATGGTTGCATGCCTAGAGACAACATG	CKaM1227	0
1557	Ca1C35860	Ca1C35860	TTCAATTTCACAGTAAACAATCATGCTTGAAACAAAACAAAACAAAACGA	C/T	GAGCTTAAGTGATACCTCATTCTTGATGATCAAAGCAACAATTTGCATTC	CKaM1228	0.0420858
1558	Ca1C35865	Ca1C35865	AAAACTGTACATTTGTAGCCTTCTAAGTTAATACATAGTATTCAAGCAAG	A/C	TGATGAGGTTCAGATGTTTATGATTATTGATGGTGATGAGTATAGAAGCC	CKaM1229	0
1559	Ca1C35917	Ca1C35917	TTTACCTGCATATTCTTATATTTTCTTTTTATCCTTATTGTTTTGGGGAG	G/A	GACTGTCACACTTTATGCCACGTCCTCGTCGAAACCGGAATCGAAATCGA	CKaM1230	0.0651433
1560	Ca1C35964	Ca1C35964	CTTCATCACCCCCCCATTTTGTCCCTTTTTAACAAATTTTCCTCACCCCC	G/A	CCCCCTTTTTATTTGAGCAAATATATATAATTTTGTAACAAGTTCCAACT	CKaM1231	0.0823217
1561	Ca1C35981	Ca1C35981	TATTTTTTGAGTTACAAATTATTGACGAGAAGGGAATAGATGCAAAAATT	T/C	TTCTCACTGAAGCCGCAATGCTATTAAAGCAATTACAATAAGTTAAGGCT	CKaM1232	0.120708
1562	Ca1C36	Ca1C36	CAACAGCAATGCTATGGTAGTGATGATGGCATGTGGATGGAAAGTAAGGG	A/T	CAAATGCAGCCACAGGTCCATCACTACCAGGACGATTCTTGGTCTAATGA	CKaM1233	0.140595
1564	Ca1C36129	Ca1C36129	CTCCATTATGGAGCTAACCCATCGGGAAACAAATTTTTTCTCTCTTTTTG	G/C	TGATAATGCATCGGAAAACATTTTGATAGTATGCACTGAAATGCATGGTT	CKaM1234	0.0210502
1565	Ca1C36131	Ca1C36131	CGGAAACTCGGCTGCTAACTTTTGTTGATCACTTAATCTCTGATTGCTAC	T/C	ATCTGGCCTTGAAGTTTTCTTGGATGTTTTTAAATCCTCCGGGTCATCAC	CKaM1235	0.062435
1566	Ca1C36164	Ca1C36164	CCATACAAGCTGAAATTTATTAATTACTATAACCAAATCAAAAAAATAAA	C/A	GAAACAATAAAAGAAGCGTGATTAGAAAGAAAGAAAAGAAAAATGACCAT	CKaM1236	0.0849383
1567	Ca1C36193	Ca1C36193	ATTTGCAGTTTTCGAGGGATTATTACAAGGTAACAGGAACAAACGGATTT	C/T	AAGTCACACAGCATTGACACATTTAAAATGCACCTAGAAAGTTCATCTGG	CKaM1237	0.140595
1568	Ca1C36222	Ca1C36222	ATGTAAGAACAGCTTTCTAAACGTAATTTACAAATGTAATTTACAAAGTA	T/G	CCATCCATCACGTACACGGAAAAAACACGAGGCAAAGGTAGGATCCAACA	CKaM1238	0
1569	Ca1C36264	Ca1C36264	GCATGCAAGGTTTGTAGACTTTGTAAAGACAGAAATAAACATTTTATGTC	T/C	TTCAACTTCAAGGAGGGTGATGAACTGATGATGCATGAATGGAGATAGTT	CKaM1239	0
1570	Ca1C36267	Ca1C36267	AATTGGGCATCTGTTCTGTTATGTGGCTTCGTTTTACGTGTATTTGTATT	T/C	CTGCATCCGTTAGTGTATAAACGTGCCTTTTTCTATGATAATTTAGTTAC	CKaM1240	0.0840478
1571	Ca1C36358	Ca1C36358	GCACTATTTTTATTACTGATGAAAAAAATATATCAAAAAACAGAGAAGAA	G/A	GAGAGATACACGGAGAGGTTAGCAGATATTATAGTGGCAATAATAAAGGT	CKaM1241	0.0831758
1572	Ca1C36396	Ca1C36396	CGTACTTACCAGTTACTACCTGATTAATCCTTTACCAAAAGGACAGTTTG	C/A	TGAAAAGGTGTTTGTTCTTCGGACACCATTTTAATTTAGTTATACACCAA	CKaM1242	0.101746
1573	Ca1C36419	Ca1C36419	AGAGAGAGAGTAACAGAAAAGTGAGAGAAAAAGAAAGAAGAGAATGGCGG	T/G	GGCAGCAAGCACAAGCACGGTGTTAGTCCCTCCTCTTCCTCGGCTTCTCA	CKaM1243	0
1574	Ca1C36494	Ca1C36494	GAGAAGTACAAATCTGAAGATGAAGAGCATAAGAAGAAGGTTGAGGCCAA	A/G	AATGCATTGGAAAACTATGCATACAACATGAGGAATACCATTAAGGATGA	CKaM1244	0.0222194
1575	Ca1C3651	Ca1C3651	TGCTATTTTGCTGATTGTGCATTGCTTGTCAAAAAGCCCCCAAATATTGG	C/T	TGGCTGGAGCTACACTCAAGCAAATTTTTTATTGAATTAAAACATTTTTA	CKaM1245	0.139207
1576	Ca1C36511	Ca1C36511	TACCCTAACTATTTTTTTCGTTGAATTTCATTAAATTGTATCTTAGAGAA	T/A	ATTGTAAATAGTGCGTTCAAGAACATCAAATACAGCTACTAAAACATTCA	CKaM1246	0
1577	Ca1C36627	Ca1C36627	CCAATCCTCTCCTCCCATCTACACCCACACCTAACAATTTTCTATTTTTC	C/T	TTTTTCTACCGCGGATGACAAATTTTAAATAAATAAAATCTGAAGAAATA	CKaM1247	0.0823217
1578	Ca1C36640	Ca1C36640	TCTCAATCCCAACATTTAAAATTCCGAAACAAAAGTTGTTGTCTGATTTC	A/G	AAAGTAAAATAAAAACAAAACCAAGTAACTAAAGAACCTCAGAACCCAAG	CKaM1248	0.0831758
1579	Ca1C36699	Ca1C36699	TCTTGTGCACACACCATGAACAAATGACTAGACACATTAATAACCTTATA	A/T	CGTTGTTTTCATCCAACATATTCAAATAGTAACACATCCCAAACTTCATG	CKaM1249	0.0858477
1580	Ca1C367	Ca1C367	ACATTAAACACCAAAGACCTATAGAACTTTCAACATTAACAGACCGCTAC	G/T	CAACATTTACATACTTAAAACCCACCACGAAAACCCAATACAAGGGGGAG	CKaM1250	0.121928
1581	Ca1C36704	Ca1C36704	TTGTAGTCCAGTAGCTAGTTGACCTTGGTGTCCCAAATCTTAACAGGAAG	A/G	AACTATTCTGTGTTATGTTCGTAAATGTTATATTCTTAGACTTTTGGCGT	CKaM1251	0
1582	Ca1C36741	Ca1C36741	TCCCCAACCAATGTACAAGGAAGTGACCCCTATAGCATCCCTTGCAACTA	G/A	GAAACTATTGTCACGAGTATCCAGCAGAACAAAAGAGAATATACCATCCA	CKaM1252	0.139207
1584	Ca1C36751	Ca1C36751	GAGAGGAAAAAAGAGTAGGGACACATAACTGATACTCATTAAGACCAGCA	A/G	CATTAATTAAGAGTAAAACTAGAAACATAACAAACAACTTGGAATCTTAA	CKaM1253	0.0444215
1585	Ca1C36815	Ca1C36815	TTTTTTTAGAAAAAACACACCACAGTTATTTTATAAATGTTTCAAAATAT	G/A	TTACAACAATTTCACCAGGGGGGATTGGAGCCCTCTCTAACAGATGGAGA	CKaM1254	0.35124
1586	Ca1C36824	Ca1C36824	AAGAAGAAAATGGAGGGTGGAGACGAAGGAGTAGAGATGGTAGTGGATTC	C/G	AAAGACATGCAGCAGCAGAGTAAAGCATTCGATAAACTCACTGACCGCGT	CKaM1255	0.062435
1587	Ca1C36854	Ca1C36854	CATAAACATAAATGGTGCAAACAAATTGGTGGGTTCATGTAAAAAACCAT	C/A	TACTAGAGTGATATGGGATGGGACTCATTACACACAAGCAGCTAACAAGG	CKaM1256	0.496444
1589	Ca1C36865	Ca1C36865	GATCAAGACCATTTTATATATTTGAATTTCCACATCTAATGCAAACTTTC	C/T	CTAGGGAGTTGAATATGTGGGTGAGTGTGATTTATGTTATCATATATACT	CKaM1257	0.0823217
1590	Ca1C36913	Ca1C36913	TTTTTGGAAATTTCACCATTTCCTCTTTCTCAGAAGGGAGAGATCAAGCT	C/T	CCAACAATCTCTGACATGTTTGCCTAGCTTAATCACCAAAAGGAATAGAA	CKaM1258	0.0630907
1591	Ca1C3694	Ca1C3694	ACAGGTACAGGAGCACAGGAAACAGTGAGAATTGTAGATCAATGTAGCAA	C/T	GGAGGGTTGGATTTGGATGTGGGAGTGTTTAACAGAATAGACACAGATGG	CKaM1259	0.0630907
1592	Ca1C37019	Ca1C37019	CCAGTGACAATCTGTGGTAATTTAAGTTAAGTGCGTGAAAAGCAAAATAA	A/G	TATACGGTAGGCTTAAAGTTTTCCCTGAGGGGAAAGTCTACATACATCAT	CKaM1260	0.0217365
1593	Ca1C3702	Ca1C3702	ACCATACTATCAAATCTACCAAAACATTGCTGCTTTTCGTTACAAAGAAC	A/C	AAAGGCCAATATGTCACACAACACATAAGTGTATATATATATAAAATGAA	CKaM1261	0.139207
1595	Ca1C37078	Ca1C37078	TCTTTTTGCCTACATGATTGATTGAAGTAATTTTGACTTCGATACCAGAC	A/G	CCAACAGTAGTATTCGGAGAATGTACAGACTAACTTGCGATTGTTTTACT	CKaM1262	0.312175
1596	Ca1C37130	Ca1C37130	GGCGGTCGGAGTCGTTACAAGCTATGTAAGATGTGGCGTTGAGATTTTGG	G/A	GTGGAAATGTAAATCTGAGAAAATGTTGGGTTAATTTTAGAAGGAGGAGA	CKaM1263	0.04299
1597	Ca1C372	Ca1C372	GAAAAAGAAAAGGATGAGAAAGTCAAGCCAAAGAAAGACGATGAAAAAAC	C/G	GATGAAGGAGAAAAGAAGAAGGATAAGAAAAAACACAAGGATGAAGATGT	CKaM1264	0.0831758
1598	Ca1C37215	Ca1C37215	AGATAACAATATATTGCAAATAATTTCAATCTCTGGTGAGTGTGTATTAA	T/G	TGTGTGCTCCACCGATCCGGTGTTCACCGAAACACACTGCAACAAGGGTA	CKaM1265	0.0439338
1599	Ca1C37229	Ca1C37229	TACTCTTGAAATGTAGTGATTGGAGGTCCTAATAAAGAAGCTATAACTAG	G/A	CACACATTCATGGTATGTGTCAGATAGTTATTGGTATAAGTCTTTTGTGG	CKaM1266	0.0637604
1600	Ca1C37263	Ca1C37263	AAAGGAAGATCATAAAAAAATTGATCAAATTAAGCAGAACCGTTTGANCC	A/C	TGGACCAACTAAGCCCAGCCTCAATGACCTTTGGGATGATGAAATAATAA	CKaM1267	0.174818
1602	Ca1C37296	Ca1C37296	AATAATACATGCTCGAGCAATGAAAATCTAAGTAGGGCAAGAAAACCAGA	C/T	GTTGGATATCGTAATCGCTAAAGTAAACTCAACTTCTTGTACCCTTAACT	CKaM1268	0.0823217
1603	Ca1C37492	Ca1C37492	GGCCAAAGTAAGCAACTTAATACATTATACGTACTACATGATACCTTTTT	C/T	TTGGGTCTAAGTATTACATGATGCTTTAACAGAGATAGTTTCACGTATGA	CKaM1269	0
1604	Ca1C37510	Ca1C37510	TTTCAATGTAATAAATCCATTTCGTATCTTGAGGGTTGTTAGTTTTTCAT	A/G	CACAAGAAAGTGAAAGGTTGTACTTGGATCAAATTTATGGTTATAGGCTT	CKaM1270	0.0831758
1605	Ca1C37532	Ca1C37532	GAAAGAACGAGGACCCGTGATAATAATTTGTTGGGCAAGTTTGAATTGTC	G/T	GGTATTCCTCCTGCTCCAAGGGGTGTTCCTCAGATCACTGTTTGCTTTGA	CKaM1271	0.0849383
1606	Ca1C37584	Ca1C37584	TAAATAAATAGTTTGTTGGGTCCTGCCAAATCAATTTGTGAAACGATTCC	A/G	AATGGTTTAGTTATGTAAAGCTCATATTTTCCACCGAAAAAAAAAAAAAA	CKaM1272	0.062435
1607	Ca1C37804	Ca1C37804	TTTGCAGAATGCCGGATCGCATAATTAGCATACTGATTTCTAAATTTAGG	G/A	CATGTTTTCTTAAAACTTTTGGGCCATATAACGATATTATCATTTTTGAA	CKaM1273	0.103852
1608	Ca1C37919	Ca1C37919	ATTTTAGCAACAAGTATTAATAAAGAAGATTCTTGCAATTACAAAAACAT	T/A	GAAATTGGAAGTGTTGGTATTAAATCAAAGAAAAAGGTAGAAGAATGTGT	CKaM1274	0
1609	Ca1C37967	Ca1C37967	TTGACTAAATTTAAATTGAATTGGCCTTCTTCTTACAGCATTAGGATATT	T/G	AGGACACACAAGTACAATCACATCTACAAAAGCAGAACAATCGAGTAGTA	CKaM1275	0.0823217
1610	Ca1C38011	Ca1C38011	TCCGGTGCCTTGTGAAAGTACAGATATCCACCAAAAATCTCATCAGATCC	T/A	TCACCAGAGATTACCCATTTGACACCAAGTGATTTAATCTTCCTTGACAT	CKaM1276	0.103852
1611	Ca1C38043	Ca1C38043	AAATTGTCATATATCTCACCAAAAGATAACGCAAACTCGACATGATCATC	G/A	ATCAAGTACTCAAACAAGAACACAGCTGCAAGTAAAAAACACATGCCAGA	CKaM1277	0.104938
1612	Ca1C38149	Ca1C38149	TTGTCAACTGATGATAAGAAGAAGATCGAAGATGCTATTGACCAGGCTAT	T/C	CAATGGCTTGATGGAAATCAGCTTGCAGAGGCTGATGAATTTGAGGACAA	CKaM1278	0.101746
1615	Ca1C38209	Ca1C38209	ATCGCCCTTTATATGCTATTTCTTTCTTTCAGAGTTTGTACTTCTATGGG	G/T	CTAATAACAATTGCTGGTTTAAGTTAGACTTTTTGTGCTTTACCTAAGTT	CKaM1279	0
1616	Ca1C38238	Ca1C38238	TTTGGGTTCCGAGGTTCTTTAGTTACTTGGTTTTGTTTTTATTTTACTTT	T/C	GAAATCAGACAACAACTTTTGTTTCGGAATTTTAAATGTTGGGATTGAGA	CKaM1280	0.0823217
1617	Ca1C38254	Ca1C38254	ACAAAACAACACACCAGGTATAATAAAAGCACTTAATTGTAATTAGGATT	G/T	GCCAAACAATAACCCTCAAGTGCCTTGAAAAGACCATCACCCTTGGCTTT	CKaM1281	0.062435
1618	Ca1C38286	Ca1C38286	TCTAGTACTTGGATATCATCTCCCACAATTTGTACACATCATAGTTCGGT	C/T	TCTCCTTTAAAAGCAGGGAGATGCAGCAAATTCACAGTATGTATCATACA	CKaM1282	0.103852
1619	Ca1C38346	Ca1C38346	AAAAGTTCAAATATTATGTCTCTTAAGATTTGTCCTCAAGAGTTTTGACT	A/T	TGAATGGTGTTAATTATGAATGTGGAACTTATTTTGAAATTGAATTAATG	CKaM1283	0.102788
1621	Ca1C38376	Ca1C38376	GTTTTTTAAATGCACAATATCTTAATTACTGCACAATTATTTTAAAAAAC	T/C	GGGAATTGATGCTTATGGTTATGAACAACGGTTTTGTTGTATGTTTATTT	CKaM1284	0
1622	Ca1C38382	Ca1C38382	TTAGTTGCTATGGATATGTATTAAGGCAAAACATCATTTTAAAATACTTG	A/T	TGGCGTATCTTGGCAGAACATTTTAGCTTAGTTTGGAATTTTGAAATAGT	CKaM1285	0.0420858
1623	Ca1C38484	Ca1C38484	GGGGAAGGATAGTGGATCTGGAAAGAGAGAGAAGAGGCTTAAAGGGGAAA	A/G	GATAATTGGAAACAGCAGTGGAAAAAGTGGGTCCAAATTTGGGGGTTCCA	CKaM1286	0.102788
1625	Ca1C38490	Ca1C38490	CCTCTTCTTTGTCTTTCACTGTCACAACTTCTTCTACCTTCTCAGCTTCA	T/A	CCAATGGCTTGGTTTCTTCAGCTGAAGATTCAACAACAGTTTCTTTTTCT	CKaM1287	0.101746
1626	Ca1C38522	Ca1C38522	TTCAATAAGATGAAGTTTTTTTGCTAAAACTTCATTTGTGATCATCATAA	C/G	TTAGCTCCCTTGGGTTTCTTAATAAGTGTGTTTTTGCTGTGTGTATGTAA	CKaM1288	0.104938
1627	Ca1C38523	Ca1C38523	TGTAGAATTGTAGAAGTGCGGTTCATATCTATACTAGCGTCTTGGCATAT	C/G	CACATCAGATTTCCTTTAATTATTTAATTTAAAATAGAATTTACAATTTA	CKaM1289	0.143457
1628	Ca1C38537	Ca1C38537	AAACATGCCTCGAAAGCAACTACATACAAAATAAATAACGAAAGTCGATC	C/G	ATTGAGTGATATTTATGAGGATCAGCTCAACATACGTAGCTGATGATAAA	CKaM1290	0.155727
1629	Ca1C38617	Ca1C38617	TTTTTTTGCCAAAAACTGGCAATATACCTCGATCACTATATTAAAAAAAA	A/T	TTGTTTTACAAAAGCAAATTCTGGTTATGATTGCAATGACAATGCTGTCC	CKaM1291	0
1631	Ca1C38625	Ca1C38625	GTGCAATTAGAGATGTGGAAAATGTGTTTGTAGTTTACTACTCTACTAAG	A/T	TTTAGTGTTATTTAGATATGAGTTGTTAGGGGAATTGATTAGAGTAATAC	CKaM1292	0.165289
1632	Ca1C38670	Ca1C38670	GATTGTGGTTAGAAAAATACAAACTTAATAGTGTAGGCAGAAATTGAATG	T/C	GATTCTTTATTGCTAACACCTTTTGGCAAACACGATAACAGATTACAATA	CKaM1293	0.49973
1633	Ca1C38697	Ca1C38697	GGAATGTTGGAAGGCTTATGTTTTAATTACTTTGGTTTTGTAATCCCATC	T/G	ATTACTGCATGGTTGTTATGAATGTACTTTTGTTTGATTTAATTTTCTCT	CKaM1294	0
1634	Ca1C3873	Ca1C3873	AGGATCCTTTGGGTTTATGGCCTCGTCTACCTATCCAGTCACCATGTATT	G/C	GTAGGAACATGATTGGGTGTTTGAGATATAGTAGGACTTGTTTGGTTTCC	CKaM1295	0.0416478
1635	Ca1C38760	Ca1C38760	AAAATGAATATACTGATATACAATCATGGCCATTGATTCATTCTGTACTT	G/C	CACAACCAAATATTTTACAACTTTTATACACAGTCATCAGGAGACTTTCG	CKaM1296	0
1636	Ca1C38764	Ca1C38764	GTGATTACGACATTGCATTATCCATGAATTGTAAACACCAACCTTCTGTC	T/A	ATATGAACCTCCTCCTCCTTTTGCAATTTATGGAGAGAGGTACAGTGTAT	CKaM1297	0.0637604
1637	Ca1C38847	Ca1C38847	CCAAAAGAAAATGGAAAAGTAATTATTGTTGAAGCAGTGATTGAAGAAGG	A/G	GAAAAAACAAGAACAAGTATAAAGATGTTGGGTTAATGTTAGACATGGTG	CKaM1298	0
1638	Ca1C38855	Ca1C38855	ACGAAGAAGAAGAAAAAGAAGAAAATGGGAACGACGGTGGCGGGTCTAGC	T/C	CCGGGATTATCACGGAAGCTGAAGAAAGTTCTAGAATCAAGGATCGATAC	CKaM1299	0.0823217
1639	Ca1C38866	Ca1C38866	CATATGCATATATGTATGATAATATATGTATGATTTTGTTGTACTCTATC	C/T	CCGAAATGAAATATACAAAAAAAGAAACTGAAAAGTTGATGTATCTGATC	CKaM1300	0
1640	Ca1C390	Ca1C390	AGCTGGTGTCCTTGCTTAAAAACATCGCTGCGTCTCATTTTAATTCTATG	C/T	TAAATGTATGTTTCTTAGTGTTTGGAAAATAAAACAGTTGCAGAGTGTTT	CKaM1301	0.140595
1641	Ca1C39042	Ca1C39042	CAATCTATTCATGTAATGTGTTTAGGTTGAGGAAAGTATCTAGGCTGTCT	C/T	GAAACATTCCCGATGTTTATCTTTTCCGTCTATTGCCAGATTTTGCTATG	CKaM1302	0.100724
1642	Ca1C3908	Ca1C3908	TCGCAGAAAAAAGAGAGAAACATCAAAATCACAGCCATGTCTGGAAGAGG	A/T	AAAGGAGGAAAGGGTCTTGGAAAGGGAGGAGCTAAACGTCACCGTAAAGT	CKaM1303	0.0637604
1643	Ca1C39094	Ca1C39094	TACAAAGCTGAGCATTTAAGATGTAGCTGCAGCCCTTGTGTTTTACTGTT	C/T	TGTATGTATACATTTACTCCATTTTTCAGTGCAAAGGATGAAATTTATCA	CKaM1304	0.0644444
1644	Ca1C39128	Ca1C39128	TATTAGTCTTCACAAGAACAGCACCCCTCGACAACAAATGGTGTAACTAT	C/A	CATCACACTCTGTATATTTCACCTAATTCCCATCTGAATAAGAAACAAGT	CKaM1305	0
1645	Ca1C39190	Ca1C39190	CTTTCTTTCATAACAGGATAATAACATGAATAAACAATTTCTTTTACTGC	T/A	TCTCTACTGGTCTACTTGTACCCCTGCGTCATATGTGTCTCCAGCCTTCC	CKaM1306	0
1646	Ca1C39200	Ca1C39200	CAACAAAAGGTTCTAAATTTAGATCCAGTGTTTAAGTTCCTATCCATAGA	C/T	CAACAGGAAACTAGGTAATATTCTTCAACAAGCAACAAGCACTGGCCATC	CKaM1307	0.139207
1647	Ca1C39220	Ca1C39220	ACCCTCCACCTCCTTGCCTCACCCTTCTAAGTTTGTCTTGTTTATGCTTT	C/T	TTTGTGTAGTTTTTTTCCTGTTTCCTTATGAGCAACATGGTATATATTGA	CKaM1308	0.103852
1648	Ca1C39227	Ca1C39227	GTAATAGTACATGTCAAAATGGTATGTGCAATTGACAGTTGATTTCAGAA	A/G	GATCCATAGACATGAGTAGATTGTATATGAGTATGGTTTTCATTATGATT	CKaM1309	0.140595
1649	Ca1C39231	Ca1C39231	ATTATTTTTGATTGTTGTTGAATATATGTGTGAGATATTCCTAAAACATT	G/T	GTGTATTATGTAATGTATAAACGTTTTTAATTGACATGATAAAGTTGTTG	CKaM1310	0.0425331
1650	Ca1C39280	Ca1C39280	CAGCTCGCAGCTGGACACAGAAGTATGCCATGGGATGATGATCATGCATT	C/T	GTCCTAGCTGTTCAATGCAAGCAGCAATGTCATAATTTATGTAAAAGAGC	CKaM1311	0.121928
1651	Ca1C39292	Ca1C39292	TTTTTTTTTTTTTTTCCACGGTTTAATGAAACTCGATTAAATTTCAATTT	C/G	AACCAATGGACATAATCACTCCTCACATGAGGATAAGTTCCTCTCTGCAT	CKaM1312	0.0806648
1652	Ca1C39392	Ca1C39392	AGAAAAGAAAGAAACCCGGTCAAGAAAGAGAGAAAAAGGGAGAAAGGAAA	G/A	AAAAAAAGTGAAAGAATACATTCTTTACTTGAGAAGAGGTAACAGCTAAA	CKaM1313	0
1653	Ca1C3949	Ca1C3949	AAAGAAACTGCAGTGTGGATTGATGCGATGCTGTGGATCTAGGATTGCCT	A/T	TTAATACTCCCATTCAAAGACTCGCCATTTATTAAGGTGAAGATGACCTC	CKaM1314	0.0219753
1654	Ca1C395	Ca1C395	AACAAAATGCAGCAATTCTGTTTGGCTTGGAAAATAAGTGATACAAATGC	C/A	GCTTTCCATACACCATAAGGAATTTAAAGCCTTCTACCCCTTCTACCACT	CKaM1315	0
1655	Ca1C39501	Ca1C39501	CACAATCTTGTATGATAGGCCAGCTTCAAACTTTGTCACGTTTCATCTAA	G/A	CATTTATTTCCATTGCTTTGATACTTCGATACTCTACACAACGTACATGA	CKaM1316	0.300172
1656	Ca1C39503	Ca1C39503	AATTTTTGGTGCTAAATGGACCCTGTTAAGACCGAGTAAATATAGGCTAT	A/C	CTTCAACTCAATGTGTAACCTTAATTTCCATTGTGCTGTTTTTGGAATGC	CKaM1317	0.499095
1657	Ca1C39574	Ca1C39574	ACTTTAGCATCGCTTTCTTTTTAAGAATGCAATGTCAGATGCCTTGGTTC	T/C	GAGATGGTTGTTGGATTGGAATATTTTGTTACCGGCCATCTATGTTTTGG	CKaM1318	0
1658	Ca1C39592	Ca1C39592	TGCTCATGCCAAATGGATCGGATCGCGTAACGTCTCATCCACTCCAAGAA	T/C	TGCAGCCCACAAAAACAATTGAAGATCCAGAGATCAATGCCTGGCTAGCC	CKaM1319	0.0849383
1659	Ca1C39627	Ca1C39627	AATCCACATAATGGGTGATAAAATCACAAAGACAACTCAACGTCAAAGGA	G/C	CAAGGCAACAAATATGTCTGCAAAAACAAAACTCGGCTCAGGATAGTAGT	CKaM1320	0.0222194
1660	Ca1C39659	Ca1C39659	TGTTAATTAAATATACGGCACTCAATTCTTTCAAAATAACAACAATCTTT	C/T	TTTTTCTTTCCTTTTTCCCCATTGATCAACTAATTATCATCAAGAGTCAT	CKaM1321	0
1661	Ca1C39688	Ca1C39688	AAGATTTGCAACTGAAATAGTGTGTATCAACTTAGCTTGCCACGCAATTC	A/C	CCTTCACAAATACAATTTTGTTTTTANAAATAAAAATTAATACCGAATTT	CKaM1322	0
1662	Ca1C397	Ca1C397	TTCTTGAGCCCAGATCCTCCAAAAGATCCCTTCTGTTGTGCCTTAGCTTT	T/C	AACTCCTTTAGAGCCTTCTCCTCATCCTTTTTCTTCTGGATGTTAGCCAT	CKaM1323	0.04299
1663	Ca1C39936	Ca1C39936	AATAAAAACAAGTACACGAAGTTTTCATGTGTTTTGAGGTGGGGATTGGC	G/T	ATGTAGATCAAAAAGAATATTCACTGCCACAAGGCAGGGTCAAATTAGCT	CKaM1324	0.0651433
1664	Ca1C3995	Ca1C3995	ACTTCACAAATTTATTTGCTCGTAAGCTTGAAGGAAAGTCTTACATCGAT	C/G	TCATGAGAATATAGAGCATCTCAATTGAATTATGGGGAATAAATTAAAGC	CKaM1325	0.121928
1665	Ca1C40026	Ca1C40026	GACAATATGGTGTTGCAGAAAAAGTTACAAAAAAGGCTGAAGAGTAAATG	T/C	CCATCCCAAAAGAGTAACAACAAAAACAAAATTAAGTGAAGAAAAAGATA	CKaM1326	0
1666	Ca1C40049	Ca1C40049	AACGAACACATTCGTTTTTCTAAATAAGGATCGATAATCAAAGAGTTGGG	G/A	CGATCCTTGGTCATTCGCATCACAAGACTAAGATGAAAAAATTTACAGCA	CKaM1327	0.0630907
1667	Ca1C40124	Ca1C40124	TTTGACTTTGAATGTCTAGCTCATTAAGTTAGAAACTTGATTGGTGCTAA	A/G	TGTTAAAGTCCAGCAATTTTCTATTCCAATTGAACCTAAGAGATTTGAGA	CKaM1328	0.236233
1668	Ca1C40219	Ca1C40219	AAGAAGAGAAAGAAAGGTGTTAAAGGGAAGAAAGGAGGGGATTCTAGTGA	A/G	TTGGGAAGTGTGAAATCATTGAAGGATTCTGCTAAGCGGAAGAAGAAATT	CKaM1329	0.120708
1669	Ca1C40272	Ca1C40272	AGCTTGCCTTTCCACCTTAGGTCAAAAGCTTTCATTCTTTTCGCCTTTTT	A/T	AAAATGTTATGGTTCATAATAAAGATATCCTTGTAAAACCAGACCCAAAT	CKaM1330	0.101746
1670	Ca1C4028	Ca1C4028	CATGTTGTCTCTAGGCATGCAACCATATAGAACCAATAATTTCTAAGCCA	G/A	TACAAGAGGCTGCTATTTCCAGCAATCATTCAAAAGCAGCAGGCAAAACC	CKaM1331	0
1671	Ca1C40301	Ca1C40301	GCTTTCAAACAAGCTACCCCAAAAGCCACCTAAAAGTCCATACTCAACCC	T/A	CTAAACAATCAACCTACACAAAATGGGTAAAGAAGGATGGATATATAGGA	CKaM1332	0
1672	Ca1C40320	Ca1C40320	ATGGGAGGGTCAACCATGTTGCCTTGTGTGAAGGCACTACGAACATGGAA	T/A	AACAGTAAAGTCGAACATTATGTCTTTCTAACTAAAAGATGCGTTTAAGA	CKaM1333	0.0823217
1673	Ca1C40325	Ca1C40325	TTTTGTGCCTCGAAAGCAACTACATACAAAATAAATAACGAAAGTCGATC	C/G	ATTGAGTGATATTTATGAGGATCAGCTCAACATACGTAGCTGATGATAAA	CKaM1334	0.15879
1674	Ca1C40363	Ca1C40363	TTTATCGCCTGAGGATGAGCCCGCGTTGGATTAGCTAGTTGGTGGGGTAA	A/T	GGCCTACCAAGGCGACGATCCGTAGCTGGTCTGAGAGGATGATCAGCCAC	CKaM1335	0
1675	Ca1C40411	Ca1C40411	TAGAGTTCCACTACTGTAAATTCATCCTTTGTAGTCCTATTTAAAAAATC	A/C	CCCATTAGAACATTGCACAACAAAAATAACAGATGCAGCAAGTATTTCTT	CKaM1336	0
1676	Ca1C40414	Ca1C40414	GAAGTTCCACTCCATATCCATAGTCAAATACAAACCAAAGTATCACAACT	G/C	ACAAGTAAATAGAATGAGTAGATGCAGTAAAGTTTAACAGAACAGTTCTA	CKaM1337	0.472958
1678	Ca1C40446	Ca1C40446	GTGACACCAAATCACCATGTTGCTTCTATTGTGGCTGCTGCATTTTATGC	A/T	ATTTGGAACCTCTTTTCAGGATTTGTCGTCCCGAGACCTAGCATTCCAAT	CKaM1338	0.101746
1679	Ca1C40474	Ca1C40474	CTTAAAAAAATAGAGATATTTTAAAAAGTTGAGTCTGGGAAAGGGTGAAG	C/A	GGAAAGTGAGAGGAAAAGGAGGAAGAAAAGAAATGGCGGAAACAAAAGAA	CKaM1339	0.0823217
1680	Ca1C405	Ca1C405	GAGACCTTAAAAGATGTGATTGATCGTCCCCATCCAGAAATAACAAACAA	C/G	TGGTTGAACTCTTCTAGTGTTTTTTCTGTTTGGGACTCACCTCCAAACAA	CKaM1340	0.103852
1681	Ca1C40507	Ca1C40507	ATCGGTTGATGTTGACTTGACTCGATCGGAGGGAAAGCCGTGATGGTTTT	C/G	GCTTTTGTTATTGTAAATTGTTATTGTAAATTGTAATTAACTGATCAGTG	CKaM1341	0.224766
1683	Ca1C40562	Ca1C40562	TTTTCCATTATTTCATCCACTACCTTTTTGAAGTTAATATCTCTTTCCCT	A/T	ATTTCTTTTTCTCTTTGATAATTAATCATCCCAATTATCTTCCCATCCAT	CKaM1342	0.119511
1684	Ca1C40597	Ca1C40597	TGTCATCATTTTCCTCTTTTTCTCCTGCCACGTCATCATTTTCCTCTTTT	C/T	CTCCTGCCACGTCATCAATTCCAACATCAACAACACCACGCTCACGTTGT	CKaM1343	0.15879
1685	Ca1C40614	Ca1C40614	GGAGCCACCGCTGGCATTCTAGGCGGGGAGGCCGAACTTCAATTCCGGTG	G/A	TAGATGACACAAATCAAGGTGTTATGTGATGATTTTATGAAATGTATATA	CKaM1344	0.10718
1686	Ca1C4064	Ca1C4064	TGCACCAGCAATCTGTGGGGTCATGTTGAGGTTCATCTGGAGGCCGTGTG	A/G	GCGATGCAATTTCTATTTTTGTTAAGAACCTTTGATTAAGCAAGAAAGAT	CKaM1345	0.0831758
1687	Ca1C40685	Ca1C40685	GGATCTTTCTGTCCAAAAAAGGATTGTAGCATCTTTACCGATGGTTAGTT	T/G	TGAAATTTGAGTATATGTTAATTATGAACAATTGAATGGTTATATCTCAT	CKaM1346	0.103852
1688	Ca1C4077	Ca1C4077	ATTCGAATGTGTTGTCTGTCCTGATAAAATAACTGATTGCAGGGAATTTT	C/T	AAATAAAAACTCTTTCAATTTGTATGTGACTCATGCAGTGATGAAAGACT	CKaM1347	0.101746
1689	Ca1C40879	Ca1C40879	GAATCATGTAAACTCTTGTATTCCCACTTTTATATTCTTCCTTGTTTGTG	G/A	GTTCAAGAATGTTTGGTAATAGATAAATGGAGTGAAAGAAATCGTTTGGT	CKaM1348	0.0823217
1690	Ca1C40910	Ca1C40910	GTGCTGAGGCTTCTTTCTTTAGCAATTCGGGAAAATGTGTGACTTAATCG	T/A	TTACAGAATAATCTTTTTTTTCTACACAACAATGCCCGCATGAGCGCGCA	CKaM1349	0.13651
1691	Ca1C40921	Ca1C40921	GGTGTGAATGGTGCTTCTGACATCCTGATTGTATAACAAAGTCGAAAAGT	G/A	TAGAAATGAAACCCTAAATTCTTCTTTCCCCGCAACTCCACTAGCTCCGC	CKaM1350	0.0814848
1692	Ca1C40939	Ca1C40939	TGTAATTTTTCTATCCCTTGCTCTGTAATTTCTCTTGCCGTGGATGCAAT	C/T	TCACATGCTCAAATAAAATCTGGTACTTGACGAGCATTTCAAATTTAATT	CKaM1351	0.0823217
1693	Ca1C410	Ca1C410	TCTGAAGCTGCTGATAACATGGAAGATAACCAATTGGAGTCACTGCCTAT	G/A	GTTCCAGAAAATAAAGTTAAGGATGATTTATCTACTGATGCCAAAGTTGA	CKaM1352	0
1694	Ca1C41106	Ca1C41106	AGGAGAGAAGAACGCTTTGCTCAAGGTCCCGGTGAGAAGCCTGCCCCAGC	T/A	CCAGCTGTAGCTGCAACCCAACCAGCCCAAGCACCAAAGAAGTCCAAGAA	CKaM1353	0.104938
1695	Ca1C41121	Ca1C41121	ACTTGTTTATATATATATGGTTGGGCACAGCTTGTAATTTATTGTTAATT	A/G	TATCCACGAAACATGAAATTATACATTGATTTGGATCGGTATAATTTACT	CKaM1354	0.0831758
1696	Ca1C41125	Ca1C41125	AAACATATGTACATATTTTCCACCACATAAAAGGGTACATGGAATTTCAA	C/T	ATAAAAAATCGGGTTCCATGCCTTCTCAGCTCACTTACATCAATATGCCG	CKaM1355	0.0823217
1697	Ca1C41138	Ca1C41138	CACCATATGGGGGATAAACAGCATATCAATTACAGTTTGAGATGAAAGTC	G/A	GGTGTGTAATTTGATAGATTAGTGACAGTTACACACTTAATAAAGGGTGA	CKaM1356	0.24049
1698	Ca1C41155	Ca1C41155	ATGGTTCTTGATCATCTTTGCATTTGAGATGCTCACAATCTGAATTTCAG	A/G	CACCAAGAAAAAAGAAAGAAATAAATAAAAGTTTGCATCACCATGTCAGA	CKaM1357	0
1699	Ca1C41243	Ca1C41243	CATTACATTTTTTTTTCACACAAAAACTTGCAGCAATGATTTGCTAATCC	G/C	AGTTTACCAGAAACATTGCTGATAATGAAGCACAAACTTTTAAGTATCTG	CKaM1358	0
1700	Ca1C41271	Ca1C41271	ATTTAGTTGGTGGAACTTGTGCGGGCTTGTTTTGATTGTTTCAATTTCCT	T/C	TTTCATATATGTAGTCTGACCCTTAAAAATATATCTTGATGGATAGATTA	CKaM1359	0.190131
1701	Ca1C41295	Ca1C41295	TAATCTTTGTCTCAAATTTTTCTCTTTCATAACAACAAAGAAAAAAAGGG	T/C	AAAAAAAGGAGAGAATTTTGAGAACAATGGAGGCATTGAAGATGAATGTT	CKaM1360	0.0823217
1702	Ca1C4133	Ca1C4133	AATAGACACAATATCTCTCTCATCTGACCTACAAAACTTGCAAGAACCCA	C/T	ACCTACAGAGTTTTAACTCTCTTGTCACACTCAAATAGCAAAATTTAATG	CKaM1361	0.0658574
1703	Ca1C41417	Ca1C41417	CCAAGAACAACCATGCAATGCGCCTATCATAGTCACAGCATGCTAATATG	A/G	TTTGACTTTGATAGCAAATAATAAAACAGTACGATGGTTTTTAATATGGT	CKaM1362	0.124444
1704	Ca1C41425	Ca1C41425	GGTGGTGGTGATGGTGGTTCTCGCTACTCACGTGGCGGTGAAGGTGGTGG	A/T	AACTGGAGGGACTAGATTTAAGTTCTTCTTGTTGGGGTTTATGATTAAGA	CKaM1363	0.0416478
1705	Ca1C41468	Ca1C41468	GAAATAATTACCATGTAATATTACAGGAAATCATATGCAAAGTTTAGCCA	T/C	GGGACAATGATGGCACCAAATTAAGTTGAAATTTTAGTGGTTTTGTTTAT	CKaM1364	0.0858477
1706	Ca1C41475	Ca1C41475	CTGTTAGCGACATGTAAAACACACGACATAGCGAAGACATACTCAGCATA	A/C	TGGTGGCTGTTGAGACTATGCTGGATCGCTTTGTGAATAATGTGCTGATA	CKaM1365	0.121928
1707	Ca1C41495	Ca1C41495	TTATAACTGCATATATTGTGTAGTTATAAATCTCACCTTTCTTTCACGTT	T/A	ACATTTTTTTTTACTTTATTGTGCTTTAAGACTCTCAACGTATGGGAAGA	CKaM1366	0
1708	Ca1C41501	Ca1C41501	TAGTTACAGTTACAATTACTAGTTGGAATAATGTACTCGCGAATAGGCGT	T/C	TACCATAGACAACATATTATTGAACAACTCCAAGTTGGATTCTTTAGAAG	CKaM1367	0.0840478
1709	Ca1C41594	Ca1C41594	AACAGTCTTGAACGGGTTTCCCTCAAAGCAAGCCTGGATAACATCTTCAA	T/C	ACGGTCATTGCATCGATGAGCTTTGGGTTCAGGATGATTCTCTCCAGTTA	CKaM1368	0.101746
1710	Ca1C41633	Ca1C41633	GGATATGGTGGAGGCGGTGGATATGGTGGTGGACGTCGTGAAGGTGGATA	T/C	AACAGAGGTGGCGGTGGAGGATATGGTGGTGGAGGTGGATATGGCGGAGG	CKaM1369	0.0425331
1711	Ca1C41642	Ca1C41642	AGCTGAAGTAAAACTTGAACATTTTGTCTGATAATATGTGTGATTGTTTA	G/C	AAATATGGGGCGAAAAGTAGCACTCAGTTTACTGGCATCTACTAAAAAAA	CKaM1370	0.46281
1712	Ca1C41653	Ca1C41653	CGTGTAAACGACAATAGTTTACGACCGTTCTTAAGATGTGGGGCTTCTTT	C/A	GCAGCATGAGTCAAGGCTTTCTTTAAGTAATTAATTAATCATGTACACTA	CKaM1371	0
1714	Ca1C41710	Ca1C41710	ATAACTGCATGCATTGCACGGTGGATATGAAGAAGTAGACCATTATCGCG	A/G	CAATAGTGAGACAAGCTAGTATTTGCAGTGAAGCCCCCTGTTAAGTAGTC	CKaM1372	0
1715	Ca1C41772	Ca1C41772	TTAGCAAAACACACCAACAAACAACACAATTATTATATCTAAGAGAAACT	G/A	CACACATCAACCCTTCAAAATGCTAAATTACATCATCCTATTCTTATTTC	CKaM1373	0.0434568
1716	Ca1C41836	Ca1C41836	TAATAGAATGTAGATTTAAACTTTTGTGCTAAACACAGCACAAGCATTGA	C/G	AACAAGCATCATACAGAAACAACTCATAATTTTTTGTCCAACATAAATGC	CKaM1374	0.0831758
1717	Ca1C41886	Ca1C41886	ACACACACACACAAATCCCAATTTCAAAGGTACAAAGAAAGTGCAACAAC	C/G	AAACACACAAACACAAACACATGAATCATAATTAAAATAAAAATAAAATA	CKaM1375	0.0644444
1718	Ca1C41945	Ca1C41945	TGTTTTGAGTTCTTGTTATGAATGTATAGTTGAGTATATTACCTTTTGAG	A/T	ATAATGCATACACTATTTATTGTGGGCAAAATTGGAAAGAATAATAATTG	CKaM1376	0.04299
1719	Ca1C41953	Ca1C41953	TGTTTACATGTTTTGTGCCTTCAAAATGCATATACAAGACTTTAAATTAC	C/A	CATCGCTAAAGTCACTTGAATATCAATAAATTACGAGTGCAAATAATTAA	CKaM1377	0.0651433
1720	Ca1C41963	Ca1C41963	CACGTGTTCAAAGCCGATCTTCCAGGTGTGAAGAAGGAAGAAGTGAAAGT	C/T	GAGATCGAAGAGGATCGCGTCTTGAAAATAAGCGGAGAGAGGAAAATTGA	CKaM1378	0.13651
1721	Ca1C41967	Ca1C41967	AGTTATGAGCATATCACAAGCCCCAAAAGGCTAGTTGCTTGTTATTTTTA	T/C	TTTTGTTCATTTTTTTTCCCCACCTAACACAAAAACTCAAAACATAAAAA	CKaM1379	0.0849383
1722	Ca1C41980	Ca1C41980	CATTTATTAATTAATGGGTTTGCATATTCCTCAGGGAAGAGGGATTTTGT	A/G	ACATATATTTATTGGTTTGGGAAAATTAGTGGTAGTAATGTGGAAGAAAG	CKaM1380	0.04299
1723	Ca1C42061	Ca1C42061	CGGTTCTCTAGTTTGTTTGCAGTGGCTGCAACTAAACATATTGAATCTGG	T/C	ACCGAAATCTGTAACTTTAGCCTTTTATGCACTTTTTGTTTTACTGTGTT	CKaM1381	0
1724	Ca1C42094	Ca1C42094	CACAAGAGTCACCATCGCAAGAGTTACGATGACGAGTAAACAAAACAAAA	A/G	TGGTTGCTGCGTGAATGGAAGTCATCCCATAGTTACCTACTAAATAAAGG	CKaM1382	0.101746
1725	Ca1C42217	Ca1C42217	CAACATCGACAATTAGTTGTCTACGAACAGTCAAAAATACATGCACAAGT	C/T	CTTGTAGGTTTAGTAGTTATGTTGTAGGTTTAGTAGTTATGTCTTCAGAA	CKaM1383	0.120708
1726	Ca1C4229	Ca1C4229	AGAAACGGCATTTTAGTCCTCAATTTCAACTAGACTGAATGGCAGCAAAT	C/A	TGACAGGAGAATCTAGTATAGCGTACAACTTGGCCACAAAGCAGCACTAC	CKaM1384	0.104938
1727	Ca1C42306	Ca1C42306	CTCTTGTCATACTCATCTTCTTCATCCTCCTCCTCTTCCTCCACCTCTTC	T/C	TCCACTTCTTCTTCTTCTTCTTCGCCTTCCCAGCCAAAACCTTTGACGGG	CKaM1385	0.123174
1728	Ca1C42318	Ca1C42318	AAAAAAAAAAGAAGTAAAAATGTTACCAGCTTGTTCAACAACTGCTAATC	C/T	ACGAACTACATTCTCTCACCTCAACTATCGCAGAGATCCTTCATCTTCTC	CKaM1386	0.146436
1729	Ca1C42329	Ca1C42329	TCTTTTTGCCTACATGATTGATTGAAGTAATTTTGACTTCGATACCAGAC	A/G	CCAACAGTAGTATTCGGAGAATGTACAGACTAACTTGCGTTTGTTTTACA	CKaM1387	0.312175
1730	Ca1C42344	Ca1C42344	TTTATAAAAGACAGCTTGCCTCTCAGGGAACAACAATGGTGAAGGTGATA	C/A	ATATATTAATTGCCTCCAGATAATTATTGCTGGTGTACAATGACCAGATA	CKaM1388	0.121928
1731	Ca1C42345	Ca1C42345	GACATTTCTTCAACTACACCACAATATGTAACTCAAATCAAACAAAGAAC	A/T	CCACTTGTACCAATCAAACTAACCATTGATCTTGGCGGTGGCTACTTATG	CKaM1389	0
1732	Ca1C42396	Ca1C42396	CCCTTTAAGTAGCTATCGTTGAGCAGCTGATAATGGTTTAGATGTTGAAT	T/A	CCTGTTTCATGGGAGTGATATGCTTCACTTAATTTCATGTTATAAAATGA	CKaM1390	0.0644444
1733	Ca1C4240	Ca1C4240	TCTGGCGAGTTGAATTCTCCGGTGCAACAATATTGTGGTTGATTGAAAGC	T/C	AGACATGCACTCTTGCAAGCAACAACATTACCATCAGGTCCTTTCATTTG	CKaM1391	0.062435
1734	Ca1C4244	Ca1C4244	GGTGAGACCCTTCATATAGGAGGGGATAAGAAAGAAGGTGAACACAAAGG	A/G	GAGAGCCATGTTGAACAACAACATGGGTATGGTGGAGAGCACAAAGGAGA	CKaM1392	0.119511
1735	Ca1C42463	Ca1C42463	CGTCTGAGTACGGTGGCTCCGGTACCAGATCTGCAATTATTAGTACTAAT	C/T	TGAGAGACGCTAGTTGATCCGTGTAATTTGAAGTTCAATAAAACGAATCG	CKaM1393	0.102788
1736	Ca1C42477	Ca1C42477	GGTAAACAGGGTGAGGGTTGAGGATACTTGTGAGCAGGGGGTGGTGGAGA	A/G	TGGTAAACTGGGTGTGGATGAGGGTAGGTGTGAACTGGTGGTGGAGGTGA	CKaM1394	0.0425331
1737	Ca1C42520	Ca1C42520	CAAATTCGGTATTAATTTTTATTTATAAAAACAAATTGTATTTGTGAAGG	T/G	GAATTGCGTGGCAAGCTAAGTTGATACACACTATTTCAGTTGCAAATCTT	CKaM1395	0
1738	Ca1C42529	Ca1C42529	CATCAGTTGGCATAGGAACTCCTAGAAAAGACTTCAATCTAGCCATTGAT	C/T	TAGCTGGTGAAAATCTTTGGTATGATTGTGACACTCACTACAATTCATCA	CKaM1396	0.0849383
1739	Ca1C42588	Ca1C42588	AAACTATTTCTAATTTTGTTGAGACATGTGGTGGTTTTTTATATCGCCTG	T/G	TTTTTTGTTTACTTTAAGACTGTCGGAAAAGGAAATACTCATTTTGGTCT	CKaM1397	0.151344
1740	Ca1C4260	Ca1C4260	CAGAGTGAAAGCAACAACAATAACCAGTTGGTAGTTCAGAATTCTGGAAG	T/C	TTAAGCTTCAGTAGTCACTTGTCTAAGGAAGATGAAGAGATGTCAAAATC	CKaM1398	0.0611634
1741	Ca1C42601	Ca1C42601	TTCTATTGTAGTCCAATATATCCATCAAAACAATCCTTACGTCTTATTGT	C/T	ACATTGGTTTCATTCTCTAGCCATCTCAATGCTGGAACTAGATTTGATTC	CKaM1399	0.106047
1742	Ca1C42652	Ca1C42652	AAACAAGGACATAAATGTGAAAGAAACAGAAAGCAAAAGTAAGGAAATTG	A/G	AGGAGGAAGTGTAGATCTGTGAGTTGGGGGAAGGAAAGAAGGGAGGTGTA	CKaM1400	0.0877263
1743	Ca1C42748	Ca1C42748	CATGTACTTATGGAGATAATTTCTAAACATCCAATGTTTGGAATCACAAT	C/G	AATCTGATAAAACTAGTAGTGCTGTGATCTTGTTGAAGCTCCAAAGTTTA	CKaM1401	0.0849383
1745	Ca1C429	Ca1C429	CTGAGTTTGCAGCTTAAGAATCAAGCCGCGAAAGGGAAGCTGGTGAAGAT	C/A	AAGGCTTCGTATAAACTATCTGAAGCCGCGAAGCCGAAGAAGGAAGTTAC	CKaM1402	0.101746
1746	Ca1C42962	Ca1C42962	AAAGCAAAGAAAAAAACACAACAACAACAACAACATTTGAAGCAGCTAAC	T/A	AACGAAGTCAAAACAACTTTGAAATGGTTTTACTGTGACAAAACAAAATA	CKaM1403	0.15879
1747	Ca1C43003	Ca1C43003	AGTTATGAGCATATCACAAGCCCCAAAAGGCTAGTTGCTTGTTATTTTTA	T/C	TTTTGTTCATTTTTTTCCCCACCTAACACAAAAACTCAAAACATAAAAAG	CKaM1404	0.119511
1748	Ca1C43008	Ca1C43008	GAACTCAAAATGAGAGTAGGTAACTATTAAAACAGGGCAAAACCATCATA	C/A	TTTGAACATCTTCTCAATGCACTAAACTCAATGCTTTATGATTAACCAAA	CKaM1405	0.0416478
1749	Ca1C43105	Ca1C43105	ATATAACTAGTGCTATTTCTTTTGCTGTATACCGAGATGAGAAGAGAGGA	G/T	AGGGTTTTCAATAATTTAATTTCCTATTTATTGTGTTTTCACATAAAAAA	CKaM1406	0
1750	Ca1C43111	Ca1C43111	TGTATGGTTGTCACTGCACCGTACTTAAATATTCTATTTGAATTTGATAT	T/C	GAAATTCCCAGTTATTCAATTTTATTAATCATTTCAATTAACTAAACATT	CKaM1407	0.0840478
1751	Ca1C43200	Ca1C43200	TTTATGTGATAGAATGGAGGGTGTAGATATAAAAAAAACTAGGCACAATT	G/A	AAAATTGTGTATGTGAAATATAATGTATGTATTGTGTGAGGGTAAAGACG	CKaM1408	0.127066
1754	Ca1C43406	Ca1C43406	AAAGGTCAATCAAGGAGAAATTGATCTTCAACAAAGTAACAGATGACCCT	A/T	GTCCCTACACTCATTTATCACTAAAATTTTCAAGTTTACAAATGTCATAC	CKaM1409	0.0215028
1755	Ca1C43418	Ca1C43418	ATCATGTTCTTTCCTAAAGACACAACATTATACATAAAATGTGTTCATTA	G/T	GTTCTGGATTCAAAAGACTCATCAAAACACATTCAAAGAGCCTTGATGAT	CKaM1410	0.0637604
1756	Ca1C43500	Ca1C43500	CCTTCACTAGAGCCAATGGCTTATCAAATTCCATTGGCATAGTACTTCTG	A/T	TGGTCTACCCCGTCTGGGCACTCATCGTCATAATTCTTTAGGCACCAGTG	CKaM1411	0.0617927
1757	Ca1C43505	Ca1C43505	TGCAAACGTACATCTCAATGCTTGCAACCCTTCAGCAACACAAAAGTGAA	T/A	CTTGATCCCATATTTTTGCACAAGGGTCAGAATCAATAGGGGCAATAATT	CKaM1412	0.102788
1758	Ca1C43515	Ca1C43515	GGGGGGAATCTCAGTTAATTCTTCGCAGTTTATCTTCTTCGTTGGGTTTT	C/G	GTCTGAACTTCTCTTCCGTTTTCAACAACCATGAGGGCTAAGTGGAAGAA	CKaM1413	0.193762
1759	Ca1C43517	Ca1C43517	ATGTTTGAGGTAGGACAAACGCGAAAAAACATAAAATCAAAAAGCGAGAG	A/G	GAACCCGATTCCACTCTCTTACTAAGAAGTATCTTTCAAAACAAGAACAA	CKaM1414	0.139207
1760	Ca1C43534	Ca1C43534	TATCATATCACATAAATTAAAAAAGATAACACATGAGGGATAAAATTAAA	T/A	AAAAACAAAAAACTAAAGGGTAAAAGGAAGGGATAGAAATACAGGCTTTA	CKaM1415	0
1761	Ca1C43568	Ca1C43568	ACAGAGGGTAAAAAAAAAAACTAATAACCATCACATCCTTAATCCTACTA	G/C	TTCTTGGGTGCAAGCTTAGACTTAATTTTCTGAACCTCCTTGGTACCAAT	CKaM1416	0
1762	Ca1C43601	Ca1C43601	TTCCCAATATTTTCGGTTTAATATTTATTATATAAGAACACGGCTTGAAA	G/A	TGTGTATGTTGGATACTATAGCCAAACTAATGATGCTAATAGATTCTGTT	CKaM1417	0.120708
1763	Ca1C43698	Ca1C43698	TCTTTCAAACAACTATAAAGTCAGTTATGTTCGGAGACAAGCTAATCGTG	T/C	TGTTCACTCTCTTGCGAGGGTGTCGCCTTCTTTTGCTAGTCCCCAAGTTT	CKaM1418	0.0611634
1764	Ca1C43724	Ca1C43724	GAATCTGAAGAAGAGAAGAAAAGCAAGAGGGAGAGAACAATAGATGATGA	A/G	GAAAAGAAGAACCGGAAGAGGGAAAAGAAAGAGAAAAGGAAGCATTCCAA	CKaM1419	0.0823217
1765	Ca1C43760	Ca1C43760	TGCTTAGTTAACACATTTACTATAACAGCACACCACTTCCAAAACATGGA	T/C	CAAAGCAGCACCAATTGTTTCTTGTGCCTACTGTGATCTCAATGAAAAAG	CKaM1420	0.0831758
1766	Ca1C43773	Ca1C43773	AAGCTTTTGTTAATTAAACAGCCTATACCCTATGTTGAATTATGAGCCTT	G/A	TTTTGGTTCTAGTGCAATTGTGCATGTATTGTGTTAATTCTAAAATCTAT	CKaM1421	0.101746
1767	Ca1C4378	Ca1C4378	AGGCATAACATTAGGCCAAACAAGAAACAGAACATGTCCACTCGACGTAA	T/C	TCGCAACCCCGACGCTATCGGTAGCCCAGTCTTCTTCTCCGCATCAGGTC	CKaM1422	0.106047
1768	Ca1C43810	Ca1C43810	ATTGGAATCTCATGGTTCTTCCAGCATGTGATTTGTAATATATAGTATTA	G/C	TGTGTTTGCAATTTGAGTTTATGTAATATGCCTCAATAATGCTAAATAAT	CKaM1423	0.114952
1769	Ca1C43815	Ca1C43815	TTAATCTCCTCCACAAGTCTCCTCTGCACATTCGGATACTTCACCAAATT	T/C	GCCATAATCCACTGCAAAGCTGTCGAAGTAGTATCTGTACCGGCGTTCAA	CKaM1424	0.157244
1770	Ca1C43846	Ca1C43846	CTGCTGCTGCTGATATCCTTCAGAATTTGAGTGTTGAAGGGAGTGCAGAT	A/G	CTGAAAAGAAAGATGAAGAGAAGAAGTCTGAGGACAACACTAAGGAGCAA	CKaM1425	0.102788
1771	Ca1C43982	Ca1C43982	TCAAGAAAGGCAGTTGCTACCAGAATGGTAGGGAAGAGCTTACAAGCTGG	A/G	GATGCTGTGTTTGAGAGGGTGTTCAATGCTGTCTATTCGGCTTTGCGTGG	CKaM1426	0.173155
1772	Ca1C43985	Ca1C43985	TTTTACCAGTAAGATTATAAGATGTCACGATACCACTCAGTGTGTCAGCT	T/C	TAAAATTGTTCACAACTGTAATGAAAAGTTCTCAGTCCAACAAAAGCATC	CKaM1427	0.102788
1773	Ca1C44000	Ca1C44000	ATGCTCAAGGATGATGAAGGGAAGGAGTACCAAAAGGGAGGGTGTGGAGG	C/G	TTTGGTAAAGGAAACTTCTCAGAGCTTTTCAAATCCATTGAAGAATATGA	CKaM1428	0.102788
1774	Ca1C44049	Ca1C44049	TCTCAAAAAACACCCCTATTCGGAACTTGCATCAAAACAACATGGAGTTA	G/A	GAACACAAGTTACTAATAATTAGTGTTTGATGTGTGATGCAATTGAGGGA	CKaM1429	0.0425331
1775	Ca1C441	Ca1C441	ACTGGTGTTAGAAATTAAATGCTATTGCTAATCTCAGTTCAAGCTTGTTA	C/T	CAAGTTATTACAATTTAAATCCCGTAAGTATTCTTCAACAGTTTTAATTT	CKaM1430	0.140595
1776	Ca1C4410	Ca1C4410	AACTACAATAACAAAATATTTAGTTTATATATAGATTGCTGCCTTTTAGT	T/C	AGGCCTTGGTTTCCTCTACTTTGGTGTTTTTTTTATATGGTGTTTGTTAG	CKaM1431	0.102788
1777	Ca1C44125	Ca1C44125	TAGGTTGAACCAAATAAATTGCCGTAGTGGTGTCCTTATGGAGCTACATA	G/T	TAACAATACTTCACTTCAACTTTAGTGGGCATATGTTTACGTTCCACTTA	CKaM1432	0.100724
1778	Ca1C44131	Ca1C44131	GTGAGACTTTCATAATTATAAGAACTTGAGATTAAGAACAACAAGAGAGA	G/A	AGAAAAGGAGAGATTTTGAACAACAACATGGGGTACTGGAAATCTAAGGT	CKaM1433	0.0814848
1779	Ca1C44194	Ca1C44194	GTTAGGAATTATTTGCAATTTAAGTTGAACAAACAAAGTTTGTGAGTTCT	T/C	AGTGCCAATCTAGGCCAGTACAAGAGTGCATAAATTTTGAATACCATTGC	CKaM1434	0.206655
1780	Ca1C44230	Ca1C44230	GTTTCTTAAATTTGATATGATTCCTTTAAATAAAAGTACCATAAAACCGG	G/C	ATTTATGTTTTAAACAGAGTATAGCATTCATGTCAATGTATACTGGAATG	CKaM1435	0.0823217
1782	Ca1C44253	Ca1C44253	TGTATGATACATACTGTGAATTTGCTGCATCTCCCTGCTTTTAAAGGAGA	G/A	ACCGAACTATGATGTGTACAAATTGTGGGAGATGATATCCAAGTACTAGA	CKaM1436	0.103852
1783	Ca1C44277	Ca1C44277	TTCATTCTACCCGTTCATTCCAGGTAAGCAGTTGTATAAATTCATTGAGC	A/G	GAACTATAACAAAAAAGGATTTGACATGACAAGCTAACATCCCAAAGCAT	CKaM1437	0.0840478
1784	Ca1C44286	Ca1C44286	TTATTTGAAGATGGTGATGGCGCAAATACATTCCGTGCTTTTAACCCAAC	G/T	CAAGCGGAAGAAACTTATTCAATGGTCACCGCTAACCGCTTTTGGTCCCA	CKaM1438	0
1785	Ca1C44293	Ca1C44293	CATAGAACCGCAGCCGGGCCTGATTCGTGTTGTGATATATTGAGCCAAGT	G/A	ATATGAACAAGAAGTATACAAGTTTTTGACAGTAAAAATCCATGAACATA	CKaM1439	0.429183
1786	Ca1C4433	Ca1C4433	TACTCTTGAAATGTAGTGATTGGAGGTCCTAATAAAGAAGCTATAACTAG	G/A	CACACATTCATGGTATGTGTCAGATAGTTATTGGTATAAGTCTTTGTGGG	CKaM1440	0.0637604
1787	Ca1C44348	Ca1C44348	TATATTTTGAACGAGAAGTGTACATAGGTTTTGGTTCCATCCATAACATA	C/T	TACTAACATCAAAGCTTGCAATGGTTATGTGAATAGAAAGTCTAGTCAAA	CKaM1441	0.0630907
1788	Ca1C44371	Ca1C44371	GACCAAAGAACTAGCTTCAACTGCCAGTTTGTTGTTCCATTTAAGCAAAA	G/A	ATATTTTTGTGTTTTCTTATTGTTCAACCATTTGGTTATGGACTATGGTC	CKaM1442	0.157244
1789	Ca1C4438	Ca1C4438	ACGGCGCCATCAAGCGTCCGCCGTGTTCTCATGAGCGCACCTCTCTCATC	T/C	GACCTCCGATCCAAATACAATGTCCGCTCCATGCCAGTCAGGAAGGACGA	CKaM1443	0.472612
1790	Ca1C44384	Ca1C44384	CCAGATGAACTTTCTAGGTGCATTTTAAATGTGTCAATGCTGTGTGACTT	G/A	AAATCCGTTTGTTCCTGTTACCTTGTAATAATCCCTCGAAAACTGCAAAT	CKaM1444	0.15879
1791	Ca1C44421	Ca1C44421	CACTATTACTAGGGGTTAAGCAAAGCTATAGTTGGCTACTATTAGTTCAC	T/A	TTGAAAATCGTAAACTGTCTGAATATCCAAATGCTAAGTTAATGAAGACA	CKaM1445	0.103852
1792	Ca1C44541	Ca1C44541	TTAACAAAACACACCAACAAACAACACAATTATTATATCTAAGAGAAACT	G/A	CACACATCAACCCTTCAAAATGCTAAATTACATCATCCTATTCTTATTTC	CKaM1446	0.0637604
1793	Ca1C44546	Ca1C44546	CGACTATTTAACATACAAATGGTGGGTTACATAACAGCATGCACAGGGCT	G/T	CTCGTGAAGGACAATAGCCCAGTATATCTCTCAAGGGGATGGAAATTTTC	CKaM1447	0.121928
1794	Ca1C44564	Ca1C44564	ATTCGTCTATTTTTCTTTGGCCATTAATTTTGATATCCTCTATTTATTTA	C/T	ATTTAGAGATTGGTGTTTTCTGCTGTAATATGGTGTCATAGTCAGTGAAG	CKaM1448	0.15879
1795	Ca1C44565	Ca1C44565	TGGGTACAATCTTGTAAGTCCATGTACGTGCATATGTATGTATGTTTATC	C/T	CACTTCTTTTTTGCTATTTTAGAAAGTTAAATCCATTATAATAAGAGAGA	CKaM1449	0.0840478
1796	Ca1C44613	Ca1C44613	GACAGTGTTGCTATTTATGTTAATGATTTTCAATATGGAGTTTACTCCCC	A/G	CCTTCTTATTTTCCGTGGAATTGTTTTGTGTATGTTACAATTCAGTTTTG	CKaM1450	0.106047
1797	Ca1C44704	Ca1C44704	GTATTTGTATTCCTTCCTCATGTGAAAAGCTTTTCTAGGCAAAGGAAACA	A/G	CATTTGTTGTAACTATCTAGAAATGAATTGTTATATGTAACAACACAAAC	CKaM1451	0.102788
1798	Ca1C44756	Ca1C44756	CAAACCGAGCTAGATTTTCTTATGGTTATGAATTTTGCCTTATTTGAAGG	A/G	AAATATAATGGAAGCACAATTACTATATTGGGAAGAAATGTTGCTAACAA	CKaM1452	0.0644444
1799	Ca1C44938	Ca1C44938	TTTGGTTGGTTAATCCGATCAGTTCATAGATGGTCCGCAAGTATGATGGT	T/C	TTAATGATGATCTTGCACGTATTTCGCGTGTATCTAACAGGTGGTTTTAA	CKaM1453	0
1800	Ca1C44950	Ca1C44950	TAATCAGAATGAAAACGGTTATTTTGTTGGTGTTGTTAATGGGAATGAGA	A/G	AGAGAAAGAGAAAGAGAAAGAAAGAGAGATAGAACAACAAGAGCAAGAAG	CKaM1454	0.0611634
1801	Ca1C44962	Ca1C44962	CTGCTTGTTTCCTCTCGCTTCTTTTCCCTGCGTAAGTCTCTATCCACATA	C/T	CTGTCCCTACTCCTATCGTTTTCCCTATCCCTATGCCGGGACTCCCTACT	CKaM1455	0.125742
1802	Ca1C45021	Ca1C45021	TCAATGTAGATTTATCTATGCTATGTACTCTGTTTGTCTATGGGATTATT	C/T	GTGCTGAGTGTTAACTATATTCACTGGACAGCGTTATCTTATGTCATGAA	CKaM1456	0.119511
1803	Ca1C45039	Ca1C45039	TCACCAGAGAGATTTTTAACATCAGAAATTGATTATAAAGGTCATCATTT	C/T	GAACTTATACCCTTTGGTGCTGGAAGAAGAATTTGTCCTGGCTTGCCACT	CKaM1457	0.0630907
1804	Ca1C45075	Ca1C45075	GGAGAATGGGAATGGGAAGGGAAAAAGGAGAAGAAGATGAAAATGAAAGG	T/A	GTGTTGTTAGAAGGGTATGTGGTGGATGAGGAGGATCTAACGAGAAGTAA	CKaM1458	0.102788
1805	Ca1C45087	Ca1C45087	TTGTATACCATATTTGTTATACTATAAATAAGGTCTGAATAACTTGAACT	T/G	GTTTGTTGAAGGCATATTAGGTACTAGAGATCAGTATAAAAGAAAAAAAA	CKaM1459	0
1806	Ca1C45166	Ca1C45166	CTTGAATGGGGTGTGTTGTTTGGATTTGGACCAGGACTTACTATTGAAAC	T/A	GTTGTTCTACACAGTGTGGCTATATGAAATTGTTTTATTGTTACTTTATT	CKaM1460	0.102788
1807	Ca1C4517	Ca1C4517	TTTTTTTTTTTTGAAAGTTAAAAGCATTGCGAATTTATTGCGTTAGCTTT	C/G	TGCAAGTCAATATATTAGATAATTACATAAGAGGGTTTATATGTACAATG	CKaM1461	0.102788
1808	Ca1C45231	Ca1C45231	AAAAAGAAGAAGAAAAGAAAAAAATAGATGGAAGCATGTCATGATGTTTT	A/G	TTATCATTCTTGCAACACATGCAAGAGTTCAAATTGTCATGGATGTCACC	CKaM1462	0.255752
1809	Ca1C45381	Ca1C45381	TGGGTAAGTGTGGGGAAATAAAAGGGTCTTTGTGAGTTTGTTAGTTTGTT	A/T	GTGTATTTTTGGTACTTTGGCTTGATATGTTATTACTCGTGTATAGTGAT	CKaM1463	0.174818
1810	Ca1C45458	Ca1C45458	CAACGAAAATGTTGGATCTGGATTTGTATTAATAAAATTTGAGTGTAATT	G/A	TTTGATATCAATGGAAAAAATGGAAAGAGAATGATATTGTGATGAGAATA	CKaM1464	0.140595
1811	Ca1C45494	Ca1C45494	AACAACATTCTACAAACTTGGCCACAACTAACTTGGTTTTCACCAATCAC	A/C	ATTCATAATGTAACTCGAGGAAATGAGACATGCAATAATGCATTAGATTC	CKaM1465	0.102788
1812	Ca1C4559	Ca1C4559	CCTTCAATTATCCCAACCACTTTCCCATCCATCCCATTTTTCTCTCCACC	T/A	CCTTCAACCTCTACCCCTTAATTAAACACTTTTTCACTTGTTACTTTGCT	CKaM1466	0.102788
1814	Ca1C45674	Ca1C45674	CAATCCCATTAAATATATATATGTTTATTGTCTTTCTCGTGTATAAGTAA	A/T	ATAATGGAATAATATACATGCATGTCGCACCCTTTCATTTACTTAATTAT	CKaM1467	0.0814848
1815	Ca1C45677	Ca1C45677	GGAATGAAGTCAATTAGACAATAAGTGTGATGCAGTCTCAACATTGGCAT	C/T	GTAGTTTTACACTTCTTTGCTCATGTAAATTGGATTATAATACTTATAAA	CKaM1468	0.0867769
1816	Ca1C45688	Ca1C45688	TTCTGAACAACCACAATAAGTAGCCCGATTCCTCTCCTCGTACTTGACAA	T/C	TATAATGCCAGTCATTCCCTTAAAATAGAACAATCTAGTGAACTAATTCC	CKaM1469	0.163616
1817	Ca1C45694	Ca1C45694	AGTTGGATCTATATTTCACTGTCCTTGGTTGGTTGCTTTTGCATGTATGC	T/C	TGAAGCTTTCGCCTGTTCGAACTTAATCATGCAGTTTCGTAAATAAAGTT	CKaM1470	0.0831758
1818	Ca1C45754	Ca1C45754	TAACTTGTAAGTGATTAGAAGATTCAGTTAGGGATAAAAAAAAGATTGTG	C/T	GCGATTGGCTTTGATCAGGAAATACTAATGTAGAATCACAAACATCGCAA	CKaM1471	0.140595
1819	Ca1C45788	Ca1C45788	AAATCACCCAATATTTAACATATTTCATTCAAAGACTATAAAACATCACA	T/C	CAAAGTTACCATTGGATACACTTAAACCACACACTATTTTTTCTCTTAGT	CKaM1472	0.0630907
1820	Ca1C45800	Ca1C45800	ATCTTCTAGTACAAGACATATGATCTTCACGAAACAATATAATATGGTCC	G/A	ATAACACATTAATATATATATATAAGCATAAACTGACTGTTGAGTTAACA	CKaM1473	0.139207
1822	Ca1C46	Ca1C46	ACCACCAACGTCAAAGATGAAGGAGGTAGTAGCCAGTTAATGAGGAACTC	T/G	TCTCTGCCTTCAACGCCGACAACCCCAGGGACTCCGGCAACACCTCCATC	CKaM1474	0.0644444
1824	Ca1C46061	Ca1C46061	TTTTTTTTTTTTTTTTTTTGTTAGGCAAAAGCATCAATTCGTTCATGTTA	A/G	TAACAAAACCTCAAACAGAATCACATCAACCAACCCATCATCAACTCATT	CKaM1475	0.0425331
1825	Ca1C46063	Ca1C46063	CCGAAGAAAAAATTGATTTGAGGGAGGGCAAAGGACTCACCATGCCAATG	G/A	GTGTTCCACTCAAGGCCATGTGTAAACCACTACCTATTGCCAATTATATT	CKaM1476	0.101746
1827	Ca1C4617	Ca1C4617	TATTGTACAACTTGGTGGTAAAGGGCTGCAAGAGCTGCACCAATGAATGG	C/G	CCAACCCAGAAAATCCATTGATCATCCCAGCCAAGGTCTTTGTTGAAGAT	CKaM1477	0.120708
1828	Ca1C46223	Ca1C46223	CCGGCGAGTTTTGGTTAAATTGAAGAATCAGATAGCGGCAACAACCGTAG	A/G	AGATTTTCTGCATAGATCTTATTGAGATTGGACACTTCATCACTATTGCA	CKaM1478	0
1829	Ca1C46235	Ca1C46235	TAGAACCTACAAACATGGATGGCTTCTTTTCTCACCCTTATATATATTCT	A/C	AAAAGCCTCCAAAATACACCTCCAGATTATTCAAAATGAACATAAGAGTG	CKaM1479	0.0425331
1830	Ca1C46263	Ca1C46263	TGTGTATTGTGTTGTTTGGTTTGAATTCATAATAATAACATAAGCTTAAA	A/C	AAATAAAATATAAATAGAAAGAAGCTTGCAGTGAAGGTGTTTGACATTGA	CKaM1480	0
1833	Ca1C46285	Ca1C46285	GAAGTTCAAAGGGGTAGAAACGGTGATCCTTGACGGTGACAAGGATTTGG	C/T	AACAGTGAAAGGAACAATGGATCCGAAGGAGTTGGTAGAATATTTGAAGG	CKaM1481	0.103852
1834	Ca1C46287	Ca1C46287	TGCAAGTTCTTTTTGAGAAAGTTCTTGTACCATTTTGCAGAAAGTTTTGG	G/A	TACCTTTTTAATCCATCTTTATAATCTACAAAGGTTAATCCAAACCGAAC	CKaM1482	0.0630907
1835	Ca1C46293	Ca1C46293	ATAAAGCTAGTCACAATTATTTTATTTTAAAATGATGGTACATGTTGAAC	A/G	TAGATAGGTTTTTTCGTTACATAAAAATTCAAGCAAATTTGAAAGCAATA	CKaM1483	0.102788
1836	Ca1C46294	Ca1C46294	AGTATATATGATAACATAAATCACACTCACTCACATATTCAACTCCCTAG	G/A	GAAAGTTTGCATTAGATGTGGAAATTCAAATATATAAAATGGTCTTGATC	CKaM1484	0.0831758
1837	Ca1C46311	Ca1C46311	TCTTGAACCTCCTTTTCATTGGGCTTAGCATCTCCTTTGGTTTGATATTT	G/T	ACACTCACCTTCCCAATGGACCCTCCATTTGGGCCTTCACACAATTTTGN	CKaM1485	0.0439338
1839	Ca1C46317	Ca1C46317	TAGAATTCAAAATGTTATGGGGGACCCTTAACCACATCCTTCTAAAAAAC	C/A	AATGGAATTTTGATTAGACTTAATGATCAACCTTGTCTTGTCAGATTATA	CKaM1486	0
1841	Ca1C46326	Ca1C46326	GATCGGCGCCTCGCTCGTGTTGTCCATGCTTGCCGCGTTCAAGTTCTGAA	C/A	ATTTCAATTTATGGATTTTTGTTTGTACACAGTATATGAGTGATTTATCT	CKaM1487	0.0831758
1842	Ca1C46330	Ca1C46330	ACGTTGTCGATTGTGTCAGAACTCTCCACCTCAAGGGTAATAGTTTTACC	A/C	GTGAGGGTCTTCACGAAGATTTGCATACCACCACGAAGACGCAACACAAG	CKaM1488	0.137845
1843	Ca1C46343	Ca1C46343	CATAACGATAACTTAAACAAGTTTAACAGTAACTGAATGTATTTCAAAAG	A/T	AAATCAAAACTAAAAGTCTTGGCATGACAAAAATAAGGAGACAAAGCAAA	CKaM1489	0.294912
1844	Ca1C46361	Ca1C46361	ATAAACTTATTTAATTTTTATTGATAAAGGGAGATACAAAGACATGAAAT	A/G	TCACATTTCAGGAGAGAGAAAGGAAAACTAAACAAGAGAACAGTTTATTT	CKaM1490	0.0222194
1845	Ca1C46365	Ca1C46365	GAGGCAAAATTGTGTGAAGGCCCAAATGGAGGGTCCATTGGGAAGGTGAG	C/T	GTAAAATATCAAACCAAAGGAGATGCTAAGCCCAATGAGAAGGAGGTTCA	CKaM1491	0.0658574
1846	Ca1C46366	Ca1C46366	CCCTCAGCTACATTACTTACGTTACAAGTTACAATAACAACCCTAAAAAA	A/C	CACACTTTCCCCCACTCCTTGCAACAAATAGATGTCTTGTCTACTTATTA	CKaM1492	0.13651
1847	Ca1C46367	Ca1C46367	TATGCTGGCCAAGAGAAAGTAGCCAGTGTTGATTATCCAAAGAAAAATTA	C/T	GATCCAGCTTCACAGTTGTAAATTGTTGGAATTCTGGCAAATAACAAAAG	CKaM1493	0.103852
1848	Ca1C46368	Ca1C46368	CTTGTTGTAGAACTACAACTTTTGAGCAAAACAAAGAGATTGAAGAAACC	A/G	CAAAAGAACATAAAAAGCAGGGGAGCAAAGTAAGCTGGAGTTGGCCTGTA	CKaM1494	0.139207
1849	Ca1C46369	Ca1C46369	TTTGCTGAACAAAAGTGGGGAAGACCAGGAAATAGCTCTAAAGCAAGCCA	G/A	AGAAGCAATAGAGAAAATAGAAGAGGAGATAAAGGGGAATAAATTCTTTG	CKaM1495	0.0658574
1850	Ca1C46372	Ca1C46372	AGAAGATCTCATTTGAGGCTAAATTGATTGCAGGCCCAAATGGAGGATCC	A/G	TTGCAAAGTTGAGTGTGAAGTATCACACCAAAGGAGATTTTACTCCTTCT	CKaM1496	0.062435
1851	Ca1C46375	Ca1C46375	TGAACCTCCTTCTCATTGGGCTTAGCATCTCCTTTGGTTTGATATTTTAC	G/A	CTCACCTTCCCAATGGACCCTCCATTTGGGCCTTCACACAATTTTGCCTC	CKaM1497	0.0651433
1852	Ca1C46380	Ca1C46380	ATGGTGGAGGAGAAGGTGTGGTTCCAGATGGTGGAGGTGGTGGTGATTAA	A/G	GAAATAATGCATGAATGAATTGATTAAGATATATAGATATAATATGGTTG	CKaM1498	0.0831758
1854	Ca1C46382	Ca1C46382	GCAAAATTGTGTGAAGGCCCAAATGGAGGGTCCATTGGGAAGGTGAGTGT	C/A	AAATATCAAACCAAAGGAGATGCTAAGCCCAATGAAAAGGAGGTTCAAGA	CKaM1499	0.0630907
1855	Ca1C46383	Ca1C46383	ATTTATTAAATTGGAAGCTGACATAGTTGAAGGATGGATCAGTTGTAATT	A/T	GGATTGGCCAAAACGTAACCCTCAATGGCCTTGAAAANAGCATCACCCTT	CKaM1500	0
1856	Ca1C46394	Ca1C46394	GGTGTTGTTGTTTCTAATGGGAACGATGTTAGTGAGTGGTCAAAGTGCGA	A/G	CAACGTAAGAGCAACATACAATTTGTACAACCCTCAGAATATTGGTTGGG	CKaM1501	0.120708
1857	Ca1C46395	Ca1C46395	TTTTTTTTTTTTTTTTTTTTTTTTTTTATTATTTATGATGTTATTAGGCA	C/G	GAGCAGTACATTAATAAATTATTGATCACAAAGAGTGATTGATTTATTGA	CKaM1502	0.125742
1858	Ca1C46398	Ca1C46398	TCNATCCAAAGTAACNCCGGTTGTTTTATTATTTATGATGTTATTAGGCA	C/G	GAGCAGTACATTAATAAATTATTGATCACAAAGAGTGATTGATTTATTGA	CKaM1503	0.0665874
1859	Ca1C46399	Ca1C46399	CACTGGTGCCTAAAGAATTATGACGATGAGTGCCCAGACGGGGTAGACCA	T/A	CAGAAGTACTATGCCAATGGAATTTGATAAGCCATTGGCTCTAGTGAAGG	CKaM1504	0.0637604
1860	Ca1C464	Ca1C464	TGAGCATGCCTGATACTACTAGATGATCAATCATTGAGAGCTTTAATCCC	A/G	TGGATCTGTTCAGTATCAAACTATATGTTGCCAGAATGGTTAATGATGGA	CKaM1505	0
1862	Ca1C46413	Ca1C46413	AATTGCAAAATCTTGATCACAAATTCCGAAGTCTTGTCGGGATTGTACTG	A/G	GATTGAGGTGGAGTGTAGGTACGCTTCAGCGGAACAGTTGATGGATCAAT	CKaM1506	0.142012
1865	Ca1C46505	Ca1C46505	TTTTTTTTTTTTTTATATGCTCCATAAACATTAGAAGATAATTAAGTTTA	C/T	ACTTATGATATTCTAATTCATGTACCTACCATGTTGCCATGGCTATGGAT	CKaM1507	0.137845
1868	Ca1C46536	Ca1C46536	CCTTACTGTTTTTATGATTTAGCAATACTTCTGCAATTTTATATTACAAT	C/G	TCGTTGTTGCCCACCTACCTCGATTACCCCATAATTCTATATATTCTATG	CKaM1508	0.102788
1869	Ca1C46540	Ca1C46540	TTTTACACTACTATTACTCGTGCTCGGTTTGAAGAGCTCAACATGGATCT	G/C	TTTAGGAAATGTATGGAGCCTGTTGAGAAGTGTTTGAGGGATGCTAAGAT	CKaM1509	0.0637604
1870	Ca1C46549	Ca1C46549	ACAAGATAATAATTATTTCAAAAGCAATTAACAACTTAAGGACCACAAGT	A/G	AATTTTCTAAGGTGCCTCAAAATACAAACATACAAAACTATACATTGTTT	CKaM1510	0.0831758
1871	Ca1C46577	Ca1C46577	AGCCGCACAAATTCACAACCAAAGTTTGAATGAACATACTCAAATATCAA	T/A	TAGTCGGCGCTGAATTTCGTTGTTGATTTTTTCAGGTTTATATGCTTTTG	CKaM1511	0.0630907
1873	Ca1C46615	Ca1C46615	ACAAAACATAGCAACGATACGTAGCACAACTCTCTGCACGGAACGGATTC	A/C	TTGAAGATTTGCTCCACTTCCTAACGAGGGAGAAATCTGTATATATTGAT	CKaM1512	0.0831758
1874	Ca1C46623	Ca1C46623	ATCACCCTTGAGGTGGAAAGCTCTGATACTATTGACAATGTCAAGGCCAA	G/A	ATTCAGGACAAGGAGGGCATTCCACCAGACCAACAGAGGCTCATTTTTGC	CKaM1513	0.0630907
1875	Ca1C4667	Ca1C4667	TTCCCTGAAAAGGCACCTCCACCGTGAGCACCCCATCCACCATAAGTGTC	A/G	ATGATAATCTTTCTTCCGGTCAGACCGGCATCACCATGGGGACCTCCAAT	CKaM1514	0.0823217
1876	Ca1C46680	Ca1C46680	ATGAGCACACCCTCAAAGAACTAAAGTAAACTTCATAGAACAACGAGACA	A/T	TAAATAATATTTACATAACAAGATGTATCGGACATAGAAAAATAACTCGT	CKaM1515	0.106047
1878	Ca1C4835	Ca1C4835	TGTTGTCGGAGTCGTTACAAGCTATGTAAGATGTGGCGTTGAGATTTTGG	G/A	GTGGAAATGTAAATCTGAGAAAATGTTGGGTTAATTTTAGAAGGAGGAGA	CKaM1516	0.0434568
1879	Ca1C4905	Ca1C4905	TCTCAATCCCAACATTTAAAATTCCGAAACAAAAGTTGTTGTCTGATTTC	A/G	AAAGTAAAATAAAAACAAAACCAAGTAACTAAGGAACCTCAGAACCCAAG	CKaM1517	0.100724
1880	Ca1C496	Ca1C496	CATGTTTTTGTGTCGTTATTTTTTGTATTATATGCCTATTGTATCCTCCG	T/C	GACCTTGTTTAGGTCGCAAAGTGGAATTAGCCGTCTGGTTCCTCATGTGG	CKaM1518	0.139207
1881	Ca1C4985	Ca1C4985	ATGTATGCATTCTCTTTGCATGTGGAGGTGCTGTTCATTGGTTTAGATGC	G/T	TTTTTAGACTTGTTGGAAACATGTACTCTGGTAATAAATAATAAGGAATG	CKaM1519	0.139207
1882	Ca1C4986	Ca1C4986	TGGAGATGATGTTGTTGAAAAATTTAAGTTTGCTTGGGGTGAAGATGTTC	G/A	TAAGACTGCTAAATTTCCAATTTATCTAAGAATTGGAAGAGTGGGGAATG	CKaM1520	0.102788
1883	Ca1C501	Ca1C501	CCATCATCTACCCTTTTGGATTTTTTCTTTTCATTCTTCATCTTCTTTGT	T/G	TTATCAGCACTCTTAGTTACGTCACCGGATTTTCCAGTTTTTTTCGCATC	CKaM1521	0.022469
1884	Ca1C5056	Ca1C5056	GATCTATGTTCATAAATGGTTGGTGAAAGATGCTAAATTTATTGTGGACA	G/A	ACTTCAATGTGTTTGGGTACCATTGTTTTCCGGTTTGAAGCTTGGAACAT	CKaM1522	0.0823217
1885	Ca1C509	Ca1C509	CAAGCAAGATTGAAAGTCATACAATGAAATAAAGTAACAATAAAACATTT	C/T	ATATAGCCACACTGTGTAAAACAACAGTTTCAATAGTAAGTCCTGGCCCA	CKaM1523	0.101746
1887	Ca1C5188	Ca1C5188	CCAGTTGCTTGTTTTGCACACACCCTATTAGGCCTCATAACAGTATGTAG	T/C	GACGGAATGATAGTAGAGTAATTTATTGCATGAGCTTATCTTATAAAAAA	CKaM1524	0.173155
1888	Ca1C5217	Ca1C5217	TTTGCTTTTCTCATTTGTAGCAATGGTAGAATCAAGAAAAGATCCAGCAG	A/G	ATACTGGAAAATGGTCATGAAAGATAAAGATATGCCAGAAGCAATTCAAG	CKaM1525	0.103852
1889	Ca1C5228	Ca1C5228	TAGTACTGAATCTCCATTTCTCAGTGATGGTTAACACTGGAGAGGGGTTT	T/A	TGTAGCAATAAGTGGATAAAGCGAAGAAAGAGTGTAATGTGGAAGTTATT	CKaM1526	0.176512
1890	Ca1C526	Ca1C526	ATTTAATCTGGTTGGATAGAATTCATAAAGAAGAGATTTTGCTTGTGTTT	C/T	GAAGGGCGTGTCAGTTGCCTCTTTGTTTTTTCTTATGTTTAGCCACACTA	CKaM1527	0
1891	Ca1C5267	Ca1C5267	AACTTCTGTATCCGTATATTTGATTTGCTTGATTAGTCTTTTTTTGTTAC	G/T	TTTTATCAAACTTGTTTTTGGAGCTTCCAAGAGAAACCAGTGATCGATTT	CKaM1528	0
1893	Ca1C5277	Ca1C5277	TTTTTGTTTATGTTATTTTACAATTTTTTTTCTTTTCTGTAAAGAAAGTT	A/C	ATGACTTCAACCTCGTTGTGTTGTCTCCTCTAATGGTAATTTATTTTTTT	CKaM1529	0.0849383
1894	Ca1C5298	Ca1C5298	CGTCTCAGGGGAGGTATGCAAATCTTTGTCAAGACCCTCACAGGAAAGAC	C/G	ATCACACTGGAGGTAGAAAGTTCAGACACAATAGACAATGTCNAAGCCAA	CKaM1530	0
1895	Ca1C5360	Ca1C5360	TTAGGTAAAGTTGGATAAATAAACTCTATATATTTAAAACCATTCCACCC	A/G	CCCCCTTCCTTTTGATGCACTTGCATGTACTTTTCTTTTCTATACATGGA	CKaM1531	0
1897	Ca1C5437	Ca1C5437	GGTGGGATAACCTGTCAGTTTACAGGTCAATATAAATAAATACTATCCTT	A/G	GATGGTGGGATAATCTGTCAGTTTACAGGTCAATATAAATAAATACTATC	CKaM1532	0
1898	Ca1C5499	Ca1C5499	TATATTTTGTTTACATAAAATTATTTAGTGTCCTGTCCAAAAATGAAACC	A/T	CAAGTGATGGTTGAGATGCAGCATGCTAGTTATTATGCACTTGTACATTT	CKaM1533	0.062435
1901	Ca1C5552	Ca1C5552	AACTAGTGAGGAAAAGAGTGAGGTAGAGAATGAAGAGAACAAAGAGGAAG	A/T	GAAGAGTGAGGTAGAGAATGAAGAGAACAAAGAGGAAGAGAAGAGTGGGG	CKaM1534	0
1902	Ca1C5575	Ca1C5575	GTAACTCAAGTGAGGGCATCAAGGTGGTGGGACATGGTTCAGGTTTCACT	T/G	GGTTGGACTGACTCTGCAATTGTTGGCCCGCCCACTCCAAGCTGAGAGTT	CKaM1535	0.139207
1903	Ca1C56	Ca1C56	CCTTTTGGAGTATTAGAATAAAGTTGCAATGTTCTGTTTACCCTTTGAGC	G/A	AATTCTATTGTCTTGGATTTGTGATGATGGGTGTATTTTAGTTTTAATCA	CKaM1536	0.0644444
1905	Ca1C5645	Ca1C5645	GCTGGCTTCACAGAGCAGTGAACACCTCCTGCTCTTGACAGTGGAGGGAT	A/C	ACAGGCTGCTGTAGTCTCAGTCCACATGGCCTGTTGAGTCTAGCCCATTG	CKaM1537	0.103852
1906	Ca1C567	Ca1C567	AAACAACATTTATTTTTAGTATAGGTTCCATGGGGTAGGATGAAATGCCC	C/A	CAAACCCTACAAGTGACCTAACTAAATAAAGCTAACACAAGCCTTCCAAA	CKaM1538	0.157244
1907	Ca1C5750	Ca1C5750	ACAATCCCTACGTTTTATCTGTGGTGTTGCGCACACCAATGAAGAAATTG	A/G	CGAGCTCTGAATTATATCTACCCTTTCCATTCCCGACAAAAAAAAAAAAA	CKaM1539	0.062435
1908	Ca1C5758	Ca1C5758	ATTTGGTGGAGAAAGAAGGAATGGAGAAATTGTCAACGATGACTTCAATG	C/G	AACTACGGTTTCTCTTAAGAGTGATATGTAAGACGAAATAGCGTTTTAAA	CKaM1540	0.0630907
1909	Ca1C5768	Ca1C5768	AGCGGTCTAGACTTTCCAGTGCTACAAAGCCAACTGCCACGGCATAAGCA	T/G	CTTACAGCCAGAGACATGGTGAAGTTTTGTAAACTTTGCCATAGTTTTCA	CKaM1541	0.102788
1910	Ca1C579	Ca1C579	GAAACGAGAAGGAGAAGAAAGGGCATGGGAAGGACAAAGACAGGGATAAA	A/G	AGAAAAAAAAGGAGGATAAAGCAAAGGAGAAAATTGAGCATAGAAATGGA	CKaM1542	0
1911	Ca1C583	Ca1C583	TTGTCAGTGGATCACCAATTAGCCCATGACAAAAGGACCAAACCTTATGT	A/C	AAGAAAATGGCTAAGAGTCAAGATTATTTCTTCAAGGAATTTTCTAGAGC	CKaM1543	0.0831758
1914	Ca1C592	Ca1C592	CCACATATTTTCCCCTTTACTCACTCTTCTCAATTGGAGTCTCAGTGTTG	A/G	TGATAACTTTTTCCTCTTTCTTTTCATCTAAAGCTTCTTCTTCTGCATCA	CKaM1544	0.0823217
1915	Ca1C60	Ca1C60	ATAACCTATGTTGATATTCTGTAATACTTGTGTTCCTGGTTAGCTATAAT	A/G	GCTCAAGTGCAAAAGCAGGGTATTTGTGTCTAAATGTTCATATATTCGGT	CKaM1545	0.0637604
1916	Ca1C6054	Ca1C6054	TATTTCATATGTGGTTTCTCGGGACACTGCTCCGCTGGTCAAAAGCTTTC	A/G	ATCAACGTTGGTGCTAAAACTATCAGCCCTGCCACATCACCTTCTCCAAC	CKaM1546	0.0831758
1917	Ca1C606	Ca1C606	GATATAAAAAGGACCAAATTTATCATTGAATCACCAGGATACTGATTACA	G/C	GAAAGATGGACCATTTGAAAGTGGATCAGGTAAACAAAAAAACGCAGTTC	CKaM1547	0.101746
1918	Ca1C6065	Ca1C6065	GGAGTTTATTTCATCTGTTTCTGACTCCGAGTATGCCGACCTATGTAAGA	C/T	ACATCTTTCAGCTACACGACTTAGGCATTATCCTGATTAAATTTGTTTGG	CKaM1548	0.451382
1919	Ca1C609	Ca1C609	AAGGGGATTACATTATGTTTGCACGGCAAGACACAAAATACTCTCGGTAA	A/C	CCAACACCGTGTAATGCTTTGCTAGTACATTTCACAAATTGCACATACAT	CKaM1549	0
1920	Ca1C6097	Ca1C6097	ATGGCTCCAAAACAACCCAGTACGGGTCTTTTTGTTGGTTTGAACAAGGG	T/C	CACGTTGTCACCAAGAAGGAGTTGGCTCCACGCCCCTCAGATCGCAAGGG	CKaM1550	0.0823217
1921	Ca1C6117	Ca1C6117	TTTTTAAACTGTTTTACTGTGATAATTGGCATGCATAATATGCAGACACC	G/A	ATGTGTTCACTATTTATGCTTCTTCTCAAATCTGGATGAAGTGGTTTAAT	CKaM1551	0.0840478
1922	Ca1C6166	Ca1C6166	TTACAAGCTGATAAACTATTATATTATATACCCGGTAGTTGTTGATAGGA	G/A	TTTGGGGTAATATCATGTAAGCTGGTCTTGTTATTGATATAAATGATTTA	CKaM1552	0.0439338
1923	Ca1C6168	Ca1C6168	GGTAGCTGCAAGACTCCAAGAGGAGCCAAAGTGTATCGGTCAGGAAAAGA	T/C	CAGATAAGGCTTGCTAGAGGACAAAACTATTTCATCTGCAATTATGTTGG	CKaM1553	0.0823217
1924	Ca1C6181	Ca1C6181	CCTGTTGTTAATCAGAGCACAAAGAAAGAACATACATATACATTGTTTTA	C/T	GGTCAAGGATACTGCATGGAAATGTTCGTCATTGTCATTATAGTATATGA	CKaM1554	0
1925	Ca1C6191	Ca1C6191	AATTTAGAATTAATAGCGTGTGTTTGTTGTTGGTTGATGAAAAGTGAAAA	A/T	TTTTGTATGGAGTTTGTGCGAATATTGTGAGCCTCTGGCCTCTTTGTGTG	CKaM1555	0.0651433
1927	Ca1C625	Ca1C625	ACAGCTCATTGCTCAATGTATTAAGCAACCAAAAAAACTAACGCTCCATA	A/G	GGGGCAAACTCCATGATTTCAGGAAATCAATTTATTACATTAAAAAAAGG	CKaM1556	0.04299
1928	Ca1C6269	Ca1C6269	TCAATTACTATGCAGTGATCAGTAATGCCAGTTTGAACAAGCTCTCAAAA	C/G	AATCCAGGCATGAGCAGCTTATTTAAAATTTCTTCAGTTTTCAAATGAAA	CKaM1557	0.0840478
1929	Ca1C628	Ca1C628	AATATAATTGGCAATAGGTAGTGGTTTACACATGGCCTTGAGTGGAACAC	C/T	CATTGGCATGGTGAGTCCTTTGCCCTCCCTCAAATCAATTTTTTTCTTCG	CKaM1558	0.102788
1931	Ca1C6313	Ca1C6313	TCGGTGGTCGTGGTGCTCGTGCTAGGTTCCAGAAGTCATACCGTTGAAAT	C/T	GTTTATTTGGAAGGGACGAAGAAAGAAAAACGAGGTGTTTTTTGGTTGTT	CKaM1559	0.062435
1932	Ca1C638	Ca1C638	CTTAAAAAAGTGCTCTGCATGGGAGTAGCTGTTGGCAATGTCAGTATGGA	T/C	GAAAAACAAATTTTCCAAAATGTACAACTGAGTGTTTACTTCCTTGTCTC	CKaM1560	0.0217365
1933	Ca1C6401	Ca1C6401	TGTTTGTAATTTCGCTTGGATCGGTATTCGTACAAGTTGTGTGAGCCTTT	T/G	TTTTATAACTTTGATGGGGCTTCTTTTCCCTGTGGAATAATTTGGAGGTC	CKaM1561	0.0630907
1934	Ca1C641	Ca1C641	GGAATTAACCCTGCTAGGAGTTTTGGACCCGCTGTTATCTACAACAACGA	C/A	AAAGCTTGGGATGATCAGTGGATTTACTGGGTTGGACCATTTATTGGAGC	CKaM1562	0.0831758
1937	Ca1C650	Ca1C650	CGATCCATGTAAATTCATCGAAATAAAAAAAATCAATTAAAAAAAGCGTG	G/A	GTCTCTACATCATCAAAGCAGCAGCGAAAAGGACAACAGCAGCAAATCCA	CKaM1563	0.121928
1938	Ca1C6504	Ca1C6504	ACCCTTTGTCTCCTTATGTTCCTTTATTTTCTTTCTCACCTTCTCCACAC	T/C	GACCTTTCCTCTCGCACGCTTGTTCAATACTTTCTTTACTTTAATATCTT	CKaM1564	0.120708
1939	Ca1C6514	Ca1C6514	TGAGAGTTGAGACAATGATTTGGTATTTTTTATAATGGTTGTTTGCTCTT	G/A	ATTATCATTTCTATTTAATTTAATCTGGTTGGATAGAATTCATAAAGAAG	CKaM1565	0.118338
1941	Ca1C6645	Ca1C6645	AAAATGGAAGGAAAGGTTTGCCTAAAAATTATAGTACACGTTAATATAAA	A/T	GCGTGATAATTTAGAAATATTTACAACCAGAAATGAAGACTTGTCAAGAC	CKaM1566	0.102788
1942	Ca1C6657	Ca1C6657	TTCATCAGCATCTTTTGATTTCTTCTTAGAAGTAGATGCCTTAGAAGGCA	G/A	ATCCTTCTTTGGTTCCTTCTTGGCAGGCTTCTCTGTCTCGCCACCACTTT	CKaM1567	0
1943	Ca1C670	Ca1C670	AGGAATTACCATGCCAAAGAAGGTTCCACTTGAGGCTATGTGTAAACCAC	T/G	ACCTATTGTCAATGATATTATGAAGTGATGGTATTAATTCATCTTGAAGC	CKaM1568	0.0823217
1944	Ca1C678	Ca1C678	CAGAATACTTATTTGGTGTTTAGTTTTTGATGACTGTTATATGTTCAAAA	A/T	TAGATTTATAATGTCTGTTGTTCAATACTCTCAGCTAGCTCGCTATAAAT	CKaM1569	0
1946	Ca1C689	Ca1C689	ATTTTGGGAGGGAAATTGAATGTTAATGATTGGGGGTTCTTAGGGATTTG	A/G	AAAATATTGTTGATGTGTTTGATATGAATATGTTTGCAGGAGCAATCTTG	CKaM1570	0.102788
1948	Ca1C692	Ca1C692	AAAAGATAGCATCTCATCTGAACATGAGGCCTAGCATTTAAGTTAAGGTC	C/G	TCGCCAACCATGAAATTATCGAAATAGTTGCAGATGTGTGAAGATTATGA	CKaM1571	0.121928
1949	Ca1C6964	Ca1C6964	GACTTACAATCTCACACTTCCACAACAAAATGAAAAGAAGAAGAGAGTAT	G/T	ACATTTGGCAACCAAATTAAGCACACTAAATATAATAAAATGTGTCACAA	CKaM1572	0.0630907
1950	Ca1C698	Ca1C698	AACGCAGAGTACGCGGGTAGATTTGCGGACTAGAGTGAACAAATTAGGGC	T/C	ATGACTGAGATGCAAGGGGTTCTTTGTTCAACAAGGCCCATGAGGATTGG	CKaM1573	0.0227243
1951	Ca1C7	Ca1C7	CACAGAGAAGCTAACAGCAGCGATATGCTTTTAGCAAGCACTTATTCTTT	G/A	GCTGAGAACATTTATCGCTATCACTAACTTCTAGAGCATCGCACGCCCCA	CKaM1574	0.121928
1952	Ca1C7042	Ca1C7042	CGTTCTCGTTTCTCGTTGATTCATTCTTTAGCGTGGTTGGTGAAGATGGG	G/A	AAAAATATTATTCCGGTGAAATCTGTGGTGTATGCTCTATCTCCTTTCCA	CKaM1575	0.103852
1953	Ca1C7074	Ca1C7074	TCGTTCGATGGACTCAACATCTCGTGGAGCTTTCAGTCGTTTCTACAGCG	G/A	CAAAGGTAAGATTCTTAGCGAAGAGGAACAAGCCAAAGAAAACGTCTACA	CKaM1576	0.101746
1954	Ca1C708	Ca1C708	TCTTTAATGCAAATAATCATACAGATGTAACACGTTCATACTGTCCAACA	G/C	TAAAACTTGTCTGTGGTTTCTTTTATTCATATATGCAATAAATATTATAT	CKaM1577	0.159687
1955	Ca1C7096	Ca1C7096	CCTTAGGGTATGTTGTGAATATTTCTCACCCTCAGAAAAATTGTCAAGAA	C/T	TCCTGCAGCTCTGTTCTGCTTGGTTACCCTGACGTCAGGGTTGCCGGTTA	CKaM1578	0.0858477
1956	Ca1C71	Ca1C71	GGAAAAGTGATTGTGATAGGTATGGTGATAAATGAAAAGAAAGATGAGAA	C/T	CAAATTACTCAAATAAAGCTCCTTATGGATGTGAACATGGCATGTCTTAA	CKaM1579	0
1958	Ca1C7113	Ca1C7113	CAAATAAGTATTCTGCAAGCAAATTTGAAGGGATACAAAACCCGGTTCCG	A/G	TGAAATTTCAATGTTACTAGCAATCAAAGGGGGAAGGAGGGGAGGAAAAG	CKaM1580	0.0651433
1959	Ca1C7141	Ca1C7141	GGTTTGATACAACAAACGTGAGTACACATAAAAGAAAGTGAATGGTCTCA	A/G	TTTCCAATACTAAAAGTACCCTGGTCGAACAAAGCAGGTAATCTTGCAGC	CKaM1581	0.104938
1960	Ca1C7169	Ca1C7169	CTTCATCACTCCCCCATTTTGTCCCTTTTTAACAAATTTTCCTCACCCCC	G/A	CCCCCTTTTTATTTGAGCAAATATATATAATTTTGTAACAAGTTCCAACT	CKaM1582	0.0840478
1961	Ca1C719	Ca1C719	TTCAGATAATCAGGACAGCAACGAGTGGAGGCATGGCATAATGGAGCTTT	G/T	AGTTGGACTGTGTCATCTTCTCTTTCTTAGCCCTGTAGAAAATATGACTA	CKaM1583	0.101746
1962	Ca1C72	Ca1C72	CTGTAAGAAGCTTATTATATGTATGCAAATCATCGTGTGTTCCTGGTTTG	T/G	TTGAAGAGTGTAATAAAAATATTGAAATAGTATGTTCCAAAAAAAAAAAA	CKaM1584	0.0831758
1963	Ca1C7226	Ca1C7226	CAATGACATAATTCACATTTACCTTAACTTAAAAAAATGCAAAATCTAAC	A/C	CTTGTGTTTGAGATATTGATGTTACAACTTACAAAGAGAAAAGCGAGAAG	CKaM1585	0
1964	Ca1C7228	Ca1C7228	TGTATATAAAATTATGAATGTAATAACATGATGTGAAAACATCACCAAGA	C/A	CTGTCAGCTACTGTGAGCCATATTTGTGGCCAAGAGAATTGCAACATGAC	CKaM1586	0.174818
1965	Ca1C7268	Ca1C7268	GACATGGATTGGTTGGCTGGCATGGCACCTGACTGTATAAGCAAATGCCT	C/T	CTCCACCATGCTTGTTTGATTTCACTTCTAACTTCTATATGGCTTCAATA	CKaM1587	0.0831758
1968	Ca1C7473	Ca1C7473	ACAAAACATGGTATAGGTGCACTTCCAATGACCAGAGAATGTTTGAAAGG	G/A	TATGCTGGATCATGTCTATCAAGGCTAAACTGTACAGTGAATTGTTTTTA	CKaM1588	0.117188
1969	Ca1C75	Ca1C75	CCTGTAATTTCATGTTGGTTTTATTAAGTTTTTCTTTAATAGACATGGAG	T/A	TTCCCTCCTGAACCTACTAGAATTTGTGTGCTTGATAGTTTTTGTCTCTA	CKaM1589	0.0630907
1970	Ca1C7534	Ca1C7534	CATCTTGTACGTTATGCTTTGTAGTTGTCCATCGTGAACGTAAAATGTCC	C/G	GATACGATGATAAGTCTTTGTTGATAGTTGTCTGATGATAAGTCTTTGTT	CKaM1590	0.04299
1971	Ca1C7621	Ca1C7621	ATGATAAATTAAGATCCAGAGGATGATTCTTACATTTACTGAGTCCACCA	T/C	AGTAGACTTAAATAGACACCATATAGTTCTAAACTATTCCAACATTGTAT	CKaM1591	0.0420858
1972	Ca1C7654	Ca1C7654	TTCTTAGTTAACACATTTACTATAACAGCACACCACTTCCAAAACATGGA	T/C	CAAAGCAGCACCAATTGTTTCTTGTGCCTACTGTGATCTCAATGAAAAAG	CKaM1592	0.0644444
1973	Ca1C7655	Ca1C7655	TTTTTTATTTTTGGTGGGTTTGAAATGTTAGTATTCTTGTAAAAGTATGT	G/T	AATTTGAATTTGAGAGGTCATTGGATATGGATAGTGGGTGGATGATTGGG	CKaM1593	0.0823217
1974	Ca1C769	Ca1C769	ATATCTAGGCTCTTGCATCGATGAAGAACGTAGCGAAATGCGATACTTGG	T/A	GAATTGCAGAATCCCGTGAACCATCGAGTCTTTGAACGCAAGTGGCGCCC	CKaM1594	0
1975	Ca1C7694	Ca1C7694	TTCATTTTACCCCACAGTTATGTTTTCCCAAATGTCTGTATCCGTGGCTC	T/C	GCCACAATCCTTTTTAATATGCAATTTTTACCAGTTTTGTGACGAAAAAA	CKaM1595	0.19193
1976	Ca1C7695	Ca1C7695	TGTGAGTGTTGTATGTTCTTCTTTGCTTCTTAGAAGATATAGAAAACCCA	G/A	ACTTACTACTATACTTGAGTTTGATATAGTTGTAAATTAACGAGAGATTA	CKaM1596	0
1977	Ca1C77	Ca1C77	TCTGAAGTCACTGCAGTCACATTTCGTGGTCCTAGTGATACTCATTTGGA	T/C	AGTCTTGTTGGACAAGCTTTGTTTGGAGATGGAGCTGCTGCATTGATTGT	CKaM1597	0.0215028
1979	Ca1C7754	Ca1C7754	CATGCACTGAGTTTTGGATTTGCATGATTAATCTTGTAATAATTTAAGTT	T/G	GAACATATGGTTTTAAACTTAATGACAATGCCTTTGTGACTTTAAAAAAA	CKaM1598	0.062435
1980	Ca1C7762	Ca1C7762	TATTTTCAAGACTGTAGATGTAAATTTGAATGCTTAATTTTAATGAAGAA	G/A	TGCCACCATTCTTGCTACCTTTGGTTTTTTTTTATTAAGTTGCTTTTATA	CKaM1599	0.0416478
1981	Ca1C7774	Ca1C7774	ATTTACTGATCAGGGTCTAACCAAACGTGCATCAAGTGAAAATGGAGAAC	T/C	AAATAACACTAGAATTTAGATGCATAGTTTTTATTTGCATAATATGTAGT	CKaM1600	0.137845
1982	Ca1C7785	Ca1C7785	AGAAAGAGGATTCATGTTCGGGTGGAACATGTTATGCCTTCCAGGTGCAC	C/T	GAGGAGTTCCGATTGAGGAAGATCAAGAATGATCAACTGAAGGCTGAGGC	CKaM1601	0.0651433
1983	Ca1C7889	Ca1C7889	ACTGTTTGCTTTGATATTGATGCCAATGGTATCTTGAATGTCTCTGCCGA	G/A	GACAAAACAACTGGGCAGAAGAACAAGATCACCATTACCAACGACAAAGG	CKaM1602	0.0840478
1984	Ca1C789	Ca1C789	TTGTTGGTTGCTTATTTTCTAAGGATTAAAACCATTGTGTGTGTTGGAGC	A/G	ATGCTCTGATTAACTGCAGTTACTAGGTTTTTATTGTACTGATTACAAGT	CKaM1603	0.0630907
1985	Ca1C7950	Ca1C7950	GCTCCCTACCCTCTCTCTCACGACCATAATCCTTTTCTTCCCTCAAACGA	T/C	ATCGGTCTCTGTCCCTCTCCCTATCCCTGTCCCTTTCCTTTTCCCTATCT	CKaM1604	0.483471
1986	Ca1C7979	Ca1C7979	TTATTTTTAAACAAAAAAAAAAAACAGCAGAACCAATACAATAAGAGACA	C/T	CATCATCATCCATGAAATTGTTTGCCCCCAAATTTATTTTGAACAGAATA	CKaM1605	0.0420858
1987	Ca1C80	Ca1C80	TTTGTTGTCAAAGACTCCATCACAATTTTTGTAGTCTGACTGTCTAAGAT	G/A	TTGTTATACTCGGTTGCAAGTATTTAAGCGTTATTTGTTCTTCTTTTAAA	CKaM1606	0.0823217
1988	Ca1C81	Ca1C81	TGTAGTAGTCATTGACCTTTCTTCCTACATTTTTATTTCACGGTTAAATG	T/C	TGATTAGTGGTAAGTCCCTACTATTGGTGGTTGTGGTTGAATGGTGTCTT	CKaM1607	0.0831758
1989	Ca1C8225	Ca1C8225	TTGCTTCAATCTTGTCTAGTTACTGAATCTTAATTTGTATTGCAGTAGTA	G/C	CTTTTCAGAATCAAATAATGAATGAATTGCCCCTTTGATGTATGAAAACT	CKaM1608	0.0840478
1990	Ca1C8252	Ca1C8252	CTCGTAAATTTTGAAATCACATAAGACTGACACCTTACCGCACGCCCTCA	G/A	TGTAGCAATTAGACCAAAGTGGTCTTAAAAAACACCATACAAAACATAAA	CKaM1609	0.0823217
1991	Ca1C8268	Ca1C8268	TGTCTTTTTTTTTGGACCATTAAATTTTGTTGCAGTGTTAGGAAAATGTG	C/T	AAGATTTAAGGATTATCTGATATTATATCATATGCCGTTTGTTTGCTATG	CKaM1610	0
1992	Ca1C83	Ca1C83	TATTGCTTTCAAATTTGCTTGAATTTTTATGTAACGAAAAAACCTATCTA	T/C	GTTCAACATGTACCATCATTTTAAAATAAAATAATTGTGACTAGCTTTAT	CKaM1611	0.104938
1993	Ca1C8304	Ca1C8304	ACGTACAATCTACCAGATAGAGTTTATGCTACATTTCTGTATTCTGTTTT	G/A	CAAATTTGACTTTTTATTTAAATTTTGTCTTGCTTTATGGGTGTGCCAGT	CKaM1612	0.0831758
1994	Ca1C8343	Ca1C8343	CTTTATTGCATCTCAATTCTAAATAACAACTAACATGTTTGCAGACATAC	T/C	GAACAAATCCTTTATTGCATCTCAATTCTAAATAACAACTAACATGTTTG	CKaM1613	0.062435
1995	Ca1C8376	Ca1C8376	AAACTATTTCTAATTTTGTTGAGACATGTGGTGGTTTTTTATATCGCCTG	T/G	TTTTTTGTTTACTTTAAGACTGTCGGAAAAGGAAATACTCATTTTGGTAC	CKaM1614	0.0877263
1996	Ca1C8391	Ca1C8391	ATTTATTTGCACAAAACTGGTAAAAATTGCATATTAAAAAGGATTGTGGC	A/G	GAGCCACGGATACAGACATTTGGGAAAACATAACTGTGGGGTAAAATGAA	CKaM1615	0.181795
1997	Ca1C8432	Ca1C8432	ATGCAGTACTGTGTTGATCATCCTGAGGAGATAAGCAAGCTTGCAAAGGT	C/G	AAAGCTCAGGTTTCTGAAGTCAAAGGTGTCATGATGGAGAATATTGAAAA	CKaM1616	0.062435
1998	Ca1C8450	Ca1C8450	GCAGCCTTAAAGCTTTCAAAAAAGGCTTTTTGGTCGGTGCTGAATTTGTT	A/G	ACAATGTCAATAGTATCTGCGCCAGATGTTGAGAACAATTCTTGATCACT	CKaM1617	0.120708
1999	Ca1C849	Ca1C849	GCAGGGAAAAACATTTGGCGAATTCCTTCAGCCTTAATTATGGGTAAGAT	A/G	ATTCCAGATGCACCAGAGATTAACCTAGCTCCGATCCACATCCGTTTAGG	CKaM1618	0.123174
2000	Ca1C8517	Ca1C8517	GTGTCTTTAATTTGGTACCATTTATTTCCCGCAGCAAGTTTTATAGTTAT	T/C	ATCATTGGAGATTTTGCCATAAAAATTCAGATGCAGTTATTTATATGCTG	CKaM1619	0.0823217
2001	Ca1C8536	Ca1C8536	AATTTGCATCGTCACCTCAAAAAAAAAAAAAAAAACTAGAAACTCAAAAC	C/A	CTAGCTCCTTCAACCAAAACTACAACACCATCATTATCATGATTGGTTAA	CKaM1620	0
2002	Ca1C8621	Ca1C8621	AATTGCAAAATCTTGATCACAAATTCCGAAATCTTGTCGGGATTGTACTG	A/G	GATTGAGGTGGAGTGTAGGTACGCTTCAGCGGAACAGTTGATGGATCAAT	CKaM1621	0.160367
2003	Ca1C8623	Ca1C8623	TGAGGGAGTAACTGATCTCACAGATTGGAATAGAAGTGGAATACGGATTG	T/C	TAACAGTGACCTTAGCCAAATACTCGACACACTCGCGGGTCACGCGCTTG	CKaM1622	0.102788
2004	Ca1C8630	Ca1C8630	TTGATGTATCATTATGAACACAAGTGAGTAGCGAGTCTTAGAGGGACGAC	A/T	AAAAGAATAACACTGACTTTGGAATGAATAGTGTGGTTTACTTGGTTAAG	CKaM1623	0.102788
2005	Ca1C867	Ca1C867	CCACAACAAGTAAAAGAAACATCAGACAGATATTAATCCCACAGCCACAG	A/C	TTAGAAACCACCACGAAGACGGAGCACAAGGTGAAGGGTGGACTCCTTCT	CKaM1624	0.121928
2006	Ca1C8678	Ca1C8678	AGAGGTTTTAGCTAGTTCTAGACAAGTTTTGCTTTGATTTCACTATTTCA	G/A	TAATTCACGTGTTACAGGACATAAAGTATCTAAGCGTGTATTTGGTTGAG	CKaM1625	0.04299
2007	Ca1C8781	Ca1C8781	CTGTGTATATTTAAAGTACAAAAATAAACCCAACTTCTTGACTTTATATC	T/C	ATTAAGCCTCCCTGCGCACAAAATAAAGCTTGCCCATCACATGAAGGATG	CKaM1626	0.121928
2008	Ca1C8809	Ca1C8809	TTGTTTAGGAGAGTCTGAAAATTAGAGATTTAGTTAAGTTGAAATAAATC	G/A	GGCTGTGTTTGAGTCTTTACTCTTCAGCAACGAAATCATATATGTAATAA	CKaM1627	0.0217365
2009	Ca1C8830	Ca1C8830	CAAGGATGCAGAGCTCAAAATGTCCAGTGCCCACACTGGAAAATTATAGT	A/G	GCACATTTACAAAATACCATCAATAAACAAACCTAATCTGCGCAACTGCT	CKaM1628	0
2010	Ca1C8940	Ca1C8940	TGAGAAAGATCAGAAAAAGAGTGGTGAAGGAGAGGAAAAGAAAGAAGCTG	T/C	AGAAGGAGATGGTGAAAAATCAGGTGGTGATGGAGGTGGTGCAGAGGAAA	CKaM1629	0.120708
2011	Ca1C8989	Ca1C8989	TTTTTTTTTTTTGTAACACCAAATAAAAGTCAACTTTCACGGAATGCACA	A/T	AATGACCTCACTATTTTGCAGCAAATCAGTAATAAATACATAATCCAATT	CKaM1630	0.0831758
2012	Ca1C9111	Ca1C9111	TAGCACTAAAGTTTATAAAACTGAAAGGAAGAGAAAATGCATATTTGTAT	G/A	TCTAATTCACAGCCCTACAATTTCTCCTTATTTGGCCCTGTTGTCCCGTA	CKaM1631	0.120708
2013	Ca1C9119	Ca1C9119	CAATGGTGGCATGAAGTTGGACGCGTGCTGAAACATATTCTCACGGTACT	A/G	TGAATATATCCTCCCTAACTATGCAAACTGTTAGCAAGATATTAAAGTTT	CKaM1632	0.0867769
2014	Ca1C9146	Ca1C9146	TCATAGAATGGCGGAAGCAAATAGAGCTTTTGCACATTTTCGTTAATCTA	T/G	GAAGAGACAGGTATCTAGGATCTATATAGATGTGTGTTTATATAGACACA	CKaM1633	0.0210502
2015	Ca1C9181	Ca1C9181	TCCTCCGACCTCCGCACTACCCCAACTCCTTACCCATGTCCGATGATTCC	C/A	TCCCGCCGTCTCCACCTCCTTCCTTTCTCTTCCACCGTCCGCCGCTTCTT	CKaM1634	0.101746
2016	Ca1C9240	Ca1C9240	GCTATCATTTAGAAGGAAATATACAACACCTTCCTTTCTTCATCTAAATA	C/T	TTAGGTTCATATAGTTAGTTGAAACTAAAAACAAAACCAGCTAAAACCAA	CKaM1635	0.062435
2017	Ca1C9454	Ca1C9454	CTGACTTTACCAGTCATGCTATGCTAGCCATGAAGGTCACTTGTGGGAAA	C/T	AATCATGGGGAATAAAACACATTGACTCTGAGTGAACTATGGTCTTTGTA	CKaM1636	0.103852
2018	Ca1C9495	Ca1C9495	AATATTGAAGGTTTCATTATCACAAACAACTGTCAAATACCACCAAAAAC	A/G	CAAAACATTGAAGGTTTCATTATCGCAAACTTGACACTTCTTTTTAAAAC	CKaM1637	0
2019	Ca1C9498	Ca1C9498	AGAAGAAAGAGGCGGATAAGCCTAAGGATGCAGAGAAGCCCAAGCCCAAG	C/T	CCGACAGTGATAAGCCCATAGAAAAGCTCGTATCCCATCCGGTCCCAATG	CKaM1638	0.103852
2020	Ca1C9572	Ca1C9572	AATTGGACATTGAACCCATTTCATATGATGGGCGTTGCTGGTGTATTGGG	T/C	GCTGCCCTACTATGCGCTATTCATGGTGCTACCGTAGAAAATACTTTATT	CKaM1639	0
2021	Ca1C9622	Ca1C9622	TTTTTTTTTTTTTTCTTTTTTTTTTTTTTTTTTCGGTCCTGCAAATGGGA	A/G	ATTTTTATTGAATATACACCTAAACTTGTGTTATATATACCTGTATTTTA	CKaM1640	0.125742
2022	Ca1C9708	Ca1C9708	TTTATGTTATTTTTGTTGCCATCCTTTTAAACTCTGTAGTGGTGTCTTCC	A/G	TTAGCTATTTTGGTAATCCGTGCATACTCATGGGTTATTTTTGCAGTACT	CKaM1641	0.499764
2023	Ca1C9714	Ca1C9714	TAATAATTTCAAGGATGTTCAAGTCATCAAAGAAAATACCCCTCACCAAG	A/G	GAAGTTCGTGGCTTTTTTGAAGCCTCTTTTTGAAAAAATCTTGGCATCTT	CKaM1642	0
2024	Ca1C9726	Ca1C9726	CAAGTCAGAACACAATAATTTGCAAAGACTTCGGTGCTTTGTGAAACTGG	T/C	GATGATAACTGTATAGTTTTTATATCTGATTTTGCTTTGGGGCATTCAAG	CKaM1643	0.155727
2026	Ca1C9740	Ca1C9740	TATTCTGTACAAAAGTGGCACTCCTAATATGTTTCAGTTATATTCATACT	T/C	AGAGACATGATCCCTTCCTGCCCATCTCTCTTCATATTTTCCAAATGAGT	CKaM1644	0.100724
2029	Ca1C9879	Ca1C9879	TGCCACTTTTCTTTTGACCATCATTCTTTTTCAACCAAGTACACCAAGCA	C/G	TCACTAACAAATGTGATGTTTTTTTTCATTCTTTTCCTTTCACAAATAAG	CKaM1645	0.142012
2030	Ca1C99	Ca1C99	TTTTAACTTTCCTTTTCTCGAATATGAAGTTTTGCTCCATTTCCTGTGAT	A/C	ATCTCTGGGATTAGGCTTAATGGTATTTCTCATAATGTTTCATAGCAGTT	CKaM1646	0.0877263
2031	Ca1C9961	Ca1C9961	TATGTCATTGAAGCACAATGTATTGAGTTGTATTTGCTTTTACCTTGTTT	G/A	ACTATATTGGACATTGTGATATTTACTACAAGACTTGAATAAATAAAATG	CKaM1647	0.103852
2032	Ca1C9965	Ca1C9965	TATCTTTCTGCTTAATCAAAGGTTCTTAACAAAAATAGAAATTGCATCGC	T/C	CACACGGCCTCCAGATGAACCTCAACATGACCCCACAGATTGCTGGTGCA	CKaM1648	0.0831758
2033	Ca1S003459_1851_2072	Ca1S003459_1851_2072	CATCTTTGACAAACAAACGAGTACGGAAAAGTTTAGAAAAAGATGTACTT	T/A	CTGTATGACGTTCGATTTATTTAATTTATAGTTCCTTAATTTTTTTTTAA	CKaM1649	0.128419
2035	Ca1S009756_0856_2341	Ca1S009756_0856_2341	ATCCTTTTGGTAAAACTGCACTGTCTAAAATAAATCATGTAGTAGTTGCA	G/T	CCCCAACTTGCTGGGTTGTGAATGAAGAAACCTATGCTATGCTATGTTTT	CKaM1650	0.0858477
2036	Ca1S020576_3150_0797	Ca1S020576_3150_0797	TTCTTGGTGGAATTGCACTTGTGGAAGGTGCTGATTTTATTGAAGATAAG	G/A	TTGCTGATAATGCTGCGGAGAAAGTTGAGGATGATATTGGTTATGACGAT	CKaM1651	0.446834
2037	Ca1S020592_0640_2342	Ca1S020592_0640_2342	ACATGTAATATAACGATTCATAAGTCCATGTATTATATTACACAGGTGCT	G/T	TTAAAACAGTAAACATACAGTGGAGACTGTCCACTTTGATCTTCTGTCTG	CKaM1652	0
2038	Ca1S025396_2944_1335	Ca1S025396_2944_1335	TACTACTCGATTGTTCTGCTTTTGTAGATGTGATTGTACTTGTGTGTCCT	A/C	AATATCCTAATGCTGTAAGAAGAAGGCCAATTCAATTTAAATTTAGTCAA	CKaM1653	0.0831758
2039	Ca1S026237_2718_0797	Ca1S026237_2718_0797	GTCAAAGTTCACTTTTAAATTATATTAAATCATCTCAAAGGAAATGGATG	G/C	TCCGGGACTCCGATTACAAAAACAGATAAATAGACTTCCAAAGATAACAT	CKaM1654	0
2040	Ca1S026347_1473_2615	Ca1S026347_1473_2615	CAAATGATTAACTAAATTCTGTTGTTATATTGATACCCACGTTAAGTGCA	T/C	GAGTTCTGGATCGAAGGTCTTGGATGCCGGATCAGTTGTTCGAAAAAAAA	CKaM1655	0.0222194
2042	Ca1S028830_2927_1044	Ca1S028830_2927_1044	AACTAGATTTCTGCAAGTTACAGCCCTGTCATCCTTTTTACACCCCCAGA	T/A	ACCGCTAGATTCATTAACTGTTTGTTACTCACTATAAAAAAAGTGATTTT	CKaM1656	0
2043	Ca1S029371_2471_2666	Ca1S029371_2471_2666	TAAAAACAGATGATATGATTTTATAATGTGATCGGTATTCCAATCTGATA	A/G	AAGTCCTTTGCAATGGATAATAATTTTTGAGCTATCACTGGTTTTCTTCT	CKaM1657	0.0420858
2045	Ca1S032301_1049_0985	Ca1S032301_1049_0985	ACATATATGCAATGACTTAACATATAATACATTCAGTGAAACTTGAGACT	T/G	GTCAAGACATTGTTGTTGACAGGATCAGCAAGATGATCTAAGAGGTTTTG	CKaM1658	0.101746
2046	Ca1S032410_1412_1899	Ca1S032410_1412_1899	AGTAAAAGAGATAGAGATATGTTTTGGTGTTAGTTAATGTTATTGATGTC	C/A	AAACCATGCACATTTTGTGTGAGATTAACATCACTGAACCATATGCTTCT	CKaM1659	0.0831758
2047	Ca1S034646_2713_1279	Ca1S034646_2713_1279	GACTCTCACCAAACTGGGGTATGGGAGGGAGCAGCTGTTTGGAACTCATG	C/A	TGTGAGAGATATGATCTGGACAAATTCTCCGAATGTAGATAATAATGAAT	CKaM1660	0.120708
2048	Ca1S036688_1028_1835	Ca1S036688_1028_1835	CCTGTAATTTCATGTTGGTTTTATTAAGTTTTTCTTTAATAGACATGGAG	T/A	TTCCCTCCTGAACCTACTAGAATTTGTGTGCTTGATTAGTTTTTGCTCTA	CKaM1661	0.0630907
2050	Ca1S038828_1260_2119	Ca1S038828_1260_2119	ATGTTGTGTTGTGTTGTTTGTTAGCGAATATATGCAAATGCAGCTACATG	C/T	ATTAAGACAAAATATATTCAAAACAATATTAACTATGTGTTCTCTGCAAA	CKaM1662	0.0425331
2051	Ca1S040134_0411_0391	Ca1S040134_0411_0391	TCCAAGTAGTAGAGAAAGATTCAGCGGGATGTTTGAAGAAGCCGAAAGGA	G/A	ATGAGAATGAAAAAGAAGAAGAAAATGAAACAAAGAAAGAGCCATTGAAA	CKaM1663	0.139207
2052	Ca1S041866_3897_2257	Ca1S041866_3897_2257	TCCAATGTAAAGACGGTTTTCAGTGCTGGTTATCCAGTTACAGAAGCGAC	C/T	CCATAGGTTTTCGCTATCGCGTCTCTCTAAAATTGCAGTCATGGTAAAAT	CKaM1664	0
2053	Ca1S042837_3516_1262	Ca1S042837_3516_1262	TTTCAATGGCTCTTTCTTTGTTTCATTTTCTTCTTCTTTTTCATTCTCAT	C/T	TCCTTTCGGCTTCTTCAAACATCCCGCTGAATCTTTCTCTACTACTTGGA	CKaM1665	0.139207
2054	Ca1S043547_3084_1879	Ca1S043547_3084_1879	ATGGTTAACCACTTTGTTCAAGAGTTTAAGAGAAAGAACAAGAAAGACAT	T/C	AGTGGCAACCCCAGAGCACTCAGGAGGTTGAGGACTGCTTGTGAGAGGGC	CKaM1666	0.0630907
2055	Ca1S044284_1506_1559	Ca1S044284_1506_1559	TATATACATTTCATAAAATCATCACATAACACCTTGATTTGTGTCATCTA	C/T	CACCGGAATTGAAGTTCGGCCTCCCCGCCTAGAATGCCAGCGGTGGCTCC	CKaM1667	0.102788
2056	Ca1S045208_1087_1599	Ca1S045208_1087_1599	TAACATCGACAAATTCTGAAAAAATCAACAACGAAATTCAGCGCCGACTA	A/T	TTGATATTTGAGTATGTTCATTCAAACTTTGGTTGTGAATTTGTGCGGCT	CKaM1668	0.0831758
2059	Ca1S051291_0788_3152	Ca1S051291_0788_3152	TGTGTAAATATGCTATACATTCTCAATGGTCTTGTAAATTAAGTCACAAA	T/G	TAGAGGCTTTTTTCACTATTGTTTGGTTGGTAGGTTTGGACTATCAAATG	CKaM1669	0.104938
2060	Ca1S052005_0651_2808	Ca1S052005_0651_2808	ATAACAATATTATTGCAAATTAATTTCAATCTCTGGTGAGTGTGTATTAA	T/G	TGTGTGCTCCACCGATCCGGTGTTCACCGAAACACACTGCAACAAGGGTA	CKaM1670	0.04299
2061	Ca1S052165_3938_3431	Ca1S052165_3938_3431	CTTAAGAACAGCTGCCTATGGACACGTTTTGGAAGGGATGACCCTGACTT	T/C	ACCTGGGAAGTTGTGAAGCCACTCAAGTGGGAGAAGCCTCAAGCTTAAGA	CKaM1671	0.0637604
2065	Ca1S056733_1737_2833	Ca1S056733_1737_2833	AAAAAACTACCTTCAATGTCACCAGAGGAACAATTCAGAAAGTGCATTAC	T/A	TAGTAGAGGCAAAATCAATCAGGCAGCACAATAAGCAGACATTCAACCCA	CKaM1672	0.0425331
2066	Ca1S061990_2992_3266	Ca1S061990_2992_3266	GTTGTTATCAAAATGTTTCTTGGACAAATCTTTTTATTTGTCTTTCTGCC	T/A	CTAATTGTTGTCTGCGAATTTCAAGGATAGTATATTTTAGTTTATTTTCT	CKaM1673	0
2067	Ca1S063928_3448_0499	Ca1S063928_3448_0499	AAATCAAAGGGAATGAGATAGTCTCGGCTTGTTGGTTTGGGAGTGAGGGT	A/G	GTTGATGCTTTTTTTGAACTTTTTTTGTTCCCTTAGATCATGAGTTGGTG	CKaM1674	0
2068	Ca1S066137_3759_2716	Ca1S066137_3759_2716	CATTTACAGTTGCCATGTCCTGATTGTTGAAATTCAAAAATGACACATCT	T/A	TCAAAACTATTTAACAGACAACAATTGTAGACAAAATTTACATAAATATT	CKaM1675	0.119511
2069	Ca1S067349_0304_1699	Ca1S067349_0304_1699	ATAAATGTCACATTATGTTTTCAGGCTTTTTTGTTTGTGGAATAATATTT	T/C	GATAGATGTATGTGAAATGGATCATTCATGTTCTCAAACGATTAATGAAT	CKaM1676	0.0823217
2070	Ca1S067727_3658_0413	Ca1S067727_3658_0413	GCAACATTTTTGTAGGGTAATTTGGATTATCTTGATTGGTAGGATAACCA	G/A	CAGGAGGAAGAGGTGCAGTTGAAGGTGGGGGGTACACTATATAGAAAATA	CKaM1677	0.157244
2073	Ca1S073350_2891_2317	Ca1S073350_2891_2317	GTGATATGGTTAAGTCTTTTGTTAATGGTATGATGCATGAAAATGTAAAA	A/G	TTGTGGCAAACTACTAGTGACCATGAATTAAAACACTTGACCAAGACAAA	CKaM1678	0.0823217
2074	Ca1S076640_3248_0397	Ca1S076640_3248_0397	GTCCAAAGTAAGCAACTTAATACATTATACGTACTACATGATACCTTTTT	C/T	TTGGGTCTAAGTATTACATGATGCTTTAACAGAGATAGTTTCACGTATGA	CKaM1679	0
2075	Ca1S081173_1411_1270	Ca1S081173_1411_1270	CTTTGTTGGTTAATCCGATCAGTTCATAGATGGTCCGCAAGTATGATGGT	T/C	TTAATGATGATCTTGCACGTATTTCGCGTGTATCTAACAGGTGGTTTTAA	CKaM1680	0
2076	Ca1S081726_0496_0622	Ca1S081726_0496_0622	ACTCTTCTATTAGCCATACTATCTCTCACCACCTTCCCATCACAAATTTC	A/C	GCAAACAATTACTTGTATTCCTCACCCCCACCACCCAAGGTATACCCCCC	CKaM1681	0.0637604
2077	Ca1S082752_3652_2678	Ca1S082752_3652_2678	CATGTATTAATTTAAGTATGTTTGTCCTCCCAGATGTGTGAATGAATCAT	A/G	TAATTAGCGGTTATTGCACTGAATTTATAATATAGTAATTCAAACTCTGA	CKaM1682	0.0858477
2078	Ca1S084356_1345_1542	Ca1S084356_1345_1542	GTATTGGATGCACAAGATTGGTTAAAAACCCTAATTGCACAAGAATAAGC	C/A	TAGGGAGGACGAAAATGACCTAAACGTTCATCCAATTACAGAAATGAACT	CKaM1683	0
2079	Ca1S085594_2819_0498	Ca1S085594_2819_0498	AGAAGCTCGTGAAAGAGCAGCTGTTGAAGCTGCTAAAAGCAAAGAAGGTG	G/T	GCAATTGGAAAAAGATGACAGAGCTATACAAGAAGAGAAAGAAAAACAGG	CKaM1684	0.102788
2083	Ca1S091382_2958_1301	Ca1S091382_2958_1301	CGATTCGTTTTATTGAACTTCAAATTACACGGATCAACTAGCGTCTCTCA	G/A	ATTAGTACTAATAATTGCAGATCTGGTACCGGAGCCACCGTACTCAGACG	CKaM1685	0.0840478
2084	Ca1S093079_1585_3656	Ca1S093079_1585_3656	CCCCGTCAATTCCTTTGAGTTTTAATCTTGCGACCGTACTCCCCAGGCGG	A/G	GAGCTTAATGCGTTAGCTGCGTCACCGACATGCATGCATGCCGACAACTA	CKaM1686	0.0444215
2085	Ca1S093117_3769_2027	Ca1S093117_3769_2027	TGTGTCTCCCTTTGGAGTTATGATAATTACATCTGTTTAGTGTTTTGGCT	G/A	TGATAATAACATTCTTGACACGGTTTAATTTTAAATTATGTGTTTGGTTA	CKaM1687	0.0425331
2087	Ca1S094864_1837_0960	Ca1S094864_1837_0960	TATTGTGACACCCAGGCAGACGTGCCCTCAACCTAATGGCATCGGGCGCA	A/G	CTCGCGTTCAAAGACTCGATGGTTCACGGGATTCTACAATTCACACCAAG	CKaM1688	0
2089	Ca1S101534_3996_1528	Ca1S101534_3996_1528	GAGAAGATGAAGGATCTCTGCGATAGTTGAGGTGAGAGAATGTAGTTCGT	G/A	GATTAGCAGTTGTTGAACAAGCTGGTAACATTTTTACTTTCTTTTTTTTT	CKaM1689	0.101746
2090	Ca1S102685_1343_0900	Ca1S102685_1343_0900	CCTGTAATTTCATGTTGGTTTTATTAAGTTTTTCTTTAATAGACATGGAG	T/A	TTCCCTCCTGAACCTACTAGAATTTGTGCGCTTGATAGTTTTTGTCTCTA	CKaM1690	0.0823217
2091	Ca1S103553_3070_1315	Ca1S103553_3070_1315	TTTAGTAGAAACAAAAATAGTCACTCATTCTTGGTTCACAACACTACATG	T/C	GTGTCCGTCTTACATCTGGACTTCTTCCTACGAATTAAATATGCTCTACC	CKaM1691	0.120708
2092	Ca1S104216_3084_3409	Ca1S104216_3084_3409	AAAACATAAAACTTTGATAACAAAAATAATCCAAACTCATCCAGCAAAGA	A/C	AAAGATAAACTGTGTCCAAGTACTCGCCACACAACAAAAGAAGCTTTGAA	CKaM1692	0
2093	Ca1S104964_1408_3295	Ca1S104964_1408_3295	AAAAGAAGTCTAAACAACATCAGATTTCCGTTGAATCACGCCAACATCAA	G/A	GGAATCATTGATTCAAATCTCTACACATAACTACACAAAGATAAACGCCT	CKaM1693	0.0823217
2094	Ca1S106076_0624_1090	Ca1S106076_0624_1090	CTCATTTGGAAAATTATGAAGAGAGATGGGCAGGAAGGGATCATGTCTCT	A/G	AGTATGAATATAACTGAAACATATTAGGAGTGCCACTTTTGTACAGAATA	CKaM1694	0.0840478
2095	Ca1S107825_2681_2192	Ca1S107825_2681_2192	AACATCAATTAGAGACAACAATTGAAGATTAATTTAAAGGACTTTTAAGT	T/G	AAGACATATTTTGTAATGTTTTATATCTCATCATCCCAAAGGTCATTGAG	CKaM1695	0.0823217
2096	Ca1S108754_0445_0736	Ca1S108754_0445_0736	TTTTTTTTTTTGTAACTTTGAAATCGCAATCCTTGTATTTGCACTTCAAT	A/C	ATCCAATTTATATTAAGAAATTATGAAAAAGGTTTTACAATAACACAAGA	CKaM1696	0.0217365
2097	Ca1S113456_3048_2821	Ca1S113456_3048_2821	GCGGTCGGAGTCGTTTACAAGCTATGTAAGATGTGGCGTTGAGATTTTGG	G/A	GTGGAAATGTAAATCTGAGAAAATGTTGGGTTAATTTTAGAAGGAGGAGA	CKaM1697	0.0434568
2099	Ca1S117473_1883_1299	Ca1S117473_1883_1299	ATTTAGACTCCTTTCCCTGTGATGAAGCAAGATCAGCCATGGTGTAACAG	T/A	CTCTCCATCATCATCAACTAAGAAAAAGAAGTAAAAGCAGCAAAAATGAA	CKaM1698	0
2100	Ca1S121461_0732_1028	Ca1S121461_0732_1028	TTGTCAACTGATGATGAGAAGAAGATCGAAGATGCTATTGACCAGGCTAT	T/C	CAATGGCTTGATGGAAATCAGCTTGCAGAGGCTGATGAATTTGAGGACAA	CKaM1699	0.102788
2101	Ca1S123448_0283_0558	Ca1S123448_0283_0558	TCTGAAGGAGATGAAGAATATCAGGGCGATGATGATAATGTAGAAGATGA	A/G	GAAGAAGAAGAAGAAGACGATGATGATGAAGATTCTATAAGCATGAGTGA	CKaM1700	0.0444215
2102	Ca1S124600_2493_1627	Ca1S124600_2493_1627	TTTTTTTTTCTTTTTTTTTTTTTATTACAATCTACTCATGTCTATGGATC	T/C	TTCTGAAATCAACTGTCAATTGCACATACCATTTTGACATGTACTATTAC	CKaM1701	0.139207
2103	Ca1S124728_1466_2853	Ca1S124728_1466_2853	GTATAATAATGAAATTGGAACTATATATATTCAGTTCCAATGGTTCATGA	C/T	TTATTGTTGTTGTATAGGAGGTTCAAAATAGAGACATCTAGTCGCTATAA	CKaM1702	0
2105	Ca1S125721_3942_2000	Ca1S125721_3942_2000	AACAAAGAGTGTTTTTGCGTGGAAAGGCCATTACAGTGATGGAAGGGTGT	A/G	TTCTGGTCTAGTCCTACTCCTAACATTTCAATTAAAATAAATGAAATCAA	CKaM1703	0.102788
2106	Ca1S128003_2872_3421	Ca1S128003_2872_3421	GTTACTCCGTCATCGATTTCTAACACTCCAACAGAAGCACCAACCCCTTC	T/C	CCAAATGGTGCCGTTTTGAACAGATTCAGTGTCGCTGGATCTGCTGCTGT	CKaM1704	0.0823217
2109	Ca1S135123_0582_2044	Ca1S135123_0582_2044	TACTCTTAATAGAACTTTGTTCCAACCTTTTAGTTATTGTAAATATTAGT	T/C	TGTGTGTGATTTGGATCCCTGTTAAAGTAAACTGTGCAGAAGTGCAATTC	CKaM1705	0.0630907
2110	Ca1S135612_0872_0132	Ca1S135612_0872_0132	GTGTTCATTTTTTGTCATCCTTTATTACTAGCTCAATGCTATATACCCCC	C/A	AATATGCGTGTGTATATTCATATGTATACTGATTGAAAAAAAGGTTCACT	CKaM1706	0.140595
2111	Ca1S135885_0524_1179	Ca1S135885_0524_1179	AAAAAAAAGAAGGTAAAAATAGTTACCAGCTTGTTCAACAACTGCTAATC	C/T	ACGAACTACATTCTCTCACCTCAACTATCGCAGAGATCCTTCATCTTCTC	CKaM1707	0.108337
2114	Ca1S142246_2458_2424	Ca1S142246_2458_2424	TTTTTTTTCAAAGTTCACTAAGAAATAATAATGTTGCATATATATATATA	T/G	AGAGAGAGAGATGCACATGTGTGTTGTTCTATTTAAATAAACAATCAAAG	CKaM1708	0.0831758
2115	Ca1S143123_3399_0516	Ca1S143123_3399_0516	TAGTAAGCATTACCAAAAAGCTAAGTACTGGTTGGTCTGATTCTGAGTTC	G/C	AGAGCCTTAAAAAAAAAAAAAAGATTCTGAGTTTTTAGTAGTCTTCTTAA	CKaM1709	0.479175
2117	Ca1S149737_4007_1642	Ca1S149737_4007_1642	ACTTGTTGTTAAAGGCACTGTTTGATTGTTCGTGCATTTGAAAAACAAAA	C/T	GTGGTTGATCTCTCTGCCTGAGCAGCATGTATGCTGTGGTTGAGAATAAC	CKaM1710	0.140595
2120	Ca1S157714_1830_3543	Ca1S157714_1830_3543	AACTGTGATAGAAGAGAACTCCTGTCTCAGTTACTAAAATGACCAAAATA	C/T	CAAGAGCAATCCCAAATTCACGCGATTTCGAAAACCCTTTAAAAGACACG	CKaM1711	0.101746
2121	Ca1S157715_1723_2999	Ca1S157715_1723_2999	TTTAAGAAGAAAACAAAAATGTCACTCATTCTGGTTCACAACACTACATG	T/C	GTGTCCGTCTTACATCTGGACTTCTTCCTACGAATTAAATATGCTCTACC	CKaM1712	0.120708
2122	Ca1S159141_2233_0375	Ca1S159141_2233_0375	TATGTTCATGGATTTTTACTGTCAAAAACTTGTATACTTCTTGTTCATAT	C/T	ACTTGGCTCAATATATCACAACACGAATCAGGCCCGNTGCGGTTCTATGA	CKaM1713	0.425362
2123	Ca1S159143_2227_2102	Ca1S159143_2227_2102	CCTCGGGAGACAGACTGCGAGGGATAAGCTTCGTAGTCGAGAGGGAAACA	A/G	CCCAGACCAACAGCTAAGGTCCCAAATTCATACTTAGTCACTAAGGAGGT	CKaM1714	0
2124	Ca1S160026_1035_2482	Ca1S160026_1035_2482	AAGCAACATCGTCCTTTGATTTCTAAGATCCTGAATTCTATGTTATCATG	A/G	CGACAACAATACAAGCAACACCAGACAGGACCCAATGATAATAAACACCA	CKaM1715	0.103852
2126	Ca1S161392_3624_0675	Ca1S161392_3624_0675	TCTGATTGCGTCTTTTCCTTTTGTTCTGTTGAATGCTGTTCTGGTTCTTT	C/G	TTATTTTCTTCAACTTCAGTAACCACAGGATCTGCATTTTCTGTTTCTGT	CKaM1716	0.106047
2127	Ca1S162593_3818_1956	Ca1S162593_3818_1956	GTGATATGGTTAAGTCTTTTGTTAATGGTATGATGCATGAAAATGTAAAA	A/G	TTGTGGCAAACTACTAGTGACCATGAATTAAAACACTTGACCAAGCAATA	CKaM1717	0.0849383
2129	Ca1S165886_2414_0832	Ca1S165886_2414_0832	TCCGTCAATTCACAAGCCAACATTTGCCTTATCATGCCCACATCCTTCAA	A/T	TTTTTTTTTGTCCAGGCGCTGGCCTAAAATCTGGCCCACGCCAGGAGCAC	CKaM1718	0.174818
2130	Ca1S165993_3667_2471	Ca1S165993_3667_2471	ATCGGTCAGAGACAGCAGCGAGCATACCATTCAGCCTAGCCACTAGCCAG	A/G	GAGAGGGAGGAGAGAAAAAGNGAGAAGAATCATGAGGCCTATACTGATGA	CKaM1719	0.0840478
2132	Ca1S169508_3408_2791	Ca1S169508_3408_2791	AGTGGTCTCTGGGGAAGAAAACAGAATAATCTTATTCTGATGAAGTTTTT	A/T	TTTTACTTATTTACAGACTTTGCTTTTGAGTGACTTTGTTTTCTGAGTTG	CKaM1720	0.195629
2133	Ca1S169865_3707_0904	Ca1S169865_3707_0904	TAGGTTGAACCAAATAAATTGCCGTAGTGGTGTCCTTATGGAGCTACATA	G/T	TAACAATACTTCACTTCAACTTTAGTGGGCATATGTTTACGTTCCAACTT	CKaM1721	0.0840478
2135	Ca1S171246_0947_1521	Ca1S171246_0947_1521	GTTCTAAGTTTACAGAAAGCAAAGTACATGGTTGAGTTGGAAATTCAAGT	C/T	CCCACACCATTTGATCCATTTGCTGAGGACCAAAGAATCGGATCGCCCCC	CKaM1722	0.161975
2136	Ca1S172085_1083_2856	Ca1S172085_1083_2856	GGATTCACAAACCATTGGATTCAAGGATCTAAATCTACAATTTGCAAGTG	A/T	ATTCATCACCCAAATCAATGTCATGAATCTGTTTGAATAAAACATCCTTT	CKaM1723	0.123174
2137	Ca1S173899_3317_3686	Ca1S173899_3317_3686	TAGATTTTAGTAATTAACACAATACATGCACAATTGCACTAGAACCAAAA	C/T	AAGGCTCATAATTCAACATAGGGTATAGGCTGTTTAATTAACAAAGCTTA	CKaM1724	0.101746
2139	Ca1S175044_2657_0782	Ca1S175044_2657_0782	GAAAACGGAGACACCGGAGGAGTAGAACCAGCGGGAGAAATCGGTGGCGA	C/T	CCACTTTGGTAACCTGGCGGTTTCACGATCATGATACTACGGGTTACTCT	CKaM1725	0.0425331
2141	Ca1S176818_3018_0364	Ca1S176818_3018_0364	TTACGGCCGGGGTAGGATGTTTTATGTTATGCTAGAACTTTTGCCAGAGA	T/A	TATATGTAGCTTGGCATTGCCCTTTTGTGGCAGAGGCACAGATTTGAGCC	CKaM1726	0.121928
2142	Ca1S177814_1490_0554	Ca1S177814_1490_0554	GTACAATCAAATGGGTAAGTAGCCCTTAATAAATCACAACAAGCGACTCA	T/C	TCCATTGGCCCAATAAATCATAAGTTCATAACAAGTATACTATGTCTGTG	CKaM1727	0.0831758
2143	Ca1S178487_2660_2962	Ca1S178487_2660_2962	ATTAACAATAGTACTACATTCTCAACACTCACACAACACAAGACTCTGCT	G/A	TCTGACCTGATGGAACCAAAATCCCATTCACGAATCATAGCTTAATTAGA	CKaM1728	0
2144	Ca1S178797_3115_3102	Ca1S178797_3115_3102	TTTTTTTTGTGTCCAAGATATCTGGATCCATAATATCAAGCTCAAACAAT	A/G	CAGTAAAGCAGGCTGGAATATACAACAGTAGCTGCTAAAAGCTTAAACCC	CKaM1729	0.0831758
2145	Ca1S180061_3389_1245	Ca1S180061_3389_1245	CTTGACAAATACCCTGGCAGCTTAATCCTATCTTTCACTATCTTCTGCTG	A/G	ATCTTCTCACGGTTCCCACCACAGAAGGGCGGCTTCCCAGTAAGTATCTC	CKaM1730	0
2146	Ca1S180308_1417_1679	Ca1S180308_1417_1679	GCCACTAAGTGAAGAGATTAGATGTTGCAATTGTTGCCATTTTTAGGAAT	C/G	GAGAAATGTTTGGCGCGATTAAAGTGTGAACTTATAGTTTATGTCTATGT	CKaM1731	0.151344
2147	Ca1S180936_1831_3497	Ca1S180936_1831_3497	GGGGGTTCTTCTTCTTTCCTGTGGGTGGTCGAGTTTGAAGTTTGATCGAT	C/T	GAACGGTACACATTCAACAAGATGACGCGAGGAAAGCAGAAGATCGAAGC	CKaM1732	0.101746
2148	Ca1S188604_2363_0195	Ca1S188604_2363_0195	GTCCAGTATCAAAGGGTTCAAAATAAGTGGATGTGTAGTGTTACCGTATT	G/A	TATTTGAAGGACTTATAATGTACTAGGCATGCAAGCACTTATTTCTCTAA	CKaM1733	0.140595
2149	Ca1S188799_0466_0213	Ca1S188799_0466_0213	CCAGGACCACCATTTCCCTCAACGGTTTCAACAGTCTTAATGGCATCAAC	A/G	GCCTTTGGAATGATGACATCAGCATCTTTCACCATAGCTTTGTAAAGCTT	CKaM1734	0.0806648
2150	Ca1S188856_2890_1724	Ca1S188856_2890_1724	CTATAAATGATCTTTGTTGTGTTCACACTACATATCATTGTATTAAGGTT	G/C	TATTTGTATGATTGAGTCACTATTGTTCTTGTTGTTGATTATAATAATAT	CKaM1735	0.102788
2151	Ca1S192527_1280_2352	Ca1S192527_1280_2352	GAAGTAGTTGAATAGGAGGATGACTATGACTATCGCTCTTGGTAAATTTA	C/T	CAAAGATCAAAATGATTTATTTGATATTATGGATGAACTAGGTTAACGGA	CKaM1736	0
2154	Ca1S195818_1562_1474	Ca1S195818_1562_1474	GTGGCTGATCATCCTCTCAGACCAGCTATGGATCGTCGCCTTGGTAGGCC	T/A	TTACCCCACCAACTAGCTAATCCAACGCGGGCTCATCATACCCCGATAAA	CKaM1737	0.0217365
2155	Ca1S200054_3368_2780	Ca1S200054_3368_2780	TCAGATGTTGCTCAACGAGGAAGCAGCTGCAGCTTGATAATTACATTTTT	G/T	TCTCCGTTTTCAGTCATTGTATCTGTTTTGCTAGAACTAGAAGTTGACAC	CKaM1738	0.139207
2156	Ca1S200989_3404_0427	Ca1S200989_3404_0427	TAATAAAAAGAAAGAAGGAAGGAACTAATTACCCGCAAAGAAAAGAAGAA	T/C	GGCGAATAGAGAAAGGAAAAGAAGAATTGAAGAAGACATGGCTTGGTTTG	CKaM1739	0
2158	Ca1S207312_2601_2032	Ca1S207312_2601_2032	GTATTCGTTTTATTGAACTTCAAATTACACGGATCAACTAGCGTCTCTCA	G/A	ATTAGTACTAATAATTGCAGATCTGGTACCGGAGCCACCGTACTCAGACG	CKaM1740	0.0651433
2159	Ca1S208085_2591_0881	Ca1S208085_2591_0881	TGTATTTAAGAAAAATACAGAAACAACTTATTTTTTTTATTTTGCAGTTA	A/T	CTTACAAGTTTTGTCAGCATGATGACGAAATAAGATTATCAATTTTTCAT	CKaM1741	0.04299
2160	Ca1S208783_3007_2289	Ca1S208783_3007_2289	TGTTTCGGTTGGTTCTTCGATTGTTTCTTCTACTAGGCTAGTTTTTTATT	A/G	AGGATCTTTTCTATTTCAGTTTTTGATTTACCGAATGTAATGGAGGATGT	CKaM1742	0.103852
2161	Ca1S210380_3662_1878	Ca1S210380_3662_1878	GTAACTTCCTTCTTCGGCTTCGCGGCTTCAGATAGTTTATACGAAGCCTT	G/T	ATCTTCACCAGCTTCCCTTTCGCGGCTTGATTCTTAAGCTGCAAACTCAG	CKaM1743	0.102788
2162	Ca1S210620_3449_2220	Ca1S210620_3449_2220	CTGTGTATATTTAAAGTACAAAAATAAACCCAACTTCTTGACTTTATATC	T/C	ATTAAGCCTCCCTGCGCAACAAAATAAGCTTGCCCATCACATGAAGGATG	CKaM1744	0.120708
2163	Ca1S210636_3798_1601	Ca1S210636_3798_1601	AGAAGGAGTAAAATCTCCTTTGGTGTGATACTTCACACTCAACTTTGCAA	T/C	GGATCCTCCATTTGGGCCTGCAATCAATTTAGCCTGAGATCTTCTCAACT	CKaM1745	0.062435
2164	Ca1S213135_3629_0241	Ca1S213135_3629_0241	ATTTTACCATGACTGCAATTTTAGAGAGACGCGATAGCGAAAACCTATGG	G/A	GTCGCTTCTGTAACTGGATAACCAGCACTGAAAACCGTCTTTACATTGGA	CKaM1746	0
2165	Ca1S214664_3729_0654	Ca1S214664_3729_0654	TGTGTAAATATGCTATACATTCTCAATGGTCTTGTAAATTAAGTCACAAA	T/G	TAGAGGCTTTTTCACTATTGTTTGGTTGGTAGGTTTGAACTATCAAATGT	CKaM1747	0.102788
2166	Ca1S215205_2819_3422	Ca1S215205_2819_3422	ATTTTGTTTTGTTTTGTTGGTTAGAACATGAAAAAAGGCAAAGCTGGTGA	T/C	ACACACTGATCTGGTGTGTGTGTTTGAGCTTGCATGTTAAGAGATTAGTT	CKaM1748	0.0831758
2168	Ca1S216872_3715_2543	Ca1S216872_3715_2543	CCAATTTGTAGTCACTATGCACAGATATTTCAGAAACTTTATAAGCACTT	T/C	GCCACATGGTTGAATGATTTTATTGATCCATGACTCCTACATAAAGGGAA	CKaM1749	0
2169	Ca1S217090_0705_1380	Ca1S217090_0705_1380	TTTTAAATGTCCTTCCTATTGGGATGACCAATCCTTCAAATTAGTATACA	C/T	CATGTACATTTACTCTGCTGCTCATTATATAAGGTTTACTCATGTGTTGA	CKaM1750	0.120708
2171	Ca1S223711_1707_2345	Ca1S223711_1707_2345	TCGTTAAATTTTGAAATCACATAAGACTGACACCTTACCGCACGCCCTCA	G/A	TGTAGCAATTAGACCAAAGTGGTCTTAAAAACACCATACAAAACATAAAA	CKaM1751	0.0823217
2172	Ca1S224865_0683_2145	Ca1S224865_0683_2145	AAATGTACAAGTGCATAATAACTAGCATGCTGCATCTCAACCATCACTTG	T/A	GGTTTCATTTTTGGACAGGACACTAAATAATTTTATGTAAACAAAATNTA	CKaM1752	0.062435
2173	Ca1S227440_2683_2185	Ca1S227440_2683_2185	TAACTTATTGAAGATATAATTGAAGTGAAGATCCTAGATGCTGAGAAATT	C/T	CCCCACCTACATTCATGGTTTAATAATTTCAAAGATGCCCCTGTTCATCA	CKaM1753	0.0823217
2175	Ca1S229968_0934_2894	Ca1S229968_0934_2894	AGAGACAAAAACTAATCAAGCACACAAATTCTAGTAGGTTCAGGAGGGAA	A/T	CTCCATGTCTATTAAAGAAAAACTTAATAAAACCAACATGAAATTACAGG	CKaM1754	0.0637604
2176	Ca1S231042_1022_3649	Ca1S231042_1022_3649	TAAGATGTGTTTTGCAACATAAATTGTATTTCTTGAGTTAGCTGTGGCAA	C/A	AAATTTTACCTGAGTTTATTAATATGTAGTTAGAGTTCGGCCAAAAAAAA	CKaM1755	0.103852
2177	Ca1S233357_0943_0242	Ca1S233357_0943_0242	ATGTGATATATAACATCAAAATATCCGAATATGTAAAAATCTCATAACAT	C/A	TTAAGCATGACATTTTTCAAGATAACTCACTACTCATCAATATCCAACCA	CKaM1756	0.102788
2178	Ca1S235684_0467_0166	Ca1S235684_0467_0166	GATCAAGGTTGTATAGATGATGTTGTAGGTGATGGTGAAGATTCAGATTC	G/A	GATAAAGAACATGGTGATAATAAATGTGATGGCAGTAGTGGTAGGAAAAA	CKaM1757	0.463869
2179	Ca1S236229_3020_2784	Ca1S236229_3020_2784	TTTCCTCTGCACCACCTCCATCACCACCTGATTTTTCACCATCTCCTTCT	A/G	CAGCTTCTTTCTTTTCCTCTCCTTCACCACTCTTTTTCTGATCTTTCTCA	CKaM1758	0.120708
2181	Ca1S240882_3485_1567	Ca1S240882_3485_1567	GGCGGAGACGGTGGTTCCCGCTACTCAAGAGGAGGCGGCGGCGGCGGTGG	A/G	TCTGATGGAGGAAACTGGAGGAATTAAGCATGTGTTGAATGTTGAATTTA	CKaM1759	0.101746
2182	Ca1S241013_0854_2235	Ca1S241013_0854_2235	GGCTGAAAAGCACACAAACCAATTGCATTCTAAAGGTCGTCGACTACAAG	C/A	TCATGGCCGAAACAAGAGTTGGTTTACAAACTAACACACAAAAAATACAA	CKaM1760	0.0849383
2184	Ca1S242954_2359_3076	Ca1S242954_2359_3076	TTTGTTGTCAAAGACTCCATCACAATTTTTGTAGTCTGACTGTCTAAGAT	G/A	TTGTTATACTCGGTTGCAAGTATTTAAGCGTTATTTGTTCTTACTTTTAA	CKaM1761	0.0644444
2185	Ca1S243987_1748_3336	Ca1S243987_1748_3336	AAGATGCCAAGATTTTTTCAAAAAGAGGCTTCAAAAAAGCCACGAACTTC	T/C	CTTGGTGAGGGGTATTTTCTTTGATGACTTGAACATCCTTGAAATTATTA	CKaM1762	0
2188	Ca1S248615_2512_2943	Ca1S248615_2512_2943	CGTCATGTTATGACAAACCTAGGCGAGAAGCTGACCGACGAAGAAGTGGA	T/C	GAGATGATTCGTGAGGCTGATGTTGATGGTGATGGTCAGATCAACTATGA	CKaM1763	0.120708
2190	Ca1S249964_3567_1409	Ca1S249964_3567_1409	TGAGACTTTTCATAATTATAAGAATTTGAGATTAAGAACAACAAGAGAGA	G/A	AGAAAAGGAGAGATTTTGAACAACAACATGGGGTACTGGAAATCTAAGGT	CKaM1764	0.0831758
2191	Ca1S251406_0760_0469	Ca1S251406_0760_0469	TCATTCTACCCGTTCATTCCAGGTAAGCAGTTGTATTAAATTCATTGAGC	A/G	GAACTATAACAAAAAAGGATTTGACATGACAAGCTAACATCCCAAAGCAT	CKaM1765	0.0831758
2192	Ca1S254586_1099_1794	Ca1S254586_1099_1794	TACATAAGTTGTTCAACATAAGCAAGATGAAAAGTTTTGATTGTGTAAAC	C/T	GAAAGGGCGGTCAGGTGTAGTTTCTGTTCATTTGCACATGACAATGTGCG	CKaM1766	0.102788
2193	Ca1S255153_2604_0769	Ca1S255153_2604_0769	TGCACACTGATTAATCTTCATCGATAAATAATTTATAGTTCATAAACTAG	T/A	CAGATATCACAGATTAAAATTTGTTATTATTCTTATTTTTTATTTTTACA	CKaM1767	0.120708
2198	Ca1S262151_2609_3637	Ca1S262151_2609_3637	ATATGCACATCTGCACAAATTAAATGTCACTGCAAATACTAAAATCATCC	G/A	AAACTCCAGTAACTGCATGAGGCAACAGAGTTGATAATGTGGTACAGGCA	CKaM1768	0.106047
2199	Ca1S263650_2515_3428	Ca1S263650_2515_3428	TAACCAACAGTTGACCTATTAGTACATGCTTATAAAAGATAAATAGTCCT	G/T	TAGGTAGAATGGAAATGAAAAGTTGAACATCTTCAACAAATTCTGGTTGA	CKaM1769	0.171524
2200	Ca1S264354_1141_2560	Ca1S264354_1141_2560	CCTTTCAAATGCTATGTATAACATACCACCGAGGTCTAGCGCAAGTGGTT	T/C	GTGTGTTTGTGTGAATGTTGTAAACCATGGAATAGTGAATTCAATTTTTA	CKaM1770	0.104938
2201	Ca1S269700_1547_3125	Ca1S269700_1547_3125	ATGGGTGATCAATAAGGCCCATGGCCTAGGGTGGTGACCTCCATTGCACT	C/T	AGGAGGAGTGCCAACCTAAGGTCTACCCAAGTGGTGGAGCCTACATCATA	CKaM1771	0.0217365
2202	Ca1S273215_1209_1158	Ca1S273215_1209_1158	CATTATTTGAAGATGCTGTGAATATTAGTTATCATTGATGATGAATGCAA	C/T	AATTATCATCAAAATCACACATCCAAGACATATTATTGCATCTATTTCAC	CKaM1772	0.121928
2203	Ca1S275667_0167_1394	Ca1S275667_0167_1394	AATAGTTTTAATTTCAATAAAAAAATTTAGCTTGAGTGTAGCTCCAGCCA	G/A	CCAATATTTGGGGGCTTTTTGACAAGCAATGCACAATCAGCAAAATAGCA	CKaM1773	0.139207
2204	Ca1S277213_3661_3648	Ca1S277213_3661_3648	CATAGCAAAATCTGGCAATAGACGGAAAAGATAAACATCGGGAATGTTTC	G/A	AGACAGCCTAGATACTTTCCTCAACCTAAACACATTACATGAATAGATTG	CKaM1774	0.0867769
2205	Ca1S277833_3162_3368	Ca1S277833_3162_3368	ATACCAATAAATTAATCGTAGTGTTTGTAAATCTTAATGTTAGCCATGGG	C/T	GGGATCGATTGACAGGCCAGGGATGATAATCTCCATCAAAATAACTAAAC	CKaM1775	0.0425331
2207	Ca1S279603_2263_0585	Ca1S279603_2263_0585	CAAAACTGAATTGCAACATACACAAAACAATTCCACGGAAAATAAGAAGG	T/C	GGGGAGTAAACTCCATATTGAAAATCATTAACATAAATAGCAACACTGTC	CKaM1776	0.102788
2209	Ca1S283471_3551_1292	Ca1S283471_3551_1292	ATAAATTCATTTTCTTTAAATGTTTATAAGAATCGCGGTATTAAATGTCA	G/T	GGAGATTTCATTTTCATCACTTCCAACATCACATGTTCAGGGAATACAAA	CKaM1777	0
2210	Ca1S289621_2181_2177	Ca1S289621_2181_2177	TTGTTTCACTCATAATTATGGTGCAGCCATAATTTTACAAGCCAGATATG	T/C	GAACAGAAAGCCCTGTGTACAATTTTATATAACAAAACTTTAATCTAGTG	CKaM1778	0.0425331
2211	Ca1S292082_3731_0223	Ca1S292082_3731_0223	GTGTTCTTTCATTCAACTGTTTCTATAAGGTGAAGAAGTTTATAAACCTA	C/A	AGAATCCACTGGCTACAATTTCATCTGCCCAGTAAGACCTTTAAATGAAC	CKaM1779	0.0831758
2212	Ca1S292791_3413_0196	Ca1S292791_3413_0196	TTTGGCAGAGTAGGTCTCCATGGTATACCTCTGATTTCGCTTTGATCTCT	T/G	CTGTTACCAACGACATCGTTTTGGTTACTGCTTAATGCGTTCTTCTTCTT	CKaM1780	0.0831758
2213	Ca1S294573_1669_2513	Ca1S294573_1669_2513	AAGTAGAAAAGCAACAACAATAACCAGTTGGTAGTTCAGAATTCTGGAAG	T/C	TTAAGCTTCAGTAGTCACTTGTCTAAGGAAGATGAAGAGATGTCAAAATC	CKaM1781	0.0425331
2214	Ca1S296678_0840_2427	Ca1S296678_0840_2427	TTACATACACACAGCAAAAACACACTTATTAAGAAACCCAAGGGAGCTAA	G/C	TTATGATGATCACAAATGAAGTTTTAGCAAAAAAACTTCATCTTATTGAA	CKaM1782	0.125742
2216	Ca1S297935_3165_0137	Ca1S297935_3165_0137	ATTTTTTTTTTTTTTTGGTGCCAAGTGTTTTTTTCATTGTTGTTCTAGCT	T/C	CAAACTTGGTTTTACAAATTACAACCAATATACACTTGTGAAAATTACTT	CKaM1783	0.0858477
2217	Ca1S299414_1398_2146	Ca1S299414_1398_2146	ATTACTTTCAAAGCAAGCTGTCTAAAAGCTTTCTTAACATCAGATTCACA	A/T	GCACCTGGTTGAATTCTCAATGTCTTATAAGGATCCATACAATAAGAAAG	CKaM1784	0
2218	Ca1S301573_3048_2758	Ca1S301573_3048_2758	TACTATGTCAGGGAGATTTCATTTTCATCACTTCCAACATCACATGTTCA	G/T	GGAATACAAATCAAAGACCATTTCTCTTACACAAGCCCAAGCAGACTATT	CKaM1785	0.103852
2219	Ca1S302870_3070_3080	Ca1S302870_3070_3080	AATTTAAAAGTTCCGCTACTACCACAAACATTTTAACATTCCAGATCCTT	C/T	CACTGTGGCTGTTTAGCAACCAAGTTTACCCAGATGTCTTTGCTACATCA	CKaM1786	0.101746
2220	Ca1S304668_3069_0638	Ca1S304668_3069_0638	AAATGACCTAAATGTTCATCCAATGACACAAACACACCTATTGGATGCAC	A/G	AGATTGGTTAAAAACTCTAATTGGACAAGAATAAACCTAGAGAGGATGAA	CKaM1787	0
2221	Ca1S305668_3616_3460	Ca1S305668_3616_3460	TCACCCTTTATTAGGTGTGTAACTGTCACTAATCTATCAAATTACACACC	C/T	GACTTTCATCTCAAACTGTAATTGNTATGCTGTTTATCCCCCATATGGTG	CKaM1788	0.255752
2222	Ca1S306254_0449_2112	Ca1S306254_0449_2112	CCCCATGGGAAATTCAAGCATGGCAGGTTCAAGCATGGAAAATTCGGCAA	G/A	CATGGGAAATTTAAGCACGGAAAGTTTGGCAAGCATGGTATGTTCAGGAA	CKaM1789	0.104938
2223	Ca1S307069_2452_0499	Ca1S307069_2452_0499	TTTTTTTTTTCGTTCCTCAATTTACAAACTAAGACTGAATGGCAGCAAAT	C/A	TGACAGGAGAATCTAGTATAGCGTACAACTTGGCCACAAAGCAGCACTAC	CKaM1790	0.121928
2224	Ca1S307384_2911_0184	Ca1S307384_2911_0184	GTTAACCACTTTGTTCTTAAGTAGTTTAAGAGAAAGAACAAGAAAGACAT	T/C	AGTGGCAACCCCAGAGCACTCAGGAGGTTGAGGACTGCTTGTGAGAGGGC	CKaM1791	0.0605469
2225	Ca1S310578_1917_0983	Ca1S310578_1917_0983	CTGTTTCACTCATAATTATGGTGCAGCCATAATTTTACAAGCCAGATATG	T/C	GAACAGAAAGCCCTGTGTACAATTTTATATAACAAAACTTTAATCTAGTG	CKaM1792	0.0425331
2226	Ca1S312581_1278_1795	Ca1S312581_1278_1795	TTATAATATTTATTGCATATATGAATAAAAGAAACCACAGACAAGTTTTA	C/G	TGTTGGACAGTATGAACGTGTTACATCTGTATGATTATTTGCATTAAAGA	CKaM1793	0.172336
2228	Ca1S315884_0708_3965	Ca1S315884_0708_3965	AATTGGGCATCTGTTCTGTTATGTGGCTTCGTTTTACGTGTATTTGTATT	T/C	CTGCATCCGTTAGTGTATAAACGTGCCTTTTTTACTAAAAAAAAAAAAAA	CKaM1794	0.0630907
2229	Ca1S316396_1129_1383	Ca1S316396_1129_1383	CACACAAAGAGGCCAGAGGCTCACAATATTCGCACAAACTCCATACAAAA	T/A	TTTTCACTTTTCATCAACCAACAACAAACATACGCTATTAATTCTAAATT	CKaM1795	0.0644444
2230	Ca1S317825_0477_1936	Ca1S317825_0477_1936	CTTCAAATATTCTACCAACTCCTTCGGATCCTATTGTTCCTTTCACTGTT	G/A	CCAAATCCTTGTCACCGTCAAGGATCACCGTTTCTACCCCTTTGAACTTT	CKaM1796	0.104938
2231	Ca1S321485_0320_2776	Ca1S321485_0320_2776	TTGTAATTCCAAATCCTATTAATGTTAAGCTCTTAAAGTTAAGTAAGTGC	C/G	ACTATATGAACCAAATTCCATCCAAAAAATATATAAAAACACAAGCNTAA	CKaM1797	0.495317
2233	Ca1S327464_1123_0575	Ca1S327464_1123_0575	TTTGTTTAAATTCTTTGCAACTCATAAGCCCAAAAATCAAGTGATTCAAC	A/C	ACAAATAATCCCGAAGTACAAGACAGACTGATAGTCATACACAAAAAACT	CKaM1798	0.0823217
2234	Ca1S328513_1887_1734	Ca1S328513_1887_1734	TTTTTTGAAAAAAATATCACATCTTACCATTTCACATCTGTAATCCAGAC	C/A	AGGAAAATATTAGTGGTACATTAATTGAACCATTGTTAAGCAAACTGGTT	CKaM1799	0.04299
2235	Ca1S328707_1405_1324	Ca1S328707_1405_1324	ACAAACTTGTGAAATGTAATAGGTCTTTTAATCAAGTTTTTTATGCTTTG	T/C	TATGCATGATGTCATTGAAACCAGTCCCTTTGTCTTTAAATATAAGATCT	CKaM1800	0.0823217
2236	Ca1S328898_0409_1900	Ca1S328898_0409_1900	CTGAGACTAAATGGCGGTTTTTCAGATGGCACCCGCTTCACAGTGTCATT	C/T	TCTGACTTCCTGTTTTGAGGAGGAACAGAGGTTCGGCCACCAGCTCCCAC	CKaM1801	0.0840478
2237	Ca1S331278_1385_3003	Ca1S331278_1385_3003	CATCAAGGTGTTTGATTTAAAAAGAGAAGAAGCATTACAACTCGCATAAA	G/T	TAGTTCCGCATACATACATTATTAAATGTATAAATAACAGGAGGGACTTG	CKaM1802	0.499522
2238	Ca1S331389_2960_1347	Ca1S331389_2960_1347	ACTCAATCAAATGAACATACTATTTCAATATTTTTATTTACACTCTTCAA	A/C	CAAACCAGGAACACACGATGATTTGCATACATATAATAAGCTTCTTACAG	CKaM1803	0.0831758
2239	Ca1S333807_3776_2730	Ca1S333807_3776_2730	AACTTTTGGTAGCTTCAACAAGATCACAGCACTACTAGTTTTATCAGATT	G/C	ATTGTGATTCCAAACATTGGATGTTTAGAAACTATCTCCATAAGTACATG	CKaM1804	0.0840478
2240	Ca1S334209_1190_3616	Ca1S334209_1190_3616	GTAGGAGAATCACATAATATATTTTTGTTAAAATATGTACACAATACAAT	C/A	ATTATATGTACATGTAATATTTGGAAGTCCACGACTTTATCCTTACTGAA	CKaM1805	0.15879
2241	Ca1S334755_3566_0990	Ca1S334755_3566_0990	TCAACACTAATTTATATCTATATACTCACATATGTTGGAATAAGATGATT	T/C	AATGAAGGTGTTGTTGTTTGTATGGAGATTGTTAAATGATCATTTGTTGT	CKaM1806	0.176512
2242	Ca1S335548_2765_0718	Ca1S335548_2765_0718	ACCTCGATTTCGCGTCCCGTTGGATCCTTCAAAACGGTGAGTTTTGAGTT	C/G	GTGTTGTTCGCGTTGAAATTGTAATCGATTGCGAAGGGATTTTCCTTTTT	CKaM1807	0.10718
2243	Ca1S335876_1624_0851	Ca1S335876_1624_0851	ATTATAACCAACTAACAATATATAACGGTGTAAACAAACTTGGTTTCTTA	G/T	CCACAATCAGGTGATAGTTAATCAAATAGACACTTAAACTTAAAAGGCTA	CKaM1808	0.0637604
2244	Ca1S336798_3043_0963	Ca1S336798_3043_0963	AATGTCCATTCACAATGCCTCATGGCTGCCAGAAAGATTAATTCCAAGGC	T/C	AGCCAGAGTATATAGAGTTTAGGATAACATGCCAACCCGGCCAACGCATT	CKaM1809	0
2245	Ca1S344149_0582_2764	Ca1S344149_0582_2764	AACATGTAATTTCTAATTAGTCCGTGTCAAACTCCGAGGATGAATGGAGG	C/A	TGGCAAAGAGTATAGCTAAAAGAAAAGGCACAAATATTGTAATAACTACA	CKaM1810	0.173155
2246	Ca1S345699_0110_1941	Ca1S345699_0110_1941	CCTGTAATTGCTAGGCATGATGACCAAAAAGAAAAGTGAAAACTGAGGGA	T/A	AAAACAAAAGCTATTTATCTTTTGATTTCTTTGAATCGTTGTGTTAAACT	CKaM1811	0.120708
2248	Ca1S348397_3115_2906	Ca1S348397_3115_2906	CAACAAGTAGGAGAGGCAGGGCAATTCCAAAGCAACAACTGATATAGTAT	C/T	ATTATTCAGAATATGTATATAACTTTCAAGCGAACTGATCAAGGAATTCA	CKaM1812	0.155727
2251	Ca1S350650_1550_3291	Ca1S350650_1550_3291	TTGTTCATCATGCGATGATGGGACATGGTCATGATTCTATTGCTTAAGTG	T/C	TCAATAACCCACATAACATATACATATACATATATAGATATAGATATAGA	CKaM1813	0.0630907
2252	Ca1S352801_2799_2102	Ca1S352801_2799_2102	TAAACTTTGGAGCTTCAACAAGATCACAGCACTACTAGTTTTATCAGATT	G/C	ATTGTGATTCCAAACATTGGATGTTTAGAAACTATCTCCATAAGTACATG	CKaM1814	0.0823217
2253	Ca1S355111_1168_2789	Ca1S355111_1168_2789	TTTTTTTAGTGTCCAAGATATCTGGATCCATAATATCAAGCTCAAACAAT	A/G	CAGTAAAGCAGGCTGGAATATACAACAGTAGCTGCTAAAAGCTTAAACCC	CKaM1815	0.0814848
2254	Ca1S358910_2486_0276	Ca1S358910_2486_0276	CTGTAGATATAACTCAGTGTTATACATGTCGACAGAAACGCAGGGTACTA	T/C	TCATAATAACAATTATTGGTAGAACAGAGTACAGAGGCTTTCATTGTGCA	CKaM1816	0
2255	Ca1S359145_0079_2757	Ca1S359145_0079_2757	TCAGGATGACCATGGAGAAAGAAAACATGGAAGGAGGGAAGATGACCGCA	C/T	AGGAAGAAAATACTTAAGGGATGAGGATGATTCTAGAGAAGGAAAGCATA	CKaM1817	0
2256	Ca1S360188_0749_3180	Ca1S360188_0749_3180	ATGTCATACAACCAAATTAAATAAATACCATTAACTTAAGTATCTTCTCA	T/A	CGAGAAGAGAACAAATGCATTACAGTTTCATTCAGCACAACACAAACTAC	CKaM1818	0.102788
2257	Ca1S360643_1801_1988	Ca1S360643_1801_1988	CCTCTTCTTTGTCTTTCACTGTCACAACTTCTTCTACCTTCTCAGCTTCA	T/A	CCAATGGCTTGGTTTCTTCAGCTGAAGATTCAACAACAGTTTTCTTTTTC	CKaM1819	0.102788
2259	Ca1S362850_2205_3035	Ca1S362850_2205_3035	TGGTGTTTGTGTCGGTGTTAACGTTGTGTTTGGTGTTCATGTCAGTATAT	G/T	TGTTTTATAGTTACCACTCCAATTTGCTTCAGAACTTGAAAGTATTGTAT	CKaM1820	0.0439338
2261	Ca1S364325_3103_1817	Ca1S364325_3103_1817	AGGAGCTTATTGATGGGAGAGGAGGACATCATAGAAAAGATATTGACACT	A/G	GGACATTGCAAAGATCAAAGAGCTGCAATGATGACAGCAAAAAACAATCA	CKaM1821	0.449072
2262	Ca1S365142_2904_2097	Ca1S365142_2904_2097	TAGAGGGTAAAACTATAAAATATGTTTGGCACATAACACAATGATTGGCT	T/G	ATCCCAAAATATCAAGTATCGAATATGGCCGGTCAAAATCTTGTCATCCT	CKaM1822	0.0219753
2263	Ca1S366616_0340_3862	Ca1S366616_0340_3862	TCTTTGAGCCCAGATCCTCCAAAAGATCCCTTCTGTTGTGCCTTAGCTTT	T/C	AACTCCTTTAGAGCCTTCTCCTCATCCTTTTTCTTCTGGATGTTAGCCAT	CKaM1823	0.0217365
2264	Ca1S366632_2229_3613	Ca1S366632_2229_3613	CAATGGGCTAGACTCAACAGGCCATGTGGACTGAGACTACAGCAGCCTGT	T/G	ATCCCTCCACTGTCAAGAGCAGGAGGTGTTCACTGCTCTGTGAAGCCAGC	CKaM1824	0.120708
2265	Ca1S366993_2471_1409	Ca1S366993_2471_1409	ACATCATGTCCTGTATAATTTGACTGGAGATAATATGTTAAGAGATGAGA	C/T	GCATCATCGGTATTTTGGACATTAGTTTTTGCTCCCAATTAGAACGGGTT	CKaM1825	0.157244
2266	Ca1S367638_0632_3234	Ca1S367638_0632_3234	GCAGGAGTGTCGTCTTTCTTAGCTGCTGCTCCATCGGCAACTTTCTTCTC	G/C	GTTTCATTCTTTTGCTCTCCCATTTGTTTGATTCTTCTATTTCCTCTTCT	CKaM1826	0.0867769
2267	Ca1S367752_3582_2810	Ca1S367752_3582_2810	TAAGGTAAGTAATTAGTGTGGTTGAATGTGAAATTAAAAATAAATGTTTT	G/A	AGTGATGATTCTGTATATGTTTGTATATATGCAGATAGTCATATTTTATA	CKaM1827	0
2268	Ca1S368602_0338_0691	Ca1S368602_0338_0691	TGTATCATTCAACAATCATACAACAGTGCCATAAAAAATTAAAGCTTTGC	A/C	AAATTACAAAGTGGAAATTGGAATCACATTAACATAACTGGTACAAATTA	CKaM1828	0.0420858
2269	Ca1S370096_2815_0714	Ca1S370096_2815_0714	GCGGAGCTAGTGGNGTTGCGGGGAAAGAAGAATTTAGGGTTTCATTTCTA	C/T	ACTTTTCGACTTTGTTATACAATCTGGATGTCAGAAGCACCATTCACACC	CKaM1829	0.0651433
2270	Ca1S372630_0890_0078	Ca1S372630_0890_0078	TTTTTTTAAATTGAAAATGCATGTAGATTACATCTATTAATATAAACAGT	A/G	AAATACATAACTAGAGTCTTCTCCCCAGCCAAGCAAGAAAAAAAACCAGC	CKaM1830	0.15879
2272	Ca1S379016_0790_3541	Ca1S379016_0790_3541	TCTTGTGTTATTGTAAAACCTTTTTCATAATTTCTTAATATAAATTGGAT	T/G	ATTGAAGTGCAAATACAAGGATTGCGATTTCAAAGTTCAATCAGGTCAGC	CKaM1831	0.0215028
2274	Ca1S389250_0565_2802	Ca1S389250_0565_2802	TCACCCTTTATTAGGTGTGTAACTGTCACTAATCTATCAAATTACACACC	C/T	GACTTTCATCTCAAACTGTAATTGATATGCTGTTTATCCCCCATATGGTG	CKaM1832	0.231111
2275	Ca1S389996_1690_2151	Ca1S389996_1690_2151	AAATAAAAAGCTGTATGCTATGCTCAACTGTTTTAGATGTTATCCTCCAC	T/C	GATGGGAACGTGAAATGTTATTTATACTGCCCAACTTCATATTTACATAA	CKaM1833	0.0420858
2276	Ca1S396845_2556_1184	Ca1S396845_2556_1184	TGGATCTGCTGCTGTTGTCCTTTTCGCTGCTGCTTTGATGATGTAGAGAC	C/T	CACGCTTTTTTTAATTGATTTTTTTTATTTTGGTGAATTTACATGGATCG	CKaM1834	0.120708
2277	Ca1S397535_3748_3333	Ca1S397535_3748_3333	AAGAGCACAAAACGATATAATAAGTTATGGAATCAAAACAAATCAAAACA	A/T	ACATCTGTCTAAGTATATAGACCTCTGATCTATTGAGCATATATAATTAA	CKaM1835	0.0212741
2278	Ca1S400913_1919_1691	Ca1S400913_1919_1691	TATATAAAAAGGACCAGATTTATCATTGAATCACCAGGATACTGATTACA	G/C	GAAAGATGGACCATTTGAAAGTGGATCAGGTAAACAAAAGAACGCAGTTC	CKaM1836	0.102788
2280	Ca1S405455_0935_1179	Ca1S405455_0935_1179	CTTCCTCTCCATTTTGTTCTTCTTGCTCCTCTAGTATAATCCTCTTCTTC	G/A	TTTTGTTCTTCATGCGCTTCTGTATAATCCTCTTCTCCATTTTTGTTTAG	CKaM1837	0.0217365
2281	Ca1S405739_1946_2710	Ca1S405739_1946_2710	CGTAAGTTCCTGGTTCAATTGATTGACATCATGATCCATATCCATATATC	C/T	GAGGATTTATTTCCTCCAATTTTCTATTCAAGATTGAATAGAAAAAGAAA	CKaM1838	0
2283	Ca1S408778_3407_0199	Ca1S408778_3407_0199	ATAACTGCATGCATTGCACGGTGGATATGAAGAAGTAGACCATTATCGCG	A/G	CAATAGTGAGACAAGCTAGTATCTGCAGTGAAGCCCCCTGTTAAGTAGTC	CKaM1839	0
2284	Ca1S410378_3720_2124	Ca1S410378_3720_2124	AACGTGTAAGCTCACCCAGATGACAAACTTAATGGGAGAGAGACTCTCTC	C/G	AATTTAACATAACAACAAACCCTTTCAGTTTTCATGAAGATTCACTCTCT	CKaM1840	0.120708
2286	Ca1S419793_1073_3228	Ca1S419793_1073_3228	CATGATTAAAGATTCTCAGTGAATTTACAACTTTCTTTTTGGCTATAAAA	C/A	CCACGAGTTAACAGACTAAACTTCTACTTCACGGTCCTTTATCATTAGAA	CKaM1841	0
2287	Ca1S423280_2656_3596	Ca1S423280_2656_3596	TCTCAAATCTCTTAGGTTCAATTGGAATAGAAAATTGCTGGACTTTAACA	T/C	TTAGCACCAATCAAGTTTCTAACTTAATGAGCTAGACATTCAAAGTCAAA	CKaM1842	0.212535
2288	Ca1S424251_2369_2144	Ca1S424251_2369_2144	AAAATTGTGTGAAGGCCCAAATGGAGGGGTTCCATTGGGAAGGTGAGTGT	C/A	AAATATCAAACCAAAGGAGATGCTAAGCCCAATGAAAAGGAGGTTCAAGA	CKaM1843	0.062435
2289	Ca1S425830_1001_1955	Ca1S425830_1001_1955	TTGGTGTATAACTAAATTAAAATGGTGTCCGAAGAACAAACACCTTTTCA	G/T	CAAACTGTCCTTTGGAAAGGNTTAATCAGGTAGTAACTGGTAAGTACGGT	CKaM1844	0.101746
2290	Ca1S433309_3421_3506	Ca1S433309_3421_3506	CCCTTTCTTCTCAGGAACTACCCACACGAATTCGTAACCCGATGCTTCAA	T/C	CCCGCACGCAATCTCATATAACTGTTTATCAGGAAAATGGCACAGACTTC	CKaM1845	0.062435
2291	Ca1S438665_2438_3058	Ca1S438665_2438_3058	TTTTTTTTTTTTTTTTTTCGAAATTTTTCTTTGGATACTAGGAAACGAAT	T/A	CAAACATAGCTTGTGACATAGTATATTATGACCATTATACATAAAAGAAG	CKaM1846	0.0599426
2292	Ca1S442927_1623_1383	Ca1S442927_1623_1383	ACATAGCAACACGAGACTCCAAAAATGAACACAGCTATTGGTTCAACACT	G/A	AACATGTAGAATTATATCGATGTTAACATAAATACTGATCGAATAACAAA	CKaM1847	0
2293	Ca20156	Ca20156	AACAATATGGTAACATCATGTGGCGTCACACTGAGACTGGAATTCCTAAT	G/C	AATTTGTAAGACTCTTTTATTACACATAATTCAATTAATCTCTTTCTAAT	CKaM1848	0.5
2294	Ca21249	Ca21249	CTGACGACTTCATTAGCAGCGGCGTTTAAGCCAGGTTACGGCGCGTACAC	A/G	GCGTCGAAGGCGGCGGTGGAAGCGATGGTGAAGATTCTGGCTAAGGAGTT	CKaM1849	0.0210502
2295	Ca21417	Ca21417	GAGGAGGATATATATAGCAGATGAAAAGCATTAGGCTGGAACTTTCGTAT	C/G	TATGAAACTAGCAAAACTTGATCAGACATCTTCTTGAAATGTATAGATAC	CKaM1850	0.470693
2296	Ca22434	Ca22434	ATCAGTAGGAAAACAAAGCTTAAAGGTAATTCTACAAAAGTAAAAACACT	G/A	GCAGCCATTTACCTCAAACTTAAAGATTGCCATTGAACCTCCAAAGATGG	CKaM1851	0
2297	Ca2C11129	Ca2C11129	ATTAACACACCAATAAACCTGGTCAGTACTCAAAACTCAAACTTTCTATA	C/T	TATGCTATCAGTAATCACTAATGTAGCAGAGATATGTTTTTACTTTTTAT	CKaM1852	0.0434568
2298	Ca2C15786	Ca2C15786	GCAAGTGGTCAACCTTTTTGGGATTACCTATATATATATTTATATAAAAT	A/C	AGTAATGAATCAAGTATTGGAATAGAAATAAATAAGTGAAACATAATATT	CKaM1853	0
2299	Ca2C1614	Ca2C1614	CGTAAGACAATTCGAAATCGAAACAAAATTTAATCAAAAATCATAAAAGA	T/C	AACGGTAACATTAGATCCACAACTGACCACAGCAACGGATTTGTTATCAG	CKaM1854	0.0840478
2300	Ca2C25794	Ca2C25794	GGAGAAGATTGGTATAATGCTTCACCTCGGCGTTTGTGTGAACGGGCATT	A/G	AGGGAATTGCCCAAGAAAGAAAATCAACAACTTGTTATCCTATCACAGGT	CKaM1855	0.121928
2302	Ca2C31438	Ca2C31438	CATGATTCTGGCTAAAAGTAAGTTGAATGTAAAATGATTTATGTTTGGAT	A/T	AATTTACGTAATCGAGGGTTGAATAATAAACTTGAGTGTAAAAATCACAT	CKaM1856	0.0644444
2304	Ca2C3233	Ca2C3233	TAGTAAAATGAATTATTACTGTAGTAATCTTTTGCACAGTAAAAATAGTG	T/A	AAATATTCTATTAAACTAGGCAGATTATTTCATCGTCAAGTTGTTTTATA	CKaM1857	0.0425331
2305	Ca2C32639	Ca2C32639	TCTTATGTGGGATCACACCATCTGAAGAATTTGACACGAAAAACAATGCC	A/G	AGTCAAAGTTTGTCCATTACGAACCTGAAGTAATTGCACCACTATGGCAC	CKaM1858	0
2306	Ca2C32873	Ca2C32873	CCTTTCTAAGTATAATATTGAATTTGATACTATAATCATACACAGTGTAT	G/C	TGGACAAATTTAAAAAGGTCAAAGAGAGTGCATACAACTTCATGTGATTG	CKaM1859	0.0831758
2307	Ca2C34020	Ca2C34020	CTGATATTGCAACAGTTATGGAGGAACCATTGGCAGCTTGAAGAACAGTG	T/C	GACGTAAACACGACAACTGCTTTGCAAACCAAAGTGTAGCATCTGGTCTT	CKaM1860	0.124444
2308	Ca2c34206	Ca2c34206	ACCTTTGAGGTTGTTGATAATCACAACTATGATGGAAGTAGAAGAAGGGC	T/G	TNAAGTGTTAGAGGTTCTGATCATGAGAGGAAGAAAGGTGTNCCTTGGAC	CKaM1861	0.0212741
2310	Ca2C34583	Ca2C34583	AGTCGTCCCTTGTGGGATCAAGTATATGGGCCGTCTCAAATGCAAATGCA	G/A	GGATTTGGAGAGAAGCTGAGCTTGAGTCATGGGACGAAAAAGATGGAGTA	CKaM1862	0
2311	Ca2C36391	Ca2C36391	ACTGATATTTTCTCATCCTAGTTTATGAAATTTTGAAGATTAATGATATT	A/G	TACACTTCTGCAGGCGACAGGAGAATTTGACTTCTGATTTTGTCGGGGCC	CKaM1863	0.102788
2312	Ca2C36626	Ca2C36626	TCGGGTTTACTAAGGTAGACAGAGATGAGGTGTGTATCTTTTTGAAGTTT	T/G	TCCTGGAGTTTCATTGGTTATTAGTCTTGTTAAACTAACTATCATTTCAT	CKaM1864	0.0896886
2313	Ca2C37037	Ca2C37037	AACACCATGGGACTGGAGAACAGAGCCAAGGTACTTGCTATATAAACTTT	A/T	AGTTATATGTCCTGTGATTTTCATATCATACTTTGTTTACGCAAGTGTTT	CKaM1865	0.0219753
2314	Ca2C37368	Ca2C37368	TCTGGCCGCCTCTACCCTGAATACCGTCCAGCAGCCAGCCCTACTTTTGT	A/G	NNGAATCAATTCACTCAAACTGTCACAAGAAAGTTATGGAGATGAGATGC	CKaM1866	0
2315	Ca2C38039	Ca2C38039	TGAGTGACTTTTGACAGAATCAGAACCTTGGCTACCAACTCTAGTATTTT	T/C	TTCTGCCTCAAGTAACTGAACAAATCAAATAAAGAGTTAATAATACATAG	CKaM1867	0
2316	Ca2C3892	Ca2C3892	CAAGTGAAAATTTACTACTTGAGAAAGACAACTCTTAAATGCGCTTTTTA	T/C	CTTCGAAGAGATTAATCTTTGAAATTGCGTAAAGATATTCTGCAAANGCA	CKaM1868	0.0449201
2317	Ca2C41582	Ca2C41582	TTCAAGTGAAGAGACTTGAGGATATCGACGAGATCCGGTATTAGATCGGA	G/C	CGATCCTCGCAGCATAATGAGGCTTTGAAAATGAGTCTGGTGTCGCCGGT	CKaM1869	0.0651433
2319	Ca2C7044	Ca2C7044	TGATCTCCACCAGTAACAACAGTCCCATTTGAATTGTTCAAATCATTTCC	A/G	TTCTCATCAGAATCATAATTCAACCCTGAAAAATCATCAACATCAACATC	CKaM1870	0.062435
2320	Ca2S12857	Ca2S12857	CAACTATTTGAATGCATTCGTTTGAACTATATATTATTATGCAAATTTCA	A/T	ATTTTGTCTTTCTTTTAACCACTTTTGTTTGAATAATTCTCAAAAGAACC	CKaM1871	0.0644444
2321	Ca2S37998	Ca2S37998	CAAGAAATAATAGACCCAAGTCCCAACTGGACCCGGTCGAACCGGATCAC	A/G	AAACTGTCGACCAACTTTGCGGAGATGACTTGGGGTGGTTGGTTCAAATT	CKaM1872	0.0823217
2322	Ca2S38128	Ca2S38128	TCATGACCAAANGTAAAACACCACTTTCAACAACAACAAAAAGTCAACTG	C/G	TTGAACTACATGACAAAATTTTAGCAAGGTGAAGTTCAGGTGTTAAAACA	CKaM1873	0.0416478
2323	Ca2S41121	Ca2S41121	GAGGGGTATTTACACAACAGAAACTCTAGCTTTAACTCACTTNNTCCATT	A/T	GTACTACTTTTTAAGCTTTAACCGAAGAGGCATGAGTTGCAACGGTTGTA	CKaM1874	0.0210502
2324	Ca2S82575	Ca2S82575	ACTATCATGCTCAATTTTACTATTGTTTGATATATACATTAATATAGGTG	A/G	ACCATACAGAGCAGCAACATAAAGTAAACAAGTGACCTAAAATCTGTAGA	CKaM1875	0
2325	Ca9351169747446	Ca9351169747446	ATAAACATAACTCTTAACTCATACTTCAAGAAGCAACTAACTAATCTTTT	C/T	GGAGTTCTAAAATCAATGATGCTGAGTTTCAGCATGTCATTTGGTGCATG	CKaM1876	0
2326	Ca93773928149	Ca93773928149	ACTAAACTCTCGAGTTTTTTAGTGTCGTATTATACCATAATTGGTGTCGT	C/T	TTGGATAAACAACTTAATTAAGTGCTTATAGCGTAAATGTTTATCATATA	CKaM1877	0.0630907
2327	CAAB57TF	CAAB57TF	TATGTTACAAATAGTATAAAAAATAACAAAAAAAAGCATAAAAAAAGTTT	A/C	GTGGAGTCAATACTCACAAATGACAACACTGAAACAATCCATCTGAACAN	CKaM1878	0.119987
2328	CaESTSingleton16	CaESTSingleton16	TCATTTGTATGTATTCACCATAATCTTCAATCTTAACTAGAAGAAAATTT	C/A	TCCATTAGTTTAGCAAGTATTGACAGATAACAGATTGTTTCATTTAAACT	CKaM1879	0
2329	CaESTSingleton30	CaESTSingleton30	TAGTATAATTAGTAAAATATAAAAAAAACCTTTGATCATTTGATATAACT	C/G	TCTTCACTCATGATGGTTGTTCTTTCATTATCATTCAAGTGAGTGTATAT	CKaM1880	0
2330	CaHa36	CaHa36	TGTGTCCTCNACCGTTGACTCATCGTTGACTATGGTCATGGGAGATGATC	T/C	GGTTAAGGTGATTGCTTGGTATGATAATGAATGGGGTTACTCACAAAGGG	CKaM1881	0
2331	CaHa506	CaHa506	TGGCCTGGTTATCATGTTATCACAAGTGCAACAGAGGCTAGTAAGTTTAC	A/G	GTAAAACAACTCATCCAAGGTAATGTTTGGTTGAAGAACACAGGAGTGGC	CKaM1882	0.100724
2332	CaHa61	CaHa61	TTTGCTGTTTTCCCCTCCCTTCAGGGTGGTCCTCACAACCACCAGATTGG	T/C	GCCCTTGCTGTTGCTTTGAAACAGGCCACGACGCCCGGATTCAAGGCATA	CKaM1883	0.157244
2333	CaSc_30024	CaSc_30024	GTAGTAACATTTGATTATCCAAAAAAATAGTCTTTAGTCATCTACTTAAA	G/T	ATAGAACTAAACTTGGATACACTGCAGTAATGTATGTTACAGATACGAAT	CKaM1884	0.103852
2334	CaSc_32365	CaSc_32365	TTCTGTATGTTCATTCACTAGTTACATAATGTTGTGGGATGTATATTGGT	C/G	ATAGAGCTTTTGGATTTTACCAATGCTTGTAAGTCTAAGGCTATGTTTGG	CKaM1885	0.059645
2335	CaSc_45921	CaSc_45921	CATGACCATGNTTCCAACCATTTATCTATACATTCCATATGGAAAACATG	G/A	TAACAATTCATCAATTCTCTAACGTCATCTTCCATTTTTAGTTTNGTTCA	CKaM1886	0.368508
2336	CaSc11537	CaSc11537	TTAGAAGCAATAAAGGACAACGGTCGCAGGTCGTTGCTTTCTTTTGATTA	T/C	TGTTTAATGGATAGGGAGATCACACGGCGACAGCGGCACGATTCATGTCG	CKaM1887	0.0867769
2337	CaSc12819	CaSc12819	TATAGTGTAGCTCTTTATATGGAGAAGAAAATTAAAGGGAAAGTTACATT	G/A	GAGGTAATTGACACTATTGGACATTTTCCTATGCTAACTTCTCCACTTCA	CKaM1888	0.280268
2338	CaSc1674	CaSc1674	AGCTCAATCTTGAGGACGTCGAACCCTGTGTCTCAGGTCCAAAAAGGTAA	T/C	GAGTCTTCACGTTTTCCACTTAAAAGTAAGGGAACAAAATTGTACTGTTC	CKaM1889	0.121928
2339	CaSc18385	CaSc18385	TTCCACACAGCATGAGAACAGAAGACAAACTTTGCAATGACTAGTGCTTT	A/T	TCAACAGATCTTCCAAATGCGAGCGTATCTGTTCTCTAACAGCATCTCTG	CKaM1890	0.0877263
2340	CaSc19236	CaSc19236	CAACATTTTCCTTCTGTGGTTTCCTGAAAAGAGTCTTACGTGTTGGGTGT	C/G	TTTATGTTAAAAGCCATTGAGACTTTCTAGTTTGTTTTGCAAGTATAGAT	CKaM1891	0
2341	CaSc26402	CaSc26402	GAAGAGCGAAAGAAAACTAGAGAGGCTCTTTCCATAGGAGAACAACTGCC	A/G	ACTGTTCTGACTAGGAACGAAAAGAATAATCTCTCCTTTNCTCAGAAGGA	CKaM1892	0
2342	CaSc3	CaSc3	ACTCAACCTGAAAATTATCTTCATCGCATAGGGCGAAGTGGTCGTTTTGG	T/A	AGAAAAGGTGTTGCAATAAACTTTGTCACATTGGATGATGCAAGAATGCT	CKaM1893	0.124444
2343	CaSc38434	CaSc38434	CAAGAGAATTCTTGGTTACCTTCTCAACATTTGATATATTCCCTGGAATG	A/G	ATTTTGATGATGATAGAATTTCATAATGTGAGACCCCAATATCTGGACAT	CKaM1894	0.48255
2344	CaSc40395	CaSc40395	AAGCATGACCCTTTTGTTGTTTTGTGTCATTGGTAAGTCTAAGTAAGCCA	T/C	TGGAGGTTAACTCAGCAATACCATCAAGATATAAATGAGATGATTGGAAT	CKaM1895	0.120708
2345	CaSc44133	CaSc44133	CCAAAAACTACACTCTCTTGTTATACATTTTGAACATCTGATGTGATCAA	T/A	TTTTTCCCTTGATTATTGGTCTGATCTAACCATAAATTACAACATGGACA	CKaM1896	0.0219753
2346	CaSc44373	CaSc44373	GCAGATCCTATCATGGCAGGCAATGTTAAGAAAGATAACTTGGGGGTAGG	T/G	GCTGTCCAACCTGGGGAGGTGACTCCTGAGGATGACATCTATGAGCAGTA	CKaM1897	0.062435
2348	CaSc5605	CaSc5605	AGTGTTATTGTGAATTAGTTGTGTGGAGTGTTAATGATGCTATTTTCTTA	C/T	ATAAGTGATTTATAGATGTAGTTTATAATTCCTGCTGGATAATGCCGAAT	CKaM1898	0
2350	CaSc9027	CaSc9027	GAACATACACCTGACAGTAGCTCGGAGAATCCATTTTATGCTGGAGGCAA	T/C	AATGAATCTACAACAACAGAATTCACAGAGCAAAATGATGGAAATTTTAT	CKaM1899	0
2351	CaSc9074	CaSc9074	AACCTGCAACATCTCTTGCAAAGGAAGCGACAACCCAAGCTGAACAAGCA	A/C	AACATGTCGAGGCTTAATCCTCCTTTCCAAGCTAAAAGAGAAAAATTGAG	CKaM1900	0.0215028
2352	CaSs1005	CaSs1005	TAAGATATTCATTCAATTTCATACCTGCTATAAAATCAGGACAATGTCAA	G/A	NNTACAAAGNNTTTTCAAAGANGATAAACAAAAAGACTATACGATATAAC	CKaM1901	0
2355	CaSs2305	CaSs2305	TAAGATTTGTGTTATTTTGACACTAAAATATGACTTGGAATATATCAAGT	G/A	CCGCAACTCATTAACCATTCATTAAACATATATAACCACGAGTTTAATGA	CKaM1902	0.453407
2359	CD07C12	CD07C12	ATCGTCATAACCAANATCATCCTCAACTTTCTCCGCAGCATTATCAGCAA	C/T	CTTATCTTCAATAAAATCAGCACCTTCCACAAGTGNAATTCCACCAANAA	CKaM1903	0.444444
2360	CD105-G3	CD105-G3	GGAGAAAAAACAAAAAAGCAAAGTTAAGGGAAAAGCTGGATAACAAAATT	A/G	AAATTCAAAACAAATTAAAGCATACTATAAATTAAGCATTTTACATTAAG	CKaM1904	0.143457
2361	CD109-D2	CD109-D2	GGAGAAAAAACCAAAAAGCAAAGTTAAGGGAAGAGCTGGATAACAAAATT	A/G	AAATTCAAAACAAATTAAAGCATACTATAAATTAAGCATTTTACATTAAG	CKaM1905	0.146436
2362	CD10B02	CD10B02	AACTTCAGTATCCGTATATTTGATTTGCTTGATTAGTCTTTTTTTGTTAC	G/T	TTTTATCAAACTTGTTTTTGGAGCTTCCAAGAGAAACCAGTGATCGATTT	CKaM1906	0
2363	CD10-G6	CD10-G6	GGAAAAGTGATTGTGATAGATATGGTGATAAATGAAAAGAAAGATGAGAA	C/T	CAAATTACTCAAATAAAGCTCCTTATGGATGTGAACATGGCATGTCTTAA	CKaM1907	0
2366	CD110-H1	CD110-H1	TTCATGACATAAGATAACGCTGTCCAGTGAATATAGTTAACACTCAGCAC	G/A	AATAATCCCATAAACAAACAGAGTACATAGCATATATAAATCTACATTGC	CKaM1908	0.103852
2368	CD12-B5	CD12-B5	TCTTCCACTACCTTCTTCTTTTCCTTCTTTTTCTTTTTCCTCTTCTCTCC	A/G	TCTTCTCCTTCCTCTTCGCTCGAAGAGCTTGAGGAAGGAGAAGATGGAGA	CKaM1909	0.102788
2369	CD13-H1	CD13-H1	TCGGTGGTCGTGGTGCTCGTGCTAAGTTCCAGAAGTCATACCGTTGAAAT	C/T	GTTTATTTGGAAGGGACGAAGAAAGAAAAACGAGGTGTTTTTTGGTTGTT	CKaM1910	0.0637604
2370	CD16D12	CD16D12	GACTTACAATCTCACACTTCCNCAACAAAATGAAAAGAANAAGAGAGTAT	G/T	ACATTTGGCAACCAAATTAAGCACACTAAATATAATAAAATGNGTCACAA	CKaM1911	0.0637604
2371	CD17D07	CD17D07	TAAGTATAANAACCGCCAGTTGTATACCCNGNGGCATTCGGATTTCCACC	A/T	ACACGAGTATTATGGGCCGTAGCGGTCCCATCNGGGCCTCTATTANTTCC	CKaM1912	0.0420858
2372	CD18C11	CD18C11	ATTTATTAGATTGGAAGCTGACATAGTTGAAGGATGGATCAGTTGTAATT	A/T	GGATTGGCCAAAACGTAACCCTCAATGGCCTTGAAAAGAGCATCNCCCTT	CKaM1913	0
2373	CD18H08	CD18H08	GTTATCCAGCTCTTCCCTTAACTTTGCTTTTTTGTTTTTTCTCCTTCAGC	A/G	AGTGATGAGTTAAAATAAAAGTATGTTTAATTAGATTTGACATTTTTTTT	CKaM1914	0.102788
2374	CD19A03	CD19A03	TAACCGGCAACCCTGACGTCAGGGTAACCAAGCAGAACAGAGCTGCAGGA	G/A	TTCTTGACAATTTTTCTGAGGGTGAGAAATATTCACAACATACCCTAAGG	CKaM1915	0.0673337
2375	CD19D07	CD19D07	AACGCAGAGTACGCGGGGGAAACAGTGAGAATTGTAGATCAATGTAGCAA	C/T	GGAGGGTTGGATTTGGATGTGGGAGTGTTTAACAGAATAGACACAGATGG	CKaM1916	0.0222194
2376	CD20E01	CD20E01	TAACCATCGGGCAAAATGTATATATAAAATATATAAATTACCCTACGTCA	C/A	ATGACATACGAAAAACAAGGAACATAATAATTCATGAANAAATAGACAAA	CKaM1917	0.0617927
2377	CD20H06	CD20H06	TTTTTTTTTTTTTTTTTTTTTTCGAGTCAACATCGGANAATTTTTTAACG	G/A	AAAAAGCTGGGGATTACCCTCTTTAACAATGTTATTTCAATAGAGGATCA	CKaM1918	0.0630907
2378	CD20H10	CD20H10	GCTTTAATTTATTCCCCATAATTCAATTGAGATGCTCTATATTCTCATGA	G/C	ATCGATGTAAGACTTTCCTTCAAGCTTACGAGCAAATAAATTTGNGAAGT	CKaM1919	0.0849383
2383	CD38H01	CD38H01	AAGCAACATCGTCCTTTGATTTCTAAGATCCTGAATTCTATGTTATCATG	A/G	CGACAACAATACAAGCAACACCCGACAGGACCCAATGATAATAAACACCA	CKaM1920	0.0831758
2384	CD39-C3	CD39-C3	GGTTCTTTCTTCTCTTCTTCTTTCTTCGGGTCTTCCTCCGGTTTTTTCTC	T/C	TCCACTTTGTTTTCCTCTGGGTTCTTTTCTTCCCCTCCCATTGGATTAAT	CKaM1921	0.143457
2386	CD52-D9	CD52-D9	AAACTTGGGGACTAGCAAAAGAAGGCGACACCCTCGCAAGAGAGTGAACA	A/G	CACGATTAGCTTGTCTCCGAACATAACTGACTTTATAGTTGTTTGAAAGA	CKaM1922	0.0617927
2387	CD53-B11	CD53-B11	TTGTCGATTGTGGGAATCAGCTAGACATCACCCACCCTTTACTCTCCATC	T/C	TCAATGCTTAATTTCATAATCAATTTATTACTCAAATTTATCTTTATCTA	CKaM1923	0.04299
2388	CD56-E7	CD56-E7	TCTAGGTTAACGCGCAGATGGACACCGTAACCCAATTTCCGGTTCATCCC	G/T	AATCGCCAGTTCTGCTTACCAAAATAGGCCCACTTGGAGCTCTCGATTCC	CKaM1924	0
2390	CD59-G12	CD59-G12	TCAAAGCACTGGGCAGAAATCACATTGCGTCAACATCCGCAGGGACCATC	C/A	CAATGCTTTGTTTTAATTAAACAGTCGGATTCCCCTTGTCCGTACCAATT	CKaM1925	0.407165
2391	CD59-H9	CD59-H9	TAAGGGATTTAAATTGTACTCATTCCAATTACCAAACTCAATGAGCCCGG	A/T	ATTGTTATTTATTGTCACTACCTCCCCGGGTCAGGATTGGGAAATTTGCG	CKaM1926	0
2395	chs	chs	AAGATTACTCATTTGATCTTTTGTACCACAAGTGGTGTTGACATGCCTGG	A/T	GCTGATTACCAACTGACCAAATTGTTGGGTCTTCGTCCATATGTGAAAAG	CKaM1927	0.147972
2396	CISP5_189	CISP5_189	AAACCACGAAATACATCTCCTTGTGCATCCTTCAGTGTCTTTCCTTGTTC	A/G	GTGGTCACATTAAGAGCAAGTTTATCCTAAAACAATTACACAGTCGAAAT	CKaM1928	0.0840478
2398	Cp_Sa_385	Cp_Sa_385	CATCGGTTGAGTTATTATCATCCCAAACAACAATGCCATGGAGTAATTTA	C/T	TTTTAAGGAGGTATCTGATGAACTCGATAATTATATGTTCCGGATGAGAG	CKaM1929	0
2399	Cp_Sa_939	Cp_Sa_939	TGACTTGATGTCCATTGATTCCAAGCATTAACAAGATTGTTAATGTTTCC	A/G	TTTGAGTATTGACATTGAGGATTATTATAAAACTGAACCCAAACATAATC	CKaM1930	0
2400	Ct6874464	Ct6874464	TACTTGTAATATATGGTTAACATTAAAATCATCACAGCTCTGAAATGGAA	G/A	ATCATTTGCATAAACATTGCAGTGGAACTCAATTTTTCACAAGTGGAGGC	CKaM1931	0
2401	Ct6875390	Ct6875390	CATGCACAGGAGGCCCTCCGTCGTGCCAAGTTCAAGTTCCCTGGTCGTCA	A/G	AAGATCATTGTTAGCAGGAAGTGGTATGTATTTATTCTGTTGGCTGTATG	CKaM1932	0
2402	Ct6875951	Ct6875951	TTGAGACATTTCTTCAAAAAGTGAAGAGTTTGGTTAAGTTGAACTGCTAT	A/G	CTCAAAAGGTTGACACGGACTATAGTTTATCTTGGAACATCTTTGTATAT	CKaM1933	0.485137
2404	ge13bg	ge13bg	AGTGATGTGAGGTCTTATTTAGATCCTTTTATTGGTTACTTGGTATATGC	G/A	GGTGCACCTTTACTTGTTAATGTTTACCCTTATTTTAGCTATGTTGGTAA	CKaM1934	0
2405	Gm2077934	Gm2077934	TGTTTGCTTCATGTAAGTATACTCTCATACATACTATTGAAATATTTAGT	C/T	CAAATTTTGAATCAGATACATTAATTTTCTTTTAACTCTGCTTTTACTAT	CKaM1935	0
2407	Gm2099239	Gm2099239	TATTGGCGGTTAGTTAGTCTGCAAAACTAGCATTAAGAATCAAATATCAC	A/T	ATATATATATAATGTCTAATGAAACTTGTATTCCAAATATTTACCTTACC	CKaM1936	0
2408	Gm2103135	Gm2103135	AAGTTCAGGGATCTCATGACAGAGTTTCAGGTATGCTAGTCTGAAACACA	A/G	ACACCTAACACTAGAAGCTGTCTTTCCAAGTTTATGTCTATCATCTCATC	CKaM1937	0.0444215
2409	Gm2117188	Gm2117188	AGACAGAATTTGTAACTTGCTATACTCTTGCCTAGCAGGCAATTACCGAC	G/A	TGAAAAGGATGATTCATTCGGATCGATATGAGAGTCCCCAACCGCATTGC	CKaM1938	0
2410	Gm2118543	Gm2118543	ATCAGTTAGATATTCAATGTTCATCTGTGATTGTATTACTTCCACATTCT	A/G	TTCTGTGCTCTGACAGTGCCACTATTTTTTTGCTTATCAGGAGCTGTGCA	CKaM1939	0.0420858
2411	Gm2120918	Gm2120918	GAGAAAGAGAAGAAAAAATTTAAGGGTTGTTTTTTACTTTTTGCCGCAAT	T/C	TGTTTTTTCTGTAGGTGGATCCATCAGGTTCATATTTTTCTTGGAAAGCT	CKaM1940	0.0449201
2412	Gm2123242	Gm2123242	TCAATTGCTATAGGCTAAGTGTGTGTTTGGATTTAGCAACAATCACTATG	C/T	GACTGTGAGTTGAGCGAAAAGCTCCAATTTCTAACTTTATAAAATCACAA	CKaM1941	0.104938
2413	Gm2125123	Gm2125123	GTTTATCAAAGACATATGATTTTTACATTTGATTAAATGCATAAAACTCA	G/A	TGTAAGTAGCAATTTTGCAAATAATAACTCACTTAATAATTTTACCATTT	CKaM1942	0.102788
2414	Gm2129282	Gm2129282	GCAGGAGGAGCATACACTTTGAAGTAATTTATTTTATTCCCTACTTTCAA	C/T	GTTTTATTTTTCAAATCTGAAATGCAGCTACATGACTTTGTTCTCATTAT	CKaM1943	0
2415	Gm2132124	Gm2132124	GTGTTGTTCTTATTTTTAACTTGTGTTTTTATTAGGCTAGGAATGATATT	G/A	GTTCTGTTTTAATCATTCAGGGTATTCCAAGGACAGTGGTGCTTGATAAA	CKaM1944	0
2416	kpi1	kpi1	ACGATACTATCGACAAAGCTTGTATTGGTATTGGTGGTCCTGAAAATTAT	T/C	CGGGTAAACAAACATTGAGTGGCACATTTAATATTCAAAAATATGGATCT	CKaM1945	0.0420858
2418	LG103_138	LG103_138	TACAGCAGAGGAAATGTATTTGGATACAAGTTGTGTTTTTTCTTTGCTTT	A/T	ATTTTAAGTCCATTTACTTGGTGGTGCAAACGGAAACTATAGTGTAGATT	CKaM1946	0.144931
2420	LG105	LG105	CAGCGGTATTGTACAAGTTTCCAATTTTCTCATTTTTTGCTATTGTTGTG	T/G	AGTCACATTTGGTTTTCACTGATGTTAGTTTAATAATTGCAGCACCCAGA	CKaM1947	0
2421	LG111_255	LG111_255	TGAACAAACCGCTATTTTTTCACAAATTTGTGGTTGACAACACTGGTACA	A/G	CCTATTGAACACTAAATTGACTTTGCTTTACTCAAAAAGTGCTAACAATT	CKaM1948	0
2422	LG73	LG73	TTTGACTTCGAGTATCCTTTGAGGAACAAAAATTATATGTGAATTAAAAT	T/C	AACAACAAATATGGTAATTATAAGTTGAAGGTAAGTGAAATTTAGGTGTC	CKaM1949	0.0637604
2423	LG80	LG80	TTGAATCTCNGTAGAGAACCCTNGGTAAAATCATTCAATTCAGATAACCT	T/C	GGGATAATAAATCGCAAGAATGTTAAGGTAACATAATCCTACCTGATATT	CKaM1950	0
2425	LG87	LG87	TATGTTTTATTTGCTCATTAGATTAAATCCAATTTAGCTTTCCACCCTCA	T/C	TCCTCNCTTGAGGTTCTAACCTTTGATATCCTATCATTGAAGGCTGCTCT	CKaM1951	0
2426	LG90	LG90	TCTCACCTACAATGACAGAGGTTTCTACTTTTCTGAAACCTATGAGATTG	C/T	CATATAGCAGATAATGGTTTATACTAACTCATTCCCAATGATATGCAGGG	CKaM1952	0
2427	LG91	LG91	GCTCGAGAACCTGAAACAAAGGTTTCTAAACCCAGTGCACCACCTTCATC	T/C	GGAGATCGCATATTTGCTAGTCCCCTTGCTAGAAAGTTGGCTGAAGAGAA	CKaM1953	0.18
2428	LG95	LG95	ATGATTATATTCGCCAGTAAGTTAACAATTTTTAAATTGCAAGGATTGCC	G/A	TCAAATTTGTGAATGACCTTAAATGTAACATTTGTTATTTTGTTTTTCTG	CKaM1954	0.193762
2429	LG99	LG99	CATAATGTGGGCTTTCTTCTGCTTCAATCCCTTCATCTTCTTGATCTGTA	C/T	GATGAAAGTAGAGAGATACTTATGTTACAAAACTGAATCACATTTAATAC	CKaM1955	0
2430	LUP120	LUP120	TTGTTCTTTTTCTGTTTGCAATTGTTATTGGAATATGCCCTTGTTTTGAT	T/C/G	ACCAGTTTAATTAAGTCCTTATGTATTAGTTATCATTATAGCAAATGT	CKaM1956	0
2431	LUP211	LUP211	TCATGGTCGCTATCGTATCATAACAGAGGTATGCTCACCTTGTAATATAG	C/T	TGCTTCATTTAATAAATTCGTAATAATTTCCGTTCTAGATCTTGTTTAGG	CKaM1957	0
2433	LUP240	LUP240	CCAATGTTGGTGTTCAGGATTCCACTCAGGTATATTTTTTGATTACAGAT	A/C	ATCGGTGACAATTTTTTCCTTCTTTATTTGCCTACATGTTATAATAAACT	CKaM1958	0
2434	LUP241	LUP241	GTAACATATTATTGTTTTACCTTTCCAGTGAGCTCATATAGATCATTGGA	A/G	AATAATACCCAGGGCCAATCAGATAAGATTGTTTCCTTATCGAAATGGAG	CKaM1959	0.0212741
2435	LUP246	LUP246	ATTTGAGTCTCACATCATTAAGAAACTAAGGTTTTATTTTTCCTTGAAGT	T/A	AAAGCATTTAAATAGGTGGCATTGTATGGTTTGCACATAGTGTACAATGG	CKaM1960	0.0823217
2437	LUP276	LUP276	TTTTGTTCTTTGTAGCACAACACTTTAGATTCAAGACATTTTTGTTTAGT	G/A	TTTGACACACAGNTGTCGCCACCCTGATATAGGTGTGAGCTNTGTTAGTG	CKaM1961	0
2439	LUP318	LUP318	GGTTCATGGTCTTATTAATTAAACTNNGAGTTACTATCTTATTTTGTCTG	C/T	TGTGAAGGTACGTATCAACCTACCAAATGGTGACATGGTGGGGCATACAG	CKaM1962	0
2440	LUP326	LUP326	ATTATTAATAAACTAAACCCTTAAATGATGTTGTTGACTCCTGTATTATT	T/C/G	AGCGTCATACGGTCATTTTAGCGGGGTTTCATTTTNGTCTTCAATTAA	CKaM1963	0.498967
2441	LUP51	LUP51	ATACAATTACNNGTGTGTTGATTTTATTTATTTTTTATCTTAGAAGGGAT	A/G	ATGAATATCATTACGTGTGTTTAGTGAATTAGTGTTTAGAAGAGGTACAA	CKaM1964	0
2442	LUP94	LUP94	TGGTGTTCAGGATTCCACTCAGGTATATTTTTTGATTACAGATAATCGGT	G/T	ACAATTTTTTCCTTCTTTATTTGCCTACATGTTATAATAAACTTTTATAT	CKaM1965	0.173155
2443	Ms6943512	Ms6943512	GGTTATATTCAATCTCTTCTTTTTTTTCTTCAAATTATTATAAGTGCCTA	T/C	GTATCAGTATTGTGTCATTCATTCACAGACACAGTTATTCATAGGTTGTA	CKaM1966	0.139207
2444	Mt106141	Mt106141	GCCAATCTGAGTCCCAGGCCAAGAGTGTGAAGATGTCTGCACCACCCAAA	C/G	AAGAGGATGACTGTGGAGAGGAGGAAGAAGAAGATGATGAACAGGGTGCA	CKaM1967	0
2445	Mt106628	Mt106628	GTTTTCTTTCCGATAGATTATCTACAAATTCATTATTAAGAAAATAAAAT	G/C	AGAAATATTCATAAATAAAATAAGTTTCTCACTAATTTATTCCCTACTAA	CKaM1968	0.0823217
2447	Mt123479	Mt123479	GACAATGCACATTGCATTAGTGCATCAAATTTTGAATGTTTATGATTTTT	C/T	TCTATTTTCCATCTGACATAGTATTCAATGGCAGGTTTTGGGGAAGCACG	CKaM1969	0.121928
2448	Mt124331	Mt124331	TATAATTAGAAACTACTACTTATTTCTGATGAGGAATTTTTTTGTCAATA	C/T	TAATTTCAGCCACACTTAAAAGGAACCGTTCACTTACAAAAGATGAAATC	CKaM1970	0
2449	Mt125375	Mt125375	TACTAAAGAAAAATTCTTTTATTGGGGACTGTAGATTGTTAGTGGTGATG	A/G	GAAAAGGGTTAAGCGACTCAATCCACTTCATTTCAATGAATTTAAAGACC	CKaM1971	0.44709
2450	Mt127721	Mt127721	CGTGTGATTAACTGACAAGTTTGTTCTTTTTCTTTGATTCACACTTTTCT	T/A	CCTTAGATGTGTGGCAATGGAGTGCGATGTTTTGCTAAATTCNTTTCTCA	CKaM1972	0
2451	Mt133126	Mt133126	GGGTCAGCATTGGGTGTTACAACAACTGCAACATTTGTGGAATCAACGGC	T/C	GGGATGAAAGAAGGTGGCAGAACAGGATTAACGGCTGTGATTGTTGGTTT	CKaM1973	0.15879
2452	Mt6799803	Mt6799803	GTGAAATTACCCAAAACTTTCCCATCATGCCATTCTCTGCCAGGTAACTT	A/G	ATCAGCTATATGTTTAAACCAGAGGGTTTGAAATTCGATATTCTTTACTG	CKaM1974	0.0637604
2453	Mt6817377	Mt6817377	ATGTTGGTGGCCATAAATATGCTGGGAATTTAATCACATTTAGTCCTGGC	T/C	CAGATGGAAAAATTATGGGTCACTGGTTAGCTCTCACACTTTTATTATTG	CKaM1975	0.123174
2454	Mt6836854	Mt6836854	CCTAGATGAAGTATTTGGTATACAACTCAATCTATTATCCTCTTTGAGAT	A/T	GAGATTCGCCTATGTAGTAACATTGATCATTACTATCTTGCACTATTTGT	CKaM1976	0.161975
2455	ntp	ntp	TTCCTCACAACTCTATCTCTTGGTTTCTTCATCAGCAGTTTCCTTGTGTC	G/A	GTTGTGAAGAAAGTAACTGGGACTAGAGATGGACAAGGATGGCTTGCTGA	CKaM1977	0.0425331
2456	Ps1768451	Ps1768451	ACATAATGGTGTCACTCGCTGCCAAAGACGGTAAGAAACATAAATGAGTC	A/C	TGATCATTCCGAATTTTAACCAAAAAGAAAGTAAAGTCTGACTAATGATT	CKaM1978	0.103852
2457	Pv4540	Pv4540	GAGTTGTACGTTGAATGAGATAAGACATGAACATGTGTTTATAAGTAGGG	C/T	TGATCTTTATCTTACAAATCCAATCCAAATTCTAATATGGTATCAGAATC	CKaM1979	0
2458	Pv4675	Pv4675	TATATAAATTTTGCACACGCAACCAATTTTTTTAATTGGGTGAAATTCAA	G/T	GCTAATGTTGTAAGCTATAGTGTTACACATTTTCTCAGATATACGTTCAT	CKaM1980	0.0212741
2459	Rp1788051	Rp1788051	GTCAAGGTTGCAAACATGTTTCTCAACATGCTATTAAGGTAAGTTAGTTT	G/A	TGTTTGTTTATGTTTTTCTTTTTGTGAGTGTTTGGGTTTTAATTTGTAAT	CKaM1981	0
2460	Rp1788514	Rp1788514	TGACACAAAGAAGAGGTAGCTTGGTATGCTGGCAAGCGATTGGCATACAT	C/T	TACAAGGCCAAAGTGAAGAAGAATGGAACCCATTACCGCTGCCTATGGGG	CKaM1982	0
2461	SHMT	SHMT	ACAAGTGAGGAATTAGTATGCATGCCTCATCAACATAATACATTAAAAAC	A/G	TTATTAAAAACGATATGATATGATTGACATAAATGTGCATACCTGATGGA	CKaM1983	0.0416478
2462	TC101057	TC101057	TCCGTCAGCCACCGTGGATTTGACCTCAATCTACCTGCGCCTCTAACTGA	G/A	TTCTGGTCTCCGGTGGGATTCGGAGGTGGCGATTCCAAGAAGAAGAGCGT	CKaM1984	0.0840478
2463	TC103928	TC103928	AAAAGTGTTGTTCTGAAGGGTGTAACGCATGGTGCTTGTGATTACCTAAT	T/C	AAACCTGTTCGTATAGAGGCTTTGAAGAACATATGGCAACATGTGGTTCG	CKaM1985	0
2464	TC76606	TC76606	TCCATTTTGAACCATGTTGTGCTTACTTTTNCTTTTTTCAGAAAAAAANC	A/T	CAAAATTGTATAAATTAATCTGATTAATCAAACCCCATGTGTTTTATGGT	CKaM1986	0
2467	TC77707	TC77707	TCAGAAGGCTTCTTATAACAGAATTCACATAAGAACTCAAAGGACATTGC	T/C	GAAAGCCGGCCATCGTAAACCTCGACTTCCACTTTCCGAACAGTTCGTGG	CKaM1987	0
2469	TC85165	TC85165	TTTAAGATCATTAACTTGAACAAAAGTAGATATAGCTGATGGAGCAAAGT	T/C	GAGTTTTCTAACACTCTTTTCCAAAAACTGAATCCTCCAACGAATAAACT	CKaM1988	0
2470	TC85414	TC85414	CTTGCCTTCGAGTCTAACTTATCGATTATACCCGTCATTAACAAGATAGA	C/T	CAGCCAACAGCTGATCCAGACCGTGTTAAAGCCCAATTGAAATCGATGTC	CKaM1989	0
2471	TC86258	TC86258	CTACAAAACAATCTATGTGGCGATAAACATGGTAGCAGCAGCCAGGGAAC	A/T	CCTCTTTCTTTCGAAACCTTCGATGAACAATGCTTCACCCTGGAATCATA	CKaM1990	0.0831758
2472	TC87719	TC87719	CATAGCAGAGAGCTTCTGCTTGTTTATGAATACATACCTAATGGAACAGT	A/G	GCTGATCATCTTCATGGGAACCGATCGAGCTCGACTTTGCTTCCTTGGGC	CKaM1991	0
2473	TC87769	TC87769	CAAAAAGTGGTGGCTCTGAGTCTAATATTGAACCTCNTTGCTCCTGAGAC	A/T/G	GCTGGTTCCACATGCAGTGGTTGCCATTTTAAGTCAAACTCACATAGT	CKaM1992	0
2474	TC87800_51	TC87800_51	TGGCATTGGNCCCCTATCATCTTTTCCCCTAAGAGGTATGTATATAATTG	A/G	ATAACCTTAATCTTCTTCTTATTCATCCACTCACATATATAATATATGTT	CKaM1993	0.0831758
2475	TC87946	TC87946	GAAGAGTTCGGTGATTCTGAATCAAGCAGCAACCTCTTATCAGAAAACAC	G/T	CCAAAAGCTCCAAGAGACGATGTTCAAGTGTCGGATAATAAAAGGGAANG	CKaM1994	0
2476	TC92821	TC92821	TTGCAGTTCTTTGGGTGGTGACTATCTCTATATTATTCTCATTGCCTGTT	T/G	CCTACCCAATAACCATTGAGACACTTAACTACACACCTGTTGCTGTTGGA	CKaM1995	0
2477	TC94373	TC94373	ACTGATACATTGCTGCAACTATCAGATAGTTCAAAAGGATTGAACTCAGA	A/T	CATAGTTGCAAGGTAAATGAATTCATCAAGAAACATGTAGTTTGTTTTTG	CKaM1996	0
2478	TC95048	TC95048	GTAACACAATCACATAATTTTCCTTTGCTCTGTTTTTCTAATAATATAAA	G/A	AATGTATAGTCTTAAATATAGATAAAAGTAGAGTTAAAGAAATGAATTTG	CKaM1997	0
2479	TC96130	TC96130	TCCAGAAGTTGATATCTATAAATTTGATCCTTGGGAATTGCCTGGTATGT	T/G	TATATTGTAACATCATTTCACACACTTTTATTATGCTTAAATTTGTATGA	CKaM1998	0
2480	tk	tk	GTATTTCCTCAGTAATTGTATGATGCCCAATTCAAGTTTATCATGAATCA	T/C	ATGTCAACAAGTGTTAAAAATTGTATTGAATAGCATGCTTTTCACCTTTA	CKaM1999	0.101746
[truncated: 487 more rows]

## Sheet: SI Dataset 2_LIST OF 1189 CKAMs
DNA \ Assay	CKAM IDs	Annigeri	Areti	C 214	DCP-92-3	Ejere	ICC3325	ICC3946	ICC4593	ICC7571	ICC11764	ICC12492	ICC15606	ICC16796	ICC 283	ICC 995	ICC 1431	ICC 1882	ICC 3137	ICC 4958	ICC 5135	ICC 6263	ICC 6877	ICC 7554	ICC 8261	ICC 8855	ICC 9895	ICC 13187	ICC 14402	ICC 15567	ICC 506-EB	ICCC 37	ICCV95423	ICCV 2	ICCV 10	ICCV 00108	ICCV 04112	ICCV 05107	ICCV 05530	ICCV 92318	ICCV 97105	IG 72933	ILC 3279	JAKI 9218	JG 11	JG 16	JG 62	JG 74	JG 130
AGL111	CKaM0003	T:T	G:G	T:T	T:T	G:G	G:G	T:T	G:T	G:G	G:G	G:G	T:T	G:G	G:G	T:T	G:G	G:G	G:G	T:T	T:T	G:G	G:G	G:G	T:T	G:G	T:T	G:G	T:T	T:T	T:T	G:G	G:G	T:T	T:T	T:T	T:T	T:T	T:T	T:T	T:T	T:T	G:G	T:T	G:G	T:T	T:T	T:T	G:G
AGL112	CKaM0004	T:T	T:T	T:T	T:T	T:T	T:T	T:T	T:T	T:T	T:T	T:T	T:T	T:T	T:T	T:T	T:T	T:T	T:T	T:T	T:T	T:T	T:T	T:T	T:T	T:T	T:T	T:T	T:T	T:T	T:T	?	T:T	T:T	T:T	T:T	T:T	T:T	T:T	T:T	T:T	C:C	T:T	T:T	T:T	T:T	T:T	T:T	T:T
AGL126	CKaM0005	C:C	C:C	C:C	C:C	C:C	T:T	C:C	C:C	C:C	C:C	T:T	T:T	C:C	T:T	C:C	T:T	T:T	C:C	C:C	T:T	C:C	C:C	C:C	C:C	C:C	C:C	C:C	C:C	C:C	C:C	T:T	C:C	C:C	C:C	C:C	C:C	C:C	T:T	C:C	C:C	T:T	C:C	C:C	C:C	C:C	T:T	C:C	C:C
AGL129	CKaM0006	A:A	A:A	G:G	A:A	A:A	G:G	G:G	G:G	G:G	G:A	G:G	G:G	A:A	G:G	A:A	G:G	G:G	A:A	A:A	G:G	A:A	A:A	A:A	A:A	G:G	G:G	A:A	G:G	A:A	A:A	G:G	A:A	A:A	G:G	G:G	A:A	A:A	G:G	A:A	G:G	G:G	A:A	A:A	A:A	G:G	G:G	G:G	A:A
AGL136	CKaM0008	T:T	T:T	T:T	T:T	T:T	C:C	T:T	C:T	T:T	T:T	C:C	C:C	T:T	C:C	T:T	C:C	C:C	T:T	T:T	C:C	T:T	T:T	T:T	T:T	T:T	T:T	T:T	T:T	T:T	T:T	C:C	T:T	T:T	T:T	T:T	T:T	T:T	C:C	T:T	T:T	T:T	T:T	T:T	T:T	T:T	C:C	T:T	T:T
AGL168	CKaM0010	A:A	A:A	A:A	A:A	A:A	A:A	A:A	A:A	A:A	A:A	A:A	A:A	A:A	A:A	A:A	A:A	A:A	A:A	A:A	A:A	A:A	A:A	A:A	A:A	A:A	A:A	A:A	A:A	A:A	A:A	A:A	A:A	A:A	A:A	A:A	A:A	A:A	A:A	A:A	A:A	T:A	A:A	A:A	A:A	A:A	A:A	A:A	A:A
AGL17	CKaM0011	A:A	A:A	A:A	A:A	A:A	A:A	A:A	A:A	A:A	A:A	A:A	A:A	A:A	A:A	A:A	A:A	A:A	A:A	A:A	A:A	A:A	A:A	A:A	A:A	A:A	A:A	A:A	A:A	A:A	A:A	A:A	A:A	A:A	A:A	A:A	A:A	A:A	A:A	A:A	A:A	A:A	A:A	A:A	A:A	A:A	A:A	A:A	A:A
AGL19	CKaM0014	?	T:T	T:T	T:T	T:T	T:T	T:T	T:T	T:T	T:T	T:T	T:T	T:T	T:T	T:T	T:T	T:T	T:T	T:T	T:T	T:T	T:T	T:T	T:T	T:T	T:T	T:T	T:T	T:T	T:T	T:T	T:T	T:T	T:T	?	T:T	T:T	T:T	T:T	T:T	T:T	T:T	T:T	T:T	T:T	T:T	T:T	T:T
AGL193	CKaM0015	A:A	A:A	A:A	A:A	A:A	A:A	A:A	A:A	A:A	A:A	A:A	A:A	A:A	A:A	A:A	A:A	A:A	A:A	A:A	A:A	A:A	A:A	A:A	A:A	A:A	A:A	A:A	A:A	A:A	A:A	A:A	A:A	A:A	A:A	A:A	A:A	A:A	A:A	A:A	A:A	G:A	A:A	A:A	A:A	A:A	A:A	A:A	A:A
AGL198	CKaM0016	T:T	T:T	T:T	T:T	T:T	T:T	T:T	C:T	T:T	T:T	T:T	T:T	T:T	T:T	T:T	T:T	T:T	T:T	T:T	T:T	T:T	T:T	T:T	T:T	T:T	T:T	T:T	T:T	T:T	T:T	T:T	T:T	T:T	T:T	T:T	T:T	T:T	T:T	T:T	T:T	T:T	T:T	T:T	T:T	T:T	T:T	T:T	T:T
AGL2	CKaM0017	A:A	A:A	A:A	A:A	A:A	A:A	A:A	A:A	A:A	A:A	A:A	A:A	A:A	A:A	A:A	A:A	A:A	G:G	G:G	A:A	A:A	A:A	G:G	G:G	A:A	A:A	A:A	A:A	A:A	A:A	A:A	A:A	A:A	A:A	A:A	A:A	A:A	A:A	A:A	A:A	A:A	A:A	A:A	A:A	A:A	A:A	A:A	A:A
AGL202	CKaM0018	T:T	T:T	T:T	T:T	T:T	T:T	T:T	T:T	T:T	T:T	T:T	T:T	T:T	T:T	T:T	T:T	T:T	T:T	T:T	T:T	T:T	T:T	T:T	T:T	T:T	T:T	T:T	T:T	T:T	T:T	T:T	T:T	T:T	T:T	T:T	T:T	T:T	?	T:T	T:T	T:T	T:T	T:T	T:T	T:T	T:T	T:T	T:T
AGL21	CKaM0019	A:A	A:A	A:A	A:A	A:A	A:A	A:A	A:A	A:A	A:A	A:A	A:A	A:A	A:A	A:A	A:A	A:A	A:A	A:A	A:A	A:A	A:A	A:A	A:A	A:A	A:A	A:A	A:A	A:A	A:A	A:A	A:A	A:A	A:A	A:A	A:A	A:A	A:A	A:A	A:A	A:A	A:A	A:A	A:A	A:A	A:A	A:A	A:A
AGL212	CKaM0020	G:G	G:G	G:G	G:G	G:G	A:A	G:G	G:G	G:G	G:G	A:A	A:A	G:G	A:A	G:G	?	?	G:G	G:G	A:A	?	G:G	G:G	G:G	G:G	G:G	G:G	G:G	G:G	G:G	A:A	G:G	G:G	G:G	G:G	G:G	G:G	?	G:G	G:G	A:A	G:G	?	G:G	G:G	A:A	G:G	G:G
AGL213	CKaM0021	T:T	T:T	T:T	T:T	T:T	T:T	T:T	T:T	T:T	T:T	T:T	T:T	T:T	T:T	T:T	T:T	T:T	T:T	T:T	T:T	T:T	T:T	T:T	T:T	T:T	T:T	T:T	T:T	T:T	T:T	T:T	T:T	T:T	T:T	T:T	T:T	T:T	T:T	T:T	T:T	T:T	T:T	T:T	T:T	T:T	T:T	T:T	T:T
AGL23	CKaM0025	T:T	T:T	T:T	T:T	C:C	T:T	T:T	C:T	C:C	C:C	C:C	T:T	C:C	T:T	C:C	T:T	T:T	C:C	T:T	T:T	C:C	C:C	C:C	C:C	T:T	T:T	C:C	T:T	T:T	T:T	T:T	T:T	T:T	T:T	T:T	T:T	T:T	T:T	T:T	T:T	C:T	?	T:T	T:T	T:T	T:T	T:T	T:T
AGL28	CKaM0026	A:A	A:A	A:A	A:A	A:A	A:A	A:A	A:A	A:A	A:A	A:A	A:A	A:A	A:A	A:A	A:A	A:A	A:A	A:A	A:A	A:A	A:A	A:A	A:A	A:A	A:A	A:A	A:A	A:A	A:A	A:A	A:A	A:A	A:A	A:A	A:A	A:A	A:A	A:A	A:A	G:G	A:A	A:A	A:A	A:A	A:A	A:A	A:A
AGL3	CKaM0027	G:G	G:G	G:G	G:G	G:G	G:G	G:G	G:G	G:G	?	G:G	G:G	G:G	G:G	G:G	G:G	G:G	G:G	G:G	G:G	G:G	G:G	G:G	G:G	G:G	G:G	G:G	G:G	G:G	G:G	G:G	G:G	G:G	G:G	G:G	G:G	G:G	G:G	G:G	G:G	G:G	G:G	G:G	G:G	G:G	G:G	G:G	G:G
AGL30	CKaM0028	G:G	G:G	G:G	G:G	G:G	G:G	G:G	G:G	G:G	G:G	G:G	G:G	G:G	G:G	G:G	G:G	G:G	G:G	G:G	G:G	G:G	T:T	G:G	T:T	G:G	G:G	G:G	G:G	G:G	G:G	G:G	G:G	G:G	G:G	G:G	G:G	G:G	G:G	G:G	G:G	T:T	?	G:G	G:G	G:G	G:G	G:G	G:G
AGL52_192	CKaM0029	G:G	G:G	G:G	G:G	G:G	G:G	G:G	G:G	G:G	G:G	G:G	G:G	G:G	G:G	G:G	G:G	G:G	G:G	G:G	G:G	G:G	G:G	G:G	G:G	G:G	G:G	G:G	G:G	G:G	G:G	?	G:G	G:G	G:G	G:G	G:G	G:G	G:G	G:G	G:G	G:G	G:G	G:G	G:G	G:G	G:G	G:G	G:G
AGL61	CKaM0031	C:C	A:A	C:C	C:C	C:C	C:C	C:C	C:C	C:C	C:C	C:C	C:C	C:C	C:C	C:C	C:C	C:C	C:C	C:C	C:C	C:C	C:C	C:C	C:C	C:C	C:C	C:C	C:C	C:C	C:C	C:C	C:C	C:C	C:C	C:C	C:C	C:C	C:C	C:C	C:C	C:C	C:C	C:C	C:C	C:C	C:C	C:C	C:C
AGL7	CKaM0032	?	G:G	G:G	G:G	G:G	G:G	G:G	G:G	G:G	G:G	G:G	G:G	G:G	G:G	G:G	G:G	G:G	G:G	G:G	G:G	G:G	G:G	G:G	G:G	G:G	G:G	G:G	G:G	G:G	G:G	G:G	G:G	G:G	G:G	G:G	G:G	G:G	G:G	G:G	G:G	A:A	G:G	G:G	G:G	G:G	G:G	G:G	G:G
AGl74	CKaM0033	T:G	G:G	T:G	T:G	G:G	T:G	T:G	T:G	T:G	T:G	T:G	T:G	T:G	T:G	T:G	T:G	T:G	T:G	T:G	T:G	T:G	G:G	T:G	T:G	T:G	T:G	T:G	T:G	T:G	T:G	T:G	T:G	T:G	T:G	T:G	T:G	T:G	G:G	T:G	G:G	T:G	G:G	T:G	T:G	T:G	T:G	T:G	T:G
AGl76	CKaM0034	T:T	T:T	T:T	T:T	T:T	T:T	T:T	T:T	T:T	T:T	T:T	T:T	T:T	T:T	T:T	T:T	T:T	T:T	T:T	T:T	T:T	T:T	T:T	T:T	T:T	T:T	T:T	T:T	T:T	T:T	T:T	T:T	T:T	T:T	T:T	T:T	T:T	T:T	T:T	T:T	T:T	T:T	T:T	T:T	T:T	T:T	T:T	T:T
AGL78	CKaM0036	T:T	T:T	T:T	T:T	T:T	T:T	T:T	?	T:T	?	C:C	T:T	C:C	T:T	T:T	C:C	T:T	C:C	T:T	T:T	C:C	C:C	C:C	C:C	T:T	T:T	C:C	T:T	T:T	C:C	T:T	T:T	T:T	C:C	T:T	T:T	T:T	C:C	T:T	C:C	T:T	T:T	T:T	T:T	C:C	C:C	C:C	T:T
AGL8	CKaM0037	C:C	C:C	C:C	C:C	C:C	C:C	C:C	C:C	C:C	C:C	C:C	C:C	C:C	C:C	C:C	C:C	C:C	C:C	C:C	C:C	C:C	C:C	C:C	C:C	C:C	C:C	C:C	C:C	C:C	C:C	?	C:C	C:C	C:C	C:C	C:C	C:C	C:C	C:C	C:C	T:C	C:C	C:C	C:C	C:C	C:C	C:C	C:C
AGL84	CKaM0038	?	T:T	T:T	T:T	T:T	T:T	T:T	T:T	T:T	T:T	T:T	T:T	T:T	T:T	T:T	T:T	T:T	T:T	T:T	T:T	T:T	T:T	T:T	T:T	T:T	T:T	T:T	T:T	T:T	T:T	T:T	T:T	T:T	T:T	T:T	T:T	T:T	T:T	T:T	T:T	C:T	T:T	T:T	T:T	T:T	T:T	T:T	T:T
AGL93	CKaM0039	T:T	T:T	T:T	T:T	T:T	T:T	T:T	T:T	T:T	?	T:T	T:T	T:T	T:T	T:T	T:T	T:T	T:T	T:T	T:T	T:T	T:T	T:T	T:T	T:T	T:T	T:T	T:T	T:T	T:T	T:T	T:T	T:T	T:T	T:T	T:T	T:T	T:T	T:T	T:T	C:C	T:T	T:T	T:T	T:T	T:T	T:T	T:T
AGL94	CKaM0040	G:G	G:G	?	G:G	G:G	G:G	G:G	G:G	G:G	G:G	G:G	G:G	G:G	G:G	G:G	G:G	G:G	G:G	G:G	G:G	G:G	G:G	G:G	G:G	G:G	G:G	G:G	G:G	G:G	G:G	G:G	G:G	G:G	G:G	G:G	G:G	G:G	G:G	G:G	G:G	A:G	G:G	G:G	G:G	G:G	G:G	G:G	G:G
ASR_193_290	CKaM0042	G:G	G:G	G:G	G:G	G:G	G:G	G:G	G:G	A:A	A:A	G:G	G:G	A:A	G:G	A:A	G:G	G:G	A:A	A:A	G:G	A:A	A:A	A:A	A:A	A:A	A:A	A:A	G:G	G:G	G:G	G:G	A:A	G:G	G:G	A:A	G:G	A:A	G:G	A:A	G:G	G:G	A:A	G:G	G:G	G:G	G:G	G:G	G:G
ASR_193_447	CKaM0043	C:C	C:C	C:C	C:C	C:C	C:C	C:C	C:C	?	T:T	C:C	C:C	T:T	C:C	T:T	C:C	C:C	T:T	T:T	C:C	T:T	T:T	T:T	T:T	T:T	T:T	T:T	C:C	C:C	C:C	C:C	T:T	C:C	C:C	T:T	C:C	T:T	C:C	T:T	C:C	C:C	T:T	C:C	C:C	C:C	C:C	C:C	C:C
Ca_Cap2promo	CKaM0044	G:G	G:G	C:C	G:G	G:G	C:C	C:C	C:C	G:G	G:G	G:G	C:C	G:G	C:C	G:G	G:G	C:C	C:C	C:C	C:C	G:G	C:C	C:C	G:G	G:G	G:G	G:G	C:C	C:C	C:C	C:C	G:G	G:G	G:G	G:G	C:C	G:G	G:G	G:G	G:G	C:C	G:G	C:C	C:C	G:G	C:C	C:C	C:C
Ca_Sgr_396	CKaM0094	C:C	C:C	C:C	C:C	C:C	C:C	C:C	C:C	C:C	C:C	C:C	C:C	?	C:C	C:C	C:C	C:C	C:C	C:C	C:C	C:C	C:C	C:C	C:C	C:C	C:C	C:C	C:C	C:C	C:C	C:C	C:C	C:C	C:C	C:C	C:C	C:C	C:C	C:C	C:C	?	C:C	C:C	C:C	C:C	C:C	C:C	C:C
Ca_Sgr_672	CKaM0126	G:G	G:G	?	A:A	G:G	A:A	A:A	?	G:G	G:G	G:G	A:A	G:G	A:A	G:G	G:G	A:A	G:G	G:G	A:A	G:G	G:G	G:G	G:G	G:G	G:G	G:G	A:A	G:G	G:G	G:G	G:G	G:G	G:G	G:G	G:G	G:G	G:G	G:G	G:G	A:A	G:G	G:G	G:G	G:G	G:G	A:A	G:G
Ca_Sgr_918	CKaM0152	A:A	?	A:A	A:A	A:A	A:A	A:A	A:A	A:A	A:A	A:A	A:A	A:A	A:A	A:A	C:C	A:A	A:A	A:A	A:A	A:A	A:A	A:A	A:A	A:A	A:A	A:A	A:A	A:A	A:A	A:A	A:A	?	A:A	A:A	A:A	A:A	A:A	A:A	A:A	A:A	A:A	A:A	A:A	A:A	A:A	A:A	A:A
Ca_TOG894007_2_002_00001_Sep08	CKaM0159	T:T	T:T	T:T	T:T	T:T	T:T	T:T	T:T	T:T	T:T	T:T	T:T	T:T	?	T:T	T:T	T:T	T:T	T:T	T:T	T:T	T:T	T:T	T:T	T:T	T:T	T:T	T:T	T:T	T:T	T:T	T:T	T:T	T:T	T:T	T:T	T:T	T:T	T:T	T:T	T:T	T:T	T:T	T:T	T:T	T:T	T:T	T:T
Ca_TOG894061_1_002_00001_Sep08	CKaM0161	C:C	C:C	C:C	C:C	C:C	C:C	C:C	C:C	C:C	C:C	C:C	C:C	C:C	C:C	C:C	C:C	C:C	C:C	C:C	C:C	C:C	C:C	C:C	C:C	C:C	C:C	C:C	C:C	C:C	C:C	C:C	C:C	?	C:C	C:C	C:C	C:C	C:C	C:C	C:C	C:C	C:C	C:C	C:C	C:C	C:C	C:C	C:C
Ca_TOG894081_1_002_00001_Sep08	CKaM0162	G:G	G:G	G:G	G:G	G:G	G:G	G:G	G:G	G:G	G:G	G:G	G:G	G:G	G:G	G:G	G:G	G:G	G:G	G:G	G:G	G:G	G:G	G:G	G:G	G:G	G:G	G:G	G:G	G:G	G:G	G:G	G:G	G:G	G:G	G:G	G:G	G:G	G:G	G:G	G:G	?	G:G	G:G	G:G	G:G	G:G	G:G	G:G
Ca_TOG894098_2_002_00001_Sep08	CKaM0163	A:A	A:A	A:A	A:A	A:A	A:A	A:A	A:A	A:A	A:A	A:A	A:A	A:A	?	A:A	A:A	A:A	A:A	A:A	A:A	A:A	A:A	A:A	A:A	A:A	A:A	A:A	A:A	A:A	A:A	A:A	A:A	A:A	A:A	A:A	A:A	A:A	A:A	A:A	A:A	?	A:A	A:A	A:A	A:A	A:A	A:A	A:A
Ca_TOG894101_2_002_00001_Sep08	CKaM0165	G:G	C:C	G:G	C:C	C:C	G:G	G:G	G:G	G:G	C:C	C:C	G:G	G:G	G:G	G:G	G:G	C:C	G:G	G:G	G:G	C:C	G:G	G:G	G:G	G:G	G:G	G:G	G:G	G:G	G:G	G:G	C:C	C:C	G:G	C:C	G:G	G:G	C:C	C:C	G:G	C:C	C:C	G:G	G:G	C:C	G:G	C:C	G:G
Ca_TOG894171_2_002_00001_Sep08	CKaM0166	G:G	G:G	G:G	G:G	G:G	G:G	G:G	G:G	G:G	?	G:G	G:G	G:G	G:G	G:G	G:G	G:G	G:G	G:G	G:G	G:G	G:G	G:G	G:G	G:G	G:G	G:G	G:G	G:G	G:G	G:G	G:G	G:G	G:G	G:G	G:G	G:G	G:G	G:G	G:G	A:A	G:G	?	G:G	G:G	G:G	G:G	G:G
Ca_TOG894192_2_002_00001_Sep08	CKaM0167	T:T	T:T	T:T	T:T	T:T	T:T	T:T	T:T	T:T	C:T	T:T	T:T	T:T	T:T	C:C	T:T	T:T	T:T	T:T	T:T	C:C	T:T	T:T	T:T	?	T:T	T:T	T:T	T:T	T:T	T:T	T:T	T:T	T:T	T:T	T:T	T:T	T:T	T:T	T:T	C:T	T:T	T:T	T:T	T:T	T:T	T:T	T:T
Ca_TOG894196_1_002_00001_Sep08	CKaM0168	C:C	C:C	C:C	C:C	C:C	C:C	C:C	C:C	C:C	C:C	C:C	C:C	C:C	C:C	C:C	C:C	C:C	C:C	C:C	C:C	C:C	C:C	C:C	C:C	C:C	C:C	C:C	C:C	C:C	C:C	C:C	C:C	C:C	C:C	C:C	C:C	C:C	C:C	C:C	C:C	T:T	C:C	C:C	C:C	C:C	C:C	C:C	C:C
Ca_TOG894236_1_002_00001_Sep08	CKaM0170	G:G	G:G	G:G	G:G	G:G	G:G	G:G	G:G	G:G	G:G	G:G	G:G	G:G	G:G	G:G	G:G	G:G	G:G	G:G	G:G	G:G	G:G	G:G	G:G	G:G	G:G	G:G	G:G	G:G	G:G	G:G	G:G	G:G	G:G	G:G	G:G	G:G	?	G:G	G:G	T:T	G:G	G:G	?	G:G	G:G	G:G	G:G
Ca_TOG894262_1_002_00001_Sep08	CKaM0173	?	A:A	A:A	A:A	A:A	A:A	A:A	A:A	A:A	A:A	A:A	A:A	A:A	A:A	A:A	A:A	A:A	A:A	A:A	A:A	A:A	A:A	A:A	A:A	A:A	A:A	A:A	A:A	A:A	A:A	A:A	A:A	A:A	A:A	A:A	A:A	A:A	A:A	A:A	A:A	A:A	A:A	A:A	A:A	A:A	A:A	A:A	A:A
Ca_TOG894314_1_002_00001_Sep08	CKaM0175	G:G	G:G	G:G	G:G	G:G	G:G	G:G	G:G	G:G	G:G	G:G	G:G	G:G	G:G	G:G	G:G	G:G	G:G	G:G	G:G	G:G	G:G	G:G	G:G	G:G	G:G	G:G	G:G	G:G	G:G	G:G	G:G	G:G	G:G	G:G	G:G	G:G	G:G	G:G	G:G	A:A	G:G	G:G	G:G	G:G	G:G	G:G	G:G
Ca_TOG894321_1_002_00002_Sep08	CKaM0176	G:G	G:G	G:G	G:G	G:G	G:G	G:G	G:G	G:G	G:G	G:G	G:G	G:G	G:G	G:G	G:G	G:G	G:G	G:G	G:G	G:G	G:G	G:G	G:G	G:G	G:G	G:G	G:G	G:G	G:G	G:G	G:G	G:G	G:G	G:G	G:G	G:G	G:G	G:G	G:G	G:G	G:G	G:G	G:G	G:G	G:G	G:G	G:G
Ca_TOG894357_2_002_00001_Sep08	CKaM0177	G:G	G:G	G:G	G:G	G:G	G:G	G:G	G:G	G:G	G:G	G:G	G:G	G:G	G:G	G:G	G:G	G:G	G:G	G:G	G:G	G:G	G:G	G:G	G:G	G:G	G:G	G:G	G:G	G:G	G:G	?	G:G	G:G	G:G	G:G	G:G	G:G	G:G	G:G	G:G	G:G	G:G	G:G	G:G	G:G	G:G	G:G	G:G
Ca_TOG894358_2_002_00001_Sep08	CKaM0178	?	T:T	T:T	T:T	T:T	T:T	T:T	T:T	?	T:T	T:T	T:T	T:T	T:T	T:T	T:T	T:T	T:T	T:T	T:T	T:T	T:T	T:T	T:T	T:T	T:T	T:T	T:T	T:T	T:T	T:T	T:T	T:T	T:T	T:T	T:T	T:T	T:T	T:T	T:T	C:C	T:T	T:T	T:T	T:T	T:T	T:T	T:T
Ca_TOG894415_2_002_00001_Sep08	CKaM0181	C:C	C:C	C:C	C:C	C:C	?	C:C	C:C	C:C	C:C	C:C	C:C	C:C	C:C	C:C	C:C	C:C	C:C	C:C	C:C	C:C	C:C	C:C	C:C	C:C	C:C	C:C	C:C	C:C	C:C	C:C	C:C	C:C	C:C	C:C	C:C	C:C	C:C	C:C	C:C	T:T	C:C	C:C	C:C	C:C	C:C	C:C	C:C
Ca_TOG894483_1_002_00001_Sep08	CKaM0182	A:A	A:A	A:A	A:A	A:A	A:A	A:A	A:A	A:A	A:A	A:A	A:A	A:A	A:A	A:A	A:A	A:A	A:A	A:A	A:A	A:A	A:A	A:A	A:A	A:A	A:A	A:A	A:A	A:A	A:A	A:A	A:A	A:A	A:A	A:A	A:A	A:A	A:A	A:A	A:A	A:A	A:A	A:A	A:A	A:A	A:A	A:A	A:A
Ca_TOG894516_1_002_00001_Sep08	CKaM0183	T:T	T:T	T:T	T:T	T:T	T:T	T:T	T:T	T:T	T:T	T:T	T:T	T:T	T:T	T:T	T:T	T:T	T:T	T:T	T:T	T:T	T:T	T:T	T:T	T:T	T:T	T:T	T:T	T:T	T:T	T:T	T:T	T:T	T:T	T:T	T:T	T:T	T:T	T:T	T:T	T:T	T:T	T:T	T:T	T:T	T:T	T:T	T:T
Ca_TOG894542_1_002_00001_Sep08	CKaM0184	G:G	G:G	G:G	?	G:G	G:G	G:G	G:G	G:G	G:G	G:G	G:G	G:G	G:G	G:G	G:G	G:G	G:G	G:G	G:G	G:G	G:G	G:G	G:G	G:G	G:G	G:G	G:G	G:G	G:G	G:G	G:G	G:G	G:G	G:G	G:G	G:G	T:T	G:G	G:G	G:G	G:G	G:G	G:G	G:G	G:G	G:G	G:G
Ca_TOG894619_1_002_00001_Sep08	CKaM0186	C:C	C:C	C:C	C:C	C:C	C:C	C:C	C:C	C:C	C:C	C:C	C:C	C:C	C:C	C:C	C:C	C:C	C:C	C:C	C:C	C:C	C:C	C:C	C:C	C:C	C:C	C:C	C:C	C:C	C:C	C:C	C:C	C:C	C:C	C:C	C:C	C:C	C:C	C:C	C:C	C:C	C:C	C:C	C:C	C:C	C:C	C:C	C:C
Ca_TOG894669_2_002_00001_Sep08	CKaM0188	G:G	G:G	G:G	G:G	G:G	G:G	G:G	G:G	G:G	G:G	G:G	G:G	G:G	G:G	G:G	G:G	G:G	G:G	G:G	G:G	G:G	G:G	G:G	G:G	G:G	G:G	G:G	G:G	G:G	G:G	G:G	G:G	G:G	G:G	G:G	G:G	G:G	G:G	G:G	G:G	G:A	G:G	G:G	G:G	G:G	G:G	G:G	G:G
Ca_TOG894712_2_002_00001_Sep08	CKaM0189	T:T	T:T	A:A	T:T	T:T	T:T	A:A	?	A:A	?	T:T	T:T	A:A	T:T	A:A	T:T	A:A	T:T	T:T	A:A	A:A	T:T	T:T	T:T	T:T	A:A	A:A	A:A	T:T	T:T	T:T	A:A	A:A	A:A	A:A	A:A	T:T	A:A	T:T	T:T	A:A	A:A	A:A	A:A	T:T	A:A	T:T	A:A
Ca_TOG894755_2_002_00001_Sep08	CKaM0190	G:G	G:G	G:G	G:G	G:G	G:G	G:G	G:G	G:G	G:G	G:G	G:G	G:G	G:G	G:G	G:G	G:G	G:G	G:G	G:G	G:G	G:G	G:G	G:G	G:G	G:G	G:G	G:G	G:G	G:G	G:G	G:G	G:G	G:G	G:G	G:G	G:G	?	G:G	G:G	G:A	G:G	G:G	G:G	G:G	G:G	G:G	G:G
Ca_TOG894812_2_002_00001_Sep08	CKaM0192	T:T	T:T	T:T	T:T	T:T	T:T	T:T	T:T	T:T	T:T	T:T	T:T	T:T	T:T	T:T	T:T	T:T	T:T	T:T	T:T	T:T	T:T	T:T	T:T	T:T	T:T	T:T	T:T	T:T	T:T	T:T	T:T	T:T	T:T	T:T	T:T	T:T	T:T	T:T	T:T	T:T	T:T	T:T	T:T	T:T	T:T	T:T	T:T
Ca_TOG894864_1_002_00001_Sep08	CKaM0195	C:C	?	C:C	C:C	C:C	C:C	C:C	C:C	C:C	C:C	C:C	C:C	C:C	C:C	C:C	C:C	C:C	C:C	C:C	C:C	C:C	C:C	C:C	C:C	C:C	C:C	C:C	C:C	C:C	C:C	C:C	C:C	C:C	C:C	C:C	C:C	C:C	C:C	C:C	C:C	C:C	C:C	C:C	C:C	C:C	C:C	C:C	C:C
Ca_TOG894880_2_002_00001_Sep08	CKaM0196	C:C	C:C	C:C	C:C	C:C	C:C	C:C	C:C	C:C	C:C	C:C	C:C	C:C	C:C	C:C	C:C	C:C	C:C	C:C	C:C	C:C	C:C	C:C	C:C	C:C	C:C	C:C	C:C	C:C	C:C	C:C	C:C	C:C	C:C	C:C	C:C	C:C	C:C	C:C	C:C	C:C	C:C	C:C	C:C	C:C	C:C	C:C	C:C
Ca_TOG894965_2_002_00001_Sep08	CKaM0199	T:T	T:T	?	T:T	T:T	T:T	T:T	T:T	T:T	T:T	T:T	T:T	T:T	T:T	T:T	T:T	T:T	T:T	T:T	T:T	T:T	?	T:T	T:T	T:T	T:T	T:T	T:T	T:T	T:T	T:T	T:T	T:T	T:T	T:T	T:T	T:T	T:T	T:T	T:T	?	?	T:T	T:T	T:T	T:T	T:T	T:T
Ca_TOG895029_1_002_00001_Sep08	CKaM0202	A:A	A:A	A:A	A:A	A:A	A:A	A:A	A:A	A:A	A:A	A:A	A:A	A:A	A:A	A:A	A:A	A:A	A:A	A:A	A:A	A:A	A:A	A:A	A:A	A:A	A:A	A:A	A:A	A:A	A:A	A:A	A:A	A:A	A:A	A:A	A:A	A:A	?	A:A	A:A	G:G	A:A	A:A	A:A	A:A	A:A	A:A	A:A
Ca_TOG895030_2_002_00001_Sep08	CKaM0203	G:G	G:G	G:G	G:G	G:G	G:G	G:G	G:G	G:G	G:G	G:G	G:G	G:G	G:G	G:G	G:G	G:G	G:G	G:G	G:G	G:G	G:G	G:G	G:G	G:G	G:G	G:G	G:G	G:G	G:G	G:G	G:G	G:G	G:G	G:G	G:G	G:G	G:G	G:G	G:G	G:G	G:G	G:G	G:G	G:G	G:G	G:G	G:G
Ca_TOG895060_1_003_00001_Sep08	CKaM0204	C:C	T:T	C:C	C:C	T:T	C:C	C:C	?	C:C	?	C:C	C:C	C:C	C:C	C:C	C:C	C:C	C:C	C:C	C:C	C:C	T:T	C:C	C:C	C:C	C:C	C:C	C:C	C:C	C:C	C:C	C:C	C:C	C:C	C:C	C:C	C:C	T:T	C:C	T:T	C:C	T:T	C:C	C:C	C:C	C:C	C:C	C:C
Ca_TOG895142_2_003_00001_Sep08	CKaM0205	C:C	C:C	C:C	C:C	C:C	C:C	C:C	C:C	C:C	C:C	C:C	C:C	C:C	C:C	C:C	C:C	C:C	?	C:C	C:C	C:C	C:C	C:C	C:C	C:C	C:C	C:C	C:C	C:C	C:C	C:C	C:C	C:C	C:C	C:C	C:C	C:C	C:C	C:C	C:C	?	C:C	C:C	C:C	C:C	C:C	C:C	C:C
Ca_TOG895162_1_002_00001_Sep08	CKaM0206	C:C	C:C	C:C	C:C	C:C	C:C	C:C	C:C	C:C	C:C	C:C	C:C	C:C	C:C	C:C	C:C	C:C	C:C	C:C	C:C	C:C	C:C	C:C	C:C	C:C	C:C	C:C	C:C	C:C	C:C	C:C	C:C	C:C	C:C	C:C	C:C	C:C	C:C	C:C	C:C	?	C:C	C:C	C:C	C:C	C:C	C:C	C:C
Ca_TOG895173_2_002_00001_Sep08	CKaM0207	C:C	C:C	C:C	C:C	C:C	C:C	C:C	C:C	C:C	C:C	C:C	C:C	C:C	C:C	C:C	C:C	C:C	C:C	C:C	C:C	C:C	C:C	C:C	C:C	C:C	C:C	C:C	C:C	C:C	C:C	C:C	C:C	C:C	C:C	C:C	C:C	C:C	C:C	C:C	C:C	C:C	C:C	C:C	C:C	C:C	C:C	C:C	C:C
Ca_TOG895199_2_002_00001_Sep08	CKaM0208	T:T	T:T	T:T	T:T	T:T	T:T	T:T	T:T	T:T	T:T	T:T	T:T	T:T	T:T	T:T	T:T	T:T	T:T	T:T	T:T	T:T	T:T	T:T	T:T	T:T	T:T	T:T	T:T	T:T	T:T	T:T	T:T	T:T	T:T	T:T	T:T	T:T	T:T	T:T	T:T	C:C	T:T	T:T	T:T	T:T	T:T	T:T	T:T
Ca_TOG895229_1_002_00001_Sep08	CKaM0209	A:A	A:A	A:A	A:A	A:A	A:A	A:A	A:A	A:A	A:A	A:A	A:A	A:A	A:A	A:A	A:A	A:A	A:A	A:A	A:A	A:A	A:A	A:A	A:A	A:A	A:A	A:A	A:A	A:A	A:A	A:A	A:A	A:A	A:A	A:A	A:A	A:A	A:A	A:A	A:A	?	A:A	A:A	A:A	A:A	A:A	A:A	A:A
Ca_TOG895237_1_002_00001_Sep08	CKaM0210	C:C	C:C	C:C	C:C	C:C	C:C	C:C	C:C	C:C	C:C	C:C	C:C	C:C	C:C	C:C	C:C	C:C	C:C	C:C	C:C	C:C	C:C	C:C	C:C	C:C	C:C	C:C	C:C	C:C	C:C	C:C	C:C	C:C	C:C	C:C	C:C	C:C	C:C	C:C	C:C	C:C	C:C	C:C	C:C	C:C	C:C	C:C	C:C
Ca_TOG895245_2_002_00001_Sep08	CKaM0211	C:C	C:C	C:C	C:C	C:C	C:C	C:C	C:C	A:A	C:C	C:C	C:C	C:C	C:C	A:A	C:C	C:C	C:C	C:C	C:C	A:A	C:C	C:C	C:C	C:C	C:C	C:C	C:C	C:C	C:C	C:C	C:C	C:C	C:C	C:C	A:A	C:C	C:C	C:C	A:A	C:C	C:C	C:C	C:C	C:C	C:C	C:C	C:C
Ca_TOG895274_1_002_00001_Sep08	CKaM0212	C:C	C:C	C:C	C:C	C:C	C:C	C:C	C:C	C:C	C:C	C:C	C:C	C:C	C:C	C:C	C:C	C:C	G:G	C:C	C:C	C:C	G:G	G:G	C:C	C:C	C:C	G:G	C:C	C:C	C:C	C:C	C:C	C:C	C:C	C:C	C:C	C:C	C:C	C:C	C:C	C:C	C:C	C:C	C:C	C:C	C:C	C:C	C:C
Ca_TOG895374_2_002_00001_Sep08	CKaM0214	T:T	T:T	T:T	T:T	T:T	T:T	T:T	T:T	T:T	T:T	T:T	T:T	T:T	T:T	T:T	T:T	T:T	T:T	T:T	T:T	T:T	T:T	?	T:T	T:T	T:T	T:T	T:T	T:T	T:T	T:T	?	T:T	T:T	T:T	T:T	T:T	T:T	T:T	T:T	T:T	T:T	T:T	T:T	T:T	T:T	T:T	T:T
Ca_TOG895412_1_002_00001_Sep08	CKaM0215	T:T	T:T	T:T	T:T	T:T	T:T	T:T	T:T	T:T	T:T	T:T	T:T	T:T	T:T	T:T	T:T	T:T	T:T	T:T	T:T	T:T	T:T	T:T	T:T	T:T	T:T	T:T	T:T	T:T	T:T	T:T	T:T	T:T	T:T	T:T	T:T	T:T	T:T	T:T	T:T	T:T	T:T	T:T	T:T	T:T	T:T	T:T	T:T
Ca_TOG895440_1_002_00001_Sep08	CKaM0216	T:T	T:T	T:T	T:T	T:T	T:T	T:T	T:T	C:C	C:C	T:T	T:T	T:T	T:T	T:T	T:T	T:T	T:T	C:C	T:T	C:C	T:T	T:T	?	T:T	T:T	?	T:T	T:T	T:T	T:T	?	?	T:T	T:T	T:T	?	T:T	?	T:T	C:C	T:T	C:C	C:C	T:T	T:T	T:T	C:C
Ca_TOG895535_2_002_00001_Sep08	CKaM0221	C:C	C:C	C:C	C:C	C:C	C:C	C:C	C:C	C:C	C:C	C:C	C:C	C:C	C:C	C:C	C:C	C:C	C:C	C:C	C:C	C:C	C:C	C:C	C:C	C:C	C:C	C:C	C:C	C:C	C:C	C:C	C:C	C:C	C:C	C:C	C:C	C:C	C:C	C:C	C:C	C:C	C:C	C:C	C:C	C:C	C:C	C:C	C:C
Ca_TOG895572_1_002_00001_Sep08	CKaM0223	A:A	A:A	A:A	A:A	A:A	A:A	A:A	A:A	A:A	A:A	A:A	A:A	A:A	A:A	A:A	A:A	A:A	A:A	A:A	A:A	A:A	A:A	A:A	A:A	A:A	A:A	A:A	A:A	A:A	A:A	A:A	A:A	A:A	A:A	A:A	A:A	A:A	A:A	A:A	A:A	G:G	A:A	A:A	A:A	A:A	A:A	A:A	A:A
Ca_TOG895578_2_002_00001_Sep08	CKaM0224	A:A	A:A	A:A	A:A	A:A	A:A	A:A	A:A	A:A	A:A	A:A	A:A	A:A	A:A	A:A	A:A	A:A	A:A	A:A	A:A	A:A	A:A	A:A	A:A	A:A	A:A	?	A:A	A:A	A:A	A:A	A:A	?	A:A	A:A	A:A	A:A	A:A	A:A	A:A	A:A	A:A	A:A	A:A	A:A	A:A	A:A	A:A
Ca_TOG895601_1_002_00001_Sep08	CKaM0225	T:T	T:T	T:T	T:T	T:T	T:T	T:T	T:T	T:T	T:T	T:T	T:T	T:T	T:T	T:T	T:T	T:T	T:T	T:T	T:T	T:T	T:T	T:T	T:T	T:T	T:T	T:T	T:T	T:T	T:T	T:T	T:T	T:T	T:T	T:T	T:T	T:T	T:T	T:T	T:T	T:T	T:T	T:T	T:T	T:T	T:T	T:T	T:T
Ca_TOG895630_1_002_00001_Sep08	CKaM0226	?	C:C	C:C	C:C	C:C	C:C	C:C	C:C	C:C	C:C	C:C	C:C	C:C	C:C	C:C	C:C	C:C	C:C	C:C	C:C	C:C	C:C	C:C	C:C	C:C	C:C	C:C	C:C	C:C	C:C	C:C	C:C	C:C	C:C	C:C	C:C	C:C	C:C	C:C	C:C	C:A	C:C	C:C	C:C	?	C:C	C:C	C:C
Ca_TOG895690_2_002_00001_Sep08	CKaM0229	C:C	C:C	C:C	C:C	C:C	C:C	C:C	C:C	C:C	C:C	C:C	C:C	C:C	C:C	C:C	C:C	C:C	C:C	C:C	C:C	C:C	C:C	C:C	C:C	C:C	C:C	C:C	C:C	C:C	C:C	C:C	C:C	C:C	C:C	C:C	C:C	C:C	C:C	C:C	C:C	?	C:C	C:C	C:C	C:C	C:C	C:C	C:C
Ca_TOG895747_2_002_00001_Sep08	CKaM0234	T:T	T:T	?	T:T	T:T	T:T	C:C	T:T	?	?	T:T	?	T:T	T:T	T:T	C:C	C:C	C:C	T:T	C:C	T:T	C:C	C:C	T:T	T:T	T:T	C:C	T:T	T:T	T:T	T:T	T:T	C:C	T:T	T:T	T:T	T:T	C:C	C:C	C:C	C:C	T:T	T:T	T:T	T:T	C:C	T:T	T:T
Ca_TOG895769_1_002_00001_Sep08	CKaM0236	G:G	G:G	G:G	G:G	G:G	G:G	G:G	G:G	G:G	G:G	G:G	G:G	G:G	G:G	G:G	G:G	G:G	G:G	G:G	G:G	G:G	G:G	G:G	G:G	G:G	G:G	G:G	G:G	G:G	G:G	G:G	G:G	G:G	G:G	G:G	G:G	G:G	G:G	G:G	G:G	A:A	G:G	G:G	G:G	G:G	G:G	G:G	G:G
Ca_TOG895816_1_002_00001_Sep08	CKaM0237	G:G	G:G	G:G	G:G	G:G	G:G	G:G	G:G	G:G	G:G	G:G	G:G	G:G	G:G	G:G	G:G	G:G	G:G	G:G	G:G	G:G	G:G	G:G	G:G	G:G	G:G	G:G	G:G	G:G	G:G	G:G	G:G	G:G	G:G	G:G	G:G	G:G	G:G	G:G	G:G	G:G	G:G	G:G	G:G	G:G	G:G	G:G	G:G
Ca_TOG895817_2_002_00001_Sep08	CKaM0238	T:T	T:T	T:T	T:T	T:T	T:T	T:T	T:T	T:T	T:T	T:T	T:T	T:T	T:T	T:T	T:T	T:T	T:T	T:T	T:T	T:T	T:T	T:T	T:T	T:T	T:T	T:T	T:T	T:T	T:T	T:T	T:T	T:T	T:T	T:T	T:T	T:T	T:T	T:T	T:T	T:T	T:T	T:T	T:T	T:T	T:T	T:T	T:T
Ca_TOG895846_1_003_00001_Sep08	CKaM0239	G:G	G:G	G:G	G:G	G:G	G:G	G:G	G:G	G:G	G:G	G:G	G:G	G:G	G:G	G:G	G:G	G:G	G:G	G:G	G:G	G:G	G:G	G:G	G:G	G:G	G:G	G:G	G:G	G:G	G:G	G:G	G:G	G:G	G:G	G:G	G:G	G:G	G:G	G:G	G:G	G:G	G:G	G:G	G:G	G:G	G:G	G:G	G:G
Ca_TOG895876_2_002_00001_Sep08	CKaM0240	T:T	T:T	T:T	T:T	T:T	T:T	T:T	T:T	T:T	T:T	T:T	T:T	T:T	T:T	T:T	T:T	T:T	T:T	T:T	T:T	T:T	T:T	T:T	T:T	T:T	T:T	T:T	T:T	T:T	T:T	?	T:T	T:T	T:T	T:T	T:T	T:T	T:T	T:T	T:T	T:T	T:T	T:T	T:T	T:T	T:T	T:T	T:T
Ca_TOG895877_1_002_00001_Sep08	CKaM0241	G:G	G:G	G:G	G:G	G:G	G:G	G:G	G:G	G:G	G:G	G:G	G:G	G:G	G:G	G:G	G:G	G:G	G:G	G:G	G:G	G:G	G:G	G:G	G:G	G:G	G:G	G:G	G:G	G:G	G:G	G:G	G:G	G:G	G:G	G:G	G:G	G:G	G:G	G:G	G:G	G:G	G:G	G:G	G:G	G:G	G:G	G:G	G:G
Ca_TOG895899_2_002_00001_Sep08	CKaM0242	A:A	A:A	A:A	A:A	A:A	A:A	A:A	A:A	A:A	A:A	A:A	A:A	A:A	A:A	A:A	A:A	A:A	A:A	A:A	A:A	A:A	A:A	A:A	A:A	A:A	A:A	A:A	A:A	A:A	A:A	A:A	A:A	A:A	A:A	A:A	A:A	A:A	A:A	A:A	A:A	G:G	A:A	A:A	A:A	A:A	A:A	A:A	A:A
Ca_TOG895900_1_002_00001_Sep08	CKaM0243	G:G	G:G	G:G	G:G	G:G	G:G	G:G	G:G	G:G	G:G	G:G	G:G	G:G	G:G	G:G	G:G	G:G	G:G	G:G	G:G	G:G	G:G	G:G	G:G	G:G	G:G	G:G	G:G	G:G	G:G	G:G	G:G	G:G	G:G	G:G	G:G	G:G	G:G	G:G	G:G	G:G	G:G	G:G	G:G	G:G	G:G	G:G	G:G
Ca_TOG895956_1_002_00001_Sep08	CKaM0244	C:C	C:C	C:C	C:C	C:C	C:C	C:C	C:C	C:C	C:C	C:C	C:C	C:C	C:C	C:C	C:C	C:C	C:C	C:C	C:C	C:C	C:C	C:C	C:C	C:C	C:C	C:C	C:C	C:C	C:C	C:C	C:C	C:C	C:C	C:C	C:C	C:C	C:C	C:C	C:C	C:C	C:C	C:C	C:C	C:C	C:C	C:C	C:C
Ca_TOG896007_1_002_00001_Sep08	CKaM0245	C:C	C:C	C:C	C:C	C:C	C:C	C:C	C:C	C:C	C:C	C:C	C:C	C:C	C:C	C:C	C:C	C:C	C:C	C:C	C:C	C:C	C:C	C:C	C:C	C:C	C:C	C:C	C:C	C:C	C:C	C:C	C:C	C:C	C:C	C:C	C:C	C:C	C:C	C:C	C:C	C:C	C:C	C:C	C:C	C:C	C:C	C:C	C:C
Ca_TOG896024_2_002_00001_Sep08	CKaM0246	C:C	Bad	C:C	C:C	C:C	C:C	C:C	C:C	C:C	C:C	C:C	C:C	C:C	C:C	C:C	C:C	C:C	C:C	C:C	C:C	C:C	C:C	C:C	C:C	C:C	C:C	C:C	C:C	C:C	C:C	C:C	C:C	C:C	C:C	C:C	C:C	C:C	C:C	C:C	C:C	C:C	C:C	C:C	C:C	C:C	C:C	C:C	C:C
Ca_TOG896050_1_002_00001_Sep08	CKaM0247	T:T	T:T	T:T	T:T	T:T	T:T	T:T	T:T	T:T	T:T	T:T	T:T	T:T	T:T	T:T	T:T	T:T	T:T	T:T	T:T	T:T	T:T	T:T	T:T	T:T	T:T	T:T	T:T	T:T	T:T	T:T	T:T	T:T	T:T	T:T	T:T	T:T	T:T	T:T	T:T	?	T:T	T:T	T:T	T:T	T:T	T:T	T:T
Ca_TOG896066_2_002_00001_Sep08	CKaM0248	C:C	C:C	C:C	C:C	C:C	C:C	C:C	C:C	C:C	C:C	C:C	C:C	C:C	C:C	C:C	C:C	C:C	C:C	C:C	C:C	C:C	C:C	C:C	C:C	C:C	C:C	C:C	C:C	C:C	C:C	C:C	C:C	C:C	C:C	C:C	C:C	C:C	C:C	C:C	C:C	C:C	C:C	C:C	C:C	C:C	C:C	C:C	C:C
Ca_TOG896074_1_002_00001_Sep08	CKaM0249	C:C	C:C	C:C	C:C	C:C	C:C	C:C	C:C	T:T	C:C	C:C	C:C	T:T	C:C	?	C:C	C:C	T:T	C:C	C:C	C:C	C:C	T:T	C:C	C:C	C:C	C:C	C:C	C:C	C:C	C:C	C:C	C:C	C:C	C:C	C:C	C:C	C:C	C:C	C:C	C:C	C:C	C:C	C:C	C:C	C:C	C:C	C:C
Ca_TOG896103_1_002_00001_Sep08	CKaM0250	C:C	C:C	C:C	C:C	C:C	C:C	C:C	C:C	C:C	C:C	C:C	C:C	C:C	C:C	C:C	C:C	C:C	C:C	C:C	C:C	C:C	C:C	C:C	C:C	C:C	C:C	C:C	C:C	C:C	C:C	C:C	C:C	C:C	C:C	C:C	C:C	C:C	C:C	C:C	C:C	A:A	C:C	C:C	C:C	C:C	C:C	C:C	C:C
Ca_TOG896166_2_002_00001_Sep08	CKaM0251	C:C	Bad	C:C	C:C	C:C	C:C	C:C	C:C	C:C	C:C	C:C	C:C	C:C	C:C	C:C	C:C	C:C	C:C	C:C	C:C	C:C	C:C	C:C	C:C	C:C	C:C	C:C	C:C	C:C	C:C	C:C	C:C	C:C	C:C	C:C	C:C	C:C	C:C	C:C	C:C	T:T	C:C	C:C	C:C	C:C	C:C	C:C	C:C
Ca_TOG896172_2_002_00001_Sep08	CKaM0252	C:C	C:C	C:C	C:C	C:C	C:C	C:C	C:C	C:C	C:C	C:C	C:C	C:C	C:C	C:C	C:C	C:C	C:C	C:C	C:C	C:C	C:C	C:C	C:C	C:C	C:C	C:C	C:C	C:C	C:C	C:C	C:C	C:C	C:C	C:C	C:C	C:C	C:C	C:C	C:C	C:T	C:C	C:C	C:C	C:C	C:C	C:C	C:C
Ca_TOG896190_1_002_00001_Sep08	CKaM0253	G:G	G:G	G:G	G:G	G:G	G:G	G:G	G:G	G:G	G:G	G:G	G:G	G:G	G:G	G:G	G:G	G:G	G:G	G:G	G:G	G:G	G:G	G:G	G:G	G:G	G:G	G:G	G:G	G:G	G:G	G:G	G:G	G:G	G:G	G:G	G:G	G:G	G:G	G:G	G:G	G:G	G:G	G:G	G:G	G:G	G:G	G:G	G:G
Ca_TOG896202_2_002_00001_Sep08	CKaM0254	C:C	C:C	C:C	C:C	C:C	C:C	C:C	C:C	C:C	C:C	C:C	C:C	C:C	C:C	C:C	C:C	C:C	C:C	C:C	C:C	C:C	C:C	C:C	C:C	C:C	C:C	C:C	C:C	C:C	C:C	C:C	C:C	C:C	C:C	C:C	C:C	C:C	C:C	C:C	C:C	C:C	C:C	C:C	C:C	C:C	C:C	C:C	C:C
Ca_TOG896252_2_002_00001_Sep08	CKaM0255	T:T	T:T	T:T	T:T	T:T	T:T	T:T	T:T	T:T	T:T	T:T	T:T	T:T	T:T	T:T	T:T	T:T	T:T	T:T	T:T	T:T	T:T	T:T	T:T	T:T	T:T	T:T	T:T	T:T	T:T	T:T	T:T	T:T	T:T	T:T	T:T	T:T	T:T	T:T	T:T	C:C	T:T	T:T	T:T	T:T	T:T	T:T	T:T
Ca_TOG896285_2_002_00001_Sep08	CKaM0259	G:G	G:G	G:G	G:G	G:G	G:G	G:G	G:G	G:G	G:G	G:G	G:G	G:G	G:G	G:G	G:G	G:G	G:G	G:G	G:G	G:G	G:G	G:G	G:G	G:G	G:G	G:G	G:G	G:G	G:G	G:G	G:G	G:G	G:G	G:G	G:G	G:G	G:G	G:G	G:G	G:G	G:G	G:G	G:G	G:G	G:G	G:G	G:G
Ca_TOG896348_1_002_00001_Sep08	CKaM0261	A:A	A:A	A:A	A:A	A:A	A:A	A:A	A:A	A:A	A:A	A:A	A:A	A:A	A:A	A:A	A:A	A:A	A:A	A:A	A:A	A:A	A:A	A:A	A:A	A:A	A:A	A:A	A:A	A:A	A:A	A:A	A:A	A:A	A:A	A:A	A:A	A:A	A:A	A:A	A:A	G:A	A:A	A:A	A:A	A:A	A:A	?	A:A
Ca_TOG896385_1_002_00001_Sep08	CKaM0263	C:C	C:C	C:C	C:C	C:C	C:C	C:C	C:C	C:C	C:C	C:C	C:C	C:C	C:C	C:C	C:C	C:C	C:C	C:C	C:C	C:C	C:C	C:C	C:C	C:C	C:C	C:C	C:C	C:C	C:C	C:C	C:C	C:C	C:C	C:C	C:C	C:C	C:C	C:C	C:C	C:C	C:C	C:C	C:C	?	C:C	C:C	C:C
Ca_TOG896448_2_002_00001_Sep08	CKaM0265	G:G	G:G	G:G	G:G	G:G	G:G	G:G	G:G	G:G	G:G	G:G	G:G	G:G	G:G	G:G	G:G	G:G	G:G	G:G	G:G	G:G	G:G	G:G	G:G	G:G	G:G	G:G	G:G	G:G	G:G	G:G	G:G	G:G	G:G	G:G	G:G	G:G	G:G	G:G	G:G	?	G:G	G:G	G:G	G:G	G:G	G:G	G:G
Ca_TOG896495_2_002_00001_Sep08	CKaM0267	G:G	G:G	G:G	G:G	G:G	G:G	G:G	G:G	G:G	G:G	G:G	G:G	G:G	G:G	G:G	G:G	G:G	G:G	G:G	G:G	G:G	G:G	G:G	G:G	G:G	G:G	G:G	G:G	G:G	G:G	G:G	G:G	G:G	G:G	G:G	G:G	G:G	G:G	G:G	G:G	G:G	G:G	G:G	G:G	G:G	G:G	G:G	G:G
Ca_TOG896540_2_002_00001_Sep08	CKaM0269	T:T	T:T	T:T	T:T	T:T	T:T	T:T	T:T	T:T	T:T	T:T	T:T	T:T	T:T	T:T	T:T	T:T	T:T	T:T	T:T	T:T	T:T	T:T	T:T	T:T	T:T	T:T	T:T	T:T	T:T	T:T	T:T	T:T	T:T	T:T	T:T	T:T	T:T	T:T	T:T	T:T	T:T	T:T	T:T	T:T	T:T	T:T	T:T
Ca_TOG896567_2_002_00001_Sep08	CKaM0270	A:A	A:A	A:A	A:A	A:A	A:A	A:A	A:A	A:A	A:A	A:A	A:A	A:A	A:A	A:A	A:A	A:A	A:A	A:A	A:A	A:A	A:A	A:A	A:A	A:A	A:A	A:A	A:A	A:A	A:A	?	A:A	A:A	A:A	A:A	A:A	A:A	A:A	A:A	A:A	A:A	A:A	A:A	A:A	A:A	A:A	A:A	A:A
Ca_TOG896584_2_002_00001_Sep08	CKaM0271	G:G	G:G	G:G	G:G	G:G	G:G	G:G	G:G	G:G	G:G	G:G	G:G	G:G	G:G	G:G	G:G	G:G	G:G	G:G	G:G	G:G	G:G	G:G	G:G	G:G	G:G	G:G	G:G	G:G	G:G	G:G	G:G	G:G	G:G	G:G	G:G	G:G	G:G	G:G	G:G	G:G	G:G	G:G	G:G	G:G	G:G	G:G	G:G
Ca_TOG896613_1_003_00001_Sep08	CKaM0272	A:A	A:A	A:A	A:A	A:A	A:A	A:A	A:A	A:A	A:A	A:A	A:A	A:A	A:A	A:A	A:A	A:A	A:A	A:A	A:A	A:A	A:A	A:A	A:A	A:A	A:A	A:A	A:A	A:A	A:A	A:A	A:A	A:A	A:A	A:A	A:A	A:A	A:A	A:A	A:A	?	A:A	A:A	A:A	A:A	A:A	A:A	A:A
Ca_TOG896702_2_002_00001_Sep08	CKaM0275	T:T	T:T	T:T	T:T	T:T	T:T	T:T	T:T	T:T	T:T	T:T	T:T	T:T	T:T	T:T	T:T	T:T	T:T	T:T	T:T	T:T	T:T	T:T	T:T	T:T	T:T	T:T	T:T	T:T	T:T	T:T	T:T	T:T	T:T	T:T	T:T	T:T	T:T	T:T	T:T	T:T	T:T	T:T	T:T	T:T	T:T	T:T	T:T
Ca_TOG896733_1_002_00001_Sep08	CKaM0277	A:A	A:A	A:A	A:A	A:A	A:A	A:A	A:A	A:A	A:A	A:A	A:A	A:A	A:A	A:A	A:A	A:A	A:A	A:A	A:A	A:A	A:A	A:A	A:A	A:A	A:A	A:A	A:A	A:A	A:A	A:A	A:A	A:A	A:A	A:A	A:A	A:A	A:A	A:A	A:A	A:A	A:A	A:A	A:A	A:A	A:A	A:A	A:A
Ca_TOG896744_1_002_00001_Sep08	CKaM0278	A:A	A:A	A:A	A:A	A:A	A:A	A:A	A:A	A:A	A:A	A:A	A:A	A:A	A:A	A:A	A:A	A:A	A:A	A:A	A:A	A:A	A:A	A:A	A:A	A:A	A:A	A:A	A:A	A:A	A:A	A:A	A:A	A:A	A:A	A:A	A:A	A:A	A:A	A:A	A:A	A:A	A:A	A:A	A:A	A:A	A:A	A:A	A:A
Ca_TOG896850_1_002_00001_Sep08	CKaM0279	C:C	C:C	C:C	C:C	C:C	C:C	C:C	C:C	C:C	C:C	C:C	C:C	C:C	C:C	C:C	C:C	C:C	C:C	C:C	C:C	C:C	C:C	C:C	C:C	?	C:C	C:C	C:C	C:C	C:C	C:C	C:C	C:C	C:C	C:C	C:C	C:C	C:C	C:C	C:C	C:C	C:C	C:C	C:C	C:C	C:C	C:C	C:C
Ca_TOG896852_1_002_00001_Sep08	CKaM0280	T:T	C:C	T:T	C:C	C:C	T:T	T:T	C:T	C:C	C:C	C:C	T:T	C:C	T:T	?	C:C	?	C:C	C:C	T:T	C:C	T:T	C:C	C:C	T:T	T:T	C:C	T:T	T:T	T:T	T:T	C:C	T:T	C:C	T:T	C:C	C:C	T:T	C:C	T:T	T:T	C:C	C:C	C:C	T:T	T:T	T:T	C:C
Ca_TOG896873_1_002_00001_Sep08	CKaM0281	A:A	A:A	A:A	A:A	A:A	A:A	A:A	A:A	A:A	A:A	A:A	A:A	A:A	A:A	A:A	A:A	A:A	A:A	A:A	A:A	A:A	A:A	A:A	A:A	A:A	A:A	A:A	A:A	A:A	A:A	A:A	A:A	A:A	A:A	A:A	A:A	A:A	A:A	A:A	A:A	G:G	A:A	A:A	A:A	A:A	A:A	A:A	A:A
Ca_TOG896911_1_002_00001_Sep08	CKaM0282	C:C	C:C	C:C	C:C	C:C	C:C	C:C	C:C	C:C	C:C	C:C	C:C	C:C	C:C	C:C	C:C	C:C	C:C	C:C	C:C	C:C	C:C	C:C	C:C	C:C	C:C	C:C	C:C	C:C	C:C	C:C	C:C	C:C	C:C	C:C	C:C	C:C	C:C	C:C	C:C	C:C	C:C	C:C	C:C	C:C	C:C	C:C	C:C
Ca_TOG896928_1_002_00001_Sep08	CKaM0283	A:A	A:A	A:A	A:A	A:A	A:A	A:A	A:A	A:A	A:A	A:A	A:A	A:A	A:A	A:A	A:A	A:A	A:A	A:A	?	A:A	A:A	A:A	A:A	A:A	A:A	A:A	A:A	A:A	A:A	A:A	A:A	A:A	A:A	A:A	A:A	A:A	A:A	A:A	A:A	G:G	A:A	A:A	A:A	A:A	A:A	A:A	A:A
Ca_TOG896936_2_002_00001_Sep08	CKaM0285	A:A	A:A	A:A	A:A	A:A	A:A	A:A	A:A	A:A	A:A	A:A	A:A	A:A	A:A	A:A	A:A	A:A	A:A	A:A	A:A	A:A	A:A	A:A	A:A	A:A	A:A	A:A	A:A	A:A	A:A	?	A:A	A:A	A:A	A:A	A:A	A:A	A:A	A:A	A:A	A:A	A:A	A:A	A:A	A:A	A:A	A:A	A:A
Ca_TOG896948_1_002_00001_Sep08	CKaM0288	T:T	T:T	T:T	T:T	T:T	T:T	T:T	T:T	T:T	T:T	T:T	T:T	T:T	T:T	T:T	T:T	T:T	T:T	T:T	T:T	T:T	T:T	T:T	T:T	T:T	T:T	T:T	T:T	T:T	T:T	T:T	T:T	T:T	T:T	T:T	T:T	T:T	T:T	T:T	T:T	T:T	T:T	T:T	T:T	T:T	T:T	T:T	T:T
Ca_TOG896967_1_002_00001_Sep08	CKaM0289	C:C	C:C	C:C	C:C	C:C	C:C	C:C	C:C	C:C	C:C	C:C	C:C	C:C	C:C	C:C	C:C	C:C	C:C	C:C	C:C	C:C	C:C	C:C	C:C	C:C	C:C	C:C	C:C	C:C	C:C	C:C	C:C	C:C	C:C	C:C	C:C	C:C	C:C	C:C	C:C	C:C	C:C	C:C	C:C	C:C	C:C	C:C	C:C
Ca_TOG896976_2_002_00001_Sep08	CKaM0290	G:G	G:G	C:C	G:G	G:G	G:G	C:C	?	C:C	C:C	C:C	G:G	C:C	G:G	C:C	G:G	G:G	C:C	G:G	G:G	C:C	C:C	C:C	C:C	G:G	G:G	C:C	C:C	G:G	C:C	G:G	C:C	G:G	G:G	G:G	G:G	G:G	G:G	G:G	G:G	G:G	G:G	G:G	G:G	G:G	G:G	G:G	G:G
Ca_TOG896981_1_002_00001_Sep08	CKaM0292	A:A	A:A	A:A	A:A	A:A	A:A	A:A	A:A	A:A	A:A	A:A	A:A	A:A	A:A	?	A:A	A:A	A:A	A:A	A:A	A:A	A:A	A:A	A:A	A:A	A:A	A:A	A:A	A:A	A:A	A:A	A:A	A:A	A:A	A:A	A:A	A:A	A:A	A:A	A:A	A:A	A:A	A:A	A:A	A:A	A:A	A:A	A:A
Ca_TOG897003_1_002_00001_Sep08	CKaM0293	?	A:A	A:A	A:A	A:A	A:A	A:A	A:A	A:A	A:A	A:A	A:A	A:A	A:A	A:A	A:A	A:A	A:A	A:A	A:A	A:A	A:A	A:A	A:A	A:A	A:A	A:A	A:A	A:A	A:A	A:A	A:A	A:A	A:A	A:A	A:A	A:A	A:A	A:A	A:A	A:A	A:A	A:A	A:A	A:A	A:A	A:A	A:A
Ca_TOG897009_2_002_00001_Sep08	CKaM0294	A:A	A:A	A:A	A:A	A:A	A:A	A:A	A:A	A:A	A:A	A:A	A:A	A:A	A:A	A:A	A:A	A:A	A:A	A:A	A:A	A:A	A:A	A:A	A:A	A:A	A:A	A:A	A:A	A:A	A:A	A:A	A:A	A:A	A:A	A:A	A:A	A:A	A:A	A:A	A:A	?	A:A	A:A	A:A	A:A	?	A:A	A:A
Ca_TOG897016_1_002_00001_Sep08	CKaM0295	T:T	T:T	T:T	T:T	T:T	T:T	T:T	T:T	T:T	T:T	T:T	T:T	T:T	T:T	T:T	T:T	T:T	T:T	T:T	T:T	T:T	T:T	T:T	T:T	T:T	T:T	T:T	T:T	?	T:T	T:T	T:T	T:T	T:T	T:T	T:T	T:T	T:T	T:T	T:T	?	T:T	T:T	T:T	T:T	T:T	T:T	T:T
Ca_TOG897171_1_002_00001_Sep08	CKaM0296	G:G	G:G	G:G	G:G	G:G	G:G	G:G	G:G	G:G	G:G	G:G	G:G	G:G	G:G	G:G	G:G	G:G	G:G	G:G	G:G	G:G	G:G	?	G:G	G:G	G:G	G:G	G:G	G:G	G:G	G:G	G:G	G:G	G:G	G:G	G:G	G:G	G:G	G:G	G:G	A:A	G:G	G:G	G:G	G:G	G:G	G:G	G:G
Ca_TOG897198_2_002_00001_Sep08	CKaM0297	G:G	G:G	G:G	G:G	G:G	G:G	G:G	G:G	G:G	G:G	G:G	G:G	G:G	G:G	G:G	G:G	G:G	G:G	G:G	G:G	G:G	G:G	G:G	G:G	G:G	G:G	G:G	G:G	G:G	G:G	?	G:G	G:G	G:G	G:G	G:G	G:G	G:G	G:G	G:G	G:G	G:G	G:G	G:G	G:G	G:G	G:G	G:G
Ca_TOG897209_2_002_00001_Sep08	CKaM0298	T:T	T:T	T:T	?	?	T:T	T:T	T:T	T:T	T:T	T:T	T:T	T:T	T:T	T:T	T:T	T:T	T:T	T:T	T:T	T:T	T:T	T:T	T:T	T:T	T:T	?	T:T	T:T	T:T	T:T	T:T	T:T	T:T	T:T	T:T	T:T	T:T	T:T	T:T	T:T	T:T	T:T	T:T	T:T	T:T	T:T	T:T
Ca_TOG897239_1_002_00001_Sep08	CKaM0299	T:T	T:T	T:T	T:T	T:T	T:T	T:T	T:T	T:T	T:T	T:T	T:T	T:T	T:T	T:T	T:T	T:T	T:T	T:T	T:T	T:T	T:T	T:T	T:T	T:T	T:T	T:T	T:T	T:T	T:T	?	T:T	T:T	T:T	T:T	T:T	T:T	T:T	T:T	T:T	C:C	T:T	T:T	T:T	T:T	T:T	T:T	T:T
Ca_TOG897306_1_002_00001_Sep08	CKaM0302	C:C	C:C	C:C	C:C	C:C	C:C	C:C	C:C	C:C	C:C	C:C	C:C	C:C	C:C	C:C	C:C	C:C	C:C	C:C	C:C	C:C	C:C	C:C	C:C	C:C	C:C	C:C	C:C	C:C	C:C	C:C	C:C	C:C	C:C	C:C	C:C	C:C	C:C	C:C	C:C	A:A	C:C	C:C	C:C	C:C	C:C	C:C	C:C
Ca_TOG897326_2_002_00001_Sep08	CKaM0304	A:A	G:G	A:A	A:A	A:A	A:A	A:A	A:A	A:A	G:G	A:A	A:A	A:A	A:A	A:A	A:A	A:A	A:A	G:G	A:A	A:A	A:A	A:A	?	A:A	A:A	A:A	A:A	A:A	A:A	?	A:A	A:A	A:A	G:G	A:A	A:A	A:A	A:A	A:A	G:G	A:A	G:G	G:G	A:A	A:A	A:A	G:G
Ca_TOG897333_1_002_00001_Sep08	CKaM0305	T:T	T:T	T:T	T:T	T:T	T:T	T:T	T:T	T:T	T:T	T:T	T:T	T:T	T:T	T:T	T:T	T:T	T:T	T:T	T:T	T:T	T:T	T:T	T:T	T:T	T:T	T:T	T:T	T:T	T:T	T:T	T:T	T:T	T:T	T:T	T:T	T:T	T:T	T:T	T:T	C:T	T:T	T:T	T:T	T:T	T:T	T:T	T:T
Ca_TOG897346_1_002_00001_Sep08	CKaM0306	C:C	C:C	C:C	C:C	C:C	C:C	C:C	C:C	C:C	C:C	C:C	C:C	C:C	C:C	C:C	C:C	C:C	C:C	C:C	C:C	C:C	C:C	C:C	C:C	C:C	C:C	C:C	C:C	?	C:C	C:C	C:C	C:C	C:C	C:C	C:C	C:C	C:C	C:C	C:C	C:C	C:C	C:C	C:C	C:C	C:C	C:C	C:C
Ca_TOG897347_1_002_00001_Sep08	CKaM0307	A:A	A:A	A:A	A:A	A:A	A:A	A:A	G:A	A:A	A:A	A:A	A:A	A:A	A:A	A:A	A:A	A:A	A:A	A:A	A:A	A:A	A:A	A:A	A:A	A:A	A:A	A:A	A:A	A:A	A:A	A:A	A:A	A:A	A:A	A:A	A:A	A:A	A:A	A:A	A:A	A:A	A:A	A:A	A:A	A:A	A:A	A:A	A:A
Ca_TOG897350_2_002_00001_Sep08	CKaM0308	C:C	C:C	C:C	C:C	C:C	C:C	C:C	C:C	C:C	C:C	C:C	C:C	C:C	C:C	C:C	C:C	C:C	C:C	C:C	C:C	C:C	C:C	C:C	C:C	C:C	C:C	C:C	C:C	C:C	C:C	C:C	C:C	C:C	C:C	C:C	C:C	C:C	C:C	C:C	C:C	C:C	C:C	C:C	C:C	C:C	C:C	C:C	C:C
Ca_TOG897362_2_002_00001_Sep08	CKaM0309	A:A	A:A	A:A	A:A	A:A	A:A	A:A	A:A	A:A	?	A:A	A:A	A:A	A:A	A:A	A:A	A:A	A:A	A:A	A:A	A:A	A:A	A:A	A:A	A:A	A:A	A:A	A:A	A:A	A:A	?	A:A	A:A	A:A	A:A	A:A	A:A	A:A	A:A	A:A	A:A	A:A	A:A	A:A	A:A	A:A	A:A	A:A
Ca_TOG897369_1_002_00001_Sep08	CKaM0310	G:G	G:G	G:G	G:G	G:G	G:G	G:G	G:G	G:G	G:G	G:G	G:G	G:G	G:G	G:G	G:G	G:G	G:G	G:G	G:G	G:G	G:G	G:G	G:G	G:G	G:G	G:G	G:G	G:G	G:G	G:G	G:G	G:G	G:G	G:G	G:G	G:G	G:G	G:G	G:G	G:A	G:G	G:G	G:G	G:G	G:G	G:G	G:G
Ca_TOG897376_1_002_00001_Sep08	CKaM0311	C:C	C:C	C:C	C:C	C:C	C:C	C:C	C:C	C:C	C:C	C:C	C:C	C:C	C:C	C:C	C:C	C:C	C:C	C:C	C:C	C:C	C:C	C:C	C:C	C:C	C:C	C:C	C:C	C:C	C:C	C:C	C:C	C:C	C:C	C:C	C:C	C:C	C:C	C:C	C:C	T:T	C:C	C:C	C:C	C:C	C:C	C:C	C:C
Ca_TOG897469_1_002_00001_Sep08	CKaM0313	T:T	?	T:T	T:T	T:T	T:T	T:T	T:T	T:T	T:T	T:T	T:T	T:T	T:T	T:T	T:T	T:T	T:T	T:T	T:T	T:T	T:T	T:T	T:T	T:T	T:T	T:T	T:T	T:T	T:T	T:T	T:T	T:T	T:T	T:T	T:T	T:T	T:T	T:T	T:T	T:A	T:T	T:T	T:T	T:T	T:T	T:T	T:T
Ca_TOG897486_1_002_00001_Sep08	CKaM0314	T:T	T:T	T:T	T:T	T:T	T:T	T:T	T:T	T:T	T:T	T:T	T:T	T:T	T:T	T:T	T:T	T:T	T:T	T:T	T:T	T:T	T:T	T:T	T:T	T:T	T:T	T:T	T:T	T:T	T:T	?	T:T	T:T	T:T	T:T	T:T	T:T	T:T	T:T	T:T	C:T	T:T	T:T	T:T	T:T	T:T	T:T	T:T
Ca_TOG897516_2_002_00001_Sep08	CKaM0316	C:C	C:C	C:C	C:C	C:C	C:C	C:C	C:C	C:C	C:C	C:C	C:C	C:C	C:C	C:C	C:C	C:C	C:C	C:C	C:C	C:C	C:C	C:C	C:C	C:C	C:C	C:C	C:C	C:C	C:C	C:C	C:C	C:C	C:C	C:C	C:C	C:C	C:C	C:C	C:C	C:C	C:C	C:C	C:C	C:C	C:C	C:C	C:C
Ca_TOG897521_1_002_00001_Sep08	CKaM0317	T:T	C:C	T:T	T:T	T:T	T:T	T:T	T:T	T:T	T:T	T:T	T:T	T:T	T:T	T:T	T:T	?	T:T	T:T	T:T	C:C	T:T	T:T	C:C	T:T	T:T	C:C	T:T	T:T	T:T	?	T:T	T:T	T:T	T:T	T:T	T:T	T:T	T:T	T:T	C:C	T:T	T:T	T:T	T:T	T:T	T:T	T:T
Ca_TOG897528_1_002_00001_Sep08	CKaM0318	A:A	A:A	A:A	A:A	A:A	A:A	A:A	A:A	A:A	A:A	A:A	A:A	A:A	A:A	A:A	A:A	A:A	A:A	A:A	A:A	A:A	A:A	A:A	A:A	A:A	A:A	A:A	A:A	A:A	A:A	A:A	A:A	A:A	A:A	A:A	A:A	A:A	A:A	A:A	A:A	?	A:A	A:A	A:A	?	A:A	A:A	A:A
Ca_TOG897558_1_002_00001_Sep08	CKaM0320	T:T	T:T	T:T	T:T	T:T	T:T	T:T	T:T	T:T	T:T	T:T	T:T	T:T	T:T	T:T	T:T	T:T	T:T	T:T	T:T	T:T	T:T	T:T	T:T	T:T	T:T	T:T	T:T	T:T	T:T	T:T	T:T	T:T	T:T	T:T	T:T	T:T	T:T	T:T	T:T	T:T	T:T	T:T	T:T	T:T	T:T	T:T	T:T
Ca_TOG897579_1_002_00001_Sep08	CKaM0321	T:T	T:T	C:C	T:T	T:T	C:C	C:C	C:C	C:C	?	C:C	C:C	T:T	C:C	T:T	C:C	C:C	T:T	T:T	C:C	T:T	T:T	T:T	T:T	C:C	C:C	T:T	C:C	T:T	T:T	C:C	T:T	T:T	C:C	C:C	T:T	T:T	C:C	T:T	C:C	C:C	T:T	T:T	T:T	C:C	C:C	C:C	T:T
Ca_TOG897618_2_002_00001_Sep08	CKaM0323	G:G	G:G	G:G	G:G	G:G	G:G	G:G	G:G	G:G	G:G	G:G	G:G	G:G	G:G	G:G	G:G	G:G	G:G	G:G	G:G	G:G	G:G	G:G	G:G	G:G	G:G	G:G	G:G	G:G	G:G	G:G	G:G	G:G	G:G	G:G	G:G	G:G	G:G	G:G	G:G	C:C	G:G	G:G	G:G	G:G	G:G	?	G:G
Ca_TOG897619_1_002_00001_Sep08	CKaM0324	G:G	G:G	G:G	G:G	G:G	?	G:G	G:G	G:G	G:G	G:G	G:G	G:G	G:G	G:G	G:G	G:G	G:G	G:G	G:G	G:G	G:G	G:G	G:G	G:G	G:G	G:G	C:C	G:G	G:G	G:G	G:G	G:G	G:G	G:G	G:G	G:G	G:G	G:G	G:G	G:G	G:G	G:G	G:G	G:G	G:G	C:C	G:G
Ca_TOG897694_2_002_00001_Sep08	CKaM0325	G:G	G:G	G:G	G:G	G:G	G:G	G:G	G:G	G:G	G:G	G:G	G:G	G:G	G:G	G:G	G:G	G:G	G:G	G:G	G:G	G:G	G:G	G:G	G:G	G:G	G:G	G:G	G:G	G:G	G:G	G:G	G:G	G:G	G:G	G:G	G:G	G:G	G:G	G:G	G:G	G:G	G:G	G:G	G:G	G:G	G:G	G:G	G:G
Ca_TOG897728_1_002_00001_Sep08	CKaM0328	T:T	T:T	T:T	T:T	T:T	T:T	?	T:T	T:T	T:T	T:T	T:T	T:T	T:T	T:T	?	T:T	T:T	T:T	T:T	T:T	?	T:T	T:T	T:T	T:T	T:T	T:T	T:T	T:T	?	T:T	T:T	?	?	T:T	T:T	T:T	T:T	T:T	A:A	T:T	T:T	T:T	T:T	T:T	T:T	T:T
Ca_TOG897884_1_002_00001_Sep08	CKaM0330	G:G	G:G	G:G	G:G	G:G	G:G	G:G	G:G	G:G	G:G	G:G	G:G	G:G	G:G	G:G	G:G	G:G	G:G	G:G	G:G	G:G	G:G	G:G	G:G	G:G	G:G	G:G	G:G	G:G	G:G	G:G	G:G	G:G	G:G	G:G	G:G	G:G	G:G	G:G	G:G	?	G:G	G:G	G:G	G:G	G:G	G:G	G:G
Ca_TOG897956_2_003_00001_Sep08	CKaM0331	G:G	G:G	G:G	G:G	G:G	G:G	G:G	G:G	G:G	G:G	G:G	G:G	G:G	G:G	G:G	G:G	G:G	G:G	G:G	G:G	G:G	G:G	G:G	G:G	G:G	G:G	G:G	G:G	G:G	G:G	G:G	G:G	G:G	G:G	G:G	G:G	G:G	G:G	G:G	G:G	G:G	G:G	G:G	G:G	G:G	G:G	G:G	G:G
Ca_TOG897963_1_002_00001_Sep08	CKaM0332	T:T	T:T	T:T	T:T	T:T	T:T	T:T	T:T	T:T	T:T	T:T	T:T	T:T	T:T	T:T	T:T	T:T	T:T	T:T	T:T	T:T	T:T	T:T	T:T	T:T	T:T	T:T	T:T	T:T	T:T	T:T	T:T	T:T	T:T	T:T	T:T	T:T	T:T	T:T	T:T	?	T:T	T:T	T:T	T:T	T:T	T:T	T:T
Ca_TOG898024_1_002_00001_Sep08	CKaM0335	T:T	T:T	T:T	T:T	T:T	T:T	T:T	T:T	T:T	T:T	T:T	T:T	T:T	T:T	T:T	T:T	T:T	T:T	T:T	T:T	T:T	T:T	T:T	T:T	T:T	T:T	T:T	T:T	T:T	T:T	T:T	T:T	T:T	T:T	T:T	T:T	T:T	T:T	T:T	T:T	C:C	T:T	T:T	T:T	T:T	T:T	T:T	T:T
Ca_TOG898034_1_002_00001_Sep08	CKaM0337	A:A	A:A	A:A	A:A	A:A	A:A	A:A	A:A	A:A	A:A	A:A	A:A	A:A	A:A	A:A	A:A	A:A	A:A	A:A	A:A	A:A	A:A	A:A	A:A	A:A	A:A	A:A	A:A	A:A	A:A	A:A	A:A	A:A	A:A	A:A	A:A	A:A	A:A	A:A	A:A	?	A:A	A:A	A:A	A:A	A:A	A:A	A:A
Ca_TOG898046_1_002_00001_Sep08	CKaM0338	A:A	T:T	A:A	A:A	A:A	A:A	A:A	A:A	A:A	A:A	A:A	A:A	A:A	A:A	A:A	A:A	A:A	A:A	A:A	A:A	A:A	A:A	A:A	A:A	A:A	A:A	A:A	A:A	A:A	A:A	A:A	?	A:A	A:A	A:A	A:A	A:A	A:A	A:A	A:A	A:A	A:A	A:A	A:A	A:A	A:A	A:A	A:A
Ca_TOG898075_1_002_00001_Sep08	CKaM0339	C:C	C:C	C:C	C:C	C:C	C:C	C:C	C:C	C:C	C:C	C:C	C:C	C:C	C:C	C:C	C:C	C:C	C:C	C:C	C:C	C:C	C:C	C:C	C:C	C:C	C:C	C:C	C:C	C:C	C:C	C:C	C:C	C:C	C:C	C:C	C:C	C:C	C:C	C:C	C:C	C:C	C:C	C:C	C:C	C:C	C:C	C:C	C:C
Ca_TOG898078_1_002_00001_Sep08	CKaM0340	A:A	A:A	A:A	A:A	A:A	A:A	A:A	A:A	A:A	A:A	A:A	A:A	A:A	A:A	A:A	A:A	A:A	A:A	A:A	A:A	A:A	A:A	A:A	A:A	A:A	A:A	A:A	A:A	A:A	A:A	?	A:A	A:A	A:A	A:A	A:A	A:A	A:A	A:A	A:A	A:A	A:A	A:A	A:A	A:A	A:A	A:A	A:A
Ca_TOG898231_1_002_00001_Sep08	CKaM0342	T:T	T:T	T:T	T:T	T:T	T:T	T:T	T:T	T:T	T:T	T:T	T:T	T:T	T:T	T:T	T:T	T:T	T:T	T:T	T:T	T:T	T:T	T:T	T:T	T:T	T:T	T:T	T:T	T:T	T:T	?	T:T	T:T	T:T	T:T	T:T	T:T	T:T	T:T	T:T	T:T	T:T	T:T	T:T	T:T	T:T	T:T	T:T
Ca_TOG898271_2_002_00001_Sep08	CKaM0343	T:T	C:C	C:C	C:C	C:C	C:C	C:C	C:C	T:T	C:C	C:C	C:C	C:C	C:C	C:C	C:C	C:C	C:C	C:C	C:C	C:C	T:T	C:C	C:C	C:C	C:C	C:C	C:C	C:C	C:C	C:C	C:C	C:C	C:C	C:C	C:C	C:C	C:C	C:C	C:C	C:C	C:C	C:C	T:T	C:C	C:C	C:C	C:C
Ca_TOG898284_2_002_00001_Sep08	CKaM0344	G:G	A:A	G:G	G:G	G:G	G:G	G:G	G:G	G:G	G:G	G:G	G:G	G:G	G:G	G:G	G:G	G:G	G:G	A:A	G:G	G:G	G:G	G:G	G:G	G:G	G:G	G:G	G:G	G:G	G:G	G:G	A:A	G:G	G:G	G:G	A:A	G:G	G:G	G:G	G:G	G:G	G:G	A:A	G:G	G:G	G:G	G:G	A:A
Ca_TOG898285_1_002_00001_Sep08	CKaM0345	C:C	C:C	C:C	C:C	C:C	C:C	C:C	C:C	C:C	C:C	C:C	C:C	C:C	C:C	C:C	C:C	C:C	C:C	C:C	C:C	C:C	C:C	C:C	C:C	C:C	C:C	C:C	C:C	C:C	C:C	C:C	C:C	C:C	C:C	C:C	C:C	C:C	C:C	C:C	C:C	C:C	C:C	C:C	C:C	C:C	C:C	C:C	C:C
Ca_TOG898370_1_002_00001_Sep08	CKaM0347	C:C	C:C	C:C	C:C	C:C	C:C	C:C	C:C	C:C	C:C	C:C	C:C	C:C	C:C	C:C	C:C	C:C	C:C	C:C	C:C	C:C	C:C	C:C	C:C	C:C	C:C	?	C:C	C:C	C:C	C:C	C:C	C:C	C:C	C:C	C:C	C:C	C:C	C:C	C:C	C:C	C:C	C:C	C:C	C:C	C:C	C:C	C:C
Ca_TOG898376_2_002_00001_Sep08	CKaM0348	G:G	G:G	G:G	G:G	G:G	A:A	G:G	G:G	G:G	G:G	G:G	G:G	G:G	A:A	G:G	A:A	G:G	?	G:G	G:G	G:G	G:G	G:G	G:G	G:G	G:G	G:G	G:G	G:G	A:A	G:G	G:G	G:G	G:G	G:G	G:G	G:G	G:G	G:G	G:G	A:A	G:G	G:G	G:G	G:G	G:G	G:G	G:G
Ca_TOG898468_1_002_00001_Sep08	CKaM0349	A:A	A:A	A:A	A:A	A:A	A:A	A:A	A:A	A:A	A:A	A:A	A:A	A:A	A:A	A:A	A:A	A:A	A:A	A:A	A:A	A:A	A:A	A:A	A:A	A:A	A:A	A:A	A:A	A:A	A:A	A:A	A:A	A:A	A:A	A:A	A:A	A:A	A:A	A:A	A:A	A:A	A:A	A:A	A:A	A:A	A:A	A:A	A:A
Ca_TOG898508_1_002_00001_Sep08	CKaM0351	C:C	C:C	C:C	C:C	C:C	C:C	C:C	C:C	C:C	C:C	C:C	C:C	C:C	C:C	C:C	C:C	C:C	C:C	C:C	C:C	C:C	C:C	C:C	C:C	C:C	C:C	C:C	C:C	C:C	C:C	C:C	C:C	C:C	C:C	C:C	C:C	C:C	C:C	C:C	C:C	?	C:C	C:C	C:C	C:C	C:C	C:C	C:C
Ca_TOG898532_2_002_00001_Sep08	CKaM0352	G:G	G:G	G:G	G:G	G:G	G:G	G:G	G:G	G:G	G:G	G:G	G:G	G:G	G:G	G:G	G:G	G:G	G:G	G:G	G:G	G:G	G:G	G:G	G:G	G:G	G:G	G:G	G:G	G:G	G:G	G:G	G:G	G:G	G:G	G:G	G:G	G:G	G:G	G:G	G:G	?	G:G	G:G	G:G	G:G	G:G	G:G	G:G
Ca_TOG898533_2_002_00001_Sep08	CKaM0353	G:G	G:G	G:G	G:G	G:G	G:G	G:G	G:G	G:G	G:G	G:G	G:G	G:G	G:G	G:G	G:G	G:G	G:G	G:G	G:G	G:G	G:G	G:G	G:G	G:G	G:G	G:G	G:G	G:G	G:G	G:G	G:G	G:G	G:G	G:G	G:G	G:G	G:G	G:G	G:G	G:G	G:G	G:G	G:G	G:G	G:G	G:G	G:G
Ca_TOG898575_2_002_00001_Sep08	CKaM0354	C:C	C:C	C:C	C:C	C:C	C:C	C:C	C:C	C:C	C:C	C:C	C:C	C:C	C:C	C:C	C:C	C:C	C:C	C:C	C:C	C:C	C:C	C:C	C:C	C:C	C:C	C:C	C:C	C:C	C:C	C:C	C:C	C:C	C:C	C:C	C:C	C:C	C:C	C:C	C:C	C:C	C:C	C:C	C:C	C:C	C:C	C:C	C:C
Ca_TOG898883_1_002_00001_Sep08	CKaM0360	C:C	C:C	C:C	C:C	C:C	C:C	C:C	?	C:C	C:C	C:C	C:C	C:C	C:C	C:C	C:C	C:C	C:C	C:C	C:C	C:C	C:C	C:C	C:C	C:C	C:C	C:C	C:C	C:C	C:C	?	C:C	C:C	C:C	C:C	C:C	?	C:C	C:C	C:C	C:C	C:C	C:C	C:C	C:C	C:C	C:C	C:C
Ca_TOG898887_2_002_00001_Sep08	CKaM0361	T:T	T:T	T:T	T:T	T:T	T:T	T:T	T:T	T:T	T:T	T:T	T:T	T:T	T:T	T:T	T:T	T:T	T:T	T:T	T:T	T:T	T:T	T:T	T:T	T:T	?	T:T	T:T	T:T	T:T	T:T	T:T	T:T	T:T	T:T	T:T	T:T	T:T	T:T	T:T	T:T	T:T	T:T	T:T	T:T	T:T	T:T	T:T
Ca_TOG899054_2_002_00001_Sep08	CKaM0364	T:T	T:T	T:T	T:T	T:T	T:T	T:T	T:T	T:T	T:T	T:T	T:T	T:T	T:T	T:T	T:T	T:T	T:T	T:T	T:T	T:T	T:T	T:T	T:T	T:T	T:T	T:T	T:T	T:T	T:T	T:T	T:T	T:T	T:T	T:T	T:T	T:T	T:T	T:T	T:T	T:T	T:T	T:T	T:T	T:T	T:T	T:T	T:T
Ca_TOG899062_2_002_00001_Sep08	CKaM0365	T:T	T:T	T:T	T:T	T:T	T:T	T:T	T:T	T:T	T:T	T:T	T:T	T:T	T:T	T:T	T:T	T:T	T:T	T:T	T:T	T:T	T:T	T:T	T:T	T:T	T:T	T:T	?	T:T	T:T	?	T:T	T:T	T:T	T:T	T:T	T:T	T:T	T:T	T:T	T:T	T:T	T:T	T:T	T:T	T:T	T:T	T:T
Ca_TOG899072_2_002_00001_Sep08	CKaM0366	C:C	C:C	C:C	C:C	C:C	C:C	C:C	C:C	C:C	C:C	C:C	C:C	C:C	C:C	C:C	C:C	C:C	C:C	C:C	C:C	C:C	C:C	C:C	C:C	C:C	C:C	C:C	C:C	C:C	C:C	C:C	C:C	C:C	C:C	C:C	C:C	C:C	C:C	C:C	C:C	T:T	C:C	C:C	C:C	C:C	C:C	C:C	C:C
Ca_TOG899078_1_002_00001_Sep08	CKaM0367	T:T	T:T	T:T	T:T	T:T	T:T	T:T	T:T	T:T	T:T	T:T	T:T	T:T	T:T	T:T	T:T	T:T	T:T	T:T	T:T	T:T	T:T	T:T	T:T	T:T	T:T	T:T	T:T	T:T	?	T:T	T:T	T:T	T:T	T:T	T:T	T:T	T:T	T:T	T:T	T:T	T:T	T:T	T:T	T:T	T:T	T:T	T:T
Ca_TOG899452_2_002_00001_Sep08	CKaM0372	A:A	A:A	A:A	A:A	A:A	A:A	A:A	A:A	A:A	A:A	A:A	A:A	A:A	A:A	A:A	A:A	A:A	A:A	A:A	A:A	A:A	A:A	A:A	A:A	A:A	A:A	A:A	A:A	A:A	A:A	A:A	A:A	A:A	A:A	A:A	A:A	A:A	A:A	A:A	A:A	A:A	?	A:A	A:A	A:A	?	A:A	A:A
Ca_TOG899516_1_002_00001_Sep08	CKaM0377	A:A	A:A	A:A	A:A	A:A	A:A	A:A	A:A	A:A	A:A	A:A	A:A	A:A	A:A	A:A	A:A	A:A	A:A	A:A	A:A	A:A	A:A	A:A	A:A	A:A	A:A	A:A	A:A	A:A	A:A	A:A	A:A	A:A	A:A	A:A	A:A	A:A	A:A	A:A	A:A	A:A	A:A	A:A	A:A	A:A	A:A	A:A	A:A
Ca_TOG899538_2_002_00001_Sep08	CKaM0378	G:G	G:G	G:G	G:G	G:G	G:G	G:G	G:G	G:G	G:G	G:G	G:G	G:G	G:G	G:G	G:G	G:G	G:G	G:G	G:G	G:G	G:G	G:G	G:G	G:G	G:G	G:G	G:G	G:G	G:G	G:G	G:G	G:G	G:G	G:G	G:G	G:G	G:G	G:G	G:G	G:G	G:G	G:G	G:G	T:T	G:G	G:G	G:G
Ca_TOG899600_1_002_00001_Sep08	CKaM0380	T:T	T:T	T:T	T:T	T:T	T:T	T:T	T:T	T:T	T:T	T:T	T:T	T:T	T:T	T:T	T:T	T:T	T:T	T:T	T:T	T:T	T:T	T:T	T:T	T:T	T:T	T:T	T:T	T:T	T:T	T:T	?	T:T	T:T	T:T	T:T	T:T	T:T	T:T	T:T	?	T:T	T:T	T:T	T:T	T:T	T:T	T:T
Ca_TOG899640_1_002_00001_Sep08	CKaM0381	T:T	T:T	T:T	T:T	T:T	T:T	T:T	T:T	T:T	T:T	T:T	T:T	T:T	T:T	T:T	T:T	T:T	T:T	T:T	T:T	T:T	T:T	T:T	T:T	T:T	T:T	T:T	T:T	T:T	T:T	T:T	T:T	T:T	T:T	T:T	T:T	?	T:T	T:T	T:T	T:T	T:T	T:T	T:T	T:T	T:T	T:T	T:T
Ca_TOG899657_2_003_00001_Sep08	CKaM0382	T:T	T:T	T:T	T:T	T:T	T:T	T:T	T:T	T:T	T:T	T:T	T:T	T:T	T:T	T:T	T:T	T:T	T:T	T:T	T:T	T:T	T:T	T:T	T:T	T:T	T:T	T:T	T:T	T:T	T:T	T:T	T:T	T:T	T:T	?	T:T	T:T	T:T	T:T	T:T	C:C	T:T	T:T	T:T	T:T	T:T	T:T	T:T
Ca_TOG899668_1_002_00001_Sep08	CKaM0383	A:A	A:A	A:A	A:A	A:A	A:A	A:A	A:A	A:A	A:A	A:A	A:A	A:A	A:A	A:A	A:A	A:A	A:A	A:A	A:A	A:A	A:A	A:A	A:A	A:A	A:A	A:A	A:A	A:A	A:A	A:A	A:A	A:A	A:A	A:A	A:A	A:A	A:A	A:A	A:A	T:A	A:A	A:A	A:A	A:A	A:A	A:A	A:A
Ca_TOG899669_1_002_00001_Sep08	CKaM0384	G:G	G:G	G:G	G:G	G:G	G:G	G:G	G:G	G:G	G:G	G:G	G:G	G:G	G:G	G:G	G:G	G:G	G:G	G:G	G:G	G:G	G:G	G:G	G:G	G:G	G:G	G:G	G:G	G:G	G:G	G:G	G:G	G:G	G:G	G:G	G:G	G:G	G:G	G:G	G:G	G:G	G:G	G:G	G:G	G:G	G:G	G:G	G:G
Ca_TOG899683_1_002_00001_Sep08	CKaM0385	C:C	C:C	C:C	C:C	C:C	C:C	C:C	C:C	C:C	C:C	C:C	C:C	C:C	C:C	C:C	C:C	C:C	C:C	C:C	C:C	C:C	C:C	C:C	C:C	C:C	C:C	C:C	C:C	C:C	C:C	C:C	C:C	C:C	C:C	C:C	C:C	C:C	C:C	C:C	C:C	T:T	C:C	C:C	C:C	C:C	C:C	C:C	C:C
Ca_TOG899684_2_002_00001_Sep08	CKaM0386	G:G	G:G	G:G	G:G	G:G	G:G	G:G	G:G	G:G	G:G	G:G	G:G	G:G	G:G	G:G	G:G	G:G	G:G	G:G	G:G	G:G	G:G	G:G	G:G	G:G	G:G	G:G	G:G	G:G	G:G	G:G	G:G	G:G	G:G	G:G	G:G	G:G	G:G	G:G	G:G	G:C	G:G	G:G	G:G	G:G	G:G	G:G	G:G
Ca_TOG899689_1_002_00001_Sep08	CKaM0387	T:T	T:T	T:T	T:T	T:T	T:T	T:T	T:T	T:T	T:T	T:T	T:T	T:T	T:T	T:T	T:T	T:T	T:T	T:T	T:T	T:T	T:T	T:T	T:T	T:T	T:T	T:T	T:T	T:T	T:T	T:T	T:T	T:T	T:T	T:T	T:T	T:T	T:T	T:T	T:T	?	T:T	T:T	T:T	T:T	T:T	T:T	T:T
Ca_TOG899728_1_002_00001_Sep08	CKaM0390	A:A	A:A	A:A	A:A	A:A	A:A	A:A	A:A	A:A	A:A	A:A	A:A	A:A	A:A	A:A	A:A	A:A	A:A	A:A	A:A	A:A	A:A	A:A	A:A	A:A	A:A	A:A	A:A	A:A	A:A	A:A	A:A	A:A	A:A	A:A	A:A	A:A	A:A	A:A	A:A	A:A	A:A	A:A	A:A	A:A	A:A	A:A	A:A
Ca_TOG899729_1_002_00001_Sep08	CKaM0391	T:T	T:T	T:T	T:T	T:T	T:T	T:T	T:T	T:T	T:T	T:T	T:T	T:T	T:T	T:T	T:T	T:T	T:T	T:T	T:T	T:T	T:T	T:T	T:T	T:T	T:T	T:T	T:T	T:T	T:T	?	T:T	?	T:T	T:T	T:T	T:T	T:T	T:T	T:T	T:T	T:T	T:T	T:T	T:T	T:T	T:T	T:T
Ca_TOG899751_1_002_00001_Sep08	CKaM0392	A:A	A:A	A:A	A:A	A:A	A:A	A:A	A:A	A:A	A:A	A:A	A:A	A:A	A:A	A:A	A:A	A:A	A:A	A:A	A:A	A:A	A:A	A:A	A:A	A:A	A:A	A:A	A:A	A:A	A:A	A:A	A:A	A:A	A:A	A:A	A:A	A:A	?	A:A	A:A	A:A	A:A	A:A	A:A	A:A	A:A	A:A	A:A
Ca_TOG900006_2_002_00001_Sep08	CKaM0393	C:C	C:C	C:C	C:C	C:C	C:C	C:C	C:C	C:C	C:C	C:C	C:C	C:C	C:C	C:C	C:C	C:C	C:C	C:C	C:C	C:C	C:C	C:C	C:C	C:C	C:C	C:C	C:C	C:C	C:C	C:C	C:C	C:C	C:C	C:C	C:C	C:C	C:C	C:C	C:C	C:C	C:C	C:C	C:C	C:C	C:C	C:C	C:C
Ca_TOG900053_2_002_00001_Sep08	CKaM0394	C:C	C:C	C:C	C:C	C:C	C:C	C:C	C:C	C:C	C:C	C:C	C:C	C:C	C:C	C:C	C:C	?	C:C	C:C	C:C	C:C	C:C	C:C	C:C	C:C	C:C	C:C	C:C	C:C	C:C	C:C	C:C	C:C	C:C	C:C	C:C	C:C	C:C	C:C	C:C	C:C	C:C	C:C	C:C	C:C	C:C	C:C	C:C
Ca_TOG900075_1_002_00001_Sep08	CKaM0395	T:T	C:C	T:T	T:T	T:T	T:T	T:T	T:T	T:T	T:T	T:T	T:T	T:T	T:T	T:T	T:T	T:T	T:T	T:T	T:T	T:T	T:T	T:T	T:T	T:T	T:T	T:T	T:T	T:T	T:T	T:T	T:T	T:T	T:T	T:T	T:T	T:T	T:T	T:T	T:T	?	T:T	T:T	T:T	T:T	T:T	T:T	T:T
Ca_TOG900133_1_002_00001_Sep08	CKaM0397	T:T	T:T	T:T	T:T	T:T	T:T	T:T	T:T	T:T	T:T	T:T	T:T	T:T	T:T	T:T	T:T	T:T	T:T	T:T	T:T	T:T	T:T	T:T	T:T	T:T	T:T	T:T	T:T	T:T	T:T	T:T	T:T	T:T	T:T	T:T	T:T	T:T	T:T	T:T	T:T	C:T	T:T	T:T	T:T	T:T	T:T	T:T	T:T
Ca_TOG900217_2_002_00001_Sep08	CKaM0400	C:C	C:C	C:C	C:C	C:C	C:C	C:C	C:C	C:C	C:C	C:C	C:C	C:C	C:C	C:C	C:C	C:C	C:C	C:C	C:C	C:C	C:C	C:C	C:C	C:C	C:C	C:C	C:C	C:C	C:C	C:C	C:C	C:C	C:C	C:C	C:C	C:C	C:C	C:C	C:C	C:C	C:C	C:C	C:C	C:C	?	C:C	C:C
Ca_TOG900222_2_002_00001_Sep08	CKaM0401	A:A	A:A	A:A	A:A	A:A	A:A	A:A	A:A	A:A	A:A	A:A	A:A	A:A	A:A	A:A	A:A	A:A	A:A	A:A	A:A	A:A	A:A	A:A	A:A	A:A	A:A	A:A	A:A	A:A	A:A	A:A	A:A	A:A	A:A	A:A	A:A	A:A	A:A	A:A	A:A	T:T	A:A	A:A	A:A	A:A	A:A	A:A	A:A
Ca_TOG900269_1_002_00001_Sep08	CKaM0404	A:A	A:A	A:A	A:A	A:A	A:A	A:A	A:A	A:A	A:A	A:A	A:A	A:A	A:A	A:A	A:A	A:A	A:A	A:A	A:A	A:A	A:A	A:A	A:A	A:A	A:A	A:A	A:A	A:A	A:A	A:A	A:A	A:A	A:A	A:A	A:A	A:A	A:A	A:A	A:A	?	A:A	A:A	A:A	A:A	A:A	A:A	A:A
Ca_TOG900323_2_002_00001_Sep08	CKaM0405	G:G	?	G:G	G:G	G:G	G:G	G:G	G:G	G:G	A:A	G:G	G:G	G:G	G:G	G:G	G:G	G:G	G:G	A:A	G:G	G:G	G:G	G:G	A:A	G:G	G:G	G:G	G:G	G:G	G:G	G:G	G:G	G:G	G:G	A:A	G:G	G:G	G:G	G:G	G:G	?	?	A:A	A:A	?	G:G	G:G	A:A
Ca_TOG900394_1_002_00001_Sep08	CKaM0407	G:G	G:G	G:G	G:G	G:G	G:G	G:G	G:G	G:G	G:G	G:G	G:G	G:G	G:G	G:G	G:G	G:G	G:G	G:G	G:G	G:G	G:G	G:G	G:G	G:G	G:G	G:G	G:G	G:G	G:G	G:G	G:G	G:G	G:G	G:G	G:G	G:G	G:G	G:G	G:G	?	G:G	G:G	G:G	G:G	G:G	G:G	G:G
Ca_TOG900450_1_002_00001_Sep08	CKaM0408	G:G	G:G	G:G	G:G	G:G	G:G	G:G	G:G	G:G	G:G	G:G	G:G	G:G	G:G	G:G	G:G	G:G	G:G	G:G	G:G	G:G	G:G	G:G	G:G	G:G	G:G	G:G	G:G	G:G	G:G	G:G	G:G	G:G	G:G	G:G	G:G	G:G	G:G	G:G	G:G	G:G	G:G	G:G	G:G	G:G	G:G	?	G:G
Ca_TOG900848_1_003_00001_Sep08	CKaM0409	A:A	A:A	A:A	A:A	A:A	A:A	A:A	A:A	A:A	A:A	A:A	A:A	A:A	A:A	A:A	A:A	A:A	A:A	A:A	A:A	A:A	A:A	A:A	A:A	A:A	A:A	A:A	A:A	A:A	A:A	A:A	A:A	A:A	A:A	A:A	A:A	A:A	A:A	A:A	A:A	A:A	A:A	A:A	A:A	A:A	A:A	A:A	A:A
Ca_TOG900881_1_002_00001_Sep08	CKaM0411	A:A	A:A	?	A:A	A:A	A:A	C:C	C:A	C:C	A:A	A:A	A:A	C:C	A:A	C:C	A:A	?	A:A	A:A	C:C	C:C	A:A	A:A	A:A	A:A	C:C	C:C	C:C	A:A	A:A	?	C:C	C:C	C:C	C:C	C:C	A:A	C:C	A:A	A:A	C:C	C:C	C:C	C:C	A:A	C:C	A:A	C:C
Ca_TOG900957_1_002_00001_Sep08	CKaM0412	C:C	C:C	C:C	C:C	C:C	C:C	C:C	C:C	C:C	C:C	C:C	C:C	C:C	C:C	C:C	C:C	C:C	C:C	C:C	C:C	C:C	C:C	C:C	C:C	C:C	C:C	C:C	C:C	C:C	C:C	C:C	C:C	C:C	C:C	C:C	C:C	C:C	C:C	C:C	C:C	T:T	C:C	C:C	C:C	C:C	C:C	C:C	C:C
Ca_TOG901015_1_002_00001_Sep08	CKaM0414	T:T	T:T	T:T	T:T	T:T	T:T	T:T	T:T	T:T	T:T	T:T	T:T	T:T	T:T	T:T	T:T	T:T	T:T	T:T	T:T	T:T	T:T	T:T	T:T	T:T	T:T	T:T	T:T	T:T	T:T	?	T:T	T:T	T:T	T:T	T:T	T:T	T:T	T:T	T:T	C:C	T:T	T:T	T:T	T:T	T:T	T:T	T:T
Ca_TOG901045_1_002_00001_Sep08	CKaM0416	T:T	T:T	T:T	T:T	T:T	T:T	T:T	T:T	T:T	T:T	T:T	T:T	T:T	T:T	T:T	T:T	T:T	T:T	T:T	T:T	T:T	T:T	T:T	?	T:T	T:T	T:T	T:T	T:T	T:T	?	T:T	T:T	T:T	T:T	T:T	T:T	T:T	T:T	T:T	C:C	T:T	T:T	T:T	T:T	T:T	T:T	T:T
Ca_TOG901047_1_002_00001_Sep08	CKaM0417	C:C	C:C	C:C	C:C	C:C	C:C	C:C	C:C	C:C	C:C	C:C	C:C	C:C	C:C	C:C	C:C	C:C	C:C	C:C	C:C	C:C	C:C	C:C	C:C	C:C	C:C	C:C	C:C	C:C	C:C	C:C	C:C	C:C	C:C	C:C	C:C	C:C	C:C	C:C	C:C	?	C:C	C:C	C:C	?	C:C	C:C	C:C
Ca_TOG901096_1_002_00001_Sep08	CKaM0418	C:C	C:C	C:C	C:C	C:C	C:C	C:C	C:C	C:C	C:C	C:C	C:C	C:C	C:C	C:C	C:C	C:C	C:C	C:C	C:C	C:C	C:C	C:C	C:C	C:C	C:C	C:C	C:C	?	C:C	C:C	C:C	C:C	C:C	C:C	C:C	C:C	C:C	C:C	C:C	C:T	C:C	C:C	C:C	C:C	C:C	?	C:C
Ca_TOG901133_1_002_00001_Sep08	CKaM0419	A:A	A:A	A:A	A:A	A:A	A:A	A:A	A:A	A:A	A:A	A:A	A:A	A:A	A:A	A:A	A:A	A:A	A:A	A:A	A:A	A:A	A:A	A:A	A:A	A:A	A:A	A:A	A:A	A:A	A:A	A:A	A:A	A:A	A:A	A:A	A:A	A:A	A:A	A:A	A:A	A:A	A:A	A:A	A:A	A:A	A:A	A:A	A:A
Ca_TOG901184_1_002_00001_Sep08	CKaM0423	T:T	T:T	T:T	T:T	T:T	T:T	T:T	T:T	T:T	T:T	T:T	T:T	T:T	T:T	T:T	T:T	T:T	T:T	T:T	T:T	T:T	T:T	T:T	T:T	T:T	T:T	T:T	T:T	T:T	T:T	T:T	T:T	T:T	T:T	T:T	T:T	T:T	?	T:T	T:T	T:T	T:T	T:T	T:T	T:T	T:T	T:T	T:T
Ca_TOG901215_1_002_00001_Sep08	CKaM0424	G:G	G:G	G:G	G:G	G:G	G:G	G:G	G:G	G:G	G:G	G:G	G:G	G:G	G:G	G:G	G:G	G:G	G:G	G:G	G:G	G:G	G:G	G:G	G:G	G:G	G:G	G:G	G:G	G:G	G:G	G:G	G:G	G:G	G:G	G:G	G:G	G:G	G:G	G:G	G:G	G:C	G:G	G:G	G:G	G:G	?	G:G	G:G
Ca_TOG901542_1_002_00001_Sep08	CKaM0426	A:A	A:A	A:A	A:A	A:A	A:A	A:A	A:A	A:A	A:A	A:A	A:A	A:A	A:A	A:A	A:A	A:A	A:A	A:A	A:A	A:A	A:A	A:A	A:A	A:A	A:A	A:A	A:A	A:A	A:A	A:A	A:A	A:A	A:A	A:A	A:A	A:A	A:A	A:A	A:A	A:A	A:A	A:A	A:A	A:A	A:A	A:A	A:A
Ca_TOG901549_1_002_00001_Sep08	CKaM0428	A:A	A:A	A:A	A:A	A:A	A:A	A:A	A:A	A:A	A:A	A:A	A:A	A:A	A:A	A:A	A:A	A:A	A:A	A:A	A:A	A:A	A:A	A:A	A:A	A:A	A:A	A:A	A:A	A:A	A:A	A:A	A:A	A:A	A:A	A:A	A:A	A:A	A:A	A:A	A:A	A:A	A:A	A:A	A:A	A:A	A:A	A:A	A:A
Ca_TOG901711_1_002_00001_Sep08	CKaM0430	?	A:A	A:A	A:A	A:A	A:A	A:A	A:A	A:A	A:A	A:A	A:A	A:A	A:A	A:A	A:A	A:A	G:G	A:A	A:A	A:A	A:A	G:G	A:A	A:A	A:A	G:G	A:A	A:A	A:A	A:A	A:A	A:A	A:A	A:A	A:A	A:A	A:A	A:A	A:A	G:G	G:G	A:A	A:A	A:A	A:A	A:A	A:A
Ca_TOG901729_1_002_00001_Sep08	CKaM0431	A:A	A:A	A:A	?	A:A	A:A	A:A	A:A	A:A	A:A	A:A	A:A	A:A	A:A	A:A	A:A	A:A	A:A	A:A	A:A	A:A	A:A	A:A	A:A	A:A	A:A	A:A	A:A	A:A	A:A	A:A	A:A	A:A	A:A	A:A	A:A	A:A	A:A	A:A	A:A	A:A	A:A	A:A	A:A	A:A	A:A	A:A	A:A
Ca_TOG901743_1_002_00001_Sep08	CKaM0434	C:C	C:C	C:C	C:C	C:C	C:C	C:C	C:C	C:C	C:C	C:C	C:C	C:C	C:C	C:C	C:C	C:C	C:C	C:C	C:C	C:C	C:C	C:C	C:C	C:C	C:C	C:C	C:C	C:C	C:C	C:C	C:C	C:C	C:C	C:C	C:C	C:C	C:C	C:C	C:C	C:C	C:C	C:C	C:C	C:C	C:C	C:C	C:C
Ca_TOG901841_2_002_00001_Sep08	CKaM0437	G:G	G:G	G:G	G:G	G:G	G:G	G:G	G:G	G:G	G:G	G:G	G:G	G:G	G:G	G:G	G:G	G:G	G:G	G:G	G:G	G:G	G:G	G:G	G:G	G:G	G:G	G:G	G:G	G:G	G:G	?	G:G	G:G	G:G	G:G	G:G	G:G	G:G	G:G	G:G	G:G	G:G	G:G	G:G	G:G	G:G	G:G	G:G
Ca_TOG901985_2_002_00001_Sep08	CKaM0443	G:G	G:G	G:G	?	G:G	G:G	G:G	G:G	G:G	G:G	G:G	G:G	G:G	G:G	G:G	G:G	G:G	G:G	G:G	G:G	G:G	G:G	G:G	G:G	G:G	G:G	G:G	G:G	G:G	G:G	C:C	G:G	?	G:G	G:G	G:G	G:G	G:G	G:G	G:G	G:G	G:G	G:G	G:G	G:G	G:G	G:G	G:G
Ca_TOG902037_2_002_00001_Sep08	CKaM0447	A:A	A:A	A:A	A:A	A:A	A:A	A:A	G:A	A:A	G:A	A:A	A:A	A:A	A:A	A:A	A:A	A:A	G:G	A:A	A:A	A:A	A:A	G:G	A:A	A:A	A:A	A:A	A:A	A:A	A:A	A:A	A:A	A:A	A:A	A:A	A:A	A:A	A:A	A:A	A:A	G:G	A:A	A:A	A:A	A:A	A:A	A:A	A:A
Ca_TOG902069_2_002_00001_Sep08	CKaM0448	T:T	C:C	T:T	C:C	C:C	T:T	T:T	C:C	C:C	C:C	C:C	T:T	C:C	T:T	C:C	C:C	T:T	C:C	C:C	T:T	C:C	T:T	C:C	C:C	T:T	T:T	C:C	T:T	T:T	T:T	T:T	C:C	T:T	C:C	T:T	C:C	C:C	T:T	C:C	T:T	T:T	C:C	C:C	C:C	T:T	T:T	T:T	C:C
Ca_TOG902462_2_002_00001_Sep08	CKaM0450	C:C	C:C	C:C	C:C	C:C	C:C	C:C	C:C	C:C	C:C	C:C	C:C	C:C	C:C	C:C	C:C	C:C	C:C	C:C	C:C	C:C	C:C	C:C	C:C	C:C	C:C	C:C	C:C	C:C	C:C	C:C	C:C	C:C	C:C	C:C	C:C	C:C	C:C	C:C	C:C	C:C	C:C	C:C	C:C	C:C	C:C	C:C	C:C
Ca_TOG902476_1_002_00001_Sep08	CKaM0451	A:A	A:A	A:A	A:A	A:A	A:A	A:A	A:A	A:A	A:A	A:A	A:A	A:A	A:A	A:A	A:A	A:A	A:A	A:A	A:A	A:A	A:A	A:A	A:A	A:A	A:A	A:A	A:A	A:A	A:A	A:A	A:A	A:A	A:A	A:A	A:A	A:A	A:A	A:A	A:A	?	A:A	A:A	A:A	A:A	A:A	A:A	A:A
Ca_TOG902578_1_002_00001_Sep08	CKaM0454	T:T	T:T	T:T	T:T	T:T	T:T	T:T	T:T	T:T	T:T	T:T	T:T	T:T	T:T	T:T	T:T	T:T	T:T	T:T	T:T	T:T	T:T	T:T	T:T	T:T	T:T	T:T	T:T	T:T	T:T	T:T	T:T	T:T	T:T	T:T	T:T	T:T	T:T	T:T	T:T	T:T	T:T	T:T	T:T	T:T	T:T	T:T	T:T
Ca_TOG902630_2_002_00001_Sep08	CKaM0455	?	T:T	T:T	T:T	T:T	T:T	T:T	T:T	T:T	T:T	T:T	T:T	T:T	T:T	T:T	T:T	T:T	T:T	T:T	T:T	T:T	T:T	T:T	T:T	T:T	T:T	T:T	T:T	T:T	T:T	T:T	T:T	T:T	T:T	T:T	T:T	T:T	T:T	T:T	T:T	T:T	T:T	T:T	T:T	T:T	T:T	T:T	T:T
Ca_TOG902760_1_002_00001_Sep08	CKaM0460	T:T	T:T	T:T	T:T	T:T	T:T	T:T	T:T	T:T	T:T	T:T	T:T	T:T	T:T	T:T	T:T	T:T	T:T	T:T	T:T	T:T	T:T	T:T	T:T	T:T	T:T	T:T	T:T	T:T	T:T	T:T	?	T:T	T:T	T:T	T:T	T:T	T:T	T:T	T:T	C:C	T:T	T:T	T:T	T:T	T:T	T:T	T:T
Ca_TOG902768_1_002_00001_Sep08	CKaM0462	A:A	G:G	A:A	G:G	A:A	A:A	A:A	?	A:A	?	A:A	A:A	G:G	A:A	G:G	A:A	A:A	G:G	A:A	A:A	G:G	G:G	G:G	G:G	A:A	A:A	G:G	A:A	A:A	A:A	?	G:G	G:G	A:A	A:A	A:A	G:G	A:A	G:G	A:A	?	G:G	A:A	A:A	A:A	A:A	A:A	A:A
Ca_TOG902800_2_002_00001_Sep08	CKaM0463	T:T	T:T	T:T	T:T	T:T	T:T	T:T	T:T	T:T	T:T	T:T	T:T	T:T	T:T	T:T	T:T	T:T	T:T	T:T	T:T	T:T	T:T	T:T	T:T	T:T	T:T	T:T	T:T	T:T	T:T	T:T	T:T	T:T	T:T	T:T	T:T	T:T	T:T	T:T	T:T	T:T	T:T	T:T	T:T	T:T	T:T	T:T	T:T
Ca_TOG902901_2_003_00001_Sep08	CKaM0466	G:G	G:G	G:G	G:G	G:G	?	G:G	G:G	G:G	G:G	G:G	G:G	G:G	G:G	G:G	G:G	G:G	G:G	G:G	G:G	G:G	G:G	G:G	G:G	G:G	G:G	G:G	G:G	G:G	G:G	G:G	G:G	G:G	G:G	G:G	G:G	G:G	G:G	G:G	G:G	G:G	G:G	G:G	G:G	G:G	G:G	G:G	G:G
Ca_TOG902902_1_002_00001_Sep08	CKaM0467	C:C	C:C	C:C	C:C	C:C	C:C	C:C	C:C	C:C	C:C	C:C	C:C	C:C	C:C	C:C	C:C	C:C	C:C	C:C	C:C	C:C	C:C	C:C	C:C	C:C	C:C	C:C	C:C	C:C	C:C	C:C	C:C	C:C	C:C	C:C	C:C	C:C	C:C	C:C	C:C	C:C	C:C	C:C	C:C	C:C	C:C	C:C	C:C
Ca_TOG902906_1_002_00001_Sep08	CKaM0468	C:C	C:C	C:C	C:C	C:C	C:C	C:C	C:C	C:C	C:C	C:C	C:C	C:C	C:C	C:C	C:C	C:C	C:C	C:C	C:C	C:C	C:C	C:C	C:C	C:C	C:C	C:C	C:C	C:C	C:C	C:C	C:C	C:C	C:C	C:C	C:C	C:C	C:C	C:C	C:C	C:C	C:C	C:C	C:C	C:C	?	C:C	C:C
Ca_TOG902910_1_002_00001_Sep08	CKaM0469	A:A	A:A	A:A	A:A	A:A	A:A	A:A	A:A	A:A	A:A	A:A	A:A	A:A	A:A	A:A	A:A	A:A	A:A	A:A	A:A	A:A	A:A	A:A	A:A	A:A	A:A	A:A	A:A	A:A	A:A	A:A	A:A	A:A	A:A	A:A	A:A	A:A	A:A	A:A	A:A	G:A	A:A	A:A	A:A	A:A	A:A	A:A	A:A
Ca_TOG902924_2_002_00001_Sep08	CKaM0471	A:A	A:A	A:A	A:A	A:A	A:A	A:A	A:A	A:A	A:A	A:A	A:A	A:A	A:A	A:A	A:A	A:A	A:A	A:A	A:A	A:A	A:A	A:A	A:A	A:A	A:A	A:A	A:A	A:A	A:A	A:A	A:A	A:A	A:A	A:A	A:A	A:A	A:A	A:A	A:A	G:G	A:A	A:A	A:A	A:A	A:A	A:A	A:A
Ca_TOG903027_2_003_00001_Sep08	CKaM0473	G:G	G:G	G:G	G:G	G:G	G:G	G:G	G:G	G:G	G:G	G:G	G:G	G:G	G:G	G:G	G:G	?	G:G	G:G	G:G	G:G	G:G	G:G	G:G	G:G	G:G	G:G	?	G:G	G:G	G:G	G:G	G:G	G:G	G:G	G:G	G:G	G:G	G:G	G:G	G:G	G:G	G:G	G:G	G:G	G:G	G:G	G:G
Ca_TOG903058_1_002_00001_Sep08	CKaM0474	T:T	T:T	T:T	T:T	T:T	T:T	T:T	T:T	T:T	T:T	T:T	T:T	T:T	T:T	T:T	T:T	T:T	T:T	T:T	T:T	T:T	T:T	T:T	T:T	T:T	T:T	T:T	T:T	T:T	T:T	T:T	T:T	T:T	T:T	T:T	T:T	T:T	T:T	T:T	T:T	G:G	T:T	T:T	T:T	T:T	T:T	T:T	T:T
Ca_TOG903088_1_002_00001_Sep08	CKaM0476	G:G	G:G	G:G	G:G	G:G	G:G	G:G	G:G	G:G	G:G	G:G	G:G	G:G	G:G	G:G	G:G	G:G	G:G	G:G	G:G	G:G	G:G	G:G	G:G	G:G	G:G	G:G	G:G	G:G	G:G	G:G	G:G	G:G	G:G	G:G	G:G	G:G	G:G	G:G	G:G	G:G	G:G	G:G	G:G	?	G:G	G:G	G:G
Ca_TOG903155_2_002_00001_Sep08	CKaM0477	C:C	T:T	C:C	C:C	T:T	C:C	C:C	?	C:C	?	C:C	C:C	C:C	C:C	C:C	C:C	C:C	C:C	C:C	C:C	C:C	T:T	C:C	C:C	C:C	C:C	C:C	C:C	C:C	C:C	C:C	C:C	C:C	C:C	C:C	C:C	C:C	T:T	C:C	T:T	T:T	T:T	C:C	C:C	C:C	C:C	C:C	C:C
Ca_TOG903590_2_002_00001_Sep08	CKaM0478	C:C	C:C	C:C	C:C	C:C	C:C	C:C	C:C	C:C	C:C	C:C	C:C	C:C	C:C	C:C	C:C	C:C	C:C	C:C	C:C	C:C	C:C	C:C	C:C	C:C	C:C	C:C	C:C	C:C	C:C	C:C	C:C	C:C	C:C	C:C	C:C	C:C	C:C	C:C	C:C	G:G	C:C	C:C	C:C	C:C	C:C	C:C	C:C
Ca_TOG903593_2_002_00001_Sep08	CKaM0479	T:T	T:T	T:T	T:T	T:T	T:T	T:T	T:T	?	T:T	T:T	T:T	T:T	T:T	T:T	T:T	T:T	T:T	T:T	T:T	T:T	T:T	T:T	T:T	T:T	T:T	T:T	T:T	T:T	T:T	T:T	T:T	T:T	T:T	T:T	T:T	T:T	T:T	T:T	T:T	T:T	T:T	T:T	T:T	T:T	T:T	T:T	T:T
Ca_TOG903691_2_002_00001_Sep08	CKaM0480	G:G	?	G:G	G:G	G:G	G:G	G:G	G:G	G:G	G:G	G:G	?	G:G	G:G	G:G	G:G	G:G	G:G	G:G	G:G	G:G	G:G	G:G	G:G	G:G	G:G	G:G	G:G	G:G	G:G	G:G	G:G	G:G	G:G	G:G	G:G	G:G	G:G	G:G	G:G	G:G	G:G	G:G	G:G	G:G	G:G	G:G	G:G
Ca_TOG903716_1_002_00001_Sep08	CKaM0481	C:C	C:C	C:C	C:C	C:C	C:C	C:C	C:C	C:C	C:C	C:C	C:C	C:C	C:C	C:C	C:C	C:C	C:C	C:C	C:C	C:C	C:C	C:C	C:C	C:C	C:C	C:C	C:C	C:C	C:C	C:C	C:C	C:C	C:C	C:C	C:C	C:C	C:C	C:C	C:C	C:C	C:C	C:C	C:C	C:C	C:C	C:C	C:C
Ca_TOG903717_2_002_00001_Sep08	CKaM0482	A:A	A:A	A:A	A:A	A:A	A:A	A:A	A:A	A:A	A:A	A:A	A:A	A:A	A:A	A:A	A:A	A:A	A:A	A:A	A:A	A:A	A:A	A:A	A:A	A:A	A:A	A:A	A:A	A:A	A:A	A:A	A:A	A:A	A:A	A:A	A:A	A:A	A:A	A:A	A:A	G:G	A:A	A:A	A:A	A:A	A:A	A:A	A:A
Ca_TOG903719_2_002_00001_Sep08	CKaM0483	T:T	T:T	T:T	T:T	T:T	T:T	T:T	T:T	T:T	T:T	T:T	T:T	T:T	T:T	T:T	T:T	T:T	T:T	T:T	T:T	T:T	T:T	T:T	T:T	T:T	T:T	T:T	T:T	T:T	T:T	T:T	T:T	T:T	T:T	T:T	T:T	T:T	T:T	T:T	T:T	G:G	T:T	T:T	T:T	T:T	T:T	T:T	T:T
Ca_TOG903783_2_002_00001_Sep08	CKaM0484	T:T	T:T	T:T	T:T	T:T	T:T	T:T	T:T	T:T	T:T	T:T	T:T	T:T	T:T	T:T	T:T	T:T	T:T	T:T	T:T	T:T	T:T	T:T	T:T	T:T	T:T	T:T	T:T	T:T	T:T	T:T	T:T	T:T	T:T	T:T	T:T	T:T	T:T	T:T	T:T	G:G	T:T	T:T	T:T	T:T	T:T	T:T	T:T
Ca_TOG903813_1_002_00001_Sep08	CKaM0486	C:C	C:C	C:C	C:C	C:C	C:C	C:C	C:C	C:C	C:C	C:C	C:C	C:C	C:C	C:C	C:C	C:C	?	C:C	C:C	C:C	C:C	C:C	C:C	C:C	C:C	C:C	C:C	C:C	C:C	C:C	C:C	C:C	C:C	C:C	C:C	C:C	C:C	C:C	C:C	?	C:C	C:C	C:C	C:C	C:C	C:C	C:C
Ca_TOG903841_1_002_00001_Sep08	CKaM0487	T:T	T:T	T:T	T:T	T:T	T:T	?	T:T	T:T	T:T	T:T	T:T	T:T	T:T	T:T	T:T	T:T	T:T	T:T	T:T	T:T	T:T	T:T	T:T	T:T	T:T	T:T	T:T	T:T	T:T	T:T	T:T	T:T	T:T	T:T	T:T	T:T	T:T	T:T	T:T	T:T	T:T	T:T	T:T	T:T	T:T	T:T	T:T
Ca_TOG903842_1_002_00001_Sep08	CKaM0488	A:A	A:A	A:A	A:A	A:A	A:A	A:A	A:A	A:A	A:A	A:A	A:A	A:A	A:A	A:A	A:A	A:A	A:A	A:A	A:A	A:A	A:A	A:A	A:A	A:A	A:A	A:A	A:A	A:A	A:A	A:A	A:A	A:A	A:A	A:A	A:A	A:A	A:A	A:A	A:A	?	A:A	A:A	A:A	A:A	A:A	A:A	A:A
Ca_TOG903853_2_002_00001_Sep08	CKaM0489	C:C	C:C	C:C	C:C	C:C	C:C	C:C	C:C	C:C	C:C	C:C	C:C	C:C	C:C	C:C	C:C	C:C	C:C	C:C	C:C	C:C	C:C	C:C	C:C	C:C	C:C	C:C	C:C	C:C	C:C	C:C	C:C	C:C	C:C	C:C	C:C	C:C	C:C	C:C	C:C	C:C	C:C	C:C	C:C	C:C	C:C	C:C	C:C
Ca_TOG903882_1_002_00001_Sep08	CKaM0491	A:A	A:A	A:A	A:A	A:A	A:A	A:A	A:A	A:A	A:A	A:A	A:A	A:A	A:A	A:A	A:A	A:A	A:A	A:A	A:A	A:A	A:A	A:A	A:A	A:A	A:A	A:A	A:A	A:A	A:A	A:A	A:A	A:A	A:A	A:A	A:A	A:A	A:A	A:A	A:A	A:A	A:A	A:A	A:A	A:A	A:A	A:A	A:A
Ca_TOG903898_1_002_00001_Sep08	CKaM0492	T:T	T:T	T:T	T:T	T:T	T:T	T:T	T:T	T:T	T:T	T:T	T:T	T:T	T:T	T:T	T:T	T:T	T:T	T:T	T:T	T:T	T:T	T:T	T:T	T:T	T:T	T:T	T:T	T:T	T:T	T:T	T:T	T:T	T:T	T:T	T:T	T:T	T:T	T:T	T:T	T:T	T:T	T:T	T:T	T:T	T:T	T:T	T:T
Ca_TOG903904_1_002_00001_Sep08	CKaM0493	C:C	T:T	C:C	T:T	T:T	C:C	C:C	?	T:T	T:T	T:T	C:C	T:T	T:T	?	T:T	C:C	T:T	C:C	C:C	T:T	T:T	T:T	T:T	T:T	T:T	T:T	C:C	C:C	C:C	C:C	C:C	C:C	C:C	C:C	C:C	C:C	T:T	C:C	C:C	C:C	?	C:C	C:C	C:C	T:T	T:T	C:C
Ca_TOG903911_1_002_00001_Sep08	CKaM0494	A:A	G:G	G:G	G:G	G:G	A:A	A:A	?	A:A	G:G	G:G	A:A	G:G	G:G	A:A	G:G	A:A	G:G	G:G	G:G	G:G	G:G	G:G	A:A	G:G	G:G	A:A	A:A	A:A	A:A	A:A	G:G	G:G	G:G	G:G	G:G	G:G	G:G	G:G	G:G	A:A	A:A	G:G	G:G	A:A	G:G	A:A	G:G
Ca_TOG903928_2_002_00001_Sep08	CKaM0495	T:T	T:T	T:T	T:T	T:T	T:T	T:T	T:T	T:T	T:T	T:T	T:T	T:T	T:T	T:T	T:T	T:T	T:T	T:T	T:T	T:T	T:T	T:T	T:T	T:T	T:T	T:T	T:T	T:T	T:T	T:T	T:T	T:T	T:T	T:T	T:T	T:T	T:T	T:T	T:T	?	T:T	?	T:T	T:T	T:T	T:T	T:T
Ca_TOG903939_1_002_00001_Sep08	CKaM0496	C:C	C:C	C:C	C:C	C:C	C:C	C:C	C:C	C:C	C:C	C:C	C:C	C:C	C:C	C:C	C:C	C:C	C:C	C:C	C:C	C:C	C:C	C:C	C:C	C:C	C:C	C:C	C:C	C:C	C:C	C:C	C:C	C:C	C:C	C:C	C:C	C:C	C:C	C:C	C:C	C:C	C:C	C:C	C:C	C:C	C:C	C:C	C:C
Ca_TOG903969_1_002_00001_Sep08	CKaM0498	C:C	C:C	C:C	C:C	C:C	C:C	C:C	C:C	C:C	C:C	C:C	C:C	C:C	C:C	C:C	C:C	C:C	C:C	C:C	C:C	C:C	C:C	C:C	C:C	C:C	C:C	C:C	C:C	C:C	C:C	C:C	C:C	C:C	C:C	C:C	C:C	C:C	C:C	C:C	C:C	C:C	C:C	C:C	C:C	C:C	C:C	C:C	C:C
Ca_TOG904000_1_002_00001_Sep08	CKaM0500	C:C	Bad	C:C	C:C	C:C	C:C	C:C	?	C:C	C:C	C:C	C:C	C:C	C:C	C:C	C:C	C:C	C:C	C:C	C:C	C:C	C:C	C:C	C:C	C:C	C:C	C:C	C:C	C:C	C:C	C:C	C:C	C:C	C:C	C:C	C:C	C:C	C:C	C:C	C:C	C:C	C:C	C:C	C:C	C:C	C:C	C:C	?
Ca_TOG904027_1_002_00001_Sep08	CKaM0501	T:T	T:T	T:T	T:T	T:T	T:T	T:T	T:T	T:T	T:T	T:T	T:T	T:T	T:T	T:T	T:T	T:T	T:T	T:T	T:T	T:T	T:T	T:T	T:T	T:T	T:T	T:T	T:T	T:T	T:T	T:T	T:T	T:T	T:T	T:T	T:T	T:T	T:T	T:T	T:T	T:T	T:T	T:T	T:T	T:T	T:T	T:T	T:T
Ca_TOG904041_2_002_00001_Sep08	CKaM0502	T:T	T:T	T:T	T:T	T:T	T:T	T:T	T:T	T:T	T:T	T:T	T:T	T:T	T:T	T:T	T:T	T:T	T:T	T:T	T:T	T:T	T:T	T:T	T:T	T:T	T:T	T:T	T:T	T:T	T:T	T:T	T:T	T:T	T:T	T:T	T:T	T:T	T:T	T:T	T:T	T:T	T:T	T:T	T:T	T:T	T:T	T:T	T:T
Ca_TOG904081_2_002_00001_Sep08	CKaM0505	T:T	C:C	T:T	T:T	T:T	T:T	T:T	T:T	T:T	T:T	T:T	T:T	T:T	T:T	T:T	T:T	T:T	T:T	T:T	T:T	T:T	T:T	T:T	T:T	T:T	T:T	T:T	T:T	T:T	T:T	T:T	T:T	T:T	T:T	T:T	T:T	T:T	T:T	T:T	T:T	T:T	T:T	T:T	T:T	T:T	T:T	T:T	T:T
Ca_TOG904656_1_002_00001_Sep08	CKaM0507	G:G	G:G	G:G	G:G	G:G	G:G	G:G	G:G	G:G	G:G	G:G	G:G	G:G	G:G	G:G	G:G	G:G	G:G	G:G	G:G	G:G	G:G	G:G	G:G	G:G	G:G	G:G	G:G	G:G	G:G	G:G	G:G	G:G	G:G	G:G	G:G	G:G	G:G	G:G	G:G	G:G	G:G	G:G	G:G	G:G	G:G	G:G	G:G
Ca_TOG904989_1_002_00001_Sep08	CKaM0510	A:A	C:C	A:A	A:A	A:A	A:A	A:A	A:A	A:A	A:A	A:A	A:A	A:A	A:A	A:A	A:A	A:A	A:A	A:A	A:A	A:A	A:A	A:A	A:A	A:A	A:A	A:A	A:A	A:A	A:A	A:A	A:A	A:A	A:A	A:A	A:A	A:A	A:A	A:A	A:A	A:A	A:A	A:A	A:A	A:A	A:A	A:A	A:A
Ca_TOG905182_2_002_00001_Sep08	CKaM0511	G:G	G:G	G:G	G:G	G:G	G:G	G:G	G:G	G:G	G:G	G:G	G:G	G:G	G:G	G:G	G:G	G:G	G:G	G:G	G:G	G:G	G:G	G:G	G:G	G:G	G:G	G:G	G:G	G:G	G:G	G:G	G:G	G:G	G:G	G:G	G:G	G:G	G:G	G:G	G:G	A:A	G:G	G:G	G:G	G:G	G:G	G:G	G:G
Ca_TOG905195_2_002_00001_Sep08	CKaM0512	A:A	?	A:A	A:A	A:A	A:A	A:A	A:A	A:A	A:A	A:A	A:A	A:A	A:A	A:A	A:A	A:A	A:A	A:A	A:A	A:A	A:A	A:A	A:A	A:A	A:A	A:A	A:A	A:A	A:A	?	A:A	A:A	A:A	A:A	A:A	A:A	A:A	A:A	A:A	?	A:A	A:A	A:A	A:A	A:A	A:A	A:A
Ca_TOG905278_1_002_00001_Sep08	CKaM0513	A:A	G:G	A:A	A:A	A:A	A:A	A:A	A:A	A:A	A:A	A:A	A:A	A:A	A:A	A:A	A:A	A:A	A:A	A:A	A:A	A:A	A:A	A:A	A:A	A:A	A:A	A:A	A:A	A:A	A:A	A:A	A:A	A:A	A:A	A:A	A:A	A:A	A:A	A:A	A:A	G:G	A:A	A:A	A:A	A:A	A:A	A:A	A:A
Ca_TOG905290_1_002_00001_Sep08	CKaM0514	G:G	G:G	G:G	G:G	?	G:G	G:G	G:G	G:G	G:G	G:G	G:G	G:G	G:G	G:G	G:G	G:G	G:G	G:G	G:G	G:G	G:G	G:G	G:G	G:G	G:G	G:G	G:G	G:G	G:G	G:G	G:G	G:G	G:G	G:G	G:G	G:G	G:G	G:G	G:G	G:T	G:G	G:G	G:G	G:G	G:G	G:G	G:G
Ca_TOG905292_1_003_00001_Sep08	CKaM0515	A:A	A:A	A:A	A:A	A:A	A:A	A:A	C:C	A:A	A:A	A:A	A:A	A:A	A:A	A:A	A:A	A:A	A:A	A:A	A:A	A:A	A:A	A:A	A:A	A:A	A:A	A:A	A:A	A:A	A:A	A:A	A:A	A:A	A:A	A:A	A:A	A:A	A:A	A:A	A:A	A:A	A:A	A:A	A:A	A:A	A:A	A:A	A:A
Ca_TOG905363_1_003_00001_Sep08	CKaM0517	G:G	G:G	G:G	G:G	G:G	G:G	G:G	G:G	G:G	G:G	G:G	G:G	G:G	G:G	G:G	G:G	G:G	G:G	G:G	G:G	G:G	G:G	G:G	G:G	G:G	G:G	G:G	G:G	G:G	G:G	G:G	G:G	G:G	G:G	G:G	G:G	G:G	G:G	G:G	G:G	?	G:G	G:G	G:G	G:G	G:G	G:G	G:G
Ca_TOG905371_2_002_00001_Sep08	CKaM0518	C:C	C:C	C:C	C:C	C:C	C:C	C:C	C:C	C:C	C:C	C:C	C:C	C:C	C:C	C:C	C:C	C:C	C:C	C:C	C:C	C:C	C:C	C:C	C:C	C:C	C:C	C:C	C:C	C:C	C:C	C:C	C:C	C:C	C:C	C:C	C:C	C:C	C:C	C:C	C:C	T:T	C:C	C:C	C:C	C:C	C:C	C:C	C:C
Ca_TOG905443_2_003_00001_Sep08	CKaM0521	C:C	?	C:C	C:C	C:C	C:C	C:C	C:C	C:C	C:C	C:C	C:C	C:C	C:C	C:C	C:C	C:C	C:C	C:C	C:C	C:C	C:C	C:C	C:C	C:C	C:C	C:C	C:C	C:C	C:C	C:C	C:C	C:C	C:C	C:C	C:C	C:C	C:C	C:C	C:C	T:T	C:C	C:C	C:C	C:C	C:C	C:C	C:C
Ca_TOG905474_1_002_00001_Sep08	CKaM0523	T:T	T:T	T:T	T:T	T:T	T:T	T:T	?	T:T	T:T	T:T	T:T	T:T	T:T	T:T	T:T	T:T	T:T	T:T	T:T	T:T	T:T	T:T	T:T	T:T	T:T	T:T	T:T	T:T	T:T	T:T	T:T	T:T	T:T	T:T	T:T	T:T	T:T	T:T	T:T	G:G	T:T	T:T	T:T	T:T	T:T	T:T	T:T
Ca_TOG905619_1_002_00001_Sep08	CKaM0526	C:C	C:C	G:G	C:C	C:C	C:C	G:G	G:C	G:G	C:C	C:C	C:C	G:G	C:C	G:G	C:C	G:G	C:C	C:C	G:G	G:G	C:C	C:C	C:C	C:C	G:G	G:G	G:G	C:C	C:C	C:C	G:G	G:G	G:G	G:G	G:G	C:C	G:G	C:C	C:C	G:G	G:G	G:G	G:G	C:C	G:G	C:C	G:G
Ca_TOG905638_1_002_00001_Sep08	CKaM0527	A:A	G:G	A:A	A:A	A:A	A:A	A:A	A:A	A:A	A:A	A:A	A:A	A:A	A:A	A:A	A:A	A:A	A:A	A:A	A:A	A:A	A:A	A:A	A:A	A:A	A:A	A:A	A:A	A:A	A:A	A:A	A:A	A:A	A:A	A:A	A:A	A:A	A:A	A:A	A:A	A:A	A:A	A:A	A:A	A:A	A:A	A:A	A:A
Ca_TOG906260_1_002_00001_Sep08	CKaM0529	G:G	G:G	G:G	G:G	G:G	G:G	G:G	G:G	G:G	G:G	G:G	G:G	G:G	G:G	G:G	G:G	G:G	G:G	G:G	G:G	G:G	G:G	G:G	G:G	G:G	G:G	G:G	G:G	G:G	G:G	G:G	G:G	G:G	G:G	G:G	G:G	G:G	G:G	G:G	G:G	G:A	G:G	G:G	G:G	G:G	G:G	G:G	G:G
Ca_TOG906507_1_002_00001_Sep08	CKaM0531	C:C	C:C	C:C	C:C	C:C	C:C	C:C	C:C	C:C	C:C	C:C	C:C	C:C	C:C	C:C	C:C	C:C	C:C	C:C	C:C	C:C	C:C	?	C:C	C:C	C:C	C:C	C:C	C:C	C:C	C:C	C:C	C:C	C:C	C:C	C:C	C:C	C:C	C:C	C:C	C:C	C:C	C:C	C:C	C:C	C:C	C:C	C:C
Ca_TOG906560_1_002_00001_Sep08	CKaM0533	G:G	G:G	G:G	G:G	G:G	G:G	G:G	G:G	G:G	G:G	G:G	G:G	G:G	G:G	G:G	G:G	G:G	G:G	G:G	G:G	G:G	G:G	G:G	G:G	G:G	G:G	G:G	G:G	G:G	G:G	G:G	G:G	G:G	G:G	G:G	G:G	G:G	G:G	G:G	G:G	G:G	G:G	G:G	G:G	G:G	G:G	G:G	G:G
Ca_TOG906575_1_002_00001_Sep08	CKaM0534	C:C	C:C	C:C	C:C	C:C	C:C	C:C	C:C	C:C	C:C	C:C	C:C	C:C	C:C	C:C	C:C	C:C	C:C	C:C	C:C	C:C	C:C	C:C	C:C	C:C	C:C	C:C	C:C	C:C	C:C	C:C	C:C	C:C	C:C	C:C	C:C	C:C	C:C	C:C	C:C	C:C	C:C	C:C	C:C	C:C	C:C	C:C	C:C
Ca_TOG906662_2_002_00001_Sep08	CKaM0536	A:A	A:A	A:A	A:A	?	A:A	A:A	A:A	A:A	A:A	A:A	A:A	A:A	A:A	A:A	A:A	G:G	A:A	A:A	A:A	A:A	A:A	?	A:A	A:A	A:A	A:A	A:A	A:A	A:A	A:A	A:A	A:A	A:A	A:A	A:A	A:A	A:A	A:A	A:A	G:G	A:A	A:A	A:A	A:A	A:A	A:A	A:A
Ca_TOG906822_1_002_00001_Sep08	CKaM0538	C:C	C:C	C:C	C:C	C:C	C:C	C:C	C:C	C:C	C:C	C:C	C:C	C:C	C:C	C:C	C:C	C:C	C:C	C:C	C:C	C:C	C:C	C:C	C:C	C:C	C:C	C:C	C:C	C:C	C:C	C:C	C:C	C:C	C:C	C:C	C:C	C:C	C:C	C:C	C:C	?	C:C	C:C	C:C	C:C	C:C	C:C	C:C
Ca_TOG906843_1_002_00001_Sep08	CKaM0539	A:A	A:A	A:A	A:A	A:A	A:A	A:A	A:A	A:A	A:A	A:A	A:A	A:A	A:A	A:A	A:A	A:A	A:A	A:A	A:A	A:A	A:A	A:A	A:A	A:A	A:A	A:A	A:A	A:A	A:A	A:A	A:A	A:A	A:A	A:A	A:A	A:A	A:A	A:A	A:A	A:A	A:A	A:A	A:A	?	A:A	A:A	A:A
Ca_TOG906873_1_002_00001_Sep08	CKaM0541	A:A	A:A	A:A	A:A	A:A	A:A	A:A	A:A	G:G	A:A	A:A	A:A	A:A	A:A	A:A	A:A	A:A	A:A	A:A	A:A	A:A	A:A	A:A	A:A	A:A	A:A	A:A	A:A	A:A	A:A	A:A	A:A	A:A	A:A	A:A	A:A	A:A	A:A	A:A	A:A	A:A	A:A	A:A	A:A	A:A	A:A	A:A	A:A
Ca_TOG906936_1_002_00001_Sep08	CKaM0543	T:T	T:T	T:T	T:T	T:T	T:T	T:T	T:T	T:T	T:T	T:T	T:T	T:T	T:T	T:T	T:T	T:T	T:T	T:T	T:T	T:T	T:T	T:T	T:T	T:T	T:T	T:T	T:T	T:T	T:T	G:G	T:T	T:T	T:T	T:T	T:T	T:T	T:T	T:T	T:T	T:T	T:T	T:T	T:T	T:T	T:T	T:T	T:T
Ca_TOG906969_1_002_00001_Sep08	CKaM0544	G:G	G:G	G:G	G:G	G:G	G:G	G:G	G:G	G:G	G:G	G:G	G:G	G:G	G:G	G:G	G:G	G:G	G:G	G:G	G:G	G:G	G:G	G:G	G:G	G:G	G:G	G:G	T:T	G:G	G:G	?	G:G	G:G	G:G	G:G	G:G	G:G	G:G	G:G	G:G	G:G	G:G	G:G	G:G	G:G	G:G	T:T	G:G
Ca_TOG907096_1_002_00001_Sep08	CKaM0546	T:T	T:T	T:T	T:T	T:T	T:T	T:T	T:T	T:T	T:T	T:T	T:T	T:T	T:T	T:T	T:T	T:T	T:T	T:T	T:T	T:T	T:T	T:T	T:T	T:T	T:T	T:T	T:T	T:T	T:T	T:T	T:T	T:T	T:T	T:T	T:T	T:T	T:T	T:T	T:T	T:T	T:T	T:T	T:T	T:T	T:T	T:T	T:T
Ca_TOG907144_2_002_00001_Sep08	CKaM0548	T:T	T:T	T:T	T:T	T:T	T:T	T:T	T:T	T:T	T:T	T:T	T:T	T:T	T:T	T:T	T:T	T:T	T:T	T:T	T:T	T:T	T:T	T:T	T:T	T:T	T:T	T:T	T:T	T:T	T:T	T:T	T:T	T:T	T:T	T:T	T:T	T:T	T:T	T:T	T:T	A:A	T:T	T:T	T:T	T:T	T:T	T:T	T:T
Ca_TOG907169_2_002_00001_Sep08	CKaM0549	T:T	T:T	T:T	T:T	T:T	T:T	T:T	T:T	T:T	T:T	T:T	T:T	T:T	T:T	T:T	T:T	T:T	T:T	T:T	T:T	T:T	T:T	T:T	T:T	T:T	T:T	T:T	T:T	T:T	T:T	?	T:T	T:T	T:T	T:T	T:T	T:T	T:T	T:T	T:T	T:T	T:T	T:T	T:T	T:T	T:T	T:T	T:T
Ca_TOG907934_2_002_00001_Sep08	CKaM0552	A:A	A:A	A:A	A:A	A:A	A:A	A:A	A:A	A:A	A:A	A:A	A:A	A:A	A:A	A:A	A:A	A:A	A:A	A:A	A:A	A:A	A:A	A:A	A:A	A:A	A:A	A:A	A:A	A:A	A:A	?	A:A	A:A	A:A	A:A	A:A	A:A	A:A	A:A	A:A	?	A:A	A:A	A:A	A:A	A:A	A:A	A:A
Ca_TOG908192_1_002_00001_Sep08	CKaM0557	A:A	A:A	A:A	A:A	A:A	A:A	A:A	A:A	A:A	A:A	A:A	A:A	A:A	A:A	A:A	A:A	A:A	A:A	A:A	A:A	A:A	A:A	A:A	A:A	A:A	A:A	A:A	A:A	A:A	A:A	A:A	A:A	A:A	A:A	A:A	A:A	A:A	A:A	A:A	A:A	?	A:A	A:A	A:A	A:A	A:A	A:A	A:A
Ca_TOG908250_1_002_00001_Sep08	CKaM0558	T:T	T:T	T:T	T:T	T:T	T:T	T:T	T:T	T:T	T:T	T:T	T:T	T:T	T:T	T:T	T:T	T:T	T:T	T:T	T:T	T:T	T:T	T:T	T:T	T:T	T:T	T:T	T:T	T:T	T:T	T:T	T:T	T:T	T:T	T:T	T:T	T:T	T:T	T:T	T:T	T:T	T:T	T:T	T:T	T:T	T:T	T:T	T:T
Ca_TOG908346_1_002_00001_Sep08	CKaM0561	C:C	C:C	C:C	C:C	C:C	C:C	C:C	C:C	C:C	C:C	C:C	C:C	C:C	C:C	C:C	C:C	C:C	C:C	C:C	C:C	C:C	C:C	C:C	C:C	C:C	C:C	C:C	C:C	C:C	C:C	C:C	C:C	C:C	C:C	C:C	C:C	C:C	C:C	C:C	C:C	C:C	C:C	C:C	C:C	?	C:C	C:C	C:C
Ca_TOG908356_1_003_00001_Sep08	CKaM0562	C:C	C:C	C:C	C:C	C:C	C:C	?	C:C	C:C	C:C	C:C	C:C	C:C	C:C	C:C	C:C	C:C	C:C	C:C	C:C	C:C	C:C	C:C	C:C	C:C	C:C	C:C	C:C	C:C	C:C	C:C	C:C	C:C	C:C	C:C	C:C	C:C	C:C	C:C	C:C	C:C	C:C	C:C	C:C	C:C	C:C	C:C	C:C
Ca_TOG908396_1_002_00001_Sep08	CKaM0563	C:C	C:C	C:C	C:C	C:C	C:C	C:C	C:C	?	C:C	C:C	C:C	C:C	C:C	C:C	C:C	C:C	C:C	C:C	C:C	C:C	C:C	C:C	C:C	C:C	C:C	C:C	C:C	C:C	C:C	?	C:C	C:C	C:C	C:C	C:C	C:C	C:C	C:C	C:C	C:C	C:C	C:C	C:C	C:C	C:C	C:C	C:C
Ca_TOG908504_1_002_00001_Sep08	CKaM0565	A:A	A:A	A:A	A:A	A:A	A:A	A:A	A:A	A:A	A:A	A:A	A:A	A:A	A:A	A:A	A:A	A:A	A:A	A:A	A:A	A:A	A:A	A:A	A:A	A:A	?	A:A	A:A	A:A	A:A	A:A	A:A	A:A	A:A	A:A	A:A	A:A	A:A	A:A	A:A	A:A	A:A	A:A	A:A	A:A	A:A	A:A	A:A
Ca_TOG908625_1_002_00001_Sep08	CKaM0568	C:C	C:C	?	C:C	T:T	C:C	C:C	?	C:C	C:C	C:C	C:C	C:C	C:C	T:T	C:C	C:C	C:C	C:C	C:C	C:C	C:C	C:C	C:C	C:C	T:T	C:C	C:C	C:C	C:C	C:C	C:C	?	C:C	C:C	C:C	C:C	C:C	C:C	C:C	T:T	C:C	C:C	C:C	C:C	C:C	C:C	C:C
Ca_TOG908776_1_002_00001_Sep08	CKaM0573	C:C	C:C	C:C	C:C	C:C	C:C	C:C	C:C	C:C	C:C	C:C	C:C	C:C	C:C	C:C	C:C	C:C	C:C	C:C	C:C	C:C	C:C	C:C	C:C	C:C	C:C	C:C	C:C	C:C	C:C	?	C:C	C:C	C:C	C:C	C:C	C:C	C:C	C:C	C:C	C:C	C:C	C:C	C:C	C:C	C:C	C:C	C:C
Ca_TOG908804_2_002_00001_Sep08	CKaM0574	T:T	T:T	T:T	T:T	T:T	T:T	T:T	T:T	T:T	T:T	T:T	T:T	T:T	T:T	T:T	T:T	T:T	T:T	T:T	T:T	T:T	T:T	T:T	T:T	T:T	T:T	T:T	T:T	T:T	T:T	T:T	T:T	T:T	T:T	T:T	T:T	T:T	T:T	T:T	T:T	T:A	T:T	T:T	T:T	T:T	T:T	T:T	T:T
Ca_TOG908917_2_002_00001_Sep08	CKaM0577	G:G	G:G	G:G	G:G	G:G	G:G	G:G	G:G	G:G	G:G	G:G	G:G	G:G	G:G	G:G	G:G	G:G	G:G	G:G	G:G	G:G	G:G	G:G	G:G	G:G	G:G	G:G	G:G	G:G	G:G	G:G	G:G	G:G	G:G	G:G	G:G	G:G	G:G	G:G	G:G	A:A	G:G	G:G	G:G	G:G	G:G	G:G	G:G
Ca_TOG909974_1_002_00001_Sep08	CKaM0579	T:T	T:T	T:T	T:T	T:T	T:T	T:T	T:T	T:T	T:T	T:T	T:T	T:T	T:T	T:T	T:T	T:T	T:T	T:T	T:T	T:T	T:T	T:T	T:T	T:T	T:T	T:T	T:T	T:T	T:T	T:T	T:T	T:T	T:T	T:T	T:T	T:T	T:T	T:T	T:T	C:C	T:T	T:T	T:T	T:T	T:T	T:T	T:T
Ca_TOG910388_1_002_00001_Sep08	CKaM0582	C:C	C:C	C:C	C:C	C:C	C:C	C:C	C:C	C:C	C:C	C:C	C:C	C:C	C:C	C:C	C:C	C:C	C:C	C:C	C:C	C:C	C:C	C:C	C:C	C:C	C:C	C:C	C:C	C:C	C:C	?	C:C	C:C	C:C	C:C	C:C	C:C	C:C	C:C	C:C	C:C	C:C	C:C	C:C	C:C	C:C	C:C	C:C
Ca_TOG910567_1_002_00001_Sep08	CKaM0584	A:A	T:T	A:A	A:A	T:T	A:A	A:A	A:A	A:A	A:A	A:A	A:A	A:A	A:A	A:A	?	A:A	A:A	A:A	A:A	A:A	A:A	A:A	A:A	A:A	A:A	A:A	A:A	A:A	A:A	A:A	A:A	A:A	A:A	A:A	A:A	A:A	A:A	A:A	A:A	A:A	A:A	A:A	A:A	A:A	A:A	A:A	A:A
Ca_TOG910601_2_002_00001_Sep08	CKaM0585	C:C	C:C	C:C	C:C	C:C	C:C	?	C:C	C:C	C:C	C:C	C:C	C:C	C:C	C:C	C:C	C:C	C:C	C:C	C:C	C:C	C:C	C:C	C:C	C:C	C:C	C:C	C:C	C:C	C:C	C:C	C:C	C:C	C:C	C:C	C:C	C:C	C:C	C:C	C:C	C:C	C:C	C:C	C:C	C:C	C:C	C:C	C:C
Ca_TOG910676_2_002_00001_Sep08	CKaM0587	C:C	C:C	C:C	C:C	C:C	C:C	C:C	C:C	C:C	C:C	C:C	C:C	C:C	C:C	C:C	C:C	C:C	C:C	C:C	C:C	C:C	C:C	C:C	C:C	C:C	C:C	C:C	C:C	C:C	C:C	C:C	C:C	C:C	C:C	C:C	C:C	C:C	?	C:C	C:C	C:C	C:C	C:C	C:C	C:C	C:C	C:C	C:C
Ca_TOG910683_1_002_00001_Sep08	CKaM0588	A:A	T:T	A:A	T:T	T:T	A:A	A:A	A:A	T:T	T:T	T:T	A:A	T:T	T:T	T:T	T:T	A:A	T:T	A:A	A:A	T:T	T:T	T:T	T:T	T:T	T:T	T:T	A:A	A:A	A:A	A:A	A:A	A:A	A:A	A:A	A:A	A:A	T:T	A:A	A:A	?	?	A:A	A:A	A:A	T:T	T:T	A:A
Ca_TOG910718_1_002_00001_Sep08	CKaM0589	C:C	C:C	C:C	C:C	C:C	C:C	C:C	C:C	C:C	C:C	C:C	C:C	C:C	C:C	C:C	C:C	C:C	C:C	C:C	C:C	C:C	C:C	C:C	C:C	C:C	C:C	C:C	C:C	C:C	C:C	?	C:C	C:C	C:C	C:C	C:C	C:C	C:C	C:C	C:C	C:C	C:C	C:C	C:C	C:C	C:C	C:C	C:C
Ca_TOG910796_1_002_00001_Sep08	CKaM0591	G:G	G:G	G:G	G:G	G:G	G:G	G:G	G:G	G:G	G:G	G:G	G:G	G:G	G:G	G:G	G:G	G:G	G:G	G:G	G:G	G:G	G:G	G:G	G:G	G:G	G:G	G:G	G:G	G:G	G:G	G:G	G:G	G:G	G:G	G:G	G:G	G:G	G:G	G:G	G:G	G:A	G:G	G:G	G:G	G:G	G:G	G:G	G:G
Ca_TOG910860_1_002_00001_Sep08	CKaM0592	A:A	?	A:A	A:A	C:C	A:A	A:A	A:A	A:A	A:A	A:A	A:A	C:C	A:A	A:A	A:A	A:A	A:A	A:A	A:A	C:C	A:A	A:A	?	A:A	A:A	A:A	A:A	A:A	A:A	A:A	A:A	A:A	A:A	A:A	A:A	A:A	A:A	C:C	A:A	?	A:A	A:A	A:A	A:A	A:A	A:A	A:A
Ca_TOG910862_2_002_00001_Sep08	CKaM0593	A:A	A:A	A:A	A:A	A:A	A:A	A:A	A:A	A:A	A:A	A:A	A:A	A:A	A:A	A:A	A:A	A:A	A:A	A:A	A:A	A:A	A:A	A:A	A:A	A:A	A:A	A:A	A:A	A:A	A:A	?	A:A	A:A	A:A	A:A	A:A	A:A	A:A	A:A	A:A	A:A	A:A	A:A	A:A	A:A	A:A	A:A	A:A
Ca_TOG910944_1_002_00001_Sep08	CKaM0594	C:C	C:C	C:C	C:C	C:C	C:C	C:C	C:C	C:C	C:C	C:C	C:C	C:C	C:C	C:C	C:C	C:C	C:C	?	C:C	C:C	C:C	C:C	C:C	C:C	C:C	C:C	C:C	C:C	C:C	C:C	C:C	C:C	C:C	C:C	C:C	C:C	C:C	C:C	C:C	C:T	C:C	C:C	C:C	C:C	C:C	C:C	C:C
Ca_TOG912629_2_002_00001_Sep08	CKaM0597	A:A	A:A	A:A	A:A	A:A	A:A	A:A	A:A	A:A	A:A	A:A	A:A	A:A	A:A	A:A	A:A	A:A	A:A	A:A	A:A	A:A	A:A	A:A	A:A	A:A	A:A	A:A	A:A	A:A	A:A	A:A	A:A	A:A	A:A	A:A	A:A	A:A	A:A	A:A	A:A	A:A	A:A	A:A	A:A	A:A	A:A	A:A	A:A
Ca_TOG912685_1_002_00001_Sep08	CKaM0598	A:A	A:A	A:A	A:A	A:A	A:A	A:A	A:A	A:A	A:A	A:A	A:A	A:A	A:A	A:A	A:A	A:A	A:A	A:A	A:A	A:A	A:A	A:A	A:A	A:A	A:A	A:A	A:A	A:A	A:A	A:A	A:A	?	A:A	A:A	A:A	A:A	A:A	A:A	A:A	A:A	A:A	A:A	A:A	A:A	A:A	A:A	A:A
Ca_TOG912880_2_002_00001_Sep08	CKaM0599	G:G	G:G	G:G	G:G	G:G	G:G	G:G	T:T	G:G	G:G	G:G	G:G	G:G	G:G	G:G	G:G	G:G	G:G	G:G	G:G	G:G	G:G	G:G	G:G	G:G	G:G	G:G	G:G	G:G	G:G	G:G	G:G	G:G	G:G	G:G	G:G	G:G	G:G	G:G	G:G	G:G	G:G	G:G	G:G	G:G	G:G	G:G	G:G
Ca_TOG913042_1_002_00001_Sep08	CKaM0601	T:T	T:T	T:T	T:T	T:T	T:T	T:T	T:T	T:T	T:T	T:T	T:T	T:T	T:T	T:T	T:T	T:T	T:T	?	T:T	T:T	T:T	T:T	T:T	T:T	T:T	T:T	T:T	T:T	T:T	T:T	T:T	T:T	T:T	T:T	T:T	T:T	T:T	T:T	T:T	?	T:T	T:T	T:T	T:T	T:T	T:T	T:T
Ca_TOG913047_1_002_00001_Sep08	CKaM0602	G:G	G:G	G:G	G:G	G:G	G:G	G:G	?	G:G	G:G	G:G	G:G	G:G	C:C	G:G	G:G	G:G	G:G	G:G	G:G	G:G	G:G	G:G	?	G:G	C:C	G:G	G:G	G:G	C:C	G:G	G:G	G:G	G:G	G:G	C:C	G:G	G:G	G:G	G:G	?	G:G	G:G	G:G	G:G	G:G	G:G	G:G
Ca_TOG913321_1_002_00001_Sep08	CKaM0604	C:C	T:T	C:C	C:C	C:C	C:C	C:C	C:C	T:T	?	C:C	C:C	C:C	C:C	C:C	C:C	C:C	C:C	T:T	C:C	C:C	C:C	C:C	T:T	C:C	T:T	T:T	C:C	C:C	C:C	?	T:T	T:T	C:C	C:C	C:C	T:T	T:T	T:T	C:C	?	C:C	T:T	T:T	C:C	C:C	C:C	T:T
Ca_TOG913329_2_002_00001_Sep08	CKaM0605	?	A:A	A:A	A:A	A:A	A:A	A:A	A:A	A:A	A:A	A:A	A:A	A:A	A:A	A:A	A:A	A:A	A:A	A:A	A:A	A:A	A:A	A:A	A:A	A:A	A:A	A:A	A:A	A:A	A:A	A:A	A:A	A:A	A:A	A:A	A:A	A:A	A:A	A:A	A:A	A:A	A:A	?	A:A	A:A	A:A	A:A	A:A
Ca_TOG913370_1_002_00001_Sep08	CKaM0606	G:G	G:G	G:G	G:G	G:G	G:G	G:G	G:G	G:G	G:G	G:G	G:G	G:G	G:G	G:G	G:G	G:G	G:G	G:G	G:G	G:G	G:G	G:G	G:G	G:G	G:G	G:G	G:G	G:G	G:G	G:G	G:G	G:G	G:G	G:G	G:G	G:G	G:G	G:G	G:G	G:G	G:G	G:G	G:G	G:G	G:G	G:G	G:G
Ca_TOG914635_2_002_00001_Sep08	CKaM0610	T:T	T:T	T:T	T:T	T:T	T:T	T:T	T:T	T:T	T:T	T:T	T:T	T:T	T:T	T:T	T:T	T:T	T:T	T:T	T:T	T:T	T:T	T:T	T:T	T:T	T:T	T:T	T:T	T:T	T:T	T:T	T:T	T:T	T:T	T:T	T:T	T:T	T:T	T:T	T:T	C:C	T:T	T:T	T:T	T:T	T:T	T:T	T:T
Ca_TOG914910_2_002_00001_Sep08	CKaM0611	A:A	A:A	A:A	A:A	A:A	A:A	A:A	A:A	A:A	A:A	A:A	A:A	A:A	A:A	A:A	A:A	A:A	A:A	A:A	A:A	A:A	A:A	A:A	A:A	A:A	A:A	?	A:A	A:A	A:A	A:A	A:A	A:A	?	A:A	A:A	A:A	A:A	A:A	A:A	A:A	A:A	A:A	A:A	A:A	A:A	A:A	A:A
Ca_TOG914943_1_002_00001_Sep08	CKaM0612	T:T	C:C	T:T	C:C	C:C	T:T	T:T	T:T	C:C	C:C	C:C	T:T	C:C	C:C	?	C:C	T:T	C:C	T:T	T:T	C:C	C:C	C:C	C:C	C:C	C:C	C:C	T:T	T:T	T:T	T:T	T:T	T:T	T:T	T:T	T:T	T:T	C:C	T:T	T:T	?	?	T:T	T:T	T:T	C:C	C:C	T:T
Ca_TOG915207_2_002_00001_Sep08	CKaM0613	T:T	T:T	T:T	T:T	T:T	T:T	T:T	T:T	T:T	T:T	T:T	T:T	T:T	T:T	T:T	T:T	T:T	T:T	T:T	T:T	T:T	T:T	T:T	T:T	T:T	T:T	T:T	T:T	T:T	T:T	T:T	T:T	T:T	T:T	T:T	T:T	T:T	T:T	T:T	T:T	T:T	T:T	T:T	T:T	T:T	T:T	T:T	T:T
Ca_TOG915278_1_002_00001_Sep08	CKaM0615	C:C	C:C	C:C	C:C	C:C	C:C	C:C	C:C	C:C	C:C	C:C	C:C	C:C	C:C	C:C	C:C	C:C	C:C	C:C	C:C	C:C	C:C	C:C	C:C	C:C	C:C	C:C	C:C	C:C	C:C	C:C	C:C	C:C	C:C	C:C	C:C	C:C	C:C	C:C	C:C	C:C	C:C	C:C	C:C	C:C	C:C	C:C	C:C
Ca_TOG915293_2_002_00001_Sep08	CKaM0616	G:G	G:G	G:G	G:G	G:G	G:G	G:G	G:G	G:G	G:G	G:G	G:G	G:G	G:G	G:G	G:G	G:G	G:G	G:G	G:G	G:G	G:G	G:G	G:G	G:G	G:G	G:G	G:G	G:G	G:G	G:G	G:G	G:G	G:G	G:G	G:G	G:G	G:G	G:G	G:G	G:G	G:G	G:G	G:G	G:G	G:G	G:G	G:G
Ca_TOG915502_1_002_00001_Sep08	CKaM0617	T:T	T:T	T:T	T:T	T:T	T:T	T:T	T:T	T:T	T:T	T:T	T:T	T:T	T:T	T:T	T:T	T:T	T:T	T:T	T:T	T:T	T:T	T:T	T:T	T:T	T:T	T:T	T:T	T:T	T:T	T:T	T:T	T:T	T:T	T:T	T:T	T:T	T:T	T:T	T:T	T:T	T:T	T:T	T:T	T:T	T:T	T:T	T:T
Ca_TOG915805_1_002_00001_Sep08	CKaM0619	T:T	T:T	T:T	T:T	T:T	T:T	T:T	T:T	T:T	T:T	T:T	T:T	T:T	T:T	T:T	T:T	T:T	T:T	T:T	T:T	T:T	T:T	T:T	T:T	T:T	T:T	T:T	T:T	T:T	T:T	T:T	T:T	T:T	T:T	T:T	T:T	T:T	T:T	T:T	T:T	T:T	T:T	T:T	T:T	T:T	T:T	T:T	T:T
Ca_TOG915900_1_003_00001_Sep08	CKaM0620	T:T	T:T	T:T	T:T	T:T	T:T	T:T	T:T	T:T	T:T	T:T	T:T	T:T	T:T	T:T	T:T	T:T	T:T	T:T	T:T	T:T	T:T	T:T	T:T	T:T	T:T	T:T	T:T	T:T	T:T	T:T	T:T	T:T	T:T	T:T	T:T	T:T	T:T	T:T	T:T	T:T	T:T	T:T	T:T	T:T	T:T	T:T	T:T
Ca_TOG916001_1_002_00001_Sep08	CKaM0621	G:G	G:G	G:G	G:G	G:G	G:G	G:G	G:G	G:G	G:G	G:G	G:G	G:G	G:G	G:G	G:G	G:G	G:G	?	G:G	G:G	G:G	G:G	G:G	G:G	G:G	?	G:G	?	G:G	G:G	G:G	G:G	G:G	G:G	G:G	G:G	G:G	G:G	G:G	G:G	G:G	G:G	G:G	G:G	G:G	G:G	G:G
Ca_TOG916106_2_002_00001_Sep08	CKaM0623	G:G	G:G	G:G	G:G	G:G	G:G	G:G	G:G	G:G	G:G	G:G	G:G	G:G	G:G	G:G	G:G	G:G	G:G	G:G	G:G	G:G	G:G	G:G	G:G	G:G	G:G	G:G	G:G	G:G	G:G	G:G	G:G	G:G	G:G	G:G	G:G	G:G	G:G	G:G	G:G	A:A	G:G	G:G	G:G	G:G	G:G	G:G	G:G
Ca_TOG916130_2_002_00001_Sep08	CKaM0624	C:C	C:C	C:C	C:C	C:C	C:C	C:C	C:C	C:C	C:C	C:C	C:C	C:C	C:C	C:C	C:C	C:C	C:C	C:C	C:C	C:C	C:C	C:C	C:C	C:C	C:C	C:C	C:C	C:C	C:C	C:C	C:C	C:C	C:C	C:C	C:C	C:C	C:C	C:C	C:C	C:T	C:C	C:C	C:C	C:C	C:C	C:C	C:C
Ca_TOG916436_2_002_00001_Sep08	CKaM0626	A:A	A:A	A:A	A:A	A:A	A:A	A:A	A:A	A:A	A:A	A:A	A:A	A:A	A:A	A:A	A:A	A:A	A:A	A:A	A:A	A:A	A:A	A:A	A:A	A:A	A:A	A:A	A:A	?	A:A	A:A	A:A	A:A	A:A	A:A	A:A	A:A	A:A	A:A	A:A	G:A	A:A	A:A	A:A	A:A	A:A	A:A	A:A
Ca_TOG917728_2_002_00001_Sep08	CKaM0628	C:C	C:C	C:C	C:C	C:C	C:C	C:C	C:C	C:C	C:C	C:C	C:C	C:C	C:C	C:C	C:C	C:C	C:C	C:C	C:C	C:C	C:C	C:C	C:C	C:C	C:C	C:C	C:C	C:C	C:C	C:C	C:C	C:C	C:C	C:C	C:C	C:C	C:C	C:C	C:C	C:T	C:C	C:C	C:C	C:C	C:C	C:C	C:C
Ca_TOG917884_1_002_00001_Sep08	CKaM0630	G:G	G:G	?	G:G	G:G	G:G	G:G	?	G:G	G:G	G:G	G:G	G:G	G:G	A:A	G:G	G:G	G:G	G:G	G:G	A:A	A:A	G:G	G:G	G:G	G:G	A:A	G:G	G:G	G:G	?	G:G	G:G	G:G	G:G	G:G	G:G	G:G	G:G	A:A	G:G	G:G	G:G	G:G	G:G	G:G	?	G:G
Ca_TOG918150_1_002_00001_Sep08	CKaM0631	A:A	A:A	A:A	A:A	A:A	A:A	A:A	A:A	A:A	A:A	A:A	A:A	A:A	A:A	A:A	A:A	A:A	A:A	A:A	A:A	A:A	A:A	A:A	A:A	A:A	A:A	A:A	A:A	A:A	A:A	A:A	A:A	A:A	A:A	A:A	A:A	A:A	A:A	A:A	A:A	A:A	A:A	A:A	A:A	A:A	A:A	A:A	A:A
Ca_TOG918556_1_002_00001_Sep08	CKaM0633	C:C	C:C	C:C	C:C	C:C	C:C	C:C	C:C	C:C	C:C	C:C	C:C	C:C	C:C	C:C	C:C	C:C	C:C	C:C	C:C	C:C	C:C	C:C	C:C	C:C	C:C	C:C	C:C	C:C	C:C	C:C	C:C	C:C	C:C	C:C	C:C	C:C	C:C	C:C	C:C	T:T	C:C	C:C	C:C	C:C	C:C	C:C	C:C
Ca_TOG918855_2_002_00001_Sep08	CKaM0634	T:T	T:T	T:T	T:T	T:T	T:T	T:T	T:T	T:T	T:T	T:T	T:T	T:T	T:T	T:T	T:T	T:T	T:T	T:T	T:T	T:T	T:T	T:T	T:T	T:T	T:T	T:T	T:T	T:T	T:T	T:T	T:T	T:T	T:T	T:T	T:T	T:T	T:T	T:T	T:T	T:T	T:T	T:T	T:T	T:T	T:T	T:T	?
Ca_TOG918946_1_002_00002_Sep08	CKaM0638	T:T	T:T	T:T	T:T	T:T	T:T	T:T	T:T	T:T	T:T	T:T	T:T	T:T	T:T	T:T	T:T	T:T	T:T	T:T	T:T	T:T	?	T:T	T:T	T:T	T:T	T:T	T:T	T:T	T:T	T:T	T:T	T:T	T:T	T:T	T:T	T:T	T:T	T:T	T:T	?	T:T	T:T	T:T	T:T	?	?	T:T
Ca_TOG918991_1_002_00001_Sep08	CKaM0639	T:T	G:G	T:T	G:G	G:G	T:T	T:T	T:T	G:G	G:G	G:G	T:T	G:G	G:G	G:G	G:G	T:T	G:G	T:T	T:T	G:G	G:G	G:G	G:G	G:G	G:G	G:G	T:T	T:T	T:T	T:T	T:T	T:T	T:T	T:T	T:T	T:T	G:G	T:T	T:T	T:T	G:G	T:T	T:T	T:T	G:G	G:G	T:T
Ca_TOG919004_1_002_00001_Sep08	CKaM0640	T:T	T:T	?	T:T	T:T	T:T	T:T	T:T	T:T	T:T	T:T	T:T	T:T	T:T	T:T	T:T	T:T	T:T	T:T	T:T	T:T	T:T	T:T	T:T	T:T	T:T	T:T	T:T	T:T	T:T	?	T:T	T:T	T:T	T:T	T:T	T:T	T:T	T:T	T:T	T:T	T:T	T:T	T:T	T:T	T:T	T:T	T:T
Ca_TOG919211_1_002_00001_Sep08	CKaM0642	A:A	A:A	A:A	A:A	A:A	A:A	A:A	A:A	A:A	A:A	A:A	A:A	A:A	A:A	A:A	A:A	A:A	A:A	A:A	A:A	A:A	A:A	A:A	A:A	A:A	A:A	A:A	A:A	A:A	A:A	A:A	A:A	A:A	A:A	A:A	A:A	A:A	A:A	A:A	A:A	G:G	A:A	A:A	A:A	A:A	?	A:A	A:A
Ca_TOG919333_2_002_00001_Sep08	CKaM0644	C:C	C:C	?	C:C	C:C	C:C	C:C	C:C	C:C	C:C	C:C	C:C	C:C	C:C	C:C	C:C	C:C	C:C	C:C	C:C	C:C	C:C	C:C	C:C	C:C	C:C	C:C	C:C	C:C	C:C	C:C	C:C	C:C	C:C	C:C	C:C	C:C	C:C	C:C	C:C	C:C	C:C	C:C	C:C	C:C	C:C	C:C	C:C
Ca_TOG919460_1_002_00001_Sep08	CKaM0646	C:C	C:C	C:C	C:C	C:C	C:C	C:C	C:C	C:C	C:C	C:C	C:C	C:C	C:C	C:C	C:C	C:C	C:C	C:C	C:C	C:C	C:C	C:C	C:C	C:C	C:C	C:C	C:C	C:C	C:C	C:C	C:C	C:C	C:C	C:C	C:C	C:C	C:C	C:C	C:C	C:C	C:C	C:C	C:C	C:C	C:C	C:C	C:C
Ca_TOG919502_2_002_00001_Sep08	CKaM0647	A:A	G:G	G:G	G:G	G:G	G:G	G:G	G:G	?	G:G	G:G	G:G	G:G	G:G	G:G	G:G	G:G	G:G	G:G	G:G	G:G	A:A	G:G	G:G	G:G	G:G	G:G	G:G	G:G	G:G	G:G	G:G	G:G	G:G	?	?	G:G	G:G	G:G	G:G	?	G:G	G:G	A:A	G:G	G:G	G:G	G:G
Ca_TOG919584_1_002_00001_Sep08	CKaM0648	A:A	A:A	A:A	A:A	A:A	A:A	A:A	A:A	A:A	A:A	A:A	A:A	A:A	A:A	A:A	A:A	A:A	A:A	A:A	A:A	A:A	A:A	A:A	A:A	A:A	A:A	A:A	A:A	A:A	A:A	A:A	A:A	A:A	A:A	A:A	A:A	A:A	A:A	A:A	A:A	A:A	A:A	A:A	A:A	A:A	A:A	A:A	A:A
Ca_TOG919735_1_002_00001_Sep08	CKaM0649	G:G	G:G	G:G	G:G	G:G	G:G	G:G	G:G	G:G	G:G	G:G	G:G	G:G	G:G	G:G	G:G	G:G	G:G	G:G	G:G	G:G	G:G	G:G	G:G	G:G	G:G	G:G	G:G	G:G	G:G	G:G	G:G	G:G	G:G	G:G	G:G	G:G	G:G	G:G	G:G	G:G	G:G	G:G	G:G	G:G	G:G	G:G	G:G
Ca_TOG920369_1_002_00001_Sep08	CKaM0650	C:C	?	C:C	C:C	C:C	C:C	C:C	C:C	C:C	C:C	C:C	C:C	C:C	C:C	C:C	C:C	C:C	C:C	C:C	C:C	C:C	C:C	C:C	C:C	C:C	C:C	C:C	C:C	C:C	C:C	C:C	C:C	C:C	C:C	C:C	C:C	C:C	C:C	C:C	C:C	G:C	C:C	C:C	C:C	C:C	C:C	C:C	C:C
Ca_TOG920382_2_002_00001_Sep08	CKaM0651	T:T	T:T	T:T	T:T	T:T	T:T	T:T	T:T	T:T	T:T	T:T	T:T	T:T	T:T	T:T	T:T	T:T	T:T	T:T	T:T	T:T	T:T	T:T	T:T	T:T	T:T	T:T	T:T	T:T	T:T	?	T:T	T:T	T:T	T:T	T:T	T:T	T:T	T:T	T:T	A:A	T:T	T:T	T:T	T:T	T:T	T:T	T:T
Ca_TOG922092_1_002_00001_Sep08	CKaM0654	G:G	G:G	G:G	G:G	G:G	G:G	G:G	G:G	G:G	G:G	G:G	G:G	G:G	G:G	G:G	G:G	G:G	G:G	G:G	G:G	G:G	G:G	G:G	G:G	G:G	G:G	G:G	G:G	G:G	G:G	G:G	G:G	G:G	G:G	G:G	G:G	G:G	G:G	G:G	G:G	T:T	G:G	G:G	G:G	G:G	G:G	G:G	G:G
Ca_TOG922889_2_002_00001_Sep08	CKaM0657	G:G	G:G	G:G	G:G	T:T	G:G	G:G	?	G:G	T:T	G:G	G:G	T:T	G:G	T:T	T:T	T:T	T:T	G:G	G:G	?	T:T	T:T	?	G:G	G:G	G:G	G:G	G:G	G:G	G:G	G:G	G:G	G:G	T:T	G:G	G:G	G:G	G:G	G:G	T:T	T:T	G:G	G:G	G:G	G:G	G:G	G:G
Ca_TOG922957_1_002_00001_Sep08	CKaM0658	G:G	G:G	G:G	G:G	G:G	G:G	G:G	G:G	G:G	G:G	G:G	G:G	G:G	?	?	G:G	G:G	G:G	G:G	G:G	G:G	G:G	G:G	G:G	G:G	G:G	G:G	G:G	G:G	G:G	G:G	G:G	G:G	G:G	G:G	G:G	G:G	?	G:G	G:G	?	G:G	G:G	G:G	G:G	G:G	G:G	G:G
Ca_TOG922990_2_002_00001_Sep08	CKaM0659	G:G	G:G	G:G	G:G	G:G	G:G	G:G	G:G	G:G	G:G	G:G	G:G	G:G	G:G	G:G	G:G	G:G	G:G	G:G	G:G	G:G	G:G	G:G	G:G	G:G	G:G	G:G	G:G	G:G	G:G	G:G	G:G	G:G	G:G	G:G	G:G	G:G	?	G:G	G:G	G:G	G:G	G:G	G:G	G:G	G:G	G:G	G:G
Ca_TOG923111_2_002_00001_Sep08	CKaM0661	T:T	T:T	T:T	T:T	T:T	T:T	T:T	T:T	T:T	T:T	T:T	T:T	T:T	T:T	T:T	T:T	T:T	T:T	T:T	T:T	T:T	T:T	T:T	T:T	T:T	T:T	T:T	T:T	T:T	T:T	T:T	T:T	T:T	T:T	T:T	T:T	T:T	T:T	T:T	T:T	T:T	T:T	T:T	T:T	T:T	T:T	T:T	T:T
Ca_TOG923903_1_002_00001_Sep08	CKaM0662	G:G	G:G	G:G	G:G	G:G	G:G	G:G	G:G	G:G	G:G	G:G	G:G	G:G	G:G	G:G	G:G	G:G	G:G	G:G	G:G	G:G	G:G	G:G	G:G	G:G	G:G	G:G	G:G	G:G	G:G	G:G	G:G	G:G	G:G	G:G	G:G	G:G	G:G	G:G	G:G	G:G	G:G	G:G	G:G	G:G	G:G	G:G	G:G
Ca_TOG924216_2_002_00001_Sep08	CKaM0664	C:C	C:C	C:C	C:C	C:C	C:C	C:C	C:C	C:C	C:C	C:C	C:C	C:C	C:C	C:C	C:C	C:C	C:C	C:C	C:C	C:C	C:C	C:C	C:C	C:C	C:C	C:C	C:C	C:C	C:C	C:C	C:C	C:C	C:C	C:C	C:C	C:C	C:C	C:C	C:C	C:C	C:C	C:C	C:C	C:C	C:C	C:C	C:C
Ca_TOG924405_2_002_00001_Sep08	CKaM0666	C:C	C:C	C:C	C:C	C:C	C:C	C:C	C:C	C:C	C:C	C:C	C:C	C:C	C:C	C:C	C:C	C:C	C:C	C:C	C:C	C:C	C:C	C:C	C:C	C:C	C:C	C:C	C:C	C:C	C:C	C:C	C:C	?	C:C	C:C	C:C	C:C	C:C	C:C	C:C	C:C	C:C	C:C	C:C	C:C	C:C	C:C	C:C
Ca_TOG925843_1_002_00001_Sep08	CKaM0668	G:G	G:G	G:G	G:G	G:G	G:G	G:G	G:G	G:G	G:G	G:G	G:G	G:G	G:G	G:G	G:G	G:G	G:G	G:G	G:G	?	G:G	G:G	G:G	G:G	G:G	G:G	G:G	G:G	G:G	G:G	G:G	G:G	G:G	G:G	G:G	G:G	G:G	G:G	G:G	G:G	G:G	G:G	G:G	G:G	G:G	G:G	G:G
Ca_TOG927609_2_002_00001_Sep08	CKaM0669	A:A	A:A	A:A	A:A	A:A	A:A	A:A	A:A	A:A	A:A	A:A	A:A	A:A	A:A	A:A	A:A	A:A	A:A	A:A	A:A	A:A	A:A	A:A	A:A	A:A	A:A	A:A	?	A:A	A:A	A:A	A:A	A:A	A:A	A:A	A:A	A:A	A:A	A:A	A:A	C:C	A:A	A:A	A:A	A:A	A:A	A:A	A:A
Ca_TOG927619_1_002_00001_Sep08	CKaM0670	G:G	G:G	G:G	G:G	G:G	G:G	G:G	G:G	G:G	G:G	G:G	G:G	G:G	G:G	G:G	G:G	G:G	G:G	G:G	G:G	G:G	G:G	G:G	G:G	G:G	G:G	G:G	G:G	G:G	G:G	G:G	G:G	G:G	G:G	G:G	G:G	G:G	G:G	G:G	G:G	A:A	G:G	G:G	G:G	G:G	G:G	G:G	G:G
Ca_TOG927660_1_002_00001_Sep08	CKaM0671	A:A	A:A	A:A	A:A	A:A	A:A	A:A	A:A	A:A	A:A	A:A	A:A	A:A	A:A	A:A	A:A	A:A	A:A	A:A	A:A	A:A	A:A	A:A	A:A	A:A	A:A	A:A	A:A	A:A	A:A	A:A	A:A	A:A	A:A	A:A	A:A	A:A	A:A	A:A	A:A	G:G	A:A	?	A:A	A:A	A:A	A:A	A:A
Ca_TOG927781_1_002_00001_Sep08	CKaM0672	C:C	C:C	C:C	C:C	C:C	C:C	C:C	C:C	C:C	C:C	C:C	C:C	C:C	C:C	C:C	C:C	C:C	C:C	C:C	C:C	C:C	C:C	C:C	C:C	C:C	C:C	C:C	C:C	C:C	C:C	C:C	C:C	C:C	C:C	C:C	C:C	C:C	C:C	C:C	C:C	?	C:C	C:C	C:C	C:C	C:C	C:C	C:C
Ca_TOG930121_1_002_00001_Sep08	CKaM0678	A:A	A:A	A:A	A:A	A:A	A:A	A:A	A:A	A:A	A:A	A:A	A:A	A:A	A:A	A:A	A:A	?	A:A	A:A	A:A	A:A	A:A	A:A	A:A	A:A	A:A	A:A	A:A	A:A	A:A	A:A	A:A	A:A	A:A	A:A	A:A	A:A	A:A	A:A	A:A	A:A	A:A	A:A	A:A	A:A	A:A	A:A	A:A
Ca_TOG930652_1_002_00001_Sep08	CKaM0679	A:A	A:A	A:A	A:A	A:A	A:A	A:A	A:A	A:A	A:A	A:A	A:A	A:A	A:A	A:A	A:A	A:A	T:T	A:A	A:A	A:A	A:A	T:T	A:A	A:A	A:A	A:A	A:A	A:A	A:A	A:A	A:A	A:A	A:A	A:A	A:A	A:A	A:A	A:A	A:A	A:A	A:A	A:A	A:A	A:A	A:A	A:A	A:A
Ca_TOG935025_1_002_00001_Sep08	CKaM0684	C:C	C:C	C:C	C:C	C:C	C:C	C:C	C:C	C:C	C:C	C:C	C:C	C:C	C:C	C:C	C:C	C:C	C:C	C:C	C:C	C:C	C:C	C:C	C:C	C:C	C:C	C:C	C:C	C:C	C:C	C:C	C:C	C:C	C:C	C:C	C:C	C:C	C:C	C:C	C:C	C:C	C:C	C:C	C:C	C:C	C:C	C:C	C:C
Ca_TOG935983_1_002_00001_Sep08	CKaM0685	G:G	G:G	G:G	G:G	G:G	G:G	G:G	G:G	G:G	G:G	G:G	G:G	G:G	G:G	G:G	G:G	G:G	G:G	G:G	G:G	G:G	G:G	G:G	G:G	G:G	G:G	G:G	G:G	G:G	G:G	G:G	G:G	G:G	G:G	G:G	G:G	G:G	G:G	G:G	G:G	G:G	G:G	G:G	G:G	G:G	G:G	G:G	G:G
Ca_TOG936005_1_002_00001_Sep08	CKaM0686	C:C	C:C	C:C	C:C	C:C	C:C	C:C	C:C	C:C	C:C	C:C	C:C	C:C	C:C	C:C	C:C	C:C	C:C	C:C	C:C	C:C	C:C	C:C	C:C	C:C	C:C	C:C	C:C	C:C	C:C	C:C	C:C	C:C	C:C	C:C	C:C	C:C	C:C	?	C:C	C:C	C:C	C:C	C:C	C:C	C:C	C:C	C:C
Ca_TOG946834_1_002_00001_Sep08	CKaM0689	G:G	G:G	G:G	G:G	G:G	G:G	G:G	G:G	G:G	G:G	G:G	G:G	G:G	G:G	G:G	G:G	G:G	G:G	G:G	G:G	G:G	G:G	G:G	G:G	G:G	G:G	G:G	G:G	G:G	G:G	G:G	G:G	G:G	G:G	G:G	G:G	G:G	G:G	G:G	G:G	A:A	G:G	G:G	G:G	G:G	G:G	G:G	G:G
Ca_TOG947627_1_002_00001_Sep08	CKaM0690	A:A	A:A	A:A	A:A	A:A	A:A	A:A	A:A	A:A	A:A	A:A	A:A	A:A	A:A	A:A	A:A	A:A	A:A	A:A	A:A	A:A	A:A	A:A	A:A	A:A	A:A	A:A	A:A	A:A	A:A	A:A	A:A	A:A	A:A	A:A	A:A	A:A	A:A	A:A	A:A	G:G	A:A	A:A	A:A	A:A	A:A	A:A	A:A
Ca_TOG948105_2_002_00001_Sep08	CKaM0691	A:A	A:A	A:A	A:A	A:A	A:A	A:A	A:A	A:A	A:A	A:A	A:A	A:A	A:A	A:A	A:A	A:A	A:A	A:A	A:A	A:A	A:A	A:A	A:A	A:A	A:A	A:A	A:A	A:A	A:A	A:A	A:A	A:A	A:A	A:A	A:A	A:A	A:A	A:A	A:A	A:A	A:A	A:A	A:A	A:A	A:A	A:A	A:A
Ca_TOG960456_1_002_00001_Sep08	CKaM0692	A:A	A:A	A:A	A:A	A:A	A:A	A:A	A:A	A:A	A:A	A:A	A:A	A:A	A:A	A:A	A:A	A:A	A:A	A:A	A:A	A:A	A:A	A:A	A:A	G:G	A:A	A:A	A:A	A:A	A:A	A:A	A:A	A:A	A:A	A:A	A:A	A:A	A:A	A:A	A:A	G:A	A:A	A:A	A:A	A:A	A:A	A:A	A:A
Ca_TOG960856_1_002_00001_Sep08	CKaM0693	A:A	A:A	A:A	A:A	A:A	A:A	A:A	A:A	A:A	A:A	A:A	A:A	A:A	A:A	A:A	A:A	A:A	A:A	A:A	A:A	A:A	A:A	A:A	A:A	A:A	A:A	A:A	A:A	A:A	A:A	A:A	A:A	A:A	A:A	A:A	A:A	A:A	A:A	A:A	A:A	T:T	A:A	A:A	A:A	A:A	A:A	A:A	A:A
Ca_TOG961504_1_002_00001_Sep08	CKaM0694	G:G	G:G	G:G	G:G	G:G	G:G	G:G	G:G	G:G	G:G	G:G	G:G	G:G	G:G	G:G	G:G	?	G:G	G:G	G:G	G:G	G:G	G:G	G:G	G:G	G:G	G:G	G:G	G:G	G:G	G:G	G:G	G:G	G:G	G:G	G:G	G:G	G:G	G:G	G:G	G:G	G:G	G:G	G:G	G:G	G:G	G:G	G:G
Ca_TOG961744_1_002_00001_Sep08	CKaM0695	A:A	A:A	A:A	A:A	A:A	A:A	A:A	A:A	A:A	A:A	A:A	A:A	A:A	A:A	A:A	A:A	A:A	A:A	A:A	A:A	A:A	A:A	A:A	A:A	A:A	A:A	A:A	A:A	A:A	A:A	A:A	A:A	A:A	A:A	A:A	A:A	A:A	A:A	A:A	A:A	?	A:A	A:A	A:A	A:A	A:A	A:A	A:A
Ca_TOG963072_2_002_00001_Sep08	CKaM0696	T:T	T:T	T:T	T:T	T:T	T:T	T:T	T:T	T:T	T:T	T:T	T:T	T:T	T:T	T:T	T:T	T:T	T:T	T:T	T:T	T:T	T:T	T:T	T:T	T:T	T:T	T:T	T:T	T:T	T:T	T:T	T:T	T:T	T:T	T:T	T:T	T:T	T:T	T:T	T:T	A:A	T:T	T:T	T:T	T:T	T:T	T:T	T:T
Ca12863169747399	CKaM0701	G:G	G:G	G:G	G:G	G:G	G:G	G:G	G:G	G:G	G:G	G:G	G:G	G:G	G:G	G:G	G:G	G:G	G:G	G:G	G:G	G:G	G:G	G:G	G:G	G:G	G:G	G:G	G:G	G:G	G:G	?	G:G	G:G	G:G	G:G	G:G	G:G	G:G	G:G	G:G	G:G	G:G	G:G	G:G	G:G	G:G	G:G	G:G
Ca13382169746951	CKaM0702	A:A	A:A	A:A	A:A	A:A	A:A	A:A	A:A	A:A	A:A	A:A	A:A	A:A	A:A	A:A	A:A	A:A	A:A	A:A	A:A	A:A	A:A	A:A	A:A	A:A	A:A	A:A	A:A	A:A	A:A	A:A	A:A	A:A	A:A	A:A	A:A	A:A	A:A	A:A	A:A	T:T	A:A	A:A	A:A	A:A	A:A	A:A	A:A
Ca14402150174189_116	CKaM0703	G:G	G:G	G:G	G:G	G:G	G:G	G:G	G:G	G:G	G:G	G:G	G:G	G:G	G:G	G:G	G:G	G:G	G:G	G:G	G:G	G:G	G:G	G:G	G:G	G:G	G:G	G:G	G:G	G:G	G:G	G:G	G:G	G:G	G:G	G:G	G:G	G:G	G:G	G:G	G:G	G:A	G:G	G:G	G:G	G:G	G:G	G:G	G:G
Ca157594586605	CKaM0705	T:T	T:T	T:T	T:T	T:T	T:T	T:T	T:T	T:T	T:T	T:T	T:T	T:T	T:T	T:T	T:T	T:T	T:T	T:T	T:T	T:T	T:T	T:T	T:T	T:T	T:T	T:T	T:T	T:T	T:T	T:T	T:T	T:T	T:T	T:T	T:T	T:T	T:T	T:T	T:T	C:T	T:T	T:T	T:T	T:T	T:T	T:T	T:T
Ca1683047832555	CKaM0706	T:T	T:T	T:T	T:T	T:T	T:T	T:T	T:T	T:T	T:T	T:T	T:T	T:T	T:T	T:T	T:T	T:T	T:T	T:T	T:T	T:T	T:T	T:T	T:T	T:T	T:T	T:T	T:T	T:T	T:T	T:T	T:T	T:T	T:T	T:T	T:T	T:T	T:T	T:T	T:T	C:C	T:T	T:T	T:T	T:T	T:T	T:T	T:T
Ca1773847832705	CKaM0707	A:A	G:G	A:A	A:A	G:G	G:G	A:A	?	G:G	G:G	G:G	A:A	G:G	G:G	A:A	G:G	G:G	G:G	A:A	A:A	G:G	G:G	G:G	A:A	G:G	A:A	G:G	A:A	A:A	A:A	G:G	G:G	A:A	A:A	A:A	A:A	A:A	A:A	A:A	A:A	A:A	G:G	A:A	G:G	A:A	A:A	A:A	G:G
Ca1C10093	CKaM0709	G:G	G:G	G:G	G:G	G:G	G:G	G:G	G:G	G:G	G:G	G:G	G:G	G:G	G:G	G:G	G:G	G:G	G:G	G:G	G:G	G:G	G:G	G:G	G:G	G:G	G:G	G:G	G:G	G:G	G:G	G:G	G:G	G:G	G:G	G:G	G:G	G:G	G:G	G:G	G:G	G:G	G:G	G:G	G:G	G:G	G:G	G:G	G:G
Ca1C101	CKaM0711	G:G	G:G	G:G	G:G	G:G	G:G	G:G	G:G	G:G	G:G	G:G	G:G	G:G	G:G	G:G	G:G	G:G	G:G	G:G	G:G	G:G	G:G	G:G	G:G	G:G	G:G	G:G	G:G	G:G	G:G	G:G	G:G	G:G	G:G	G:G	G:G	G:G	G:G	G:G	G:G	G:G	G:G	G:G	G:G	G:G	G:G	G:G	G:G
Ca1C10182	CKaM0712	G:G	G:G	G:G	G:G	G:G	G:G	G:G	G:G	G:G	G:G	G:G	G:G	G:G	G:G	G:G	G:G	G:G	G:G	G:G	G:G	G:G	G:G	G:G	G:G	G:G	G:G	G:G	G:G	G:G	G:G	?	G:G	G:G	G:G	G:G	G:G	G:G	G:G	G:G	G:G	T:T	G:G	G:G	G:G	G:G	G:G	G:G	G:G
Ca1C10225	CKaM0713	G:G	G:G	G:G	G:G	G:G	G:G	G:G	G:G	G:G	G:G	G:G	G:G	G:G	G:G	G:G	G:G	G:G	G:G	G:G	G:G	G:G	G:G	G:G	G:G	G:G	C:C	G:G	G:G	G:G	G:G	G:G	G:G	G:G	G:G	G:G	G:G	G:G	G:G	G:G	G:G	C:C	G:G	G:G	G:G	G:G	G:G	G:G	G:G
Ca1C10272	CKaM0715	A:A	A:A	A:A	A:A	A:A	A:A	A:A	A:A	A:A	A:A	A:A	A:A	A:A	A:A	A:A	A:A	A:A	A:A	A:A	A:A	A:A	A:A	A:A	A:A	A:A	A:A	A:A	A:A	A:A	A:A	A:A	A:A	A:A	A:A	A:A	A:A	A:A	A:A	A:A	A:A	A:A	A:A	A:A	A:A	A:A	A:A	A:A	A:A
Ca1C10462	CKaM0717	A:A	A:A	A:A	A:A	A:A	A:A	A:A	A:A	A:A	A:A	A:A	A:A	A:A	A:A	A:A	A:A	A:A	A:A	A:A	A:A	A:A	A:A	A:A	A:A	A:A	A:A	A:A	A:A	A:A	A:A	A:A	A:A	A:A	A:A	A:A	A:A	A:A	A:A	A:A	A:A	G:G	A:A	A:A	A:A	A:A	A:A	A:A	A:A
[truncated: 809 more rows]
[truncated: 13 more columns]

## Sheet: SI Dataset 3_LIST OF NIL CKAMs
DNA \ Assay	CKAM IDs	POP1_NIL_103	POP1_NIL_120	POP1_NIL_155	POP1_NIL_170	POP1_NIL_178	POP1_NIL_187	POP1_NIL_195	POP1_NIL_208	POP1_NIL_215	POP1_NIL_248	POP1_NIL_254	POP1_NIL_268	ICC 1882	ICC 4958	JG 11
[truncated: 67 more rows]

[truncated: 1 more sheets: Table S7]
