# Supplementary material for: Large-scale development of cost-effective SNP marker assays for diversity assessment and genetic mapping in chickpea and comparative mapping in legumes
Source: Plant Biotechnol J. 2012 Aug;10(6):716–32. doi: 10.1111/j.1467-7652.2012.00710.x (PMC3465799; doi:10.1111/j.1467-7652.2012.00710.x)
Supplement: Supplementary file 8 [file pbi0010-0716-SD8.xlsx]

## Sheet: Table S8
Table S8. Detailed results on comparison of mapped marker loci of chickpea with cowpea (Vigna unguiculata) linkage map ( Muchero et al., 2009)
Chickpea Linkage groups	Chickpea unique loci	Vigna unguiculata linkage groups										Total
		Vu01	Vu02	Vu03	Vu04	Vu05	Vu06	Vu07	Vu08	Vu09	Vu11
CaLG01	4						5		1			6
CaLG02	4					3	1					4
CaLG03	2	1			1							2
CaLG04	12		6	1	1			5	1			14
CaLG05	5		1		1				4			6
CaLG06	14	2		2	2		1	1	1	4	1	14
CaLG07	5	1	1	3								5
CaLG08	4			1				3				4
Total	50	4	8	7	5	3	7	9	7	4	1	55
* The numbers highlighted represent the highest matches between chickpea and Vigna unguiculata
